# Supplementary material for: Seasonal dynamics and starvation impact on the gut microbiome of urochordate ascidian Halocynthia roretzi
Source: Anim Microbiome. 2020 Aug 18;2:30. doi: 10.1186/s42523-020-00048-2 (PMC7807810; doi:10.1186/s42523-020-00048-2)
Supplement: Supplementary file 1 — Additional file 1. [file 42523_2020_48_MOESM1_ESM.zip]

Archive with 11 entries (11 files):
- gut_microbiota_Supplemental data_r2.docx
- TableS1_SwSt_compare_l2.xlsx
- TableS10-new.xlsx
- TableS2_SwSt_compare_l4.xlsx
- TableS3_stool_statistic_l4.xlsx
- TableS4_seawater_season_l4.xlsx
- TableS5_stool_statistic_l6.xlsx
- TableS6_KEGG2KO_DESeq2_starvation.xlsx
- TableS7-new.xlsx
- TableS8.4.xlsx
- TableS9-new.xlsx
