# Supplementary material for: Seasonal dynamics and starvation impact on the gut microbiome of urochordate ascidian Halocynthia roretzi
Source: Anim Microbiome. 2020 Aug 18;2:30. doi: 10.1186/s42523-020-00048-2 (PMC7807810; doi:10.1186/s42523-020-00048-2)
Supplement: Supplementary file 1 — Additional file 1. [file 42523_2020_48_MOESM1_ESM.zip › TableS1_SwSt_compare_l2.xlsx]

## Sheet: Table S1
Table S1. Differential bacterial phylum between seawater and ascidian stool microbiota.
Phylum	Overall (mean±s.d.)	Seawater (mean±s.d.)	Stool (mean±s.d.)	TukerHSD difference	TukerHSD p value	MWU p value	MWU q value
Acidobacteria	0.3 ± 0.1	0.0 ± 0.0	0.3 ± 0.1	0.3 (0.0, 0.6)	0.0603	0	0
Actinobacteria	3.6 ± 0.4	2.7 ± 1.0	3.7 ± 0.4	1.1 (-0.8, 3.0)	0.2632	0.1037	0.1106
Bacteroidetes	11.2 ± 1.4	21.7 ± 3.3	9.1 ± 1.4	-12.6 (-19.7, -5.6)	0.0006	0.0001	0.0002
Chlamydiae	1.0 ± 0.2	0.0 ± 0.0	1.2 ± 0.2	1.2 (0.3, 2.1)	0.0087	0	0
Chloroflexi	0.4 ± 0.1	0.0 ± 0.0	0.5 ± 0.1	0.5 (0.1, 0.9)	0.02	0	0
Cyanobacteria	2.4 ± 0.6	0.1 ± 0.0	2.9 ± 0.7	2.8 (-0.3, 5.9)	0.0746	0	0
Dependentiae	0.9 ± 0.2	0.0 ± 0.0	1.0 ± 0.2	1.0 (-0.1, 2.1)	0.0697	0	0
Epsilonbacteraeota	4.7 ± 0.9	9.9 ± 3.6	3.7 ± 0.8	-6.2 (-11.0, -1.4)	0.0127	0.002	0.0025
Firmicutes	6.5 ± 0.8	1.0 ± 0.2	7.6 ± 0.9	6.7 (2.6, 10.8)	0.0017	0	0
Fusobacteria	0.2 ± 0.1	0.1 ± 0.0	0.3 ± 0.1	0.2 (-0.1, 0.5)	0.1966	0.0215	0.0246
Patescibacteria	0.7 ± 0.1	0.8 ± 0.5	0.7 ± 0.1	-0.1 (-0.7, 0.4)	0.5929	0.0016	0.0021
Planctomycetes	2.2 ± 0.3	0.0 ± 0.0	2.7 ± 0.3	2.6 (1.1, 4.1)	0.0009	0	0
Proteobacteria	61.1 ± 2.0	63.4 ± 3.6	60.7 ± 2.3	-2.7 (-13.6, 8.2)	0.6224	0.6761	0.6761
Spirochaetes	0.5 ± 0.2	0.0 ± 0.0	0.6 ± 0.2	0.6 (-0.2, 1.4)	0.1532	0.0003	0.0004
Tenericutes	2.5 ± 0.6	0.1 ± 0.0	3.0 ± 0.8	3.0 (-0.4, 6.4)	0.0837	0	0
Verrucomicrobia	1.7 ± 0.2	0.2 ± 0.1	2.0 ± 0.2	1.8 (0.7, 2.8)	0.0013	0	0
MWU: Mann–Whitney U test
