# Supplementary material for: Seasonal dynamics and starvation impact on the gut microbiome of urochordate ascidian Halocynthia roretzi
Source: Anim Microbiome. 2020 Aug 18;2:30. doi: 10.1186/s42523-020-00048-2 (PMC7807810; doi:10.1186/s42523-020-00048-2)
Supplement: Supplementary file 1 — Additional file 1. [file 42523_2020_48_MOESM1_ESM.zip › TableS10-new.xlsx]

## Sheet: Sheet1
Query_id	Subject_id	Ortholog_Group	Functional_Category	OG_Description
DAY0_1	349521.HCH_01486	ENOG410XNNI	S	aspic unbv domain protein
DAY0_100	180281.CPCC7001_1384	COG1052	C	Dehydrogenase
DAY0_100000	675812.VHA_002047	COG0030	J	Specifically dimethylates two adjacent adenosines (A1518 and A1519) in the loop of a conserved hairpin near the 3'-end of 16S rRNA in the 30S particle. May play a critical role in biogenesis of 30S subunits (By similarity)
DAY0_100002	479433.Caci_2176	ENOG410XPQC	I	acyl-CoA dehydrogenase
DAY0_100006	7165.AGAP002706-PA	ENOG41122Q1	K	Small nuclear ribonucleoprotein
DAY0_100007	331869.BAL199_17058	COG1410	E	methionine synthase
DAY0_100008	391589.RGAI101_1210	ENOG4111UJT	S	NA
DAY0_100009	394.NGR_c18400	ENOG410Y5W6	S	Protein of unknown function (DUF1638)
DAY0_10001	762903.Pedsa_2481	COG0513	L	purine NTP-dependent helicase activity
DAY0_100011	236097.ADG881_1504	ENOG410XNVD	S	NA
DAY0_100012	247634.GPB2148_537	COG1804	C	l-carnitine dehydratase bile acid-inducible protein F
DAY0_100013	716544.wcw_1593	COG1274	C	Catalyzes the conversion of oxaloacetate (OAA) to phosphoenolpyruvate (PEP), the rate-limiting step in the metabolic pathway that produces glucose from lactate and other precursors derived from the citric acid cycle (By similarity)
DAY0_100016	521674.Plim_0602	COG0202	K	DNA-dependent RNA polymerase catalyzes the transcription of DNA into RNA using the four ribonucleoside triphosphates as substrates (By similarity)
DAY0_100018	439235.Dalk_1526	COG3899	T	Transcriptional regulator
DAY0_100020	314285.KT71_13030	COG1680	V	Beta-lactamase
DAY0_100021	290397.Adeh_3772	COG0773	M	cell wall formation (By similarity)
DAY0_100024	272943.RSP_1575	COG2046	P	Catalyzes the first intracellular reaction of sulfate assimilation, forming adenosine-5'-phosphosulfate (APS) from inorganic sulfate and ATP. Plays an important role in sulfate activation as a component of the biosynthesis pathway of sulfur- containing amino acids (By similarity)
DAY0_100025	349521.HCH_06552	COG2374	S	endonuclease exonuclease phosphatase
DAY0_100026	314256.OG2516_12121	ENOG410XSW8	K	Transcriptional regulator
DAY0_100027	439235.Dalk_1526	COG3899	T	Transcriptional regulator
DAY0_100028	655815.ZPR_2538	COG0280	C	phosphate acetyltransferase
DAY0_100028	655815.ZPR_2538	COG0857	C	Involved in acetate metabolism (By similarity)
DAY0_100029	530564.Psta_1579	COG0714	S	ATPase activity
DAY0_100033	438753.AZC_2833	COG1960	I	acyl-CoA dehydrogenase
DAY0_100035	344747.PM8797T_18004	COG2208	T	protein serine threonine phosphatase
DAY0_100036	212717.CTC02625	COG0442	J	Catalyzes the attachment of proline to tRNA(Pro) in a two-step reaction proline is first activated by ATP to form Pro- AMP and then transferred to the acceptor end of tRNA(Pro). As ProRS can inadvertently accommodate and process non-cognate amino acids such as alanine and cysteine, to avoid such errors it has two additional distinct editing activities against alanine. One activity is designated a…
DAY0_100040	7719.ENSCINP00000012765	COG1916	S	traB family
DAY0_100041	977880.RALTA_B0721	COG0730	S	Membrane
DAY0_100042	502025.Hoch_4186	ENOG410XQAM	S	Sulfotransferase
DAY0_100047	344747.PM8797T_21458	COG0728	S	Integral membrane protein (MviN
DAY0_10005	64471.sync_0873	ENOG410XW8P	S	L,D-transpeptidase catalytic domain
DAY0_100051	177439.DP0200	ENOG4111WMY	S	NA
DAY0_100054	344747.PM8797T_17664	ENOG4111SCK	S	O-Antigen ligase
DAY0_100055	333990.CAT7_01962	COG0448	G	Catalyzes the synthesis of ADP-glucose, a sugar donor used in elongation reactions on alpha-glucans (By similarity)
DAY0_100056	333990.CAT7_01967	COG0296	G	Catalyzes the formation of the alpha-1,6-glucosidic linkages in glycogen by scission of a 1,4-alpha-linked oligosaccharide from growing alpha-1,4-glucan chains and the subsequent attachment of the oligosaccharide to the alpha-1,6 position (By similarity)
DAY0_100057	208596.CAR_c17440	COG0296	G	Catalyzes the formation of the alpha-1,6-glucosidic linkages in glycogen by scission of a 1,4-alpha-linked oligosaccharide from growing alpha-1,4-glucan chains and the subsequent attachment of the oligosaccharide to the alpha-1,6 position (By similarity)
DAY0_100058	577650.Despr_1882	COG0351	H	phosphomethylpyrimidine kinase
DAY0_100059	504472.Slin_2209	COG3342	S	Major pilin protein fimA
DAY0_10006	64471.sync_0872	COG0057	G	glyceraldehyde3phosphate dehydrogenase
DAY0_100061	316067.Geob_3558	COG0705	S	rhomboid family
DAY0_100063	335543.Sfum_1331	ENOG4111PDH	S	NA
DAY0_100064	177437.HRM2_38890	COG0436	E	aminotransferase
DAY0_100065	288000.BBta_0997	ENOG410Y631	M	NA
DAY0_100066	244592.SADFL11_974	COG0438	M	Glycosyl transferase (Group 1
DAY0_100068	886872.LargK3_010100001632	COG0340	H	Biotin- acetyl-CoA-carboxylase ligase
DAY0_100069	247634.GPB2148_2377	COG3206	M	biosynthesis protein
DAY0_100069	247634.GPB2148_2377	COG0489	D	ATP-binding protein
DAY0_10007	64471.sync_0872	COG0057	G	glyceraldehyde3phosphate dehydrogenase
DAY0_100070	247634.GPB2148_2173	COG2008	E	Aldolase
DAY0_100071	247639.MGP2080_08671	ENOG4112AE6	S	Protein of unknown function (DUF2452)
DAY0_100072	314285.KT71_17381	ENOG4112AE6	S	Protein of unknown function (DUF2452)
DAY0_100073	318161.Sden_3101	COG1752	S	K07001 NTE family protein
DAY0_100074	246197.MXAN_3774	ENOG410XPBV	S	peptidase'
DAY0_100075	666681.M301_1298	COG0446	S	pyridine nucleotide-disulfide oxidoreductase
DAY0_100075	666681.M301_1298	COG0404	E	The glycine cleavage system catalyzes the degradation of glycine (By similarity)
DAY0_100079	697282.Mettu_4101	COG1975	O	xanthine dehydrogenase
DAY0_100080	526227.Mesil_1976	ENOG4111YTV	S	NA
DAY0_100081	298654.FraEuI1c_1039	COG0855	P	Catalyzes the reversible transfer of the terminal phosphate of ATP to form a long-chain polyphosphate (polyP) (By similarity)
DAY0_100083	765952.PUV_13740	COG1704	S	LemA family
DAY0_100084	349521.HCH_02599	ENOG410XS57	S	Protein of unknown function (DUF3570)
DAY0_100085	1033802.SSPSH_09817	COG0364	G	Glucose-6-phosphate 1-dehydrogenase
DAY0_100086	446462.Amir_0614	COG0395	G	Binding-protein-dependent transport systems inner membrane component
DAY0_10009	64471.sync_0870	ENOG410Z4H5	S	Nitrogen fixation protein of unknown function
DAY0_100090	467661.RKLH11_202	COG0633	C	Ferredoxin
DAY0_100091	177437.HRM2_40340	ENOG410XNMH	T	Histidine kinase
DAY0_100092	96561.Dole_2335	ENOG410Y6UB	T	Response regulator receiver protein
DAY0_100093	351348.Maqu_0155	COG0259	H	Catalyzes the oxidation of either pyridoxine 5'- phosphate (PNP) or pyridoxamine 5'-phosphate (PMP) into pyridoxal 5'-phosphate (PLP) (By similarity)
DAY0_100094	525904.Tter_0222	COG1994	S	metalloendopeptidase activity
DAY0_100096	192222.Cj0069	ENOG410XSAP	S	NA
DAY0_100097	876044.IMCC3088_2573	COG0244	J	50s ribosomal protein L10
DAY0_100098	565045.NOR51B_637	COG0222	J	Seems to be the binding site for several of the factors involved in protein synthesis and appears to be essential for accurate translation (By similarity)
DAY0_100100	313628.LNTAR_13637	COG3119	P	Sulfatase
DAY0_100106	69042.WH5701_00115	ENOG41123X6	S	NA
DAY0_100107	313625.BL107_10022	COG0335	J	This protein is located at the 30S-50S ribosomal subunit interface and may play a role in the structure and function of the aminoacyl-tRNA binding site (By similarity)
DAY0_100108	246197.MXAN_3206	COG1651	O	Thiol disulfide interchange protein
DAY0_100111	344747.PM8797T_25876	COG2721	G	Dehydratase
DAY0_100112	313628.LNTAR_12231	ENOG410XP5M	S	oxidoreductase
DAY0_100113	344747.PM8797T_03449	ENOG410ZVIY	G	major facilitator superfamily
DAY0_100114	247634.GPB2148_596	COG2269	J	With EpmB is involved in the beta-lysylation step of the post-translational modification of translation elongation factor P (EF-P). Catalyzes the ATP-dependent activation of (R)-beta-lysine produced by EpmB, forming a lysyl-adenylate, from which the beta- lysyl moiety is then transferred to the epsilon-amino group of a conserved specific lysine residue in EF-P (By similarity)
DAY0_100120	502025.Hoch_5164	COG0727	S	Fe-S-cluster oxidoreductase
DAY0_100121	266779.Meso_1455	COG0024	J	Removes the N-terminal methionine from nascent proteins (By similarity)
DAY0_100122	430066.BAbS19_I12120	COG1489	S	Sugar fermentation stimulation protein homolog
DAY0_100123	999541.bgla_2g14350	COG0179	Q	Fumarylacetoacetate hydrolase
DAY0_100125	313612.L8106_25140	COG2303	E	oxidoreductase
DAY0_100127	525909.Afer_1020	COG0243	C	molybdopterin oxidoreductase
DAY0_100131	351605.Gura_3672	COG0751	J	Glycyl-tRNA synthetase beta subunit
DAY0_100132	425104.Ssed_1106	ENOG4110K9V	S	parallel beta-helix repeat protein
DAY0_100133	391295.SSU05_2094	COG0317	KT	In eubacteria ppGpp (guanosine 3'-diphosphate 5-' diphosphate) is a mediator of the stringent response that coordinates a variety of cellular activities in response to changes in nutritional abundance (By similarity)
DAY0_100135	314231.FP2506_03925	COG0142	H	synthase
DAY0_100136	911045.PSE_0178	COG0744	M	penicillin-binding protein
DAY0_100137	991905.SL003B_0206	COG0333	J	50s ribosomal protein l32
DAY0_100140	240015.ACP_2302	COG1012	C	Dehydrogenase
DAY0_100141	940615.AciX9_0860	COG1233	Q	phytoene
DAY0_100145	518766.Rmar_2166	COG0005	F	The purine nucleoside phosphorylases catalyze the phosphorolytic breakdown of the N-glycosidic bond in the beta- (deoxy)ribonucleoside molecules, with the formation of the corresponding free purine bases and pentose-1-phosphate (By similarity)
DAY0_100149	350054.Mflv_0300	ENOG4110R0V	S	pgap1 family
DAY0_100150	313603.FB2170_07764	ENOG41125VW	S	NA
DAY0_100151	313598.MED152_08265	COG0044	F	Dihydroorotase
DAY0_100152	1042877.GQS_10190	COG0346	E	glyoxalase bleomycin resistance protein dioxygenase
DAY0_100153	314282.PCNPT3_07250	COG0471	P	Transporter
DAY0_100154	387093.SUN_1964	COG0459	O	Prevents misfolding and promotes the refolding and proper assembly of unfolded polypeptides generated under stress conditions (By similarity)
DAY0_100155	387093.SUN_1965	ENOG410XQQT	T	Diguanylate cyclase phosphodiesterase
DAY0_100158	577650.Despr_1204	COG2225	C	malate synthase
DAY0_100160	213810.RUM_06580	COG0685	E	Methylenetetrahydrofolate reductase
DAY0_100161	710696.Intca_2048	COG0607	P	Rhodanese domain protein
DAY0_100162	279238.Saro_2632	COG5515	S	Domain of unknown function (DUF1737)
DAY0_100164	314230.DSM3645_02128	COG0329	E	Catalyzes the condensation of (S)-aspartate-beta- semialdehyde (S)-ASA and pyruvate to 4-hydroxy- tetrahydrodipicolinate (HTPA) (By similarity)
DAY0_100166	396595.TK90_0835	COG0633	C	Ferredoxin
DAY0_100167	265072.Mfla_0804	COG0443	O	Heat shock protein
DAY0_100168	401053.AciPR4_3855	COG1131	V	(ABC) transporter
DAY0_100170	439497.RR11_6	COG1858	P	cytochrome C peroxidase
DAY0_100171	448385.sce0426	COG0607	P	Rhodanese domain protein
DAY0_100173	439235.Dalk_1330	COG3464	L	transposase
DAY0_100175	391589.RGAI101_2879	COG1024	I	Enoyl-CoA hydratase
DAY0_100176	756272.Plabr_4506	COG0652	O	peptidyl-prolyl cis-trans isomerase activity
DAY0_100177	314253.NB311A_06181	COG0669	H	Reversibly transfers an adenylyl group from ATP to 4'- phosphopantetheine, yielding dephospho-CoA (dPCoA) and pyrophosphate (By similarity)
DAY0_100180	391625.PPSIR1_15350	COG2030	I	maoc domain protein dehydratase
DAY0_100181	314285.KT71_02802	ENOG410XP7R	S	Glycosyl hydrolase BNR repeat-containing protein
DAY0_100183	266779.Meso_0156	COG2264	J	Methylates ribosomal protein L11 (By similarity)
DAY0_100185	498217.ETAE_1292	COG0463	M	Glycosyl transferase, family 2
DAY0_100186	378806.STAUR_5497	COG0454	K	acetyltransferase
DAY0_100186	378806.STAUR_5497	COG1042	C	CoA-binding domain protein
DAY0_100192	292459.STH1827	COG0334	E	oxidoreductase activity, acting on the CH-NH2 group of donors, NAD or NADP as acceptor
DAY0_100196	76869.PputGB1_3046	COG2067	I	lipid transport
DAY0_100201	387093.SUN_1837	COG0452	H	Phosphopantothenoylcysteine decarboxylase
DAY0_100203	402881.Plav_0481	COG1024	I	Enoyl-CoA hydratase
DAY0_100206	391589.RGAI101_1186	COG2350	S	YciI-Like Protein
DAY0_100207	69042.WH5701_00090	COG2947	S	Thymocyte nuclear protein
DAY0_100208	391626.OA307_2203	ENOG41120ZR	S	NA
DAY0_100209	396588.Tgr7_0878	COG0414	H	Catalyzes the condensation of pantoate with beta-alanine in an ATP-dependent reaction via a pantoyl-adenylate intermediate (By similarity)
DAY0_100210	887062.HGR_05151	ENOG410XNMH	T	Histidine kinase
DAY0_100211	640512.BC1003_0770	ENOG410XPRU	M	Glycosyl transferase, family 2
DAY0_100212	158190.SpiGrapes_1955	COG0494	L	Nudix hydrolase
DAY0_100213	545694.TREPR_2477	COG2131	F	dCMP deaminase activity
DAY0_100214	469378.Ccur_06850	COG0283	F	Cytidine monophosphate kinase
DAY0_100217	656519.Halsa_2103	COG2080	C	(2Fe-2S)-binding domain protein
DAY0_100218	290397.Adeh_1291	COG2214	O	DNAj domain protein
DAY0_100219	469383.Cwoe_1570	COG0156	H	8-Amino-7-oxononanoate synthase
DAY0_10022	391615.GP5015_2268	COG4942	D	peptidase
DAY0_100220	1110509.Mhar_1145	ENOG410ZVGX	S	Phospholipase B
DAY0_100223	187272.Mlg_1981	COG0458	F	carbamoyl-phosphate synthetase ammonia chain
DAY0_100224	52598.EE36_07088	COG3898	S	HemY domain protein
DAY0_100225	391598.FBBAL38_10682	COG2010	C	cytochrome c
DAY0_100226	888059.HMPREF9071_1070	ENOG41128V5	S	Cbb3-type cytochrome oxidase component FixQ
DAY0_100227	313598.MED152_03190	COG3278	C	cytochrome C oxidase, cbb3-type, subunit i
DAY0_100227	313598.MED152_03190	COG2993	C	cytochrome C oxidase
DAY0_10023	443152.MDG893_03695	COG0696	G	Catalyzes the interconversion of 2-phosphoglycerate and 3-phosphoglycerate (By similarity)
DAY0_100230	156586.BBFL7_00061	COG1186	J	Peptide chain release factor 2 directs the termination of translation in response to the peptide chain termination codons UGA and UAA (By similarity)
DAY0_100235	187272.Mlg_1946	COG0130	J	Responsible for synthesis of pseudouridine from uracil- 55 in the psi GC loop of transfer RNAs (By similarity)
DAY0_100236	76114.ebA5842	COG0858	J	Associates with free 30S ribosomal subunits (but not with 30S subunits that are part of 70S ribosomes or polysomes). Essential for efficient processing of 16S rRNA. May interact with the 5'-terminal helix region of 16S rRNA (By similarity)
DAY0_100237	349124.Hhal_1749	COG0532	J	One of the essential components for the initiation of protein synthesis. Protects formylmethionyl-tRNA from spontaneous hydrolysis and promotes its binding to the 30S ribosomal subunits. Also involved in the hydrolysis of GTP during the formation of the 70S ribosomal complex (By similarity)
DAY0_10024	96561.Dole_2376	COG0556	L	damaged site, the DNA wraps around one UvrB monomer. DNA wrap is dependent on ATP binding by UvrB and probably causes local melting of the DNA helix, facilitating insertion of UvrB beta-hairpin between the DNA strands. Then UvrB probes one DNA strand for the presence of a lesion. If a lesion is found the UvrA subunits dissociate and the UvrB-DNA preincision complex is formed. This complex is subs…
DAY0_100241	479434.Sthe_3153	COG1108	P	ABC transporter
DAY0_100242	479434.Sthe_3154	COG1108	P	ABC transporter
DAY0_100243	269799.Gmet_1239	COG2607	S	ATPase (AAA
DAY0_100245	314232.SKA53_09384	ENOG410XSB1	S	domain protein
DAY0_100249	344747.PM8797T_26555	COG0552	U	Involved in targeting and insertion of nascent membrane proteins into the cytoplasmic membrane. Acts as a receptor for the complex formed by the signal recognition particle (SRP) and the ribosome-nascent chain (RNC)
DAY0_10025	439235.Dalk_0774	COG0322	L	The UvrABC repair system catalyzes the recognition and processing of DNA lesions. UvrC both incises the 5' and 3' sides of the lesion. The N-terminal half is responsible for the 3' incision and the C-terminal half is responsible for the 5' incision (By similarity)
DAY0_100250	756272.Plabr_2127	COG2214	O	DNAj domain protein
DAY0_100251	344747.PM8797T_24486	COG2214	O	DNAj domain protein
DAY0_100252	344747.PM8797T_18069	COG2151	S	fes assembly suf system protein
DAY0_100255	765910.MarpuDRAFT_2699	ENOG410XNW1	S	)-reductase
DAY0_100256	469371.Tbis_2425	COG0209	F	Provides the precursors necessary for DNA synthesis. Catalyzes the biosynthesis of deoxyribonucleotides from the corresponding ribonucleotides (By similarity)
DAY0_100259	404380.Gbem_3170	COG2226	H	Methyltransferase required for the conversion of demethylmenaquinone (DMKH2) to menaquinone (MKH2)
DAY0_10026	56780.SYN_01234	COG2206	T	Metal Dependent Phosphohydrolase
DAY0_100260	391615.GP5015_1166	COG1188	J	heat shock protein
DAY0_100262	246200.SPO3481	ENOG410ZDM5	G	Major Facilitator Superfamily
DAY0_100263	314607.KB13_1068	COG0767	Q	ABC transporter (permease)
DAY0_100266	243231.GSU1276	COG0458	F	carbamoyl-phosphate synthetase ammonia chain
DAY0_100267	565655.ECBG_02356	COG0216	J	Peptide chain release factor 1 directs the termination of translation in response to the peptide chain termination codons UAG and UAA (By similarity)
DAY0_100269	744979.R2A130_2984	ENOG410XQ1H	S	Patatin family
DAY0_10027	335543.Sfum_1154	COG1396	K	Transcriptional regulator
DAY0_100272	266779.Meso_4003	COG0735	K	Ferric uptake regulator, Fur family
DAY0_100278	911045.PSE_2930	COG3917	Q	dsbA oxidoreductase
DAY0_10028	404380.Gbem_3604	ENOG410ZJ06	S	Pfam:DUF37
DAY0_100282	550540.Fbal_1717	COG4798	S	Methyltransferase
DAY0_100285	641118.OINT_1001676	COG1825	J	This is one of the proteins that binds to the 5S RNA in the ribosome where it forms part of the central protuberance (By similarity)
DAY0_100286	224914.BAWG_2456	COG0193	J	The natural substrate for this enzyme may be peptidyl- tRNAs which drop off the ribosome during protein synthesis (By similarity)
DAY0_100287	320771.Cflav_PD5752	COG0309	O	Hydrogenase expression formation protein HypE
DAY0_100288	247634.GPB2148_458	COG0258	L	Structure-specific nuclease with 5'-flap endonuclease and 5'-3' exonuclease activities involved in DNA replication and repair. During DNA replication, cleaves the 5'-overhanging flap structure that is generated by displacement synthesis when DNA polymerase encounters the 5'-end of a downstream Okazaki fragment. It enters the flap from the 5'-end and then tracks to cleave the flap base, leaving a …
DAY0_100288	247634.GPB2148_458	COG0749	L	DNA polymerase
DAY0_100293	448385.sce5010	COG0596	S	Alpha beta hydrolase
DAY0_100297	317655.Sala_2161	COG2030	I	maoc domain protein dehydratase
DAY0_100298	69293.ENSGACP00000019360	COG2072	P	Monooxygenase
DAY0_10030	887062.HGR_05414	ENOG410Z8GQ	K	transcriptional regulator, merr family
DAY0_100305	244592.SADFL11_1050	COG4405	S	asch domain protein
DAY0_100306	228405.HNE_3188	COG2072	P	Monooxygenase
DAY0_100307	314285.KT71_03307	ENOG410ZIFQ	S	carbohydrate-binding family V XII
DAY0_100309	313596.RB2501_07190	COG1770	E	Oligopeptidase b
DAY0_100311	51511.ENSCSAVP00000011154	COG5021	O	ubiquitin protein ligase
DAY0_100313	344747.PM8797T_10804	COG0017	J	asparaginyl-tRNA synthetase
DAY0_100315	156889.Mmc1_0537	COG2109	H	Cob-I-yrinic acid a,c-diamide adenosyltransferase
DAY0_100315	156889.Mmc1_0537	COG1075	S	Triacylglycerol Lipase
DAY0_100317	314230.DSM3645_04625	COG0824	S	Thioesterase
DAY0_100319	224914.BAWG_2989	COG3027	S	Activator of cell division through the inhibition of FtsZ GTPase activity, therefore promoting FtsZ assembly into bundles of protofilaments necessary for the formation of the division Z ring. It is recruited early at mid-cell but it is not essential for cell division (By similarity)
DAY0_100320	439375.Oant_1191	ENOG411295F	S	NA
DAY0_100322	51511.ENSCSAVP00000015891	COG1394	C	Produces ATP from ADP in the presence of a proton gradient across the membrane (By similarity)
DAY0_100323	391625.PPSIR1_14175	COG0329	E	Catalyzes the condensation of (S)-aspartate-beta- semialdehyde (S)-ASA and pyruvate to 4-hydroxy- tetrahydrodipicolinate (HTPA) (By similarity)
DAY0_100324	316274.Haur_2504	ENOG410XPCV	C	Aldehyde dehydrogenase
DAY0_100325	335543.Sfum_3547	COG0567	C	2-oxoglutarate dehydrogenase, E1
DAY0_100326	439235.Dalk_3654	ENOG410ZVNN	S	amidohydrolase 2
DAY0_100327	572477.Alvin_2123	COG0460	E	homoserine dehydrogenase
DAY0_100328	187272.Mlg_1823	COG0436	E	aminotransferase
DAY0_100329	187272.Mlg_1824	COG3737	S	Protein of unknown function (DUF498/DUF598)
DAY0_10033	644282.Deba_0656	COG2206	T	Metal Dependent Phosphohydrolase
DAY0_100334	330214.NIDE0941	COG2304	S	von Willebrand factor, type A
DAY0_100335	50743.SCB49_07232	COG1629	P	receptor
DAY0_100337	715451.ambt_08795	ENOG4111RCQ	C	cytochrome c
DAY0_100338	469383.Cwoe_1938	COG3533	S	Secreted protein
DAY0_100339	266834.SMc01496	ENOG410XPU2	G	extracellular solute-binding protein
DAY0_10034	335543.Sfum_0949	ENOG410ZVFM	S	outer membrane adhesin-like protein
DAY0_100341	338963.Pcar_0985	COG2135	S	conserved protein
DAY0_100342	690850.Desaf_1972	ENOG41122J3	S	NA
DAY0_100343	880072.Desac_0060	COG1061	L	type iii restriction protein res subunit
DAY0_100346	445337.CBC_A0141	COG0484	O	ATP binding to DnaK triggers the release of the substrate protein, thus completing the reaction cycle. Several rounds of ATP-dependent interactions between DnaJ, DnaK and GrpE are required for fully efficient folding. Also involved, together with DnaK and GrpE, in the DNA replication of plasmids through activation of initiation proteins (By similarity)
DAY0_100347	330214.NIDE0321	COG0545	O	Peptidyl-prolyl cis-trans isomerase
DAY0_100348	1036673.KNP414_03656	COG2723	G	beta-glucosidase
DAY0_100349	3218.PP1S89_147V6.1	COG5531	B	SWI SNF related, matrix associated, actin dependent regulator of chromatin, subfamily d, member
DAY0_100351	247634.GPB2148_2120	COG0308	E	aminopeptidase
DAY0_100352	247634.GPB2148_3690	COG0326	O	Molecular chaperone. Has ATPase activity (By similarity)
DAY0_100354	391587.KAOT1_09119	COG2120	S	lmbE family
DAY0_100355	1114970.PSF113_4405	COG1492	H	catalyzes amidations at positions B, D, E, and G on adenosylcobyrinic A,C-diamide. NH(2) groups are provided by glutamine, and one molecule of ATP is hydrogenolyzed for each amidation (By similarity)
DAY0_100358	7460.GB14517-PA	COG0538	C	isocitrate dehydrogenase (NADp)
DAY0_100368	234267.Acid_6479	ENOG410XP9H	V	ABC transporter (permease)
DAY0_100369	243233.MCA0137	COG0685	E	Methylenetetrahydrofolate reductase
DAY0_100370	292414.TM1040_2835	COG0499	H	May play a key role in the regulation of the intracellular concentration of adenosylhomocysteine (By similarity)
DAY0_100372	382464.VDG1235_44	COG4660	C	Electron transport complex
DAY0_100373	96561.Dole_0308	ENOG4110MIA	S	FMN_bind
DAY0_100376	448385.sce6445	COG0745	T	regulatoR
DAY0_100377	281689.Dace_1538	COG1995	H	Catalyzes the NAD(P)-dependent oxidation of 4- (phosphohydroxy)-L-threonine (HTP) into 2-amino-3-oxo-4- (phosphohydroxy)butyric acid which spontaneously decarboxylates to form 3-amino-2-oxopropyl phosphate (AHAP) (By similarity)
DAY0_100380	391598.FBBAL38_06890	COG0264	J	Associates with the EF-Tu.GDP complex and induces the exchange of GDP to GTP. It remains bound to the aminoacyl-tRNA.EF- Tu.GTP complex up to the GTP hydrolysis stage on the ribosome (By similarity)
DAY0_100382	743965.MPUT_0067	COG0015	F	adenylosuccinate lyase
DAY0_100383	743965.MPUT_0067	COG0015	F	adenylosuccinate lyase
DAY0_100384	265311.Mfl075	COG0015	F	adenylosuccinate lyase
DAY0_100385	1041504.RATSFB_0962	COG0104	F	Plays an important role in the de novo pathway of purine nucleotide biosynthesis
DAY0_100389	411154.GFO_0401	COG1805	C	NQR complex catalyzes the reduction of ubiquinone-1 to ubiquinol by two successive reactions, coupled with the transport of Na( ) ions from the cytoplasm to the periplasm. NqrA to NqrE are probably involved in the second step, the conversion of ubisemiquinone to ubiquinol (By similarity)
DAY0_100390	391598.FBBAL38_07460	COG1726	C	NQR complex catalyzes the reduction of ubiquinone-1 to ubiquinol by two successive reactions, coupled with the transport of Na( ) ions from the cytoplasm to the periplasm. NqrA to NqrE are probably involved in the second step, the conversion of ubisemiquinone to ubiquinol (By similarity)
DAY0_100391	518766.Rmar_0373	ENOG4111Q9F	S	Protein of unknown function (DUF2911)
DAY0_100395	323261.Noc_0491	COG0628	S	Membrane
DAY0_100396	880072.Desac_2385	COG0841	P	acriflavin resistance protein
DAY0_100397	391603.FBALC1_14142	COG3781	S	UPF0187 protein
DAY0_100398	391587.KAOT1_05877	ENOG4111P10	K	DNA-binding protein
DAY0_100399	697282.Mettu_4008	ENOG4111Q5G	S	Protein of unknown function (DUF3047)
DAY0_100400	448385.sce0688	ENOG41126ED	S	NA
DAY0_100404	266834.SMc02910	COG0477	G	major facilitator Superfamily
DAY0_100410	226185.EF0883	COG1484	L	IstB domain protein ATP-binding protein
DAY0_100412	7719.ENSCINP00000011403	COG0733	P	Transporter
DAY0_100413	51511.ENSCSAVP00000005632	COG0733	P	Transporter
DAY0_100417	247634.GPB2148_1891	COG3653	Q	Deacylase
DAY0_100419	287752.SI859A1_02871	COG1376	S	ErfK ybiS ycfS ynhG family protein
DAY0_10042	983545.Glaag_4028	ENOG4111XQS	S	(LipO)protein
DAY0_100420	314285.KT71_09432	COG3596	S	gtp-binding protein
DAY0_100421	536019.Mesop_1005	COG4133	O	once thought to export heme, this seems not to be the case, but its exact role is uncertain. Responsible for energy coupling to the transport system (By similarity)
DAY0_100422	224914.BAWG_0388	COG2386	O	Required for the export of heme to the periplasm for the biogenesis of c-type cytochromes (By similarity)
DAY0_100423	566466.NOR53_1284	ENOG410YD7A	S	NA
DAY0_100424	247634.GPB2148_1725	COG0596	S	Alpha beta hydrolase
DAY0_100425	931626.Awo_c20380	COG0547	E	Anthranilate phosphoribosyltransferase
DAY0_100427	7955.ENSDARP00000025733	COG0143	J	Is required not only for elongation of protein synthesis but also for the initiation of all mRNA translation through initiator tRNA(fMet) aminoacylation (By similarity)
DAY0_100430	205918.Psyr_4686	COG0156	H	8-Amino-7-oxononanoate synthase
DAY0_100431	406817.XNC1_4478	COG0596	S	Alpha beta hydrolase
DAY0_100432	637905.SVI_3131	COG0183	I	acetyl-coa acetyltransferase
DAY0_100433	1007105.PT7_3150	COG1024	I	Enoyl-CoA hydratase
DAY0_100433	1007105.PT7_3150	COG1250	I	Dehydrogenase
DAY0_100434	485913.Krac_8294	COG0183	I	acetyl-coa acetyltransferase
DAY0_100435	709797.CSIRO_4008	COG2326	S	Polyphosphate kinase 2
DAY0_100438	665959.HMPREF1013_03261	COG1012	C	Dehydrogenase
DAY0_100439	309800.HVO_2249	COG2233	F	permease
DAY0_10044	349521.HCH_05254	COG0024	J	Removes the N-terminal methionine from nascent proteins (By similarity)
DAY0_100441	1027371.GOALK_026_00910	COG1024	I	Enoyl-CoA hydratase
DAY0_100442	501479.CSE45_0494	COG0031	E	cysteine biosynthetic process from serine
DAY0_100443	387093.SUN_0425	COG0500	Q	Methyltransferase
DAY0_100444	387093.SUN_0424	COG0040	E	Catalyzes the condensation of ATP and 5-phosphoribose 1- diphosphate to form N'-(5'-phosphoribosyl)-ATP (PR-ATP). Has a crucial role in the pathway because the rate of histidine biosynthesis seems to be controlled primarily by regulation of HisG enzymatic activity (By similarity)
DAY0_100446	244592.SADFL11_3874	COG1146	C	metal cluster binding
DAY0_100446	244592.SADFL11_3874	COG0167	F	Catalyzes the conversion of dihydroorotate to orotate
DAY0_100448	290397.Adeh_3051	COG0463	M	Glycosyl transferase, family 2
DAY0_10045	270374.MELB17_17228	COG0624	E	succinyl-diaminopimelate desuccinylase activity
DAY0_100450	572477.Alvin_1303	ENOG4111WQ3	S	NA
DAY0_100451	391619.RGBS107_00220	COG1086	M	polysaccharide biosynthesis protein
DAY0_100454	566466.NOR53_3271	COG3175	O	Cytochrome C oxidase assembly protein
DAY0_100455	876044.IMCC3088_1065	COG0843	C	Cytochrome C oxidase subunit I
DAY0_100459	234267.Acid_3088	ENOG4111GU1	S	Multi-Domain Protein
DAY0_10046	261292.Nit79A3_3003	COG0624	E	succinyl-diaminopimelate desuccinylase activity
DAY0_100460	388413.ALPR1_16738	COG2423	E	Ornithine Cyclodeaminase
DAY0_100461	331869.BAL199_12591	COG1786	S	UPF0107 protein
DAY0_100462	717785.HYPMC_4412	COG4547	H	Cobalt chelatase, pCobT subunit
DAY0_100463	525318.HMPREF0497_0488	COG0436	E	aminotransferase
DAY0_100466	502025.Hoch_4836	ENOG410XPTG	G	Major Facilitator superfamily
DAY0_100467	1045855.DSC_04770	COG2352	C	phosphoenolpyruvate carboxylase activity
DAY0_100468	7719.ENSCINP00000009921	ENOG410Y1E5	S	Usher syndrome 2A (autosomal recessive, mild)
DAY0_100470	399741.Spro_1477	COG1126	E	ABC transporter, (ATP-binding protein)
DAY0_100471	555779.Dthio_PD0225	COG0765	E	amino acid AbC transporter
DAY0_100472	742740.HMPREF9474_03241	COG2148	M	sugar transferase
DAY0_100475	203124.Tery_1919	COG1853	S	flavin reductase domain protein, FMN-binding
DAY0_100476	383372.Rcas_1696	COG0624	E	succinyl-diaminopimelate desuccinylase activity
DAY0_100479	513049.AmaxDRAFT_5249	COG1972	F	)-nucleoside
DAY0_10048	247634.GPB2148_2765	COG1092	S	23S rRNA (guanine(2445)-N(2))-methyltransferase activity
DAY0_100481	429009.Adeg_0039	ENOG4111GVU	S	Uncharacterised ArCR, COG2043
DAY0_100482	426117.M446_0096	ENOG410YSTG	S	NA
DAY0_100485	756272.Plabr_0687	COG1335	Q	isochorismatase
DAY0_10049	314275.MADE_1010695	COG0172	J	Catalyzes the attachment of serine to tRNA(Ser). Is also able to aminoacylate tRNA(Sec) with serine, to form the misacylated tRNA L-seryl-tRNA(Sec), which will be further converted into selenocysteinyl-tRNA(Sec) (By similarity)
DAY0_100490	641118.OINT_1001812	COG1835	I	Acyltransferase
DAY0_100491	402881.Plav_0929	COG0642	T	Histidine kinase
DAY0_100492	525367.HMPREF0556_10124	COG2197	T	Two component transcriptional regulator, LuxR family
DAY0_100493	591158.SSMG_06907	ENOG410XNMH	T	Histidine kinase
DAY0_100495	243233.MCA2172	COG4181	Q	(ABC) transporter
DAY0_100496	313598.MED152_05075	COG0366	G	alpha amylase, catalytic
DAY0_100498	272623.L0309	COG0286	V	type I restriction-modification system
DAY0_100499	876044.IMCC3088_1415	ENOG410XNMH	T	Histidine kinase
DAY0_100501	596315.HMPREF0634_0504	COG0275	M	Specifically methylates the N4 position of cytidine in position 1402 (C1402) of 16S rRNA (By similarity)
DAY0_100504	391624.OIHEL45_04070	COG2086	C	Electron transfer flavoprotein
DAY0_100505	314271.RB2654_15971	ENOG4111I8X	S	glyoxalase bleomycin resistance protein dioxygenase
DAY0_100506	391626.OA307_2651	COG1268	S	bioY protein
DAY0_100507	391613.RTM1035_10545	ENOG4111R2S	S	NA
DAY0_100508	344747.PM8797T_12006	COG1805	C	NQR complex catalyzes the reduction of ubiquinone-1 to ubiquinol by two successive reactions, coupled with the transport of Na( ) ions from the cytoplasm to the periplasm. NqrA to NqrE are probably involved in the second step, the conversion of ubisemiquinone to ubiquinol (By similarity)
DAY0_100509	313589.JNB_12603	COG0446	S	pyridine nucleotide-disulfide oxidoreductase
DAY0_10051	796620.VIBC2010_06974	COG4175	E	Glycine betaine
DAY0_100510	223283.PSPTO_1687	COG1393	P	arsenate reductase (glutaredoxin) activity
DAY0_100511	314285.KT71_19168	COG0655	S	Nadph-dependent fmn reductase
DAY0_100513	246197.MXAN_4039	COG0825	I	Component of the acetyl coenzyme A carboxylase (ACC) complex. First, biotin carboxylase catalyzes the carboxylation of biotin on its carrier protein (BCCP) and then the CO(2) group is transferred by the carboxyltransferase to acetyl-CoA to form malonyl-CoA (By similarity)
DAY0_100514	335543.Sfum_0559	COG2114	T	Guanylate Cyclase
DAY0_100515	471852.Tcur_2008	COG1733	K	transcription, DNA-dependent
DAY0_100517	247633.GP2143_03433	ENOG4112AD7	S	MaoC domain protein dehydratase
DAY0_10052	340100.Bpet3309	COG4176	E	Glycine betaine
DAY0_100523	635013.TherJR_0980	COG3894	C	Ferredoxin
DAY0_100524	498211.CJA_3304	COG1629	P	receptor
DAY0_100526	391616.OA238_4519	COG1363	E	Peptidase m42 family protein
DAY0_100527	985665.HPL003_18945	COG0673	S	oxidoreductase
DAY0_100528	344747.PM8797T_25526	COG0673	S	oxidoreductase
DAY0_100529	344747.PM8797T_26370	ENOG410YS4G	G	Xylose isomerase domain protein TIM barrel
DAY0_10053	335543.Sfum_2120	COG0009	J	sua5 ycio yrdc ywlc family protein
DAY0_100530	715451.ambt_17070	COG0220	S	Catalyzes the formation of N(7)-methylguanine at position 46 (m7G46) in tRNA (By similarity)
DAY0_100531	224911.bll0977	COG2304	S	von Willebrand factor, type A
DAY0_100532	518766.Rmar_0671	COG0495	J	Leucyl-trna synthetase
DAY0_100538	281689.Dace_2393	COG2239	P	magnesium ion transmembrane transporter activity
DAY0_10054	439235.Dalk_3410	ENOG4111T78	S	RimK domain protein ATP-grasp
DAY0_100541	670487.Ocepr_0549	ENOG4111NNA	S	exported protein
DAY0_100542	244592.SADFL11_901	COG4172	S	(ABC) transporter
DAY0_100543	287752.SI859A1_00218	COG1230	P	cation diffusion facilitator family transporter
DAY0_100544	648757.Rvan_2897	COG4239	P	microcin transport
DAY0_100545	316274.Haur_2074	COG0523	S	cobalamin synthesis protein
DAY0_100546	756272.Plabr_1364	COG3119	P	Sulfatase
DAY0_100547	204669.Acid345_4390	COG0515	T	Serine Threonine protein kinase
DAY0_100549	981222.Cabther_A0074	COG0475	P	Sodium hydrogen exchanger
DAY0_100552	266835.mll8445	COG3842	E	Part of the ABC transporter complex PotABCD involved in spermidine putrescine import. Responsible for energy coupling to the transport system (By similarity)
DAY0_100556	521674.Plim_2620	COG1077	D	Rod shape-determining protein, MreB
DAY0_100559	448385.sce7549	COG1884	I	methylmalonyl-coA mutase
DAY0_100561	51511.ENSCSAVP00000010048	COG5640	O	protease
DAY0_100569	644107.SL1157_3068	COG3246	S	3-keto-5-aminohexanoate cleavage enzyme
DAY0_100571	563040.Saut_2098	COG5501	S	Sulfur oxidation protein
DAY0_100572	944547.ABLL_0687	ENOG4111IDB	C	cytochrome
DAY0_100574	289376.THEYE_A0109	COG2414	C	aldehyde ferredoxin oxidoreductase
DAY0_100577	1036673.KNP414_04967	ENOG41125F6	S	NA
DAY0_100578	279714.FuraDRAFT_2624	COG1067	O	atp-dependent protease
DAY0_100579	394221.Mmar10_1653	ENOG410XRQX	I	acyl-CoA dehydrogenase
DAY0_10058	96561.Dole_1002	COG2046	P	Catalyzes the first intracellular reaction of sulfate assimilation, forming adenosine-5'-phosphosulfate (APS) from inorganic sulfate and ATP. Plays an important role in sulfate activation as a component of the biosynthesis pathway of sulfur- containing amino acids (By similarity)
DAY0_100580	314287.GB2207_00220	ENOG410XNVZ	I	acyl-CoA dehydrogenase
DAY0_100582	756272.Plabr_2130	COG0495	J	Leucyl-trna synthetase
DAY0_100583	387093.SUN_2372	COG0209	F	Provides the precursors necessary for DNA synthesis. Catalyzes the biosynthesis of deoxyribonucleotides from the corresponding ribonucleotides (By similarity)
DAY0_100584	309807.SRU_1701	COG1960	I	acyl-CoA dehydrogenase
DAY0_100586	448385.sce7577	COG1408	S	metallophosphoesterase
DAY0_100587	555779.Dthio_PD2895	COG4974	L	Site-specific tyrosine recombinase, which acts by catalyzing the cutting and rejoining of the recombining DNA molecules. The XerC-XerD complex is essential to convert dimers of the bacterial chromosome into monomers to permit their segregation at cell division. It also contributes to the segregational stability of plasmids (By similarity)
DAY0_100589	640510.BC1001_2034	COG3039	L	Transposase
DAY0_10059	439235.Dalk_2445	COG2046	P	Catalyzes the first intracellular reaction of sulfate assimilation, forming adenosine-5'-phosphosulfate (APS) from inorganic sulfate and ATP. Plays an important role in sulfate activation as a component of the biosynthesis pathway of sulfur- containing amino acids (By similarity)
DAY0_100590	472759.Nhal_2378	COG0085	K	DNA-dependent RNA polymerase catalyzes the transcription of DNA into RNA using the four ribonucleoside triphosphates as substrates (By similarity)
DAY0_100591	240016.VspiD_010100005225	ENOG410XRDN	S	Protein of unknown function (DUF3604)
DAY0_100593	391597.LMED105_12407	COG0825	I	Component of the acetyl coenzyme A carboxylase (ACC) complex. First, biotin carboxylase catalyzes the carboxylation of biotin on its carrier protein (BCCP) and then the CO(2) group is transferred by the carboxyltransferase to acetyl-CoA to form malonyl-CoA (By similarity)
DAY0_100594	391615.GP5015_1968	COG0515	T	Serine Threonine protein kinase
DAY0_100595	251221.glr0170	COG0276	H	Catalyzes the ferrous insertion into protoporphyrin IX (By similarity)
DAY0_100596	103690.alr1540	COG3409	M	Peptidoglycan-binding domain 1 protein
DAY0_10060	439235.Dalk_1566	COG0247	C	domain protein
DAY0_100600	369723.Strop_1565	ENOG410ZFIK	S	NA
DAY0_100606	187272.Mlg_1980	COG0782	K	Necessary for efficient RNA polymerase transcription elongation past template-encoded arresting sites. The arresting sites in DNA have the property of trapping a certain fraction of elongating RNA polymerases that pass through, resulting in locked ternary complexes. Cleavage of the nascent transcript by cleavage factors such as GreA or GreB allows the resumption of elongation from the new 3'termi…
DAY0_100607	187272.Mlg_1981	COG0458	F	carbamoyl-phosphate synthetase ammonia chain
DAY0_100608	247639.MGP2080_09933	COG0404	E	The glycine cleavage system catalyzes the degradation of glycine (By similarity)
DAY0_100609	247639.MGP2080_09928	COG5598	H	Trimethylamine methyltransferase
DAY0_100610	536227.CcarbDRAFT_3240	COG1904	G	Uronic isomerase
DAY0_100613	438753.AZC_1934	COG0346	E	glyoxalase bleomycin resistance protein dioxygenase
DAY0_100614	502025.Hoch_0058	COG1060	H	Catalyzes the radical-mediated transfer of the hydroxybenzyl group from 4-hydroxyphenylpyruvate (HPP) to 5-amino- 6-ribitylamino-2,4(1H,3H)-pyrimidinedione to form 7,8-didemethyl- 8-hydroxy-5-deazariboflavin (FO) (By similarity)
DAY0_100615	448385.sce8166	COG0187	L	DNA gyrase negatively supercoils closed circular double- stranded DNA in an ATP-dependent manner and also catalyzes the interconversion of other topological isomers of double-stranded DNA rings, including catenanes and knotted rings (By similarity)
DAY0_100617	187272.Mlg_0924	COG1932	E	Catalyzes the reversible conversion of 3- phosphohydroxypyruvate to phosphoserine and of 3-hydroxy-2-oxo-4- phosphonooxybutanoate to phosphohydroxythreonine (By similarity)
DAY0_100618	313598.MED152_06745	ENOG4112638	S	NA
DAY0_100619	411154.GFO_0200	COG1538	M	Membrane
DAY0_10062	177437.HRM2_22370	COG0680	C	Hydrogenase maturation protease
DAY0_100621	51511.ENSCSAVP00000007253	ENOG410XQAJ	U	Importin
DAY0_100622	525897.Dbac_0543	ENOG4111W1Q	S	Protein of unknown function (DUF3124)
DAY0_100625	416870.llmg_0124	COG0653	U	Part of the Sec protein translocase complex. Interacts with the SecYEG preprotein conducting channel. Has a central role in coupling the hydrolysis of ATP to the transfer of proteins into and across the cell membrane, serving
DAY0_100627	404589.Anae109_0489	COG1595	K	RNA Polymerase
DAY0_100628	240016.VspiD_010100016080	ENOG410YCJF	S	NA
DAY0_100629	656024.FsymDg_3007	COG0183	I	acetyl-coa acetyltransferase
DAY0_100631	583355.Caka_2179	COG3119	P	Sulfatase
DAY0_100632	313612.L8106_30150	COG2308	S	conserved protein
DAY0_100634	945550.VISI1226_07378	COG1162	S	May play a role in 30S ribosomal subunit biogenesis. Unusual circulary permuted GTPase that catalyzes rapid hydrolysis of GTP with a slow catalytic turnover (By similarity)
DAY0_100635	448385.sce4224	COG1905	C	Nadh dehydrogenase
DAY0_100638	313603.FB2170_13031	COG0778	C	nitroreductase
DAY0_100639	577650.Despr_2851	ENOG410Y6UB	T	Response regulator receiver protein
DAY0_100641	247634.GPB2148_3793	COG1032	C	radical SAM domain protein
DAY0_100644	96561.Dole_0915	ENOG4111YR6	S	Predicted membrane protein (DUF2318)
DAY0_100645	756272.Plabr_0650	COG1842	KT	Phage shock protein A
DAY0_100646	344747.PM8797T_13645	ENOG410XT41	K	rna polymerase
DAY0_100648	314278.NB231_13886	COG2518	O	Catalyzes the methyl esterification of L-isoaspartyl residues in peptides and proteins that result from spontaneous decomposition of normal L-aspartyl and L-asparaginyl residues. It plays a role in the repair and or degradation of damaged proteins (By similarity)
DAY0_100649	502025.Hoch_2500	COG0515	T	Serine Threonine protein kinase
DAY0_10065	641491.DND132_1056	COG1456	C	Acetyl-CoA decarbonylase synthase complex subunit gamma
DAY0_100651	404380.Gbem_1577	COG1201	L	purine NTP-dependent helicase activity
DAY0_100652	5722.A2F7S4	COG0624	E	succinyl-diaminopimelate desuccinylase activity
DAY0_100653	56780.SYN_01698	COG0332	I	Catalyzes the condensation reaction of fatty acid synthesis by the addition to an acyl acceptor of two carbons from malonyl-ACP. Catalyzes the first condensation reaction which initiates fatty acid synthesis and may therefore play a role in governing the total rate of fatty acid production. Possesses both acetoacetyl-ACP synthase and acetyl transacylase activities. Its substrate specificity deter…
DAY0_100655	378806.STAUR_2089	COG0515	T	Serine Threonine protein kinase
DAY0_10066	643562.Daes_2662	COG1456	C	Acetyl-CoA decarbonylase synthase complex subunit gamma
DAY0_100660	177437.HRM2_21630	COG0427	C	Acetyl-CoA hydrolase
DAY0_100660	177437.HRM2_21630	COG0454	K	acetyltransferase
DAY0_100661	443144.GM21_1931	COG0618	S	phosphoesterase RecJ domain protein
DAY0_100664	51511.ENSCSAVP00000010551	ENOG4111J5K	U	clathrin light chain
DAY0_100668	396588.Tgr7_1991	COG1011	S	Hydrolase
DAY0_100669	402881.Plav_2951	COG0346	E	glyoxalase bleomycin resistance protein dioxygenase
DAY0_10067	316067.Geob_2482	ENOG41125VC	C	4fe-4S ferredoxin iron-sulfur binding domain protein
DAY0_100671	320771.Cflav_PD4260	COG3119	P	Sulfatase
DAY0_100672	281689.Dace_2767	COG0745	T	regulatoR
DAY0_100674	325240.Sbal_1942	ENOG410XPK3	L	Integrase catalytic subunit
DAY0_100675	400682.PAC_15704540	COG0222	J	Seems to be the binding site for several of the factors involved in protein synthesis and appears to be essential for accurate translation (By similarity)
DAY0_100676	502025.Hoch_5429	ENOG410XQKN	P	TonB-dependent receptor
DAY0_100677	655815.ZPR_2895	ENOG410XP5M	S	oxidoreductase
DAY0_10068	177437.HRM2_22250	COG0501	O	Protease HtpX homolog
DAY0_100680	240016.VspiD_010100026515	ENOG410ZBXM	S	Protein of unknown function (DUF1553)
DAY0_100681	314254.OA2633_11845	COG3246	S	3-keto-5-aminohexanoate cleavage enzyme
DAY0_100683	207954.MED92_02758	COG0842	V	(ABC) transporter
DAY0_100684	439235.Dalk_3135	COG0770	M	UDP-N-acetylmuramoylalanyl-D-glutamyl-2,6-diaminopimelate-D-alanyl-D-alanine ligase activity
DAY0_100685	247634.GPB2148_3345	ENOG410ZZN7	U	type II secretion system protein N
DAY0_100686	247634.GPB2148_3076	ENOG41127ZP	U	general secretion pathway protein M
DAY0_100687	247634.GPB2148_2909	COG3297	U	Involved in a type II secretion system (T2SS, formerly general secretion pathway, GSP) for the export of proteins (By similarity)
DAY0_100688	247633.GP2143_09040	COG0841	P	acriflavin resistance protein
DAY0_100689	333990.CAT7_02247	COG0744	M	penicillin-binding protein
DAY0_100690	639283.Snov_3814	COG0169	E	shikimate dehydrogenase
DAY0_100691	648757.Rvan_2688	COG0237	H	Catalyzes the phosphorylation of the 3'-hydroxyl group of dephosphocoenzyme A to form coenzyme A (By similarity)
DAY0_100692	78245.Xaut_1831	COG0847	L	DNA polymerase iii
DAY0_100693	287752.SI859A1_03564	COG1952	U	One of the proteins required for the normal export of preproteins out of the cell cytoplasm. It is a molecular chaperone that binds to a subset of precursor proteins, maintaining them in a translocation-competent state. It also specifically binds to its receptor SecA (By similarity)
DAY0_100695	391165.GbCGDNIH1_1543	ENOG410XNVN	V	Efflux transporter rnd family, mfp subunit
DAY0_100698	216895.VV1_0996	COG0187	L	DNA gyrase negatively supercoils closed circular double- stranded DNA in an ATP-dependent manner and also catalyzes the interconversion of other topological isomers of double-stranded DNA rings, including catenanes and knotted rings (By similarity)
DAY0_100699	261292.Nit79A3_0519	ENOG410XP9W	S	Hopanoid biosynthesis associated RND transporter like protein HpnN
DAY0_10070	552811.Dehly_0140	COG0069	E	glutamate synthase
DAY0_100707	457429.SSDG_03218	ENOG41128NI	K	LuxR family Transcriptional regulator
DAY0_100708	573413.Spirs_0125	COG2801	L	Retrotransposon protein
DAY0_100709	43989.cce_5192	COG2963	L	transposase
DAY0_10071	281689.Dace_1086	COG1509	E	Lysine 2,3-aminomutase YodO family protein
DAY0_100713	387093.SUN_1615	COG0136	E	Catalyzes the NADPH-dependent formation of L-aspartate- semialdehyde (L-ASA) by the reductive dephosphorylation of L- aspartyl-4-phosphate (By similarity)
DAY0_100715	402881.Plav_2482	COG0768	M	penicillin-binding protein
DAY0_100716	653733.Selin_2218	COG0550	L	Releases the supercoiling and torsional tension of DNA, which is introduced during the DNA replication and transcription, by transiently cleaving and rejoining one strand of the DNA duplex. Introduces a single-strand break via transesterification at a target site in duplex DNA. The scissile phosphodiester is attacked by the catalytic tyrosine of the enzyme, resulting in the formation of a DNA-(5'…
DAY0_100716	653733.Selin_2218	COG0551	L	DNA topoisomerase type I activity
DAY0_100717	289376.THEYE_A0366	COG0821	I	4-hydroxy-3-methylbut-2-en-1-yl diphosphate synthase activity
DAY0_100719	566466.NOR53_3619	COG1502	I	Catalyzes the reversible phosphatidyl group transfer from one phosphatidylglycerol molecule to another to form cardiolipin (CL) (diphosphatidylglycerol) and glycerol (By similarity)
DAY0_10072	331678.Cphamn1_1421	COG1509	E	Lysine 2,3-aminomutase YodO family protein
DAY0_100720	344747.PM8797T_20763	ENOG4111454	S	Pectic acid lyase
DAY0_100722	208596.CAR_c06700	COG0642	T	Histidine kinase
DAY0_100723	391603.FBALC1_02612	COG0665	E	Catalyzes the last two steps in the biosynthesis of 5- methylaminomethyl-2-thiouridine (mnm(5)s(2)U) at the wobble position (U34) in tRNA. Catalyzes the FAD-dependent demodification of cmnm(5)s(2)U34 to nm(5)s(2)U34, followed by the transfer of a methyl group from S-adenosyl-L-methionine to nm(5)s(2)U34, to form mnm(5)s(2)U34 (By similarity)
DAY0_100724	388413.ALPR1_18753	COG0006	E	peptidase M24
DAY0_100725	756272.Plabr_1974	ENOG4111KBD	S	Outer membrane efflux protein
DAY0_100726	247634.GPB2148_3209	COG4775	M	Gram-negative-bacterium-type cell outer membrane assembly
DAY0_100727	247639.MGP2080_08019	COG2825	M	Molecular chaperone that interacts specifically with outer membrane proteins, thus maintaining the solubility of early folding intermediates during passage through the periplasm (By similarity)
DAY0_10073	717231.Flexsi_0713	COG0174	E	glutamine synthetase
DAY0_100730	52598.EE36_04433	COG1249	C	dihydrolipoyl dehydrogenase
DAY0_100734	448385.sce5871	COG0646	E	homocysteine S-methyltransferase activity
DAY0_100734	448385.sce5871	COG1410	E	methionine synthase
DAY0_100735	56780.SYN_00298	COG0058	G	Phosphorylase is an important allosteric enzyme in carbohydrate metabolism. Enzymes from different sources differ in their regulatory mechanisms and in their natural substrates. However, all known phosphorylases share catalytic and structural properties (By similarity)
DAY0_100736	289376.THEYE_A0983	COG1013	C	Oxidoreductase required for the transfer of electrons from pyruvate to flavodoxin (By similarity)
DAY0_100738	423536.XP_002781058.1	COG0513	L	purine NTP-dependent helicase activity
DAY0_10074	555779.Dthio_PD3671	COG0174	E	glutamine synthetase
DAY0_100741	177437.HRM2_35400	ENOG41125GU	P	Multiple resistance and pH regulation protein F
DAY0_100742	485915.Dret_0796	COG1863	P	monovalent cation H antiporter subunit E
DAY0_100745	388399.SSE37_18527	COG0058	G	Phosphorylase is an important allosteric enzyme in carbohydrate metabolism. Enzymes from different sources differ in their regulatory mechanisms and in their natural substrates. However, all known phosphorylases share catalytic and structural properties (By similarity)
DAY0_100750	710685.MycrhN_3979	ENOG410YFYJ	S	Nad-dependent epimerase dehydratase
DAY0_100751	216591.BCAM1585	ENOG41122JJ	S	NA
DAY0_100752	287752.SI859A1_02541	COG0845	M	Efflux transporter rnd family, mfp subunit
DAY0_100754	585543.HMPREF0969_00839	COG1940	G	ROK family
DAY0_100759	247634.GPB2148_715	COG1198	L	Primosomal protein n'
DAY0_10076	488538.SAR116_0573	COG2370	O	HupE / UreJ protein
DAY0_100761	331678.Cphamn1_2200	COG0629	L	single-stranded DNA-binding protein
DAY0_100763	187410.y1567	COG4133	O	once thought to export heme, this seems not to be the case, but its exact role is uncertain. Responsible for energy coupling to the transport system (By similarity)
DAY0_100765	313625.BL107_12305	ENOG4111N63	K	Transcriptional regulator, Crp Fnr family
DAY0_100766	313625.BL107_12310	COG0745	T	regulatoR
DAY0_100767	398578.Daci_5337	COG0501	O	Protease HtpX homolog
DAY0_100768	220668.lp_1173	COG0381	M	UDP-N-acetylglucosamine 2-epimerase
DAY0_100769	226185.EF2917	COG0381	M	UDP-N-acetylglucosamine 2-epimerase
DAY0_10077	443152.MDG893_14840	COG1495	O	Required for disulfide bond formation in some periplasmic proteins. Acts by oxidizing the DsbA protein (By similarity)
DAY0_100772	391603.FBALC1_16857	COG3279	T	Regulator
DAY0_100775	314270.RB2083_2872	COG0075	E	aminotransferase
DAY0_100777	644282.Deba_0454	COG1134	GM	(ABC) transporter
DAY0_100778	479434.Sthe_2668	ENOG410XP7R	S	Glycosyl hydrolase BNR repeat-containing protein
DAY0_100784	439235.Dalk_1651	ENOG4111TWY	S	(CBS) domain
DAY0_100785	58051.PE36_17175	ENOG4112343	S	Protein of unknown function (DUF1059)
DAY0_100786	391591.VSAK1_21804	ENOG410XNVD	S	NA
DAY0_100787	189518.LA_0569	ENOG410ZJW1	S	Protein of unknown function (DUF3604)
DAY0_100788	324602.Caur_0602	COG5485	S	SnoaL-like polyketide cyclase
DAY0_100790	714961.BFZC1_07735	COG0167	F	Catalyzes the conversion of dihydroorotate to orotate
DAY0_100792	240016.VspiD_010100028995	ENOG410YX6J	S	NA
DAY0_100793	212717.CTC01413	COG0350	L	Involved in the cellular defense against the biological effects of O6-methylguanine (O6-MeG) in DNA. Repairs alkylated guanine in DNA by stoichiometrically transferring the alkyl group at the O-6 position to a cysteine residue in the enzyme. This is a suicide reaction the enzyme is irreversibly inactivated (By similarity)
DAY0_100794	211586.SO_2050	ENOG4111J4H	S	Chromosome 16 open reading frame 13
DAY0_100795	426355.Mrad2831_0215	ENOG4111WXN	T	response regulator
DAY0_100796	365046.Rta_33830	ENOG410XNMH	T	Histidine kinase
DAY0_100797	342108.amb1841	ENOG410XNMH	T	Histidine kinase
DAY0_10080	64471.sync_2374	ENOG410YQ0Y	S	NA
DAY0_100801	983548.Krodi_1723	COG3338	P	Carbonic anhydrase
DAY0_100803	311403.Arad_4718	COG1038	C	Catalyzes a 2-step reaction, involving the ATP-dependent carboxylation of the covalently attached biotin in the first step and the transfer of the carboxyl group to pyruvate in the second (By similarity)
DAY0_100805	387093.SUN_1767	ENOG41101UI	S	NA
DAY0_100806	439235.Dalk_3309	COG0304	I	Catalyzes the condensation reaction of fatty acid synthesis by the addition to an acyl acceptor of two carbons from malonyl-ACP (By similarity)
DAY0_100808	443143.GM18_2019	COG1136	V	(ABC) transporter
DAY0_100809	383372.Rcas_1858	COG0577	V	ABC transporter (permease)
DAY0_10081	64471.sync_2373	COG0532	J	One of the essential components for the initiation of protein synthesis. Protects formylmethionyl-tRNA from spontaneous hydrolysis and promotes its binding to the 30S ribosomal subunits. Also involved in the hydrolysis of GTP during the formation of the 70S ribosomal complex (By similarity)
DAY0_100810	391587.KAOT1_19592	COG4242	PQ	Cyanophycinase
DAY0_100812	224325.AF0989	COG4666	S	trap transporter, 4tm 12tm fusion protein
DAY0_100813	351605.Gura_3530	COG4977	K	Transcriptional regulator, ARAC family
DAY0_100814	51511.ENSCSAVP00000006565	ENOG410YZBK	S	protein regulator of cytokinesis
DAY0_100819	344747.PM8797T_16473	COG0591	E	symporter
DAY0_10082	64471.sync_2373	COG0532	J	One of the essential components for the initiation of protein synthesis. Protects formylmethionyl-tRNA from spontaneous hydrolysis and promotes its binding to the 30S ribosomal subunits. Also involved in the hydrolysis of GTP during the formation of the 70S ribosomal complex (By similarity)
DAY0_100821	221359.RS9916_34542	COG4403	V	Lanthionine synthetase C family protein
DAY0_100822	74547.PMT0250	COG4403	V	Lanthionine synthetase C family protein
DAY0_100823	221359.RS9916_34547	COG1132	V	(ABC) transporter
DAY0_100824	96561.Dole_0122	COG0034	F	glutamine phosphoribosylpyrophosphate amidotransferase
DAY0_100825	177437.HRM2_47760	COG0458	F	carbamoyl-phosphate synthetase ammonia chain
DAY0_100828	644107.SL1157_3315	COG5598	H	Trimethylamine methyltransferase
DAY0_10083	96561.Dole_0316	COG0543	C	cytochrome-b5 reductase activity, acting on NAD(P)H
DAY0_100830	420890.LCGL_1821	COG0619	P	Cobalt transport protein
DAY0_100831	871237.SIN_0958	COG2171	E	Catalyzes the conversion of the cyclic tetrahydrodipicolinate (THDP) into the acyclic N-succinyl-L-2- amino-6-oxopimelate using succinyl-CoA (By similarity)
DAY0_100832	555779.Dthio_PD3671	COG0174	E	glutamine synthetase
DAY0_100834	649638.Trad_0749	COG0033	G	phosphoglucomutase
DAY0_100835	420890.LCGL_1903	COG2812	L	dna polymerase iii subunits gamma and tau
DAY0_100837	765952.PUV_24780	COG0611	H	Catalyzes the ATP-dependent phosphorylation of thiamine- monophosphate (TMP) to form thiamine-pyrophosphate (TPP), the active form of vitamin B1 (By similarity)
DAY0_100839	338963.Pcar_2240	COG0133	E	The beta subunit is responsible for the synthesis of L- tryptophan from indole and L-serine (By similarity)
DAY0_10084	96561.Dole_0315	COG0084	L	tatd family
DAY0_100840	387093.SUN_1626	ENOG410XNMH	T	Histidine kinase
DAY0_100841	387093.SUN_1624	COG0498	E	threonine synthase
DAY0_100845	51511.ENSCSAVP00000015980	ENOG410YEAI	S	Coiled-coil domain containing
DAY0_100846	7668.SPU_021034tr	ENOG410YEAI	S	Coiled-coil domain containing
DAY0_100847	391603.FBALC1_07528	COG3000	I	fatty acid hydroxylase
DAY0_100849	314266.SKA58_06555	COG0350	L	Involved in the cellular defense against the biological effects of O6-methylguanine (O6-MeG) in DNA. Repairs alkylated guanine in DNA by stoichiometrically transferring the alkyl group at the O-6 position to a cysteine residue in the enzyme. This is a suicide reaction the enzyme is irreversibly inactivated (By similarity)
DAY0_100849	314266.SKA58_06555	COG2169	FL	Transcriptional regulator
DAY0_10085	96561.Dole_0048	COG3825	S	Vwa containing coxe family protein
DAY0_100850	380749.HY04AAS1_0262	COG0480	J	Catalyzes the GTP-dependent ribosomal translocation step during translation elongation. During this step, the ribosome changes from the pre-translocational (PRE) to the post- translocational (POST) state as the newly formed A-site-bound peptidyl-tRNA and P-site-bound deacylated tRNA move to the P and E sites, respectively. Catalyzes the coordinated movement of the two tRNA molecules, the mRNA and…
DAY0_100851	760142.Hipma_1379	COG0050	J	This protein promotes the GTP-dependent binding of aminoacyl-tRNA to the A-site of ribosomes during protein biosynthesis (By similarity)
DAY0_100854	344747.PM8797T_27312	COG3119	P	Sulfatase
DAY0_100859	391625.PPSIR1_27858	COG2937	I	glycerol3phosphate acyltransferase
DAY0_100860	391625.PPSIR1_27853	COG0240	C	glycerol-3-phosphate dehydrogenase
DAY0_100861	391625.PPSIR1_27853	COG0240	C	glycerol-3-phosphate dehydrogenase
DAY0_100863	448385.sce5895	COG1529	C	Aldehyde oxidase and xanthine dehydrogenase, molybdopterin binding
DAY0_100864	867903.ThesuDRAFT_1802	COG0114	C	fumarate hydratase class II
DAY0_100865	448385.sce3015	COG0318	IQ	Amp-dependent synthetase and ligase
DAY0_100867	565045.NOR51B_1062	ENOG410XRDN	S	Protein of unknown function (DUF3604)
DAY0_100868	1034807.FBFL15_2246	COG2025	C	Electron transfer flavoprotein
DAY0_10087	96561.Dole_0047	COG0714	S	ATPase activity
DAY0_100870	313598.MED152_10210	COG0129	E	Dihydroxy-acid dehydratase
DAY0_100871	281689.Dace_0984	COG2755	E	lipolytic protein G-D-S-L family
DAY0_100872	266117.Rxyl_2674	COG0436	E	aminotransferase
DAY0_100873	204773.HEAR2507	COG0288	P	carbonic anhydrase
DAY0_100874	746360.PFWH6_4657	COG0549	E	carbamate kinase
DAY0_100875	309807.SRU_0721	COG1233	Q	phytoene
DAY0_100879	717231.Flexsi_0373	ENOG4111TEW	S	NA
DAY0_10088	491915.Aflv_1181	COG4948	M	mandelate racemase muconate lactonizing
DAY0_100881	216596.RL2991	COG3698	S	Mg2 transport protein CorA
DAY0_100882	439235.Dalk_0652	COG1871	NT	Probably deamidates glutamine residues to glutamate on methyl-accepting chemotaxis receptors (MCPs), playing an important role in chemotaxis (By similarity)
DAY0_100883	400668.Mmwyl1_3755	COG1639	T	HDOD domain
DAY0_100885	7159.AAEL007213-PA	COG1398	I	desaturase
DAY0_100886	375451.RD1_0367	COG0349	J	Exonuclease involved in the 3' processing of various precursor tRNAs. Initiates hydrolysis at the 3'-terminus of an RNA molecule and releases 5'-mononucleotides (By similarity)
DAY0_100888	344747.PM8797T_17509	COG2195	E	Cleaves the N-terminal amino acid of tripeptides (By similarity)
DAY0_10089	574087.Acear_0926	ENOG410YNC1	S	NA
DAY0_100890	344747.PM8797T_21318	COG0624	E	succinyl-diaminopimelate desuccinylase activity
DAY0_100894	240016.VspiD_010100016220	ENOG410ZIUC	S	Protein of unknown function (DUF1549)
DAY0_100897	7719.ENSCINP00000000151	ENOG4111MBB	S	NA
DAY0_100898	452637.Oter_1513	ENOG410XP3V	V	ABC transporter (permease)
DAY0_100899	240016.VspiD_010100019335	ENOG410XR2B	V	ABC transporter (permease)
DAY0_1009	64471.sync_2245	COG0146	EQ	5-oxoprolinase
DAY0_1009	64471.sync_2245	COG0145	EQ	5-oxoprolinase
DAY0_100902	247634.GPB2148_2314	ENOG410XRDN	S	Protein of unknown function (DUF3604)
DAY0_100903	225937.HP15_2130	COG1734	T	Transcription factor that acts by binding directly to the RNA polymerase (RNAP). Required for negative regulation of rRNA expression and positive regulation of several amino acid biosynthesis promoters
DAY0_100908	717785.HYPMC_1936	COG1197	L	transcriptioN-repair coupling factor
DAY0_100910	224911.bll4895	COG0601	P	Binding-protein-dependent transport systems inner membrane component
DAY0_100911	344747.PM8797T_23751	ENOG4110IM1	S	NA
DAY0_100912	555779.Dthio_PD0652	COG1074	L	The heterodimer acts as both an ATP-dependent DNA helicase and an ATP-dependent, dual-direction single-stranded exonuclease. Recognizes the chi site generating a DNA molecule suitable for the initiation of homologous recombination. The AddA nuclease domain is required for chi fragment generation
DAY0_100913	247634.GPB2148_3201	COG0821	I	4-hydroxy-3-methylbut-2-en-1-yl diphosphate synthase activity
DAY0_100916	85643.Tmz1t_2954	COG1064	C	alcohol dehydrogenase
DAY0_100917	550540.Fbal_1886	ENOG410XQ1H	S	Patatin family
DAY0_100918	744979.R2A130_0164	COG1560	M	lipid a biosynthesis
DAY0_100919	467661.RKLH11_1932	COG3119	P	Sulfatase
DAY0_10092	573413.Spirs_0007	ENOG41102JR	J	RNaseP catalyzes the removal of the 5'-leader sequence from pre-tRNA to produce the mature 5'-terminus. It can also cleave other RNA substrates such as 4.5S RNA. The protein component plays an auxiliary but essential role in vivo by binding to the 5'-leader sequence and broadening the substrate specificity of the ribozyme (By similarity)
DAY0_100920	688270.Celal_0757	ENOG410XNNI	S	aspic unbv domain protein
DAY0_100921	264732.Moth_2102	COG0407	H	Catalyzes the decarboxylation of four acetate groups of uroporphyrinogen-III to yield coproporphyrinogen-III (By similarity)
DAY0_100923	78245.Xaut_0821	COG1961	L	Resolvase
DAY0_100924	521674.Plim_2680	COG0805	U	Part of the twin-arginine translocation (Tat) system that transports large folded proteins containing a characteristic twin-arginine motif in their signal peptide across membranes. Together with TatB, TatC is part of a receptor directly interacting with Tat signal peptides (By similarity)
DAY0_100925	536019.Mesop_1260	COG0329	E	Catalyzes the condensation of (S)-aspartate-beta- semialdehyde (S)-ASA and pyruvate to 4-hydroxy- tetrahydrodipicolinate (HTPA) (By similarity)
DAY0_100926	641118.OINT_1002166	COG1802	K	GntR Family Transcriptional Regulator
DAY0_100927	565045.NOR51B_1471	COG0129	E	Dihydroxy-acid dehydratase
DAY0_100928	167879.CPS_3723	COG2273	G	hydrolase family 16
DAY0_10093	572479.Hprae_2109	COG0759	S	Could be involved in insertion of integral membrane proteins into the membrane (By similarity)
DAY0_100930	667014.Thein_0637	COG0303	H	Molybdenum cofactor synthesis domain protein
DAY0_100930	667014.Thein_0637	COG1910	P	NA
DAY0_100931	177439.DP0373	ENOG410ZNWI	M	Outer membrane efflux protein
DAY0_100932	565664.EFXG_00414	COG3964	S	dihydro-orotase (EC 3.5.2.3)
DAY0_100935	51511.ENSCSAVP00000012182	COG5245	Z	heavy chain
DAY0_100936	9258.ENSOANP00000031153	COG5245	Z	heavy chain
DAY0_100937	313598.MED152_06550	COG1999	S	Electron transport protein SCO1 SenC
DAY0_100939	234267.Acid_6181	COG3379	S	type i phosphodiesterase nucleotide pyrophosphatase
DAY0_100940	756272.Plabr_1515	COG1721	S	Conserved protein
DAY0_100946	393595.ABO_1037	COG2871	C	2 iron, 2 sulfur cluster binding
DAY0_100947	641118.OINT_1000015	COG4166	E	peptide transport
DAY0_100948	247634.GPB2148_1751	ENOG410XNMH	T	Histidine kinase
DAY0_100950	714943.Mucpa_2223	COG4299	S	heparan-alpha-glucosaminide n-acetyltransferase
DAY0_100951	224914.BAWG_2647	COG4208	P	sulfate abc transporter
DAY0_100952	439375.Oant_1857	COG3545	S	Alpha beta hydrolase
DAY0_100953	439235.Dalk_5271	ENOG4111YR2	S	Protein of unknown function (DUF1318)
DAY0_100954	641491.DND132_2842	ENOG410XYNW	S	NA
DAY0_100955	709032.Sulku_1616	COG0415	L	deoxyribo-dipyrimidine photolyase
DAY0_100956	598659.NAMH_0785	COG2326	S	Polyphosphate kinase 2
DAY0_100957	479432.Sros_2522	COG0614	P	Periplasmic binding protein
DAY0_100959	251221.glr1374	COG0822	C	sUF system Fes assembly protein, NifU family
DAY0_100962	156889.Mmc1_2358	COG1226	P	PotAssium voltage-gated channel
DAY0_100963	76114.ebB186	ENOG4111PQ6	S	NA
DAY0_100964	472759.Nhal_2574	COG1408	S	metallophosphoesterase
DAY0_100965	472759.Nhal_2575	ENOG4111UKH	S	Putative integral membrane protein DUF46
DAY0_100968	247634.GPB2148_2270	COG0346	E	glyoxalase bleomycin resistance protein dioxygenase
DAY0_100969	338969.Rfer_3142	COG1611	S	decarboxylase
DAY0_100971	595494.Tola_1248	COG0816	L	Could be a nuclease that resolves Holliday junction intermediates in genetic recombination (By similarity)
DAY0_100972	69293.ENSGACP00000001165	COG5021	O	ubiquitin protein ligase
DAY0_100976	550540.Fbal_0759	COG1597	I	diacylglycerol kinase
DAY0_100977	292459.STH816	COG0182	J	Catalyzes the interconversion of methylthioribose-1- phosphate (MTR-1-P) into methylthioribulose-1-phosphate (MTRu-1-P) (By similarity)
DAY0_100979	414684.RC1_1576	COG2230	M	cyclopropane-fatty-acyl-phospholipid synthase
DAY0_100980	1026882.MAMP_02116	COG0855	P	Catalyzes the reversible transfer of the terminal phosphate of ATP to form a long-chain polyphosphate (polyP) (By similarity)
DAY0_100982	1033802.SSPSH_18682	COG3156	U	type II secretion system protein k
DAY0_100983	379731.PST_0130	COG4795	U	General secretion pathway protein J
DAY0_100985	344747.PM8797T_12323	ENOG4111JZ2	S	NA
DAY0_100986	1041826.FCOL_01025	COG0133	E	The beta subunit is responsible for the synthesis of L- tryptophan from indole and L-serine (By similarity)
DAY0_100987	177439.DP1866	COG0071	O	response to heat
DAY0_100991	765910.MarpuDRAFT_3005	COG2143	O	thioredoxin, soxw
DAY0_100992	768066.HELO_2569	COG1028	S	Dehydrogenase reductase
DAY0_100993	443143.GM18_1405	COG1201	L	purine NTP-dependent helicase activity
DAY0_100995	411154.GFO_0701	COG4146	S	solute carrier family 5 (sodium glucose cotransporter), member
DAY0_100996	7719.ENSCINP00000027777	ENOG4111JXK	S	NA
DAY0_100997	517418.Ctha_0376	COG1215	M	Glycosyl transferase, family 2
DAY0_100998	435591.BDI_1282	COG0110	S	acetyltransferase
DAY0_101	221359.RS9916_26669	COG0277	C	FAD linked oxidase domain protein
DAY0_101002	387093.SUN_2232	COG0838	C	NDH-1 shuttles electrons from NADH, via FMN and iron- sulfur (Fe-S) centers, to quinones in the respiratory chain
DAY0_101003	387093.SUN_2233	COG0607	P	Rhodanese domain protein
DAY0_101004	387093.SUN_2236	COG0464	O	Aaa atpase
DAY0_101005	536019.Mesop_3122	COG1748	E	saccharopine dehydrogenase
DAY0_101006	293826.Amet_4160	ENOG410ZIV6	S	NA
DAY0_101007	236097.ADG881_1215	ENOG410XPRD	F	5-Nucleotidase
DAY0_101008	391008.Smal_0159	COG1960	I	acyl-CoA dehydrogenase
DAY0_10101	335543.Sfum_2104	COG1053	C	Succinate DeHydrogenase
DAY0_101012	981222.Cabther_A1167	COG0308	E	aminopeptidase
DAY0_101013	177439.DP0372	ENOG410XPHF	P	Efflux transporter rnd family, mfp subunit
DAY0_101018	1046627.BZARG_1136	ENOG4112632	S	NA
DAY0_101019	313598.MED152_08180	COG0469	G	Pyruvate kinase
DAY0_101020	1033802.SSPSH_16814	COG0793	M	protease
DAY0_101024	290398.Csal_0779	COG1757	C	Na H antiporter
DAY0_101025	314285.KT71_15249	ENOG410YHZN	S	Protein of unknown function (DUF861)
DAY0_101026	565045.NOR51B_1672	ENOG410YHZN	S	Protein of unknown function (DUF861)
DAY0_101027	886377.Murru_2311	ENOG410XVDU	C	cytochrome C, class I
DAY0_101028	263358.VAB18032_15605	COG3335	L	transposase
DAY0_101029	626369.HMPREF0446_01326	COG0826	O	Peptidase U32
DAY0_101030	338963.Pcar_2626	COG0775	F	Catalyzes the irreversible cleavage of the glycosidic bond in both 5'-methylthioadenosine (MTA) and S- adenosylhomocysteine (SAH AdoHcy) to adenine and the corresponding thioribose, 5'-methylthioribose and S-ribosylhomocysteine, respectively (By similarity)
DAY0_101032	388739.RSK20926_09864	COG0289	E	Catalyzes the conversion of 4-hydroxy- tetrahydrodipicolinate (HTPA) to tetrahydrodipicolinate (By similarity)
DAY0_101033	644107.SL1157_1314	COG0858	J	Associates with free 30S ribosomal subunits (but not with 30S subunits that are part of 70S ribosomes or polysomes). Essential for efficient processing of 16S rRNA. May interact with the 5'-terminal helix region of 16S rRNA (By similarity)
DAY0_101035	448385.sce0517	ENOG410XRBU	S	Protein of unknown function (DUF2400)
DAY0_101037	387093.SUN_0011	COG0544	O	Involved in protein export. Acts as a chaperone by maintaining the newly synthesized protein in an open conformation
DAY0_101039	1069533.Sinf_1261	COG1109	G	Catalyzes the conversion of glucosamine-6-phosphate to glucosamine-1-phosphate (By similarity)
DAY0_101040	411902.CLOBOL_07202	COG0446	S	pyridine nucleotide-disulfide oxidoreductase
DAY0_101041	396595.TK90_2269	COG5000	T	Histidine kinase
DAY0_101042	572477.Alvin_2078	COG2204	T	two component, sigma54 specific, transcriptional regulator, Fis family
DAY0_101043	314278.NB231_11604	COG0569	P	Potassium uptake protein
DAY0_101044	51511.ENSCSAVP00000003141	ENOG410XQEZ	O	transglutaminase
DAY0_101045	247634.GPB2148_606	COG1561	S	YicC domain protein
DAY0_101053	378806.STAUR_2724	COG0251	J	Endoribonuclease LPSP
DAY0_101054	391615.GP5015_2298	COG0639	T	serine threonine-protein phosphatase
DAY0_101057	1064535.MELS_2120	COG0552	U	Involved in targeting and insertion of nascent membrane proteins into the cytoplasmic membrane. Acts as a receptor for the complex formed by the signal recognition particle (SRP) and the ribosome-nascent chain (RNC)
DAY0_101059	1005048.CFU_3654	COG0308	E	aminopeptidase
DAY0_101060	247633.GP2143_12721	COG1529	C	Aldehyde oxidase and xanthine dehydrogenase, molybdopterin binding
DAY0_101061	583355.Caka_2622	ENOG410Y2RT	M	Carbohydrate-selective porin OprB
DAY0_101062	536019.Mesop_4520	COG0031	E	cysteine biosynthetic process from serine
DAY0_101066	283942.IL0172	ENOG410XQME	S	outer membrane lipoprotein-sorting protein
DAY0_101067	582899.Hden_0688	COG2044	S	DsrE family
DAY0_101068	582899.Hden_0689	COG1150	C	heterodisulfide reductase, subunit
DAY0_101069	497965.Cyan7822_4481	ENOG4111G79	S	NA
DAY0_101070	41431.PCC8801_0038	COG0624	E	succinyl-diaminopimelate desuccinylase activity
DAY0_101071	43989.cce_2209	COG0624	E	succinyl-diaminopimelate desuccinylase activity
DAY0_101072	497965.Cyan7822_4479	ENOG4111RHW	S	Flavin reductase like domain
DAY0_101074	391626.OA307_1390	COG1484	L	IstB domain protein ATP-binding protein
DAY0_101077	577650.Despr_2351	COG0479	C	succinate dehydrogenase
DAY0_101078	522306.CAP2UW1_1752	COG1117	P	Part of the ABC transporter complex PstSACB involved in phosphate import. Responsible for energy coupling to the transport system (By similarity)
DAY0_101080	177437.HRM2_15160	COG0437	C	4fe-4S ferredoxin iron-sulfur binding domain protein
DAY0_101080	177437.HRM2_15160	COG0243	C	molybdopterin oxidoreductase
DAY0_101082	247634.GPB2148_899	COG0859	M	heptosyltransferase
DAY0_101083	221360.RS9917_06895	COG0318	IQ	Amp-dependent synthetase and ligase
DAY0_101084	62928.azo3967	COG0616	OU	Signal peptide peptidase, SppA
DAY0_101085	940615.AciX9_0014	COG3590	O	endothelin-converting enzyme
DAY0_101086	1064539.AZOBR_150231	COG3931	E	N-formylglutamate amidohydrolase
DAY0_101087	177439.DP0929	COG2844	O	Modifies, by uridylylation or deuridylylation the PII (GlnB) regulatory protein (By similarity)
DAY0_10109	274854.MG2_0083	COG1405	K	Stabilizes TBP binding to an archaeal box-A promoter. Also responsible for recruiting RNA polymerase II to the pre- initiation complex (DNA-TBP-TFIIB) (By similarity)
DAY0_101091	714943.Mucpa_4366	COG0110	S	acetyltransferase
DAY0_101093	8083.ENSXMAP00000012003	ENOG410XP92	S	splicing factor (U2AF)
DAY0_101094	383372.Rcas_3335	COG0318	IQ	Amp-dependent synthetase and ligase
DAY0_101095	243090.RB4815	COG3119	P	Sulfatase
DAY0_101096	247634.GPB2148_2894	COG0046	F	phosphoribosylformylglycinamidine synthase
DAY0_101096	247634.GPB2148_2894	COG0047	F	phosphoribosylformylglycinamidine synthase
DAY0_101097	326427.Cagg_2456	COG0458	F	carbamoyl-phosphate synthetase ammonia chain
DAY0_101098	756272.Plabr_0481	COG0422	H	thiamine diphosphate biosynthetic process
DAY0_101100	349521.HCH_06224	COG0085	K	DNA-dependent RNA polymerase catalyzes the transcription of DNA into RNA using the four ribonucleoside triphosphates as substrates (By similarity)
DAY0_101103	177437.HRM2_28030	COG0552	U	Involved in targeting and insertion of nascent membrane proteins into the cytoplasmic membrane. Acts as a receptor for the complex formed by the signal recognition particle (SRP) and the ribosome-nascent chain (RNC)
DAY0_101107	420890.LCGL_1844	COG0126	G	phosphoglycerate kinase
DAY0_101108	568816.Acin_2011	COG2910	S	Nad-dependent epimerase dehydratase
DAY0_101110	314345.SPV1_06999	ENOG410XSKQ	S	NA
DAY0_101111	391625.PPSIR1_28871	COG1651	O	Thiol disulfide interchange protein
DAY0_101112	391625.PPSIR1_01774	COG0243	C	molybdopterin oxidoreductase
DAY0_101114	402612.FP1308	COG0372	C	citrate synthase
DAY0_101116	247634.GPB2148_902	ENOG4111JD2	S	Rubrerythrin
DAY0_101120	335543.Sfum_3972	COG4805	S	secreted protein
DAY0_101121	134676.ACPL_7041	COG0132	H	Catalyzes a mechanistically unusual reaction, the ATP- dependent insertion of CO2 between the N7 and N8 nitrogen atoms of 7,8-diaminopelargonic acid (DAPA) to form an ureido ring (By similarity)
DAY0_101122	273075.Ta0357	COG1225	O	alkyl hydroperoxide reductase Thiol specific antioxidant Mal allergen
DAY0_101126	326427.Cagg_1686	ENOG410ZSB5	G	extracellular solute-binding protein, family 1
DAY0_101128	690850.Desaf_2361	COG2204	T	two component, sigma54 specific, transcriptional regulator, Fis family
DAY0_101132	344747.PM8797T_29453	COG3039	L	Transposase
DAY0_101133	296591.Bpro_2296	COG0684	H	Globally modulates RNA abundance by binding to RNase E (Rne) and regulating its endonucleolytic activity. Can modulate Rne action in a substrate-dependent manner by altering the composition of the degradosome. Modulates RNA-binding and helicase activities of the degradosome (By similarity)
DAY0_101134	715451.ambt_05125	ENOG410XRPE	S	heparinase II III family protein
DAY0_101138	7739.JGI121021	COG0574	G	phosphotransferase activity, paired acceptors
DAY0_101141	387093.SUN_0609	COG3663	L	U mismatch-specific DNA glycosylase
DAY0_101143	8128.ENSONIP00000009422	COG1690	S	Catalytic subunit of the tRNA-splicing ligase complex that acts by directly joining spliced tRNA halves to mature-sized tRNAs by incorporating the precursor-derived splice junction phosphate into the mature tRNA as a canonical 3',5'- phosphodiester. May act as a RNA ligase with broad substrate specificity, and may function toward other RNAs (By similarity)
DAY0_101144	177437.HRM2_42550	COG0741	M	transglycosylase
DAY0_101146	653045.Strvi_6614	ENOG410YB7P	L	transposase for insertion sequence ISMyma02
DAY0_101149	221109.OB0087	COG0801	H	2-Amino-4-hydroxy-6-hydroxymethyldihydropteridine pyrophosphokinase
DAY0_101150	981383.OTW25_010100005390	COG1539	H	dihydroneopterin aldolase
DAY0_101151	247634.GPB2148_1508	COG0402	F	deaminase
DAY0_101153	243090.RB4008	ENOG410YM17	S	large, multifunctional secreted protein
DAY0_101155	353151.XP_665166.1	COG0642	T	Histidine kinase
DAY0_101156	353151.XP_665166.1	COG0642	T	Histidine kinase
DAY0_101157	264201.pc1183	COG0438	M	Glycosyl transferase (Group 1
DAY0_101158	292415.Tbd_2420	COG5008	NU	twitching motility protein
DAY0_101160	416870.llmg_2045	ENOG41121CC	S	NA
DAY0_101162	717962.CC1_17380	COG0336	J	Specifically methylates guanosine-37 in various tRNAs (By similarity)
DAY0_101163	313598.MED152_08930	ENOG410XNUP	S	tetratricopeptide
DAY0_101164	387093.SUN_0860	COG0645	S	Aminoglycoside phosphotransferase
DAY0_101164	387093.SUN_0860	COG2187	S	Aminoglycoside phosphotransferase
DAY0_101166	1117943.SFHH103_02702	COG1234	S	Zinc phosphodiesterase, which displays some tRNA 3'- processing endonuclease activity. Probably involved in tRNA maturation, by removing a 3'-trailer from precursor tRNA (By similarity)
DAY0_101169	83406.HDN1F_30140	ENOG4111QN0	S	NA
DAY0_101171	644282.Deba_3133	COG1545	S	Nucleic-acid-binding protein containing a Zn-ribbon
DAY0_101171	644282.Deba_3133	COG1028	S	Dehydrogenase reductase
DAY0_101171	644282.Deba_3133	COG3425	I	hydroxymethylglutaryl-CoA synthase activity
DAY0_101173	211110.gbs0447	COG2137	S	Modulates RecA activity (By similarity)
DAY0_101174	997346.HMPREF9374_2430	ENOG410ZWAV	K	Transcriptional regulator
DAY0_101175	234267.Acid_5906	COG0451	M	Nad-dependent epimerase dehydratase
DAY0_101176	641118.OINT_1001117	COG0669	H	Reversibly transfers an adenylyl group from ATP to 4'- phosphopantetheine, yielding dephospho-CoA (dPCoA) and pyrophosphate (By similarity)
DAY0_101178	641118.OINT_1001114	COG0188	L	DNA gyrase negatively supercoils closed circular double- stranded DNA in an ATP-dependent manner and also catalyzes the interconversion of other topological isomers of double-stranded DNA rings, including catenanes and knotted rings (By similarity)
DAY0_101179	290317.Cpha266_1262	COG1970	M	Channel that opens in response to stretch forces in the membrane lipid bilayer. May participate in the regulation of osmotic pressure changes within the cell (By similarity)
DAY0_101180	7425.NV18563-PA	COG0153	G	Catalyzes the transfer of the gamma-phosphate of ATP to D-galactose to form alpha-D-galactose-1-phosphate (Gal-1-P) (By similarity)
DAY0_101187	860228.Ccan_12050	COG0142	H	synthase
DAY0_101189	522373.Smlt3798	COG0469	G	Pyruvate kinase
DAY0_101191	521674.Plim_1720	COG0546	S	had-superfamily hydrolase, subfamily ia, variant
DAY0_101193	396588.Tgr7_0980	COG0293	J	Specifically methylates the uridine in position 2552 of 23S rRNA at the 2'-O position of the ribose in the fully assembled 50S ribosomal subunit (By similarity)
DAY0_101194	1026882.MAMP_00876	COG0465	O	Acts as a processive, ATP-dependent zinc metallopeptidase for both cytoplasmic and membrane proteins. Plays a role in the quality control of integral membrane proteins (By similarity)
DAY0_101197	4538.ORGLA11G0048200.1	COG1028	S	Dehydrogenase reductase
DAY0_101198	644966.Tmar_1372	COG2197	T	Two component transcriptional regulator, LuxR family
DAY0_101201	314608.KT99_04209	ENOG4111K9G	L	transposase
DAY0_101202	298386.PBPRA1762	ENOG4111K9G	L	transposase
DAY0_101204	765910.MarpuDRAFT_3156	COG1648	H	Multifunctional enzyme that catalyzes the SAM-dependent methylation of uroporphyrinogen III at position C-2 and C-7 to form precorrin-2 and then position C-12 or C-18 to form trimethylpyrrocorphin 2. It also catalyzes the conversion of precorrin-2 into siroheme. This reaction consists of the NAD- dependent oxidation of precorrin-2 into sirohydrochlorin and its subsequent ferrochelation into siroh…
DAY0_101204	765910.MarpuDRAFT_3156	COG0007	H	Multifunctional enzyme that catalyzes the SAM-dependent methylation of uroporphyrinogen III at position C-2 and C-7 to form precorrin-2 and then position C-12 or C-18 to form trimethylpyrrocorphin 2. It also catalyzes the conversion of precorrin-2 into siroheme. This reaction consists of the NAD- dependent oxidation of precorrin-2 into sirohydrochlorin and its subsequent ferrochelation into siroh…
DAY0_101206	521674.Plim_4000	COG0515	T	Serine Threonine protein kinase
DAY0_101207	335543.Sfum_2007	COG0745	T	regulatoR
DAY0_101208	589865.DaAHT2_0498	COG0388	S	nitrilase cyanide hydratase and apolipoprotein n-acyltransferase
DAY0_101209	414684.RC1_0392	COG1506	E	peptidase s9 prolyl oligopeptidase active site domain protein
DAY0_101212	648996.Theam_0612	COG0571	K	Digests double-stranded RNA. Involved in the processing of primary rRNA transcript to yield the immediate precursors to the large and small rRNAs (23S and 16S). Also processes some mRNAs, and tRNAs when they are encoded in the rRNA operon (By similarity)
DAY0_101214	717774.Marme_2134	COG0191	G	Aldolase
DAY0_101215	675814.VIC_004372	COG3718	G	myo-inositol catabolism
DAY0_101222	208964.PA0536	COG1512	S	of methanol dehydrogenase type
DAY0_101225	387093.SUN_0667	ENOG410XS0N	S	protein binding
DAY0_101227	56780.SYN_02180	COG0330	O	Band 7 protein
DAY0_101232	281689.Dace_1438	COG0043	H	Catalyzes the decarboxylation of 3-octaprenyl-4-hydroxy benzoate to 2-octaprenylphenol (By similarity)
DAY0_101235	85643.Tmz1t_1474	COG0668	M	Mechanosensitive ion channel
DAY0_101237	349124.Hhal_2133	COG0312	S	peptidase U62 modulator of DNA gyrase
DAY0_101238	644282.Deba_0084	COG0427	C	Acetyl-CoA hydrolase
DAY0_101239	391625.PPSIR1_34013	COG2114	T	Guanylate Cyclase
DAY0_101240	7739.JGI232174	COG1132	V	(ABC) transporter
DAY0_101241	7739.JGI118636	COG1132	V	(ABC) transporter
DAY0_101242	439235.Dalk_3075	COG0327	S	dinuclear metal center protein, YbgI
DAY0_101243	243090.RB11084	ENOG410YBUZ	S	cytochrome C family protein
DAY0_101244	338966.Ppro_3159	COG4985	P	phosphate ABC transporter (Permease
DAY0_101244	338966.Ppro_3159	COG0581	P	phosphate abc transporter
DAY0_101245	523791.Kkor_2096	COG1117	P	Part of the ABC transporter complex PstSACB involved in phosphate import. Responsible for energy coupling to the transport system (By similarity)
DAY0_101246	655815.ZPR_4523	COG1066	O	May play a role in the repair of endogenous alkylation damage (By similarity)
DAY0_101247	910314.HMPREF9220_0405	COG2040	E	Homocysteine s-methyltransferase
DAY0_101251	313594.PI23P_01015	COG2759	F	formyltetrahydrofolate synthetase
DAY0_101252	1046627.BZARG_263	COG3975	S	peptidase m61
DAY0_101255	314278.NB231_01459	COG0608	L	Single-stranded-DNA-specific exonuclease (RecJ)
DAY0_101260	379066.GAU_0930	COG0785	O	Cytochrome c biogenesis protein
DAY0_101263	670487.Ocepr_0844	COG0815	M	Transfers the fatty acyl group on membrane lipoproteins (By similarity)
DAY0_101265	504728.Mrub_1197	COG0248	FP	ppx gppa phosphatase
DAY0_101266	247634.GPB2148_954	COG1185	J	Involved in mRNA degradation. Hydrolyzes single-stranded polyribonucleotides processively in the 3'- to 5'-direction (By similarity)
DAY0_101267	314285.KT71_08019	COG0184	J	Forms an intersubunit bridge (bridge B4) with the 23S rRNA of the 50S subunit in the ribosome (By similarity)
DAY0_101270	525909.Afer_0633	COG0821	I	4-hydroxy-3-methylbut-2-en-1-yl diphosphate synthase activity
DAY0_101271	316056.RPC_0402	ENOG411228B	S	Excinuclease ABC C subunit domain protein
DAY0_101274	391613.RTM1035_06753	ENOG410YEEH	Q	Isochorismatase family
DAY0_101276	396588.Tgr7_0838	ENOG4111IVC	S	Protein of unknown function (DUF3501)
DAY0_101277	396588.Tgr7_0836	COG0247	C	domain protein
DAY0_101278	573370.DMR_10620	COG0292	J	Binds directly to 23S ribosomal RNA and is necessary for the in vitro assembly process of the 50S ribosomal subunit. It is not involved in the protein synthesizing functions of that subunit (By similarity)
DAY0_101282	743721.Psesu_1629	COG1703	E	lAO AO transport system ATPase
DAY0_101282	743721.Psesu_1629	COG2185	I	Methylmalonyl-coA mutase
DAY0_101282	743721.Psesu_1629	COG1884	I	methylmalonyl-coA mutase
DAY0_101283	344747.PM8797T_01314	ENOG410YGAP	S	acetyl xylan esterase
DAY0_101284	717785.HYPMC_2979	COG0624	E	succinyl-diaminopimelate desuccinylase activity
DAY0_101288	448385.sce1799	COG0536	S	An essential GTPase which binds GTP, GDP and possibly (p)ppGpp with moderate affinity, with high nucleotide exchange rates and a fairly low GTP hydrolysis rate (By similarity). It may play a role in control of the cell cycle, stress response, ribosome biogenesis and in those bacteria that undergo differentiation, in morphogenesis control
DAY0_101289	467661.RKLH11_34	COG0625	O	glutathione Stransferase
DAY0_10129	448385.sce7600	COG0210	L	helicase
DAY0_101290	714943.Mucpa_0528	COG4874	S	amidinotransferase
DAY0_101291	448385.sce0386	COG1100	S	GTP-binding Protein
DAY0_101293	391624.OIHEL45_07645	COG4764	S	(LipO)protein
DAY0_101294	391589.RGAI101_933	COG0679	S	Auxin Efflux Carrier
DAY0_101295	391589.RGAI101_569	COG3785	S	Involved in the degradation of certain denaturated proteins, including DnaA, during heat shock stress (By similarity)
DAY0_101297	52598.EE36_06018	COG0405	E	gamma-glutamyltransferase activity
DAY0_101299	391589.RGAI101_159	COG0493	E	metal cluster binding
DAY0_10130	177437.HRM2_40360	COG0659	P	sulfate transporter
DAY0_101301	439235.Dalk_4014	ENOG410ZXEV	S	doxx family
DAY0_101305	439375.Oant_3441	ENOG4110VGA	M	Glycosyl transferase
DAY0_101306	247634.GPB2148_3452	COG1410	E	methionine synthase
DAY0_101309	313594.PI23P_00615	COG0088	J	One of the primary rRNA binding proteins, this protein initially binds near the 5'-end of the 23S rRNA. It is important during the early stages of 50S assembly. It makes multiple contacts with different domains of the 23S rRNA in the assembled 50S subunit and ribosome (By similarity)
DAY0_10131	439235.Dalk_0444	COG1797	H	Responsible for the amidation of carboxylic groups at position A and C of either cobyrinic acid or hydrogenobrynic acid. NH(2) groups are provided by glutamine, and one molecule of ATP is hydrogenolyzed for each amidation (By similarity)
DAY0_101310	45351.NEMVEDRAFT_v1g225779-PA	COG0087	J	One of the primary rRNA binding proteins, it binds directly near the 3'-end of the 23S rRNA, where it nucleates assembly of the 50S subunit (By similarity)
DAY0_101312	448385.sce1761	COG1304	C	Catalyzes the 1,3-allylic rearrangement of the homoallylic substrate isopentenyl (IPP) to its allylic isomer, dimethylallyl diphosphate (DMAPP) (By similarity)
DAY0_101313	502025.Hoch_4396	COG3425	I	hydroxymethylglutaryl-CoA synthase activity
DAY0_101315	439493.PB7211_789	COG0441	J	threonine-tRNA ligase activity
DAY0_101317	867903.ThesuDRAFT_1042	ENOG4111W8M	S	Conserved hypothetical, protein
DAY0_101318	1045855.DSC_02680	COG2804	U	type ii secretion system protein e
DAY0_10132	485915.Dret_0238	COG0437	C	4fe-4S ferredoxin iron-sulfur binding domain protein
DAY0_101320	342108.amb2475	COG2326	S	Polyphosphate kinase 2
DAY0_101321	573413.Spirs_2985	COG0673	S	oxidoreductase
DAY0_101322	545694.TREPR_0399	COG0673	S	oxidoreductase
DAY0_101326	7719.ENSCINP00000015461	ENOG410XQVI	T	(Regulatory) subunit
DAY0_101328	1127134.NOCYR_3622	COG2365	T	protein tyrosine serine phosphatase
DAY0_10133	485915.Dret_0238	COG0437	C	4fe-4S ferredoxin iron-sulfur binding domain protein
DAY0_101331	298654.FraEuI1c_0732	COG1597	I	diacylglycerol kinase
DAY0_101332	247634.GPB2148_3190	COG1292	P	Transporter
DAY0_101333	314254.OA2633_08459	COG2272	I	Carboxylesterase
DAY0_101334	344747.PM8797T_16333	COG1921	E	Converts seryl-tRNA(Sec) to selenocysteinyl-tRNA(Sec) required for selenoprotein biosynthesis (By similarity)
DAY0_101335	521674.Plim_3849	COG3852	T	Signal Transduction Histidine Kinase
DAY0_101337	105559.Nwat_0404	COG0237	H	Catalyzes the phosphorylation of the 3'-hydroxyl group of dephosphocoenzyme A to form coenzyme A (By similarity)
DAY0_101338	472759.Nhal_3851	COG4582	S	Cell division factor that enhances FtsZ-ring assembly. Directly interacts with FtsZ and promotes bundling of FtsZ protofilaments, with a reduction in FtsZ GTPase activity (By similarity)
DAY0_10134	335543.Sfum_1150	COG5557	C	polysulphide reductase NrfD
DAY0_101342	690566.Sphch_1298	COG2301	G	citrate lyase
DAY0_101344	448385.sce1702	COG0219	J	Methylates the ribose at the nucleotide 34 wobble position in the two leucyl isoacceptors tRNA(Leu)(CmAA) and tRNA(Leu)(cmnm5UmAA). Catalyzes the methyl transfer from S- adenosyl-L-methionine to the 2'-OH of the wobble nucleotide (By similarity)
DAY0_101345	203124.Tery_2807	COG3225	N	transport system
DAY0_101347	448385.sce0891	COG0210	L	helicase
DAY0_10135	335543.Sfum_1150	COG5557	C	polysulphide reductase NrfD
DAY0_101354	387093.SUN_0537	COG2844	O	Modifies, by uridylylation or deuridylylation the PII (GlnB) regulatory protein (By similarity)
DAY0_101359	8364.ENSXETP00000001100	ENOG410XPSZ	U	chloride channel
DAY0_10136	335543.Sfum_1140	COG0346	E	glyoxalase bleomycin resistance protein dioxygenase
DAY0_101360	391589.RGAI101_1241	COG1452	M	involved in the assembly of LPS in the outer leaflet of the outer membrane. Determines N-hexane tolerance and is involved in outer membrane permeability. Essential for envelope biogenesis (By similarity)
DAY0_101362	765910.MarpuDRAFT_3024	ENOG4112AKV	S	Cytosolic protein
DAY0_101364	344747.PM8797T_05210	ENOG410XTDC	S	Protein of unknown function (DUF1501)
DAY0_101366	379731.PST_1345	COG4148	P	Part of the ABC transporter complex ModABC involved in molybdenum import. Responsible for energy coupling to the transport system (By similarity)
DAY0_101368	1117943.SFHH103_00385	COG4269	S	Membrane
DAY0_101370	388413.ALPR1_05500	COG0811	U	MotA TolQ exbB proton channel
DAY0_101371	717785.HYPMC_2583	COG0085	K	DNA-dependent RNA polymerase catalyzes the transcription of DNA into RNA using the four ribonucleoside triphosphates as substrates (By similarity)
DAY0_101372	243231.GSU0910	COG2414	C	aldehyde ferredoxin oxidoreductase
DAY0_101375	247634.GPB2148_2764	COG0509	E	The glycine cleavage system catalyzes the degradation of glycine. The H protein shuttles the methylamine group of glycine from the P protein to the T protein (By similarity)
DAY0_101376	641118.OINT_1000649	COG3088	O	biogenesis protein
DAY0_101380	536019.Mesop_3634	COG0440	E	Acetolactate synthase small subunit
DAY0_101381	648757.Rvan_2282	COG0028	E	acetolactate synthase
DAY0_101382	582899.Hden_2080	COG0028	E	acetolactate synthase
DAY0_101383	247634.GPB2148_3640	COG1643	L	helicase
DAY0_101384	247633.GP2143_13191	COG0561	S	,hydrolase
DAY0_101388	292415.Tbd_0868	COG4548	P	von Willebrand factor type A
DAY0_101390	51511.ENSCSAVP00000003685	COG0591	E	symporter
DAY0_101397	247639.MGP2080_04975	COG1680	V	Beta-lactamase
DAY0_101399	1027371.GOALK_111_00150	ENOG4111ND9	S	Domain of unknown function (DUF385)
DAY0_1014	396588.Tgr7_0940	COG1219	O	ATP-dependent specificity component of the Clp protease. It directs the protease to specific substrates. Can perform chaperone functions in the absence of ClpP (By similarity)
DAY0_101400	264198.Reut_A1543	COG1053	C	Succinate DeHydrogenase
DAY0_101401	264198.Reut_A1543	COG1053	C	Succinate DeHydrogenase
DAY0_101403	448385.sce3810	COG0242	J	Removes the formyl group from the N-terminal Met of newly synthesized proteins. Requires at least a dipeptide for an efficient rate of reaction. N-terminal L-methionine is a prerequisite for activity but the enzyme has broad specificity at other positions (By similarity)
DAY0_101404	479432.Sros_7758	COG0714	S	ATPase activity
DAY0_101405	335543.Sfum_1184	COG0457	S	repeat-containing protein
DAY0_101405	335543.Sfum_1184	COG5616	S	Adenylate cyclase
DAY0_101410	96561.Dole_0542	COG2812	L	dna polymerase iii subunits gamma and tau
DAY0_101411	96561.Dole_0542	COG2812	L	dna polymerase iii subunits gamma and tau
DAY0_101412	96561.Dole_0543	COG4123	S	Specifically methylates the adenine in position 37 of tRNA(1)(Val) (anticodon cmo5UAC) (By similarity)
DAY0_101415	530564.Psta_2647	COG0247	C	domain protein
DAY0_101417	264732.Moth_0397	COG0045	C	Succinyl-CoA synthetase subunit beta
DAY0_101418	264732.Moth_0398	ENOG4111WUM	S	NA
DAY0_101421	281689.Dace_3084	ENOG410XNMH	T	Histidine kinase
DAY0_101424	448385.sce1812	ENOG410YX3X	S	NA
DAY0_101429	246196.MSMEG_0657	COG4638	P	rieske 2fe-2S domain-containing protein
DAY0_101431	452637.Oter_1686	COG1272	S	Channel protein (Hemolysin III family
DAY0_101432	269797.Mbar_A3192	COG2423	E	Ornithine Cyclodeaminase
DAY0_101434	384765.SIAM614_15490	ENOG410XQMU	S	Domain of unknown function(DUF2779)
DAY0_101437	326427.Cagg_3030	COG0048	J	Interacts with and stabilizes bases of the 16S rRNA that are involved in tRNA selection in the A site and with the mRNA backbone. Located at the interface of the 30S and 50S subunits, it traverses the body of the 30S subunit contacting proteins on the other side and probably holding the rRNA structure together. The combined cluster of proteins S8, S12 and S17 appears to hold together the shoulder…
DAY0_101439	313598.MED152_03895	COG1249	C	dihydrolipoyl dehydrogenase
DAY0_101440	351016.RAZWK3B_11521	COG0075	E	aminotransferase
DAY0_101441	391595.RLO149_c029710	COG1132	V	(ABC) transporter
DAY0_101442	313603.FB2170_10141	COG4656	C	Required for nitrogen fixation. May be part of a membrane complex functioning as an intermediate in the electron transport to nitrogenase (By similarity)
DAY0_101443	96561.Dole_2968	COG0695	O	Glutaredoxin
DAY0_101444	485915.Dret_1651	ENOG4111X7G	S	Pyridoxamine 5-phosphate oxidase-related, FMN-binding
DAY0_101445	335543.Sfum_3216	ENOG4111NBQ	S	NA
DAY0_101451	177437.HRM2_18690	COG0265	O	Serine protease
DAY0_101453	379066.GAU_0803	ENOG410XQEH	S	Membrane associated hydrolase
DAY0_101454	351627.Csac_1736	COG0031	E	cysteine biosynthetic process from serine
DAY0_101455	177437.HRM2_17660	COG1262	S	Sulphatase-modifying factor protein
DAY0_101459	247634.GPB2148_2042	COG3130	J	During stationary phase, converts 70S ribosomes to an inactive dimeric form (100S ribosomes) (By similarity)
DAY0_10146	1097668.BYI23_B000060	COG2220	S	Hydrolase
DAY0_101460	247634.GPB2148_1956	COG2902	E	Dehydrogenase
DAY0_101461	523791.Kkor_2302	ENOG410YEUV	S	NA
DAY0_101469	224914.BAWG_2755	COG0265	O	Serine protease
DAY0_10147	349521.HCH_01478	COG1051	F	NUDiX hydrolase
DAY0_101470	521674.Plim_2060	ENOG4111MMI	S	NA
DAY0_101473	243233.MCA1806	ENOG410XR7A	M	Fatty acid cis trans isomerase
DAY0_101476	41431.PCC8801_0883	COG0076	E	decarboxylase
DAY0_101479	265072.Mfla_0809	COG1104	E	cysteine desulfurase
DAY0_101480	457570.Nther_2150	COG1529	C	Aldehyde oxidase and xanthine dehydrogenase, molybdopterin binding
DAY0_101481	499229.TepRe1_0407	ENOG410XWDH	S	amidohydrolase
DAY0_101486	715451.ambt_19970	COG0841	P	acriflavin resistance protein
DAY0_10149	177437.HRM2_09900	COG3604	K	Transcriptional regulator
DAY0_101490	391595.RLO149_c040770	COG3119	P	Sulfatase
DAY0_101491	472759.Nhal_2268	COG3178	S	Phosphotransferase
DAY0_101492	313598.MED152_02405	COG1198	L	Primosomal protein n'
DAY0_101493	448385.sce5974	COG0412	Q	dienelactone hydrolase
DAY0_101494	402612.FP2317	COG1459	U	Type ii secretion system
DAY0_101498	491915.Aflv_0876	COG0605	P	Destroys radicals which are normally produced within the cells and which are toxic to biological systems (By similarity)
DAY0_1015	396588.Tgr7_0941	COG0466	O	ATP-dependent serine protease that mediates the selective degradation of mutant and abnormal proteins as well as certain short-lived regulatory proteins. Required for cellular homeostasis and for survival from DNA damage and developmental changes induced by stress. Degrades polypeptides processively to yield small peptide fragments that are 5 to 10 amino acids long. Binds to DNA in a double-stran…
DAY0_101500	313603.FB2170_01020	COG1862	U	preprotein translocase, yajc subunit
DAY0_101501	439235.Dalk_1934	COG0538	C	isocitrate dehydrogenase (NADp)
DAY0_101502	869210.Marky_1058	COG1048	C	aconitate hydratase
DAY0_101504	387093.SUN_1501	COG2989	S	ErfK YbiS YcfS YnhG family protein
DAY0_101505	187272.Mlg_2752	COG0372	C	citrate synthase
DAY0_101506	1045855.DSC_13425	COG0254	J	50S ribosomal protein L3-1
DAY0_101507	396588.Tgr7_0031	COG3279	T	Regulator
DAY0_10151	344747.PM8797T_11666	COG1131	V	(ABC) transporter
DAY0_101515	314285.KT71_03720	COG1045	E	serine acetyltransferase
DAY0_10152	224308.Bsubs1_010100016581	COG1725	K	Transcriptional regulator, GntR family
DAY0_101521	314285.KT71_01620	ENOG410XP8K	S	Bacterial protein of unknown function (DUF885)
DAY0_101523	743721.Psesu_3035	COG1131	V	(ABC) transporter
DAY0_101526	667014.Thein_1815	COG1157	NU	flagellum-specific ATP synthase
DAY0_10153	472759.Nhal_3421	COG0686	E	alanine dehydrogenase
DAY0_101530	436114.SYO3AOP1_1235	COG0147	E	synthase (Component I)
DAY0_101531	643867.Ftrac_3237	COG0596	S	Alpha beta hydrolase
DAY0_101532	167879.CPS_0268	COG1228	Q	amidohydrolase
DAY0_101535	365044.Pnap_1638	ENOG41113MW	S	NA
DAY0_101536	888048.HMPREF8577_1529	COG3883	S	NA
DAY0_101536	888048.HMPREF8577_1529	COG3942	S	domain protein
DAY0_101538	566466.NOR53_2670	COG4145	H	Sodium pantothenate symporter
DAY0_101540	439235.Dalk_0561	COG0440	E	Acetolactate synthase small subunit
DAY0_101541	876044.IMCC3088_2676	COG1053	C	Succinate DeHydrogenase
DAY0_101542	472759.Nhal_0339	COG0517	S	Catalyzes the conversion of inosine 5'-phosphate (IMP) to xanthosine 5'-phosphate (XMP), the first committed and rate- limiting step in the de novo synthesis of guanine nucleotides, and therefore plays an important role in the regulation of cell growth (By similarity)
DAY0_101542	472759.Nhal_0339	COG0794	M	Arabinose 5-phosphate isomerase
DAY0_101543	595494.Tola_2934	COG1778	S	3-deoxy-d-manno-octulosonate 8-phosphate phosphatase
DAY0_101545	243090.RB7941	COG0529	P	Catalyzes the synthesis of activated sulfate (By similarity)
DAY0_101545	243090.RB7941	COG2895	P	may be the GTPase, regulating ATP sulfurylase activity (By similarity)
DAY0_101547	981222.Cabther_A0305	COG0515	T	Serine Threonine protein kinase
DAY0_101547	981222.Cabther_A0305	COG1672	S	Archaeal ATPase
DAY0_101549	314262.MED193_19019	ENOG4111IU1	L	Transposase
DAY0_10155	862908.BMS_2966	COG1426	S	Cytoskeletal protein that is involved in cell-shape control through regulation of the length of the long axis (By similarity)
DAY0_101552	383372.Rcas_0945	COG0483	G	inositol monophosphatase
DAY0_101553	448385.sce4260	COG0204	I	Acyltransferase
DAY0_101555	349124.Hhal_2173	COG3065	M	outer membrane lipoprotein
DAY0_101556	536019.Mesop_1470	COG1233	Q	phytoene
DAY0_101557	566466.NOR53_2804	COG3119	P	Sulfatase
DAY0_101562	391574.VSWAT3_19128	COG4266	F	allantoicase (EC 3.5.3.4)
DAY0_101565	349741.Amuc_0374	COG0587	L	DNA polymerase III (alpha subunit)
DAY0_101567	349124.Hhal_0432	COG0073	J	Is required not only for elongation of protein synthesis but also for the initiation of all mRNA translation through initiator tRNA(fMet) aminoacylation (By similarity)
DAY0_101567	349124.Hhal_0432	COG0072	J	phenylalanyl-tRNA synthetase (beta subunit)
DAY0_101568	572477.Alvin_0986	COG0776	L	This protein is one of the two subunits of integration host factor, a specific DNA-binding protein that functions in genetic recombination as well as in transcriptional and translational control (By similarity)
DAY0_101569	399739.Pmen_1983	COG0789	K	Transcriptional regulator
DAY0_101571	404380.Gbem_2022	COG0579	C	malate dehydrogenase (quinone)
DAY0_101576	376686.Fjoh_1430	COG0793	M	protease
DAY0_101579	247634.GPB2148_387	COG4148	P	Part of the ABC transporter complex ModABC involved in molybdenum import. Responsible for energy coupling to the transport system (By similarity)
DAY0_10158	269796.Rru_A0151	ENOG4111KJY	S	Pfam:DUF583
DAY0_101581	469383.Cwoe_0829	ENOG410XNMH	T	Histidine kinase
DAY0_101586	411684.HPDFL43_20327	COG0589	T	Universal stress protein
DAY0_101587	331869.BAL199_05379	COG0531	E	amino acid
DAY0_101589	1051632.TPY_3721	COG0308	E	aminopeptidase
DAY0_10159	64471.sync_2741	COG0105	F	Major role in the synthesis of nucleoside triphosphates other than ATP. The ATP gamma phosphate is transferred to the NDP beta phosphate via a ping-pong mechanism, using a phosphorylated active-site intermediate (By similarity)
DAY0_101590	748727.CLJU_c28010	COG0078	E	ornithine carbamoyltransferase
DAY0_101592	575540.Isop_3445	ENOG410ZCM9	S	Protein of unknown function (DUF1501)
DAY0_1016	523791.Kkor_2353	COG0149	G	triosephosphate isomerase
DAY0_10160	64471.sync_2742	COG1166	E	Catalyzes the biosynthesis of agmatine from arginine (By similarity)
DAY0_101600	177439.DP1631	COG0133	E	The beta subunit is responsible for the synthesis of L- tryptophan from indole and L-serine (By similarity)
DAY0_101601	177439.DP1630	COG0159	E	The alpha subunit is responsible for the aldol cleavage of indoleglycerol phosphate to indole and glyceraldehyde 3- phosphate (By similarity)
DAY0_101602	926569.ANT_15550	COG1032	C	radical SAM domain protein
DAY0_101606	869210.Marky_0743	ENOG410ZC8X	S	FG-GAP repeat-containing protein
DAY0_101608	247634.GPB2148_101	COG0778	C	nitroreductase
DAY0_101609	247634.GPB2148_65	COG1024	I	Enoyl-CoA hydratase
DAY0_10161	187272.Mlg_0725	COG0719	O	Fe-S assembly protein
DAY0_101610	317025.Tcr_0057	COG0841	P	acriflavin resistance protein
DAY0_101611	388413.ALPR1_05130	COG2220	S	Hydrolase
DAY0_101612	398720.MED217_06102	ENOG4111PKY	S	NA
DAY0_101613	443143.GM18_0255	ENOG410XQU3	S	conserved repeat domain protein
DAY0_101614	443143.GM18_0255	ENOG410XQU3	S	conserved repeat domain protein
DAY0_101616	247634.GPB2148_759	COG0477	G	major facilitator Superfamily
DAY0_101619	314260.PB2503_06022	ENOG410XQMU	S	Domain of unknown function(DUF2779)
DAY0_101620	511062.GU3_00430	ENOG41124XA	S	Putative transmembrane protein (PGPGW)
DAY0_101622	167879.CPS_0992	ENOG410XSYF	S	Tryptophan halogenase
DAY0_101626	335543.Sfum_1231	COG0618	S	phosphoesterase RecJ domain protein
DAY0_101627	411684.HPDFL43_10447	ENOG410XPCV	C	Aldehyde dehydrogenase
DAY0_101628	313625.BL107_16725	COG0356	C	it plays a direct role in the translocation of protons across the membrane (By similarity)
DAY0_10163	387093.SUN_0134	COG0049	J	One of the primary rRNA binding proteins, it binds directly to 16S rRNA where it nucleates assembly of the head domain of the 30S subunit. Is located at the subunit interface close to the decoding center, probably blocks exit of the E-site tRNA (By similarity)
DAY0_101631	298654.FraEuI1c_6620	COG0069	E	glutamate synthase
DAY0_101632	467661.RKLH11_3393	COG0069	E	glutamate synthase
DAY0_101633	530564.Psta_4151	ENOG410XQ46	S	Protein of unknown function (DUF1549)
DAY0_101634	316279.Syncc9902_1789	COG0464	O	Aaa atpase
DAY0_101636	675812.VHA_000795	COG0769	M	Catalyzes the addition of meso-diaminopimelic acid to the nucleotide precursor UDP-N-acetylmuramoyl-L-alanyl-D-glutamate (UMAG) in the biosynthesis of bacterial cell-wall peptidoglycan (By similarity)
DAY0_101637	396588.Tgr7_0763	COG0768	M	penicillin-binding protein
DAY0_10164	326298.Suden_0357	COG0480	J	Catalyzes the GTP-dependent ribosomal translocation step during translation elongation. During this step, the ribosome changes from the pre-translocational (PRE) to the post- translocational (POST) state as the newly formed A-site-bound peptidyl-tRNA and P-site-bound deacylated tRNA move to the P and E sites, respectively. Catalyzes the coordinated movement of the two tRNA molecules, the mRNA and…
DAY0_101640	313603.FB2170_10126	COG0574	G	phosphotransferase activity, paired acceptors
DAY0_101643	314270.RB2083_475	ENOG41102HC	M	OmpA family
DAY0_101644	387093.SUN_2133	COG0305	L	Replicative dna helicase
DAY0_101657	357804.Ping_0630	COG3213	P	nnrs family
DAY0_101658	177437.HRM2_23320	COG0556	L	damaged site, the DNA wraps around one UvrB monomer. DNA wrap is dependent on ATP binding by UvrB and probably causes local melting of the DNA helix, facilitating insertion of UvrB beta-hairpin between the DNA strands. Then UvrB probes one DNA strand for the presence of a lesion. If a lesion is found the UvrA subunits dissociate and the UvrB-DNA preincision complex is formed. This complex is subs…
DAY0_10166	261292.Nit79A3_1740	ENOG4111QF8	S	complex i intermediate-associated protein 30
DAY0_101662	557599.MkanA1_010100010657	COG3239	I	linoleoyl-CoA desaturase activity
DAY0_101662	557599.MkanA1_010100010657	COG1018	C	Is involved in NO detoxification in an aerobic process, termed nitric oxide dioxygenase (NOD) reaction that utilizes O(2) and NAD(P)H to convert NO to nitrate, which protects the bacterium from various noxious nitrogen compounds. Therefore, plays a central role in the inducible response to nitrosative stress (By similarity)
DAY0_101663	314285.KT71_03622	COG0625	O	glutathione Stransferase
DAY0_101664	247634.GPB2148_677	ENOG410XQAT	M	(lipo)polysaccharide
DAY0_101665	247634.GPB2148_611	ENOG410XPWS	M	glycosyl transferase group 1
DAY0_101666	471857.Svir_28920	COG2072	P	Monooxygenase
DAY0_101667	536019.Mesop_3073	COG1529	C	Aldehyde oxidase and xanthine dehydrogenase, molybdopterin binding
DAY0_101668	439235.Dalk_2814	COG2062	T	phosphohistidine phosphatase activity
DAY0_101669	177437.HRM2_04450	COG1024	I	Enoyl-CoA hydratase
DAY0_10167	96561.Dole_0779	COG1702	T	Phoh family
DAY0_101670	177437.HRM2_04440	COG1042	C	CoA-binding domain protein
DAY0_101671	426117.M446_4172	ENOG410YGTS	L	Transposase
DAY0_101673	765910.MarpuDRAFT_1025	COG0407	H	Catalyzes the decarboxylation of four acetate groups of uroporphyrinogen-III to yield coproporphyrinogen-III (By similarity)
DAY0_101675	228410.NE1855	COG3001	G	Fructosamine
DAY0_101677	472759.Nhal_0219	COG0751	J	Glycyl-tRNA synthetase beta subunit
DAY0_101678	756272.Plabr_2924	COG0504	F	Catalyzes the ATP-dependent amination of UTP to CTP with either L-glutamine or ammonia as the source of nitrogen (By similarity)
DAY0_101679	344747.PM8797T_22278	ENOG410ZCM9	S	Protein of unknown function (DUF1501)
DAY0_10168	335543.Sfum_1804	COG1148	C	CoB--CoM heterodisulfide reductase activity
DAY0_101680	448385.sce7555	COG1250	I	Dehydrogenase
DAY0_101681	888741.HMPREF9098_1819	COG1401	V	restriction endodeoxyribonuclease activity
DAY0_101683	566466.NOR53_1716	COG1524	S	type i phosphodiesterase nucleotide pyrophosphatase
DAY0_101684	387093.SUN_2375	COG1502	I	Catalyzes the reversible phosphatidyl group transfer from one phosphatidylglycerol molecule to another to form cardiolipin (CL) (diphosphatidylglycerol) and glycerol (By similarity)
DAY0_101685	448385.sce4314	COG0585	S	Responsible for synthesis of pseudouridine from uracil- 13 in transfer RNAs (By similarity)
DAY0_101688	498211.CJA_0158	COG0106	E	phosphoribosylformimino-5-aminoimidazole carboxamide ribotide isomerase
DAY0_101690	420662.Mpe_A2703	COG0635	H	Coproporphyrinogen III oxidase
DAY0_101691	458817.Shal_1195	COG0841	P	acriflavin resistance protein
DAY0_101693	717608.CLS_33080	ENOG4111Q3E	S	acetyltransferase, (GNAT) family
DAY0_101694	83332.Rv3798	COG3464	L	transposase
DAY0_101695	247634.GPB2148_2793	COG0534	V	Mate efflux family protein
DAY0_101697	338963.Pcar_3003	ENOG410ZVXW	M	Outer membrane efflux protein
DAY0_101699	388739.RSK20926_12209	COG0388	S	nitrilase cyanide hydratase and apolipoprotein n-acyltransferase
DAY0_1017	208964.PA4747	ENOG410ZXUG	U	Preprotein translocase, subunit SecG
DAY0_101702	382464.VDG1235_143	COG4658	C	Electron transport complex
DAY0_101703	247634.GPB2148_1784	COG0554	C	Key enzyme in the regulation of glycerol uptake and metabolism (By similarity)
DAY0_101704	867900.Celly_0014	COG0335	J	This protein is located at the 30S-50S ribosomal subunit interface and may play a role in the structure and function of the aminoacyl-tRNA binding site (By similarity)
DAY0_101705	1046627.BZARG_2275	COG0336	J	Specifically methylates guanosine-37 in various tRNAs (By similarity)
DAY0_101706	376686.Fjoh_5054	COG2890	J	Methylates the class 1 translation termination release factors RF1 PrfA and RF2 PrfB on the glutamine residue of the universally conserved GGQ motif (By similarity)
DAY0_101707	243090.RB5300	ENOG410XSWU	S	lipolytic protein G-D-S-L family
DAY0_101710	387093.SUN_2063	COG0176	G	Transaldolase is important for the balance of metabolites in the pentose-phosphate pathway (By similarity)
DAY0_101713	644107.SL1157_2622	COG1694	S	MazG family
DAY0_101714	1045855.DSC_15770	COG0642	T	Histidine kinase
DAY0_101715	886377.Murru_1710	ENOG410XPGJ	S	fg-gap repeat protein
DAY0_101716	234267.Acid_3073	COG0412	Q	dienelactone hydrolase
DAY0_101718	439496.RBY4I_1083	ENOG410XPX6	S	Non-specific acid phosphatase
DAY0_101720	240016.VspiD_010100007790	COG3436	L	Transposase
DAY0_101721	648757.Rvan_1299	COG0776	L	This protein is one of the two subunits of integration host factor, a specific DNA-binding protein that functions in genetic recombination as well as in transcriptional and translational control (By similarity)
DAY0_101722	287752.SI859A1_01454	COG0332	I	Catalyzes the condensation reaction of fatty acid synthesis by the addition to an acyl acceptor of two carbons from malonyl-ACP. Catalyzes the first condensation reaction which initiates fatty acid synthesis and may therefore play a role in governing the total rate of fatty acid production. Possesses both acetoacetyl-ACP synthase and acetyl transacylase activities. Its substrate specificity deter…
DAY0_101723	314285.KT71_03447	COG0737	F	5-Nucleotidase
DAY0_101724	247634.GPB2148_3394	COG3670	Q	dioxygenase
DAY0_101725	313598.MED152_02355	ENOG410XNX2	S	tonB-dependent receptor plug
DAY0_101726	247634.GPB2148_81	COG1643	L	helicase
DAY0_101727	439235.Dalk_4811	COG5009	M	penicillin-binding protein 1A
DAY0_10173	247634.GPB2148_969	COG0243	C	molybdopterin oxidoreductase
DAY0_101730	717231.Flexsi_1867	ENOG41124Z5	S	NA
DAY0_101731	324925.Ppha_2141	COG5428	S	Protein of unknown function (DUF2283)
DAY0_101732	247639.MGP2080_14546	COG2114	T	Guanylate Cyclase
DAY0_101733	247634.GPB2148_2988	ENOG4111I86	T	response regulator
DAY0_101736	498211.CJA_2080	COG0180	J	tryptophanyltRNA synthetase
DAY0_101737	521674.Plim_3628	ENOG410ZVNX	S	fg-gap repeat protein
DAY0_101738	262543.Exig_2246	COG2309	E	aminopeptidase
DAY0_101739	595494.Tola_2566	COG0446	S	pyridine nucleotide-disulfide oxidoreductase
DAY0_10174	396595.TK90_0435	COG0326	O	Molecular chaperone. Has ATPase activity (By similarity)
DAY0_101740	572477.Alvin_1495	ENOG410YGE3	S	NA
DAY0_101741	396588.Tgr7_1394	COG0415	L	deoxyribo-dipyrimidine photolyase
DAY0_101742	167879.CPS_4233	ENOG4111K5M	H	UbiA prenyltransferase
DAY0_101743	279238.Saro_0401	COG1030	O	Nodulation efficiency protein
DAY0_101746	240016.VspiD_010100005130	ENOG4110XPS	S	NA
DAY0_101747	290400.Jann_3107	COG1136	V	(ABC) transporter
DAY0_101748	391615.GP5015_2157	COG3324	S	glyoxalase bleomycin resistance protein dioxygenase
DAY0_101749	857087.Metme_0089	COG0480	J	Catalyzes the GTP-dependent ribosomal translocation step during translation elongation. During this step, the ribosome changes from the pre-translocational (PRE) to the post- translocational (POST) state as the newly formed A-site-bound peptidyl-tRNA and P-site-bound deacylated tRNA move to the P and E sites, respectively. Catalyzes the coordinated movement of the two tRNA molecules, the mRNA and…
DAY0_10175	467661.RKLH11_3809	ENOG410YHWK	S	NA
DAY0_101753	471870.BACINT_00668	ENOG410XP3N	S	Xylosidase arabinosidase
DAY0_101754	314278.NB231_07942	COG2046	P	Catalyzes the first intracellular reaction of sulfate assimilation, forming adenosine-5'-phosphosulfate (APS) from inorganic sulfate and ATP. Plays an important role in sulfate activation as a component of the biosynthesis pathway of sulfur- containing amino acids (By similarity)
DAY0_101756	744980.TRICHSKD4_5207	COG1024	I	Enoyl-CoA hydratase
DAY0_101758	224325.AF2236	ENOG41128HE	S	NA
DAY0_101759	502025.Hoch_4187	COG1376	S	ErfK ybiS ycfS ynhG family protein
DAY0_10176	313624.N9414_15115	COG0604	C	alcohol dehydrogenase
DAY0_101761	502025.Hoch_4186	ENOG410XQAM	S	Sulfotransferase
DAY0_101764	388399.SSE37_00645	COG2072	P	Monooxygenase
DAY0_101765	313598.MED152_01815	COG3958	G	Transketolase
DAY0_101767	9986.ENSOCUP00000013116	COG0443	O	Heat shock protein
DAY0_101770	518766.Rmar_0947	COG4992	E	Acetylornithine aminotransferase
DAY0_101772	391587.KAOT1_17988	COG0181	H	Tetrapolymerization of the monopyrrole PBG into the hydroxymethylbilane pre-uroporphyrinogen in several discrete steps (By similarity)
DAY0_101773	387093.SUN_1005	COG1704	S	LemA family
DAY0_101774	387093.SUN_1004	ENOG410XNNF	S	transmembrane signal peptide protein
DAY0_101776	177437.HRM2_04640	COG0779	S	Required for maturation of 30S ribosomal subunits (By similarity)
DAY0_101777	391603.FBALC1_11467	ENOG4111JFM	S	NA
DAY0_10178	246194.CHY_2279	COG1122	P	ATPase activity
DAY0_101780	156889.Mmc1_0229	COG0306	P	inorganic phosphate transmembrane transporter activity
DAY0_101781	522306.CAP2UW1_3786	COG1392	P	Phosphate transport regulator
DAY0_101782	335543.Sfum_3923	COG1538	M	Membrane
DAY0_101783	637905.SVI_3141	COG0628	S	Membrane
DAY0_101785	344747.PM8797T_00227	COG1480	S	Metal Dependent Phosphohydrolase
DAY0_101789	243365.CV_4273	COG4828	S	Protein of unknown function (DUF1622)
DAY0_101790	344747.PM8797T_10474	COG0523	S	cobalamin synthesis protein
DAY0_101791	344747.PM8797T_10469	COG1234	S	Zinc phosphodiesterase, which displays some tRNA 3'- processing endonuclease activity. Probably involved in tRNA maturation, by removing a 3'-trailer from precursor tRNA (By similarity)
DAY0_101793	344747.PM8797T_13058	ENOG410XPAN	S	NA
DAY0_101795	313603.FB2170_07684	COG1968	V	Catalyzes the dephosphorylation of undecaprenyl diphosphate (UPP). Confers resistance to bacitracin (By similarity)
DAY0_101796	50743.SCB49_08663	COG0130	J	Responsible for synthesis of pseudouridine from uracil- 55 in the psi GC loop of transfer RNAs (By similarity)
DAY0_101797	96561.Dole_2861	COG2195	E	Cleaves the N-terminal amino acid of tripeptides (By similarity)
DAY0_101799	638301.HMPREF0444_0032	COG0691	O	Binds specifically to the SsrA RNA (tmRNA) and is required for stable association of SsrA with ribosomes (By similarity)
DAY0_101800	333990.CAT7_06091	COG0557	K	3'-5' exoribonuclease that releases 5'-nucleoside monophosphates and is involved in maturation of structured RNAs (By similarity)
DAY0_101801	589865.DaAHT2_1050	COG0232	F	deoxyguanosinetriphosphate triphosphohydrolase-like protein
DAY0_101802	311424.DhcVS_776	COG2801	L	Retrotransposon protein
DAY0_101805	688270.Celal_3773	ENOG4111X7S	S	DsrE/DsrF-like family
DAY0_101806	204669.Acid345_1455	COG0515	T	Serine Threonine protein kinase
DAY0_101806	204669.Acid345_1455	COG0457	S	repeat-containing protein
DAY0_101806	204669.Acid345_1455	COG5616	S	Adenylate cyclase
DAY0_101809	247633.GP2143_09000	ENOG410XRDN	S	Protein of unknown function (DUF3604)
DAY0_101810	232348.SCB01_010100014429	COG0760	O	peptidyl-prolyl cis-trans isomerase
DAY0_101811	69042.WH5701_03189	COG1132	V	(ABC) transporter
DAY0_101812	580332.Slit_0742	COG1295	S	ribonuclease BN
DAY0_101813	266117.Rxyl_0167	COG2146	C	nitrite reductase (nad(p)h) small subunit
DAY0_101814	320771.Cflav_PD4860	COG0719	O	Fe-S assembly protein
DAY0_101815	105559.Nwat_0646	COG0719	O	Fe-S assembly protein
DAY0_101816	247634.GPB2148_160	ENOG410ZII3	S	Lipid-transfer protein
DAY0_101817	391625.PPSIR1_08511	ENOG410XRDN	S	Protein of unknown function (DUF3604)
DAY0_101819	566466.NOR53_2858	COG1028	S	Dehydrogenase reductase
DAY0_101820	251221.gll3099	COG4948	M	mandelate racemase muconate lactonizing
DAY0_101821	314275.MADE_1001095	COG0178	L	The UvrABC repair system catalyzes the recognition and processing of DNA lesions. UvrA is an ATPase and a DNA-binding protein. A damage recognition complex composed of 2 UvrA and 2 UvrB subunits scans DNA for abnormalities. When the presence of a lesion has been verified by UvrB, the UvrA molecules dissociate (By similarity)
DAY0_101822	156889.Mmc1_3513	COG3177	S	Filamentation induced by cAMP protein fic
DAY0_101823	391615.GP5015_2019	COG0078	E	ornithine carbamoyltransferase
DAY0_101824	439493.PB7211_448	ENOG4110073	S	Integral membrane protein DUF6
DAY0_101826	649638.Trad_0638	COG1132	V	(ABC) transporter
DAY0_10183	378806.STAUR_4047	COG1575	H	1,4-dihydroxy-2-naphthoate octaprenyltransferase
DAY0_101831	247633.GP2143_03433	ENOG4112AD7	S	MaoC domain protein dehydratase
DAY0_101832	96561.Dole_1116	COG1159	S	An essential GTPase that binds both GDP and GTP, with rapid nucleotide exchange. Plays a role in 16S rRNA processing and 30S ribosomal subunit biogenesis and possibly also in cell cycle regulation and energy metabolism (By similarity)
DAY0_101838	6183.Smp_176300__mRNA	COG5245	Z	heavy chain
DAY0_101842	481448.Minf_0967	COG1104	E	cysteine desulfurase
DAY0_101843	555779.Dthio_PD3063	COG1618	F	Has nucleotide phosphatase activity towards ATP, GTP, CTP, TTP and UTP. May hydrolyze nucleoside diphosphates with lower efficiency (By similarity)
DAY0_101844	118168.MC7420_1619	COG0482	J	Catalyzes the 2-thiolation of uridine at the wobble position (U34) of tRNA, leading to the formation of s(2)U34 (By similarity)
DAY0_101845	177437.HRM2_42130	ENOG4111UTY	K	NA
DAY0_101846	261292.Nit79A3_0428	COG1216	M	Glycosyl transferase, family 2
DAY0_101849	391625.PPSIR1_05553	ENOG4112954	S	Staphylococcal nuclease homologue
DAY0_101855	759362.KVU_2542	COG4121	S	tRNA (5-methylaminomethyl-2-thiouridylate)-methyltransferase activity
DAY0_101856	375451.RD1_0969	ENOG410ZVRH	S	oxidoreductase
DAY0_101858	314285.KT71_17381	ENOG4112AE6	S	Protein of unknown function (DUF2452)
DAY0_101859	323850.Shew_0789	COG0598	P	magnesium and cobalt transport protein CorA
DAY0_10186	64471.sync_0729	COG0635	H	Coproporphyrinogen III oxidase
DAY0_101860	7719.ENSCINP00000021883	ENOG410XURH	S	Transmembrane protein 60
DAY0_101862	446469.Sked_04650	COG4425	S	Membrane
DAY0_101863	399739.Pmen_0515	COG1385	S	Specifically methylates the N3 position of the uracil ring of uridine 1498 (m3U1498) in 16S rRNA. Acts on the fully assembled 30S ribosomal subunit (By similarity)
DAY0_101864	247634.GPB2148_3034	COG0621	J	Catalyzes the methylthiolation of N6- (dimethylallyl)adenosine (i(6)A), leading to the formation of 2- methylthio-N6-(dimethylallyl)adenosine (ms(2)i(6)A) at position 37 in tRNAs that read codons beginning with uridine (By similarity)
DAY0_101865	208596.CAR_c19460	COG2188	K	GntR family transcriptional regulator
DAY0_101866	386043.lwe0886	COG1455	G	pts system
DAY0_101867	320771.Cflav_PD2527	ENOG410XPAB	S	Protein of unknown function (DUF1549)
DAY0_101869	351605.Gura_3077	ENOG410XRAV	S	Protein containing tetratricopeptide repeats
DAY0_10187	64471.sync_0728	COG4956	S	PilT protein domain protein
DAY0_101874	579138.Zymop_0134	COG0468	L	Can catalyze the hydrolysis of ATP in the presence of single-stranded DNA, the ATP-dependent uptake of single-stranded DNA by duplex DNA, and the ATP-dependent hybridization of homologous single-stranded DNAs. It interacts with LexA causing its activation and leading to its autocatalytic cleavage (By similarity)
DAY0_101877	247634.GPB2148_3497	COG1974	K	Represses a number of genes involved in the response to DNA damage (SOS response), including recA and lexA. In the presence of single-stranded DNA, RecA interacts with LexA causing an autocatalytic cleavage which disrupts the DNA-binding part of LexA, leading to derepression of the SOS regulon and eventually DNA repair (By similarity)
DAY0_10188	64471.sync_0728	COG4956	S	PilT protein domain protein
DAY0_101882	281689.Dace_0506	COG2132	Q	Multicopper oxidase
DAY0_101883	685727.REQ_20280	COG1940	G	ROK family
DAY0_101885	314285.KT71_16076	COG4799	I	carboxylase
DAY0_101886	391625.PPSIR1_14175	COG0329	E	Catalyzes the condensation of (S)-aspartate-beta- semialdehyde (S)-ASA and pyruvate to 4-hydroxy- tetrahydrodipicolinate (HTPA) (By similarity)
DAY0_101888	313598.MED152_12749	COG0791	M	NLP P60 protein
DAY0_10189	64471.sync_0727	COG0740	O	Cleaves peptides in various proteins in a process that requires ATP hydrolysis. Has a chymotrypsin-like activity. Plays a major role in the degradation of misfolded proteins (By similarity)
DAY0_101893	391598.FBBAL38_03580	COG0527	E	Aspartokinase
DAY0_101893	391598.FBBAL38_03580	COG0460	E	homoserine dehydrogenase
DAY0_101894	317025.Tcr_0793	COG2027	M	D-alanyl-D-alanine carboxypeptidase
DAY0_1019	396595.TK90_0709	COG0377	C	NDH-1 shuttles electrons from NADH, via FMN and iron- sulfur (Fe-S) centers, to quinones in the respiratory chain. The immediate electron acceptor for the enzyme in this species is believed to be ubiquinone. Couples the redox reaction to proton translocation (for every two electrons transferred, four hydrogen ions are translocated across the cytoplasmic membrane), and thus conserves the redox ene…
DAY0_10190	247634.GPB2148_2740	ENOG410XQGI	S	Alpha beta hydrolase
DAY0_101901	670487.Ocepr_1553	COG3033	E	tryptophanase EC 4.1.99.1
DAY0_101903	324057.Pjdr2_3275	COG3119	P	Sulfatase
DAY0_101906	391587.KAOT1_19227	COG1508	K	Sigma factors are initiation factors that promote the attachment of RNA polymerase to specific initiation sites and are then released (By similarity)
DAY0_101908	314608.KT99_02186	COG2866	E	metallocarboxypeptidase activity
DAY0_101909	565664.EFXG_01660	COG0616	OU	Signal peptide peptidase, SppA
DAY0_10191	504472.Slin_3457	COG0006	E	peptidase M24
DAY0_101910	333990.CAT7_01852	COG0628	S	Membrane
DAY0_101912	290397.Adeh_0964	ENOG4110R0V	S	pgap1 family
DAY0_101913	387093.SUN_0553	ENOG410XQB7	V	Efflux transporter rnd family, mfp subunit
DAY0_101914	387093.SUN_0552	COG1538	M	Membrane
DAY0_101918	420246.GTNG_0290	COG0624	E	succinyl-diaminopimelate desuccinylase activity
DAY0_101919	373903.Hore_04930	COG0444	EP	(ABC) transporter
DAY0_101920	314345.SPV1_07004	COG0574	G	phosphotransferase activity, paired acceptors
DAY0_101921	338963.Pcar_2208	COG0768	M	penicillin-binding protein
DAY0_101922	502025.Hoch_1952	COG0768	M	penicillin-binding protein
DAY0_101924	756272.Plabr_1670	ENOG410YP08	S	NA
DAY0_101928	439496.RBY4I_2017	COG2326	S	Polyphosphate kinase 2
DAY0_101929	210007.SMU_1656	COG1932	E	Catalyzes the reversible conversion of 3- phosphohydroxypyruvate to phosphoserine and of 3-hydroxy-2-oxo-4- phosphonooxybutanoate to phosphohydroxythreonine (By similarity)
DAY0_101932	96561.Dole_2217	COG0688	I	Phosphatidylserine decarboxylase
DAY0_101934	251221.glr1526	ENOG410XP57	M	glycosyl transferase group 1
DAY0_101936	641491.DND132_0159	COG1126	E	ABC transporter, (ATP-binding protein)
DAY0_101938	577650.Despr_1882	COG0351	H	phosphomethylpyrimidine kinase
DAY0_101941	448385.sce7573	COG1651	O	Thiol disulfide interchange protein
DAY0_101943	344747.PM8797T_11359	COG0815	M	Transfers the fatty acyl group on membrane lipoproteins (By similarity)
DAY0_101944	344747.PM8797T_08439	COG0536	S	An essential GTPase which binds GTP, GDP and possibly (p)ppGpp with moderate affinity, with high nucleotide exchange rates and a fairly low GTP hydrolysis rate (By similarity). It may play a role in control of the cell cycle, stress response, ribosome biogenesis and in those bacteria that undergo differentiation, in morphogenesis control
DAY0_101945	316067.Geob_0099	ENOG410XNW1	S	)-reductase
DAY0_101947	643562.Daes_0123	COG0730	S	Membrane
DAY0_101950	83332.Rv3089	COG0318	IQ	Amp-dependent synthetase and ligase
DAY0_101951	56780.SYN_01415	COG1896	S	Metal Dependent Phosphohydrolase
DAY0_101953	225849.swp_1939	ENOG4111JDS	S	Protein of unknown function, DUF481
DAY0_101956	391595.RLO149_c000740	COG1960	I	acyl-CoA dehydrogenase
DAY0_101958	330214.NIDE2807	COG0469	G	Pyruvate kinase
DAY0_101959	565664.EFXG_01375	COG0564	J	pseudouridine synthase activity
DAY0_10196	448385.sce2530	COG0318	IQ	Amp-dependent synthetase and ligase
DAY0_101960	638301.HMPREF0444_0392	COG0597	MU	This protein specifically catalyzes the removal of signal peptides from prolipoproteins (By similarity)
DAY0_101962	856793.MICA_2296	COG2133	G	Dehydrogenase
DAY0_101964	224911.blr0515	COG0479	C	succinate dehydrogenase
DAY0_101965	426355.Mrad2831_0459	COG1053	C	Succinate DeHydrogenase
DAY0_101967	411476.BACOVA_02053	ENOG410ZVVK	S	ADP-ribosylglycohydrolase
DAY0_101971	411684.HPDFL43_04161	ENOG4111NVX	S	ferric reductase domain protein transmembrane component, N-terminal domain
DAY0_101973	7719.ENSCINP00000025712	COG2938	S	the catalytic subunit of succinate dehydrogenase (SDH). SDH is involved in complex II of the mitochondrial electron transport chain and is responsible for transferring electrons from succinate to ubiquinone (coenzyme Q). In is unclear whether it participates in the chemistry of FAD attachment (enzymatic function) or acts as a chaperone that maintains
DAY0_101974	221359.RS9916_30787	COG1115	E	amino acid carrier protein
DAY0_101975	64471.sync_1206	COG1115	E	amino acid carrier protein
DAY0_101976	64471.sync_1205	ENOG410XT9N	S	Protein of unknown function (DUF3386)
DAY0_101980	404589.Anae109_3171	ENOG410XSKB	S	Methyltransferase
DAY0_101984	196162.Noca_4479	COG1609	K	Transcriptional regulator
DAY0_101986	518766.Rmar_1438	ENOG410XNNI	S	aspic unbv domain protein
DAY0_101987	247634.GPB2148_275	ENOG4111QHS	S	Bacterial protein of unknown function (Gcw_chp)
DAY0_101990	313590.MED134_06264	COG0366	G	alpha amylase, catalytic
DAY0_101993	391624.OIHEL45_12285	ENOG4111RQY	M	outer membrane chaperone skp
DAY0_101994	391595.RLO149_c019650	COG4775	M	Gram-negative-bacterium-type cell outer membrane assembly
DAY0_101999	518766.Rmar_1610	COG2032	P	Destroys radicals which are normally produced within the cells and which are toxic to biological systems (By similarity)
DAY0_102	448385.sce6818	COG2838	C	Isocitrate dehydrogenase
DAY0_1020	887898.HMPREF0551_0477	COG0377	C	NDH-1 shuttles electrons from NADH, via FMN and iron- sulfur (Fe-S) centers, to quinones in the respiratory chain. The immediate electron acceptor for the enzyme in this species is believed to be ubiquinone. Couples the redox reaction to proton translocation (for every two electrons transferred, four hydrogen ions are translocated across the cytoplasmic membrane), and thus conserves the redox ene…
DAY0_10200	335543.Sfum_1483	COG2214	O	DNAj domain protein
DAY0_102002	387093.SUN_0711	COG2239	P	magnesium ion transmembrane transporter activity
DAY0_102003	945021.TEH_05170	COG1131	V	(ABC) transporter
DAY0_102005	521674.Plim_1522	ENOG410YTV0	S	NA
DAY0_102006	450851.PHZ_c2803	ENOG410XNMH	T	Histidine kinase
DAY0_102007	314345.SPV1_00345	COG0474	P	P-type atpase
DAY0_102008	458233.MCCL_0773	COG0458	F	carbamoyl-phosphate synthetase ammonia chain
DAY0_10201	281689.Dace_2689	ENOG410Y2UE	O	Secreted metalloproteinase probably acting as a virulence factor (By similarity)
DAY0_102010	236097.ADG881_174	COG3178	S	Phosphotransferase
DAY0_102011	177439.DP0840	COG0249	L	that it carries out the mismatch recognition step. This protein has a weak ATPase activity (By similarity)
DAY0_102013	208596.CAR_c13220	COG0705	S	rhomboid family
DAY0_102014	565653.EGBG_01170	COG1940	G	ROK family
DAY0_102015	314285.KT71_04100	COG0174	E	glutamine synthetase
DAY0_102017	247634.GPB2148_622	ENOG41122R6	S	NA
DAY0_102019	858215.Thexy_1358	COG0304	I	Catalyzes the condensation reaction of fatty acid synthesis by the addition to an acyl acceptor of two carbons from malonyl-ACP (By similarity)
DAY0_102020	234267.Acid_6180	COG3379	S	type i phosphodiesterase nucleotide pyrophosphatase
DAY0_102022	525904.Tter_2814	COG0673	S	oxidoreductase
DAY0_102023	502025.Hoch_0325	COG0577	V	ABC transporter (permease)
DAY0_102025	644968.DFW101_1575	COG1796	L	DNA polymerase
DAY0_102025	644968.DFW101_1575	COG1387	E	histidinol phosphate phosphatase, hisj family
DAY0_102026	472759.Nhal_1647	ENOG4111Q02	S	cold-shock DNA-binding domain protein
DAY0_102027	396588.Tgr7_1949	COG1371	S	Chaperone or modulator of proteins involved in DNA or RNA processing (By similarity)
DAY0_102028	396588.Tgr7_1950	COG1690	S	Catalytic subunit of the tRNA-splicing ligase complex that acts by directly joining spliced tRNA halves to mature-sized tRNAs by incorporating the precursor-derived splice junction phosphate into the mature tRNA as a canonical 3',5'- phosphodiester. May act as a RNA ligase with broad substrate specificity, and may function toward other RNAs (By similarity)
DAY0_102029	676032.FN3523_1714	COG0056	C	Produces ATP from ADP in the presence of a proton gradient across the membrane. The alpha chain is a regulatory subunit (By similarity)
DAY0_102030	313606.M23134_02562	COG1526	C	Necessary for formate dehydrogenase activity (By similarity)
DAY0_102033	472759.Nhal_3822	COG0569	P	Potassium uptake protein
DAY0_102036	58051.PE36_06457	COG0841	P	acriflavin resistance protein
DAY0_102037	439496.RBY4I_277	ENOG4111PIE	S	glyoxalase bleomycin resistance protein dioxygenase
DAY0_102039	351348.Maqu_3362	COG0443	O	Heat shock protein
DAY0_102042	443255.SSCG_01112	COG1396	K	Transcriptional regulator
DAY0_102043	697282.Mettu_3360	COG0526	O	Thioredoxin
DAY0_102044	472759.Nhal_2318	COG0542	O	ATP-dependent CLP protease ATP-binding subunit
DAY0_102045	296591.Bpro_3393	COG0318	IQ	Amp-dependent synthetase and ligase
DAY0_102048	290512.Paes_1895	COG2989	S	ErfK YbiS YcfS YnhG family protein
DAY0_102053	502025.Hoch_1375	ENOG4111HIP	S	Integrin alpha beta-propellor repeat protein
DAY0_102055	322710.Avin_42260	COG1309	K	Transcriptional regulator
DAY0_102056	247634.GPB2148_1705	COG0391	S	Catalyzes the transfer of the 2-phospholactate moiety from lactyl (2) diphospho-(5')guanosine (LPPG) to 7,8-didemethyl- 8-hydroxy-5-deazariboflavin (FO) with the formation of the L- lactyl phosphodiester of 7,8-didemethyl-8-hydroxy-5- deazariboflavin (F420-0) and GMP (By similarity)
DAY0_102057	247634.GPB2148_1664	COG1060	H	Catalyzes the radical-mediated transfer of the hydroxybenzyl group from 4-hydroxyphenylpyruvate (HPP) to 5-amino- 6-ribitylamino-2,4(1H,3H)-pyrimidinedione to form 7,8-didemethyl- 8-hydroxy-5-deazariboflavin (FO) (By similarity)
DAY0_102057	247634.GPB2148_1664	COG1920	S	Guanylyltransferase that catalyzes the activation of 2- phospho-L-lactate (LP) as (2S)-lactyl-2-diphospho-5'-guanosine (LPPG), via the condensation of LP with GTP. Is involved in the biosynthesis of coenzyme F420, a hydride carrier cofactor (By similarity)
DAY0_102058	247634.GPB2148_1664	COG1060	H	Catalyzes the radical-mediated transfer of the hydroxybenzyl group from 4-hydroxyphenylpyruvate (HPP) to 5-amino- 6-ribitylamino-2,4(1H,3H)-pyrimidinedione to form 7,8-didemethyl- 8-hydroxy-5-deazariboflavin (FO) (By similarity)
DAY0_102058	247634.GPB2148_1664	COG1920	S	Guanylyltransferase that catalyzes the activation of 2- phospho-L-lactate (LP) as (2S)-lactyl-2-diphospho-5'-guanosine (LPPG), via the condensation of LP with GTP. Is involved in the biosynthesis of coenzyme F420, a hydride carrier cofactor (By similarity)
DAY0_10206	283942.IL2499	COG1573	L	uracil-dna glycosylase
DAY0_102060	391625.PPSIR1_10555	COG0515	T	Serine Threonine protein kinase
DAY0_102064	565045.NOR51B_741	COG4240	G	D-glycerate 3-kinase
DAY0_102068	234267.Acid_3115	COG3899	T	Transcriptional regulator
DAY0_102069	991905.SL003B_1092	COG1071	C	Dehydrogenase
DAY0_102069	991905.SL003B_1092	COG0022	C	Dehydrogenase, E1 component
DAY0_102070	96561.Dole_0480	COG0743	I	Catalyzes the NADP-dependent rearrangement and reduction of 1-deoxy-D-xylulose-5-phosphate (DXP) to 2-C-methyl-D-erythritol 4-phosphate (MEP) (By similarity)
DAY0_102073	293826.Amet_0147	COG2978	H	Transporter
DAY0_102074	744980.TRICHSKD4_1308	COG0463	M	Glycosyl transferase, family 2
DAY0_102077	247634.GPB2148_3078	ENOG410XPRJ	M	rRNA (guanine-N2-)-methyltransferase activity
DAY0_10208	56780.SYN_02636	COG2086	C	Electron transfer flavoprotein
DAY0_102082	608538.HTH_1457	COG1187	J	pseudouridine synthase activity
DAY0_102084	349163.Acry_3073	COG3516	S	Type VI secretion protein, VC_A0107 family
DAY0_102085	756272.Plabr_1736	COG3517	S	type VI secretion protein, EvpB VC_A0108 family
DAY0_102086	64471.sync_1989	COG5322	S	shikimate quinate 5-dehydrogenase
DAY0_102087	857087.Metme_3968	COG0541	U	Involved in targeting and insertion of nascent membrane proteins into the cytoplasmic membrane. Binds to the hydrophobic signal sequence of the ribosome-nascent chain (RNC) as it emerges from the ribosomes. The SRP-RNC complex is then targeted to the cytoplasmic membrane where it interacts with the SRP receptor FtsY
DAY0_102088	247633.GP2143_08985	ENOG410XRQX	I	acyl-CoA dehydrogenase
DAY0_10209	644282.Deba_2884	COG2025	C	Electron transfer flavoprotein
DAY0_102090	765910.MarpuDRAFT_1129	COG2716	E	glycine cleavage system transcriptional repressor
DAY0_102091	483215.BACFIN_04832	COG0339	E	oligopeptidase a
DAY0_102093	234267.Acid_3101	COG1012	C	Dehydrogenase
DAY0_102094	391595.RLO149_c001750	COG0350	L	Involved in the cellular defense against the biological effects of O6-methylguanine (O6-MeG) in DNA. Repairs alkylated guanine in DNA by stoichiometrically transferring the alkyl group at the O-6 position to a cysteine residue in the enzyme. This is a suicide reaction the enzyme is irreversibly inactivated (By similarity)
DAY0_102095	391595.RLO149_c023680	COG0513	L	purine NTP-dependent helicase activity
DAY0_102096	7719.ENSCINP00000017065	COG1448	E	aminotransferase
DAY0_102097	266117.Rxyl_2978	COG0558	I	cdp-diacylglycerol-glycerol-3-phosphate 3-phosphatidyltransferase
DAY0_102099	384676.PSEEN0456	COG0537	FG	histidine triad (hIT) protein
DAY0_1021	743721.Psesu_1843	COG0852	C	NDH-1 shuttles electrons from NADH, via FMN and iron- sulfur (Fe-S) centers, to quinones in the respiratory chain. The immediate electron acceptor for the enzyme in this species is believed to be ubiquinone. Couples the redox reaction to proton translocation (for every two electrons transferred, four hydrogen ions are translocated across the cytoplasmic membrane), and thus conserves the redox ene…
DAY0_10210	56780.SYN_02637	COG2025	C	Electron transfer flavoprotein
DAY0_102100	566466.NOR53_1695	COG0350	L	Involved in the cellular defense against the biological effects of O6-methylguanine (O6-MeG) in DNA. Repairs alkylated guanine in DNA by stoichiometrically transferring the alkyl group at the O-6 position to a cysteine residue in the enzyme. This is a suicide reaction the enzyme is irreversibly inactivated (By similarity)
DAY0_102101	375451.RD1_3219	COG0372	C	citrate synthase
DAY0_102103	420246.GTNG_1383	COG0277	C	FAD linked oxidase domain protein
DAY0_102104	344747.PM8797T_00142	COG0657	I	alpha beta hydrolase fold-3 domain protein
DAY0_102105	530564.Psta_0349	ENOG410ZQ71	S	Protein of unknown function (DUF1501)
DAY0_102106	344747.PM8797T_03064	ENOG410YC2R	S	Protein of unknown function (DUF1501)
DAY0_102107	521674.Plim_0673	ENOG410Y0VU	S	phytanoyl-CoA dioxygenase
DAY0_102109	344747.PM8797T_11254	ENOG410ZJSB	S	NA
DAY0_10211	177437.HRM2_38540	COG0599	S	Antioxidant protein with alkyl hydroperoxidase activity. Required for the reduction of the AhpC active site cysteine residues and for the regeneration of the AhpC enzyme activity (By similarity)
DAY0_102110	320771.Cflav_PD3704	COG4102	S	(twin-arginine translocation) pathway signal
DAY0_102112	234267.Acid_0873	COG0515	T	Serine Threonine protein kinase
DAY0_102112	234267.Acid_0873	COG5616	S	Adenylate cyclase
DAY0_102113	472759.Nhal_0592	COG1376	S	ErfK ybiS ycfS ynhG family protein
DAY0_102114	316275.VSAL_I3063	COG0711	C	F(1)F(0) ATP synthase produces ATP from ADP in the presence of a proton or sodium gradient. F-type ATPases consist of two structural domains, F(1) containing the extramembraneous catalytic core and F(0) containing the membrane proton channel, linked together by a central stalk and a peripheral stalk. During catalysis, ATP synthesis in the catalytic domain of F(1) is coupled via a rotary mechanism…
DAY0_102115	205922.Pfl01_5733	COG0712	C	F(1)F(0) ATP synthase produces ATP from ADP in the presence of a proton or sodium gradient. F-type ATPases consist of two structural domains, F(1) containing the extramembraneous catalytic core and F(0) containing the membrane proton channel, linked together by a central stalk and a peripheral stalk. During catalysis, ATP synthesis in the catalytic domain of F(1) is coupled via a rotary mechanism…
DAY0_10212	404380.Gbem_1421	COG4747	E	ACT domain protein
DAY0_102121	392499.Swit_2253	COG4638	P	rieske 2fe-2S domain-containing protein
DAY0_102126	314345.SPV1_05864	COG1897	E	Homoserine O-transsuccinylase
DAY0_102127	589865.DaAHT2_2479	COG0499	H	May play a key role in the regulation of the intracellular concentration of adenosylhomocysteine (By similarity)
DAY0_102128	589865.DaAHT2_2480	COG0192	H	Catalyzes the formation of S-adenosylmethionine from methionine and ATP
DAY0_102129	577650.Despr_0939	COG0192	H	Catalyzes the formation of S-adenosylmethionine from methionine and ATP
DAY0_102131	313603.FB2170_12761	COG1011	S	Hydrolase
DAY0_102133	247634.GPB2148_2626	ENOG410XY7C	S	NA
DAY0_102134	247634.GPB2148_2692	COG2931	Q	Hemolysin-type calcium-binding
DAY0_102136	216432.CA2559_02300	COG0158	G	D-fructose-1,6-bisphosphate 1-phosphohydrolase class 1
DAY0_102137	504728.Mrub_3025	COG0389	L	Poorly processive error-prone DNA polymerase involved in untargeted mutagenesis. Copies undamaged DNA at stalled replication forks which arise in vivo from mismatched or misaligned primer ends. These misaligned primers can be extended by polIV. Exhibits no 3-5 exonuclease (proofreading) activity. May be involved in translesional synthesis in conjunction with the beta clamp from polIII (By similar…
DAY0_102139	509190.Cseg_0094	ENOG4111W20	S	NA
DAY0_102140	266835.mlr1855	COG1733	K	transcription, DNA-dependent
DAY0_102141	765910.MarpuDRAFT_1522	COG0386	O	glutathione peroxidase
DAY0_102143	167879.CPS_2083	COG1304	C	Catalyzes the 1,3-allylic rearrangement of the homoallylic substrate isopentenyl (IPP) to its allylic isomer, dimethylallyl diphosphate (DMAPP) (By similarity)
DAY0_102147	314230.DSM3645_23786	COG3385	L	transposase
DAY0_102148	335543.Sfum_2202	ENOG4111TWY	S	(CBS) domain
DAY0_10215	64471.sync_2396	COG1193	L	muts2 protein
DAY0_102150	391595.RLO149_c019200	ENOG410XNMH	T	Histidine kinase
DAY0_102151	888741.HMPREF9098_1557	COG0096	J	One of the primary rRNA binding proteins, it binds directly to 16S rRNA central domain where it helps coordinate assembly of the platform of the 30S subunit (By similarity)
DAY0_102152	743720.Psefu_0655	COG0097	J	This protein binds to the 23S rRNA, and is important in its secondary structure. It is located near the subunit interface in the base of the L7 L12 stalk, and near the tRNA binding site of the peptidyltransferase center (By similarity)
DAY0_102154	448385.sce7568	COG0189	HJ	Responsible for the addition of glutamate residues to the C-terminus of ribosomal protein S6 (By similarity)
DAY0_102155	439496.RBY4I_2937	COG0405	E	gamma-glutamyltransferase activity
DAY0_102156	247634.GPB2148_3183	ENOG410XNMH	T	Histidine kinase
DAY0_102159	690850.Desaf_2515	COG3293	L	transposase
DAY0_10216	64471.sync_2396	COG1193	L	muts2 protein
DAY0_102160	497964.CfE428DRAFT_2378	ENOG4110WQJ	S	Protein of unknown function (DUF1501)
DAY0_102161	387093.SUN_0750	COG1376	S	ErfK ybiS ycfS ynhG family protein
DAY0_102162	387093.SUN_0643	COG0500	Q	Methyltransferase
DAY0_102165	357804.Ping_0555	ENOG4112DE9	S	NA
DAY0_102166	247634.GPB2148_2697	ENOG410XQKC	G	major facilitator superfamily
DAY0_102168	290315.Clim_1256	COG1943	L	transposase
DAY0_102169	641118.OINT_1001359	COG0088	J	One of the primary rRNA binding proteins, this protein initially binds near the 5'-end of the 23S rRNA. It is important during the early stages of 50S assembly. It makes multiple contacts with different domains of the 23S rRNA in the assembled 50S subunit and ribosome (By similarity)
DAY0_10217	64471.sync_2397	ENOG4111P1F	S	glyoxalase bleomycin resistance protein dioxygenase
DAY0_102170	430066.BAbS19_I11690	COG0089	J	One of the early assembly proteins it binds 23S rRNA. One of the proteins that surrounds the polypeptide exit tunnel on the outside of the ribosome. Forms the main docking site for trigger factor binding to the ribosome (By similarity)
DAY0_102171	187272.Mlg_0947	COG0187	L	DNA gyrase negatively supercoils closed circular double- stranded DNA in an ATP-dependent manner and also catalyzes the interconversion of other topological isomers of double-stranded DNA rings, including catenanes and knotted rings (By similarity)
DAY0_102174	83332.Rv3798	COG3464	L	transposase
DAY0_102176	880072.Desac_0499	COG1804	C	l-carnitine dehydratase bile acid-inducible protein F
DAY0_102179	246197.MXAN_2368	ENOG410XNMH	T	Histidine kinase
DAY0_10218	64471.sync_2398	COG0113	H	delta-aminolevulinic acid dehydratase
DAY0_102181	313628.LNTAR_00635	COG1253	P	CBS Domain protein
DAY0_102182	177437.HRM2_47820	COG0318	IQ	Amp-dependent synthetase and ligase
DAY0_102183	857087.Metme_2682	ENOG410YU6C	G	(Sugar) kinase
DAY0_102185	316058.RPB_0447	COG2518	O	Catalyzes the methyl esterification of L-isoaspartyl residues in peptides and proteins that result from spontaneous decomposition of normal L-aspartyl and L-asparaginyl residues. It plays a role in the repair and or degradation of damaged proteins (By similarity)
DAY0_102187	391626.OA307_3663	COG2826	L	transposase
DAY0_102188	991905.SL003B_0825	COG4664	Q	trap dicarboxylate transporter dctm subunit
DAY0_10219	64471.sync_2399	COG2214	O	DNAj domain protein
DAY0_102190	313596.RB2501_05475	ENOG4111Z60	C	Cytochrome c
DAY0_102192	502025.Hoch_4833	COG4664	Q	trap dicarboxylate transporter dctm subunit
DAY0_102193	1007105.PT7_2947	COG4665	Q	Tripartite ATP-independent periplasmic transporter dctq component
DAY0_102194	485917.Phep_4104	COG1472	G	hydrolase family 3
DAY0_102196	313596.RB2501_04555	COG0587	L	DNA polymerase III (alpha subunit)
DAY0_102197	983544.Lacal_1579	ENOG410ZHWU	K	Transcriptional regulator
DAY0_10220	64471.sync_2400	COG4243	S	Vitamin K epoxide reductase
DAY0_102200	749927.AMED_0079	COG2301	G	citrate lyase
DAY0_102203	435590.BVU_3411	COG1479	S	conserved protein
DAY0_102205	555779.Dthio_PD1986	ENOG4111R4F	O	heat shock protein dnaj domain protein
DAY0_102206	323261.Noc_0089	COG2132	Q	Multicopper oxidase
DAY0_102213	314283.MED297_21137	COG0730	S	Membrane
DAY0_102214	224911.bll2660	ENOG410XNZR	S	Tetratricopeptide tpr_2 repeat protein
DAY0_102216	247639.MGP2080_03610	COG0843	C	Cytochrome C oxidase subunit I
DAY0_102217	247634.GPB2148_415	COG1622	C	Subunits I and II form the functional core of the enzyme complex. Electrons originating in cytochrome c are transferred via heme a and Cu(A) to the binuclear center formed by heme a3 and Cu(B) (By similarity)
DAY0_102217	247634.GPB2148_415	COG2010	C	cytochrome c
DAY0_102219	393305.YE0254	COG0586	S	SNARE associated Golgi
DAY0_10222	398720.MED217_13009	COG4096	V	type I restriction-modification system R subunit
DAY0_102220	430066.BAbS19_I17250	COG0793	M	protease
DAY0_102223	504728.Mrub_2925	COG1171	E	Threonine dehydratase
DAY0_102224	96561.Dole_2570	COG1328	F	Anaerobic ribonucleoside-triphosphate reductase
DAY0_102225	717785.HYPMC_4422	COG3034	S	ErfK ybiS ycfS ynhG family protein
DAY0_102226	313625.BL107_15445	COG0188	L	DNA gyrase negatively supercoils closed circular double- stranded DNA in an ATP-dependent manner and also catalyzes the interconversion of other topological isomers of double-stranded DNA rings, including catenanes and knotted rings (By similarity)
DAY0_10223	1127134.NOCYR_1614	COG1012	C	Dehydrogenase
DAY0_102231	96561.Dole_1669	ENOG4111K83	T	sensor protein
DAY0_102232	314285.KT71_17566	COG0531	E	amino acid
DAY0_102234	37347.ENSTBEP00000003584	COG1073	S	Hydrolase
DAY0_102236	298653.Franean1_6842	ENOG410YG6I	S	KR domain
DAY0_102237	273121.WS1793	COG0477	G	major facilitator Superfamily
DAY0_102238	387093.SUN_0168	COG0127	F	Pyrophosphatase that hydrolyzes non-canonical purine nucleotides such as XTP and ITP dITP to their respective monophosphate derivatives. Might exclude non-canonical purines from DNA precursor pool, thus preventing their incorporation into DNA and avoiding chromosomal lesions (By similarity)
DAY0_102240	387093.SUN_0169	ENOG410XT94	S	invasion antigen b
DAY0_102244	380703.AHA_0292	COG4942	D	peptidase
DAY0_102247	489825.LYNGBM3L_68850	COG5433	L	Transposase
DAY0_102248	52598.EE36_06173	COG0483	G	inositol monophosphatase
DAY0_102249	252305.OB2597_11581	ENOG41122CC	S	Inositol monophosphatase family protein
DAY0_10225	247634.GPB2148_811	ENOG410XUF9	K	TetR family transcriptional Regulator
DAY0_102252	402881.Plav_2339	COG0582	L	Integrase
DAY0_102256	240015.ACP_1441	COG0093	J	Binds to 23S rRNA. Forms part of two intersubunit bridges in the 70S ribosome (By similarity)
DAY0_102257	644282.Deba_2927	COG0198	J	One of the proteins that surrounds the polypeptide exit tunnel on the outside of the subunit (By similarity)
DAY0_102258	335543.Sfum_1567	COG0094	J	This is 1 of the proteins that binds and probably mediates the attachment of the 5S RNA into the large ribosomal subunit, where it forms part of the central protuberance. In the 70S ribosome it contacts protein S13 of the 30S subunit (bridge B1b), connecting the 2 subunits
DAY0_102259	756272.Plabr_1212	ENOG410ZCM9	S	Protein of unknown function (DUF1501)
DAY0_10226	247634.GPB2148_803	ENOG410Y3UE	S	amidohydrolase 2
DAY0_102261	338969.Rfer_0395	COG1926	S	phosphoribosyltransferase
DAY0_102262	369723.Strop_2967	ENOG4111JM3	K	TetR family transcriptional Regulator
DAY0_102264	485915.Dret_0816	COG1995	H	Catalyzes the NAD(P)-dependent oxidation of 4- (phosphohydroxy)-L-threonine (HTP) into 2-amino-3-oxo-4- (phosphohydroxy)butyric acid which spontaneously decarboxylates to form 3-amino-2-oxopropyl phosphate (AHAP) (By similarity)
DAY0_102267	425104.Ssed_3290	COG1404	O	peptidase (S8 and S53, subtilisin, kexin, sedolisin
DAY0_102268	391587.KAOT1_01190	COG0150	F	phosphoribosylaminoimidazole synthetase
DAY0_102269	983544.Lacal_0718	ENOG4111ND3	S	Retroviral aspartyl protease
DAY0_102271	7757.ENSPMAP00000006468	COG5245	Z	heavy chain
DAY0_102273	546274.EIKCOROL_01852	ENOG4111FPD	T	Two component transcriptional regulator, winged helix family
DAY0_102276	420890.LCGL_0859	ENOG4111FHM	S	secreted protein
DAY0_102278	641118.OINT_1001163	COG0209	F	Provides the precursors necessary for DNA synthesis. Catalyzes the biosynthesis of deoxyribonucleotides from the corresponding ribonucleotides (By similarity)
DAY0_102279	565655.ECBG_03034	COG1609	K	Transcriptional regulator
DAY0_10228	51511.ENSCSAVP00000017212	COG0514	L	atp-dependent dna helicase
DAY0_102280	991905.SL003B_3583	COG3483	E	Catalyzes the oxidative cleavage of the L-tryptophan (L- Trp) pyrrole ring (By similarity)
DAY0_102288	886738.Nlim_0233	ENOG410Y7YM	S	NA
DAY0_102289	342949.PNA2_1583	COG1635	H	Involved in biosynthesis of the thiamine precursor thiazole. Catalyzes the conversion of NAD and glycine to adenosine diphosphate 5-(2-hydroxyethyl)-4-methylthiazole-2-carboxylic acid (ADT), an adenylated thiazole intermediate. The reaction includes an iron-dependent sulfide transfer from a conserved cysteine residue of the protein to a thiazole intermediate. The enzyme can only undergo a single …
DAY0_102291	518766.Rmar_2590	COG3259	C	nickel-dependent hydrogenase large subunit
DAY0_102292	589924.Ferp_1232	COG2414	C	aldehyde ferredoxin oxidoreductase
DAY0_102295	641491.DND132_1919	ENOG410YCKH	G	Major facilitator superfamily, (MFS_1)
DAY0_102296	290402.Cbei_3052	COG0642	T	Histidine kinase
DAY0_102297	177437.HRM2_18690	COG0265	O	Serine protease
DAY0_1023	1026882.MAMP_00791	COG0649	C	NDH-1 shuttles electrons from NADH, via FMN and iron- sulfur (Fe-S) centers, to quinones in the respiratory chain. The immediate electron acceptor for the enzyme in this species is believed to be ubiquinone. Couples the redox reaction to proton translocation (for every two electrons transferred, four hydrogen ions are translocated across the cytoplasmic membrane), and thus conserves the redox ene…
DAY0_102302	314285.KT71_07884	ENOG410XNVZ	I	acyl-CoA dehydrogenase
DAY0_102305	344747.PM8797T_12618	COG1011	S	Hydrolase
DAY0_102306	448385.sce2856	COG0564	J	pseudouridine synthase activity
DAY0_102307	323261.Noc_2225	COG0480	J	Catalyzes the GTP-dependent ribosomal translocation step during translation elongation. During this step, the ribosome changes from the pre-translocational (PRE) to the post- translocational (POST) state as the newly formed A-site-bound peptidyl-tRNA and P-site-bound deacylated tRNA move to the P and E sites, respectively. Catalyzes the coordinated movement of the two tRNA molecules, the mRNA and…
DAY0_102308	153948.NAL212_3117	COG0553	L	helicase
DAY0_102309	521674.Plim_4014	COG0714	S	ATPase activity
DAY0_10231	441769.Bcoam_010100018302	COG1073	S	Hydrolase
DAY0_102314	335543.Sfum_1184	COG0457	S	repeat-containing protein
DAY0_102314	335543.Sfum_1184	COG5616	S	Adenylate cyclase
DAY0_102315	585531.HMPREF0063_12965	COG0405	E	gamma-glutamyltransferase activity
DAY0_102317	566466.NOR53_2879	COG1502	I	Catalyzes the reversible phosphatidyl group transfer from one phosphatidylglycerol molecule to another to form cardiolipin (CL) (diphosphatidylglycerol) and glycerol (By similarity)
DAY0_102318	566466.NOR53_2879	COG1502	I	Catalyzes the reversible phosphatidyl group transfer from one phosphatidylglycerol molecule to another to form cardiolipin (CL) (diphosphatidylglycerol) and glycerol (By similarity)
DAY0_102321	177437.HRM2_42670	COG2982	M	asmA family
DAY0_102327	391008.Smal_2970	COG2954	S	Adenylate cyclase
DAY0_102328	517418.Ctha_1909	COG2931	Q	Hemolysin-type calcium-binding
DAY0_102328	517418.Ctha_1909	COG5276	S	LVIVD repeat protein
DAY0_10233	335543.Sfum_0315	ENOG410XRIA	S	Chromosome 9 open reading frame 64
DAY0_102331	247634.GPB2148_2829	COG1025	O	metalloendopeptidase activity
DAY0_102332	577650.Despr_1315	COG0017	J	asparaginyl-tRNA synthetase
DAY0_102333	526222.Desal_1853	COG0471	P	Transporter
DAY0_102335	391593.RCCS2_04979	ENOG4111PHP	S	Methyltransferase
DAY0_102336	452637.Oter_4539	ENOG41128MB	S	NA
DAY0_102337	314254.OA2633_12730	COG1509	E	Lysine 2,3-aminomutase YodO family protein
DAY0_102338	382245.ASA_2877	COG0502	H	Catalyzes the conversion of dethiobiotin (DTB) to biotin by the insertion of a sulfur atom into dethiobiotin via a radical- based mechanism (By similarity)
DAY0_102339	105559.Nwat_0986	COG1040	S	Competence protein
DAY0_102342	391624.OIHEL45_05730	COG0653	U	Part of the Sec protein translocase complex. Interacts with the SecYEG preprotein conducting channel. Has a central role in coupling the hydrolysis of ATP to the transfer of proteins into and across the cell membrane, serving
DAY0_102343	314270.RB2083_2026	COG2801	L	Retrotransposon protein
DAY0_102348	344747.PM8797T_00367	COG0277	C	FAD linked oxidase domain protein
DAY0_102349	768670.Calni_0909	COG1127	Q	lipid transport
DAY0_10235	96561.Dole_3045	COG0294	H	dihydropteroate synthase
DAY0_102354	926562.Oweho_0976	COG3129	S	Specifically methylates the adenine in position 1618 of 23S rRNA (By similarity)
DAY0_102357	375451.RD1_3737	COG0524	G	pfkb domain protein
DAY0_102358	384765.SIAM614_31176	COG3386	G	SMP-30 gluconolaconase LRE domain protein
DAY0_102359	313594.PI23P_02127	COG0668	M	Mechanosensitive ion channel
DAY0_102360	983544.Lacal_1361	COG0532	J	One of the essential components for the initiation of protein synthesis. Protects formylmethionyl-tRNA from spontaneous hydrolysis and promotes its binding to the 30S ribosomal subunits. Also involved in the hydrolysis of GTP during the formation of the 70S ribosomal complex (By similarity)
DAY0_102363	983544.Lacal_1089	ENOG411246W	S	NA
DAY0_102364	1046627.BZARG_1684	COG1595	K	RNA Polymerase
DAY0_102366	674977.VMC_39010	COG0720	H	6-pyruvoyltetrahydropterin synthase activity
DAY0_102368	990316.MCON_0039	COG0433	S	Aaa atpase
DAY0_10237	765910.MarpuDRAFT_2459	COG3264	M	mechanosensitive ion channel
DAY0_102370	394221.Mmar10_0330	COG5616	S	Adenylate cyclase
DAY0_102372	289376.THEYE_A2006	COG3437	T	Response Regulator
DAY0_102373	757424.Hsero_4765	ENOG410XNMH	T	Histidine kinase
DAY0_102376	244592.SADFL11_2008	COG0010	E	hydrolase activity, acting on carbon-nitrogen (but not peptide) bonds, in linear amidines
DAY0_10238	398767.Glov_1443	COG0243	C	molybdopterin oxidoreductase
DAY0_102384	448385.sce7239	COG0504	F	Catalyzes the ATP-dependent amination of UTP to CTP with either L-glutamine or ammonia as the source of nitrogen (By similarity)
DAY0_102385	448385.sce1364	COG0389	L	Poorly processive error-prone DNA polymerase involved in untargeted mutagenesis. Copies undamaged DNA at stalled replication forks which arise in vivo from mismatched or misaligned primer ends. These misaligned primers can be extended by polIV. Exhibits no 3-5 exonuclease (proofreading) activity. May be involved in translesional synthesis in conjunction with the beta clamp from polIII (By similar…
DAY0_102387	566461.SSFG_02914	COG0024	J	Removes the N-terminal methionine from nascent proteins (By similarity)
DAY0_102389	373903.Hore_16070	COG1924	I	coA-substrate-specific enzyme activase
DAY0_102392	266835.mlr5407	COG2059	P	Chromate
DAY0_102393	717785.HYPMC_1901	COG0475	P	Sodium hydrogen exchanger
DAY0_102393	717785.HYPMC_1901	COG1226	P	PotAssium voltage-gated channel
DAY0_102394	640511.BC1002_5898	ENOG410XRF3	S	hydrolase alpha beta fold family
DAY0_102395	391595.RLO149_c024880	COG1008	C	subunit m
DAY0_102396	375451.RD1_3268	COG1007	C	NDH-1 shuttles electrons from NADH, via FMN and iron- sulfur (Fe-S) centers, to quinones in the respiratory chain. The immediate electron acceptor for the enzyme in this species is believed to be ubiquinone. Couples the redox reaction to proton translocation (for every two electrons transferred, four hydrogen ions are translocated across the cytoplasmic membrane), and thus conserves the redox ene…
DAY0_102397	247634.GPB2148_1395	ENOG410YUEK	S	Uncharacterised ArCR, COG2043
DAY0_10240	234267.Acid_5475	COG0789	K	Transcriptional regulator
DAY0_102400	765910.MarpuDRAFT_2598	COG0654	CH	oxidoreductase activity, acting on paired donors, with incorporation or reduction of molecular oxygen, NAD(P)H as one donor, and incorporation of one atom of oxygen
DAY0_102401	999541.bgla_2g20620	ENOG410XQSG	S	Nad-dependent epimerase dehydratase
DAY0_102402	177437.HRM2_42540	COG1210	M	utp--glucose-1-phosphate uridylyltransferase
DAY0_102403	314230.DSM3645_26709	COG1721	S	Conserved protein
DAY0_102404	314230.DSM3645_26714	COG0714	S	ATPase activity
DAY0_102405	344747.PM8797T_32255	ENOG410XSZ2	S	NA
DAY0_102406	344747.PM8797T_00472	COG1234	S	Zinc phosphodiesterase, which displays some tRNA 3'- processing endonuclease activity. Probably involved in tRNA maturation, by removing a 3'-trailer from precursor tRNA (By similarity)
DAY0_102407	717785.HYPMC_4173	COG4233	CO	cytochrome c biogenesis protein, transmembrane region
DAY0_102408	323097.Nham_3732	COG0678	O	peroxiredoxin
DAY0_102410	247639.MGP2080_11993	COG1228	Q	amidohydrolase
DAY0_102414	573370.DMR_33820	COG4962	U	conjugation
DAY0_102415	335543.Sfum_1499	COG4965	U	Type ii secretion system
DAY0_102416	314345.SPV1_12967	COG0057	G	glyceraldehyde3phosphate dehydrogenase
DAY0_102418	247633.GP2143_11489	ENOG4110K9V	S	parallel beta-helix repeat protein
DAY0_10242	526218.Sterm_2391	COG0463	M	Glycosyl transferase, family 2
DAY0_102420	351348.Maqu_0936	COG4656	C	Required for nitrogen fixation. May be part of a membrane complex functioning as an intermediate in the electron transport to nitrogenase (By similarity)
DAY0_102421	1026882.MAMP_00079	COG3030	S	fxsa cytoplasmic membrane protein
DAY0_102424	247634.GPB2148_3637	COG0573	P	phosphate abc transporter
DAY0_102426	449447.MAE_20180	COG0058	G	Phosphorylase is an important allosteric enzyme in carbohydrate metabolism. Enzymes from different sources differ in their regulatory mechanisms and in their natural substrates. However, all known phosphorylases share catalytic and structural properties (By similarity)
DAY0_102427	203122.Sde_0993	COG0178	L	The UvrABC repair system catalyzes the recognition and processing of DNA lesions. UvrA is an ATPase and a DNA-binding protein. A damage recognition complex composed of 2 UvrA and 2 UvrB subunits scans DNA for abnormalities. When the presence of a lesion has been verified by UvrB, the UvrA molecules dissociate (By similarity)
DAY0_102428	502025.Hoch_3587	ENOG410YFT0	S	Alpha beta hydrolase fold protein
DAY0_10243	1005705.HMPREF9967_1138	COG0775	F	Catalyzes the irreversible cleavage of the glycosidic bond in both 5'-methylthioadenosine (MTA) and S- adenosylhomocysteine (SAH AdoHcy) to adenine and the corresponding thioribose, 5'-methylthioribose and S-ribosylhomocysteine, respectively (By similarity)
DAY0_102430	225937.HP15_3691	ENOG410XQW5	G	Lysophospholipid transporter LplT
DAY0_102431	391008.Smal_0642	COG1972	F	)-nucleoside
DAY0_102432	436017.A4S9F3	COG1169	H	isochorismate synthase
DAY0_102433	391625.PPSIR1_39310	ENOG4111UZK	S	NA
DAY0_102437	207954.MED92_11834	COG1574	S	amidohydrolase
DAY0_102439	314270.RB2083_1899	COG1262	S	Sulphatase-modifying factor protein
DAY0_102443	375451.RD1_0622	ENOG4112AEA	S	Protein of unknown function (DUF502)
DAY0_102446	521674.Plim_3249	ENOG410XQ47	S	NA
DAY0_102448	471854.Dfer_2376	COG1171	E	Threonine dehydratase
DAY0_102449	247156.nfa54350	COG1956	T	gaf domain protein
DAY0_102452	396588.Tgr7_0104	COG0548	E	nag kinase
DAY0_102453	105559.Nwat_3050	COG1109	G	Catalyzes the conversion of glucosamine-6-phosphate to glucosamine-1-phosphate (By similarity)
DAY0_102457	7719.ENSCINP00000010811	ENOG4110YU0	O	Glutathione S-transferase, mu
DAY0_102458	243233.MCA1068	COG2863	C	electron transport chain
DAY0_102459	314285.KT71_11675	COG3544	S	Secreted protein
DAY0_10246	401053.AciPR4_3208	COG0202	K	DNA-dependent RNA polymerase catalyzes the transcription of DNA into RNA using the four ribonucleoside triphosphates as substrates (By similarity)
DAY0_102463	314262.MED193_16889	ENOG410XNMH	T	Histidine kinase
DAY0_102464	388413.ALPR1_13355	COG0591	E	symporter
DAY0_102465	756272.Plabr_2286	ENOG410YZR4	S	NA
DAY0_102467	522373.Smlt1109	COG1493	T	Catalyzes the ATP- as well as the pyrophosphate- dependent phosphorylation of a specific serine residue in HPr, a phosphocarrier protein of the phosphoenolpyruvate-dependent sugar phosphotransferase system (PTS). HprK P also catalyzes the pyrophosphate-producing, inorganic phosphate-dependent dephosphorylation (phosphorolysis) of seryl-phosphorylated HPr (P- Ser-HPr). The two antagonistic activit…
DAY0_102468	857087.Metme_0709	COG1660	S	Displays ATPase and GTPase activities (By similarity)
DAY0_102469	314285.KT71_03162	ENOG410XRDN	S	Protein of unknown function (DUF3604)
DAY0_10247	316067.Geob_3600	COG0522	J	One of the primary rRNA binding proteins, it binds directly to 16S rRNA where it nucleates assembly of the body of the 30S subunit (By similarity)
DAY0_102471	555088.DealDRAFT_1751	COG0438	M	Glycosyl transferase (Group 1
DAY0_102471	555088.DealDRAFT_1751	COG0561	S	,hydrolase
DAY0_102472	349521.HCH_02594	ENOG410Y4TW	S	NA
DAY0_102473	351607.Acel_1642	COG1529	C	Aldehyde oxidase and xanthine dehydrogenase, molybdopterin binding
DAY0_102474	391595.RLO149_c023230	COG4536	P	flavin adenine dinucleotide binding
DAY0_102475	344747.PM8797T_24421	ENOG410XNMH	T	Histidine kinase
DAY0_102477	298654.FraEuI1c_5320	COG1804	C	l-carnitine dehydratase bile acid-inducible protein F
DAY0_102478	926569.ANT_04650	COG0031	E	cysteine biosynthetic process from serine
DAY0_102479	523791.Kkor_0769	COG0651	CP	Monovalent cation H antiporter subunit D
DAY0_10248	204669.Acid345_1252	COG0100	J	Located on the platform of the 30S subunit, it bridges several disparate RNA helices of the 16S rRNA. Forms part of the Shine-Dalgarno cleft in the 70S ribosome (By similarity)
DAY0_102481	566466.NOR53_3505	COG3119	P	Sulfatase
DAY0_102482	313603.FB2170_04995	COG3669	G	alpha-l-fucosidase
DAY0_102483	391735.Veis_1528	COG0251	J	Endoribonuclease LPSP
DAY0_10249	240015.ACP_1426	COG0099	J	Located at the top of the head of the 30S subunit, it contacts several helices of the 16S rRNA. In the 70S ribosome it contacts the 23S rRNA (bridge B1a) and protein L5 of the 50S subunit (bridge B1b), connecting the 2 subunits
DAY0_102492	266265.Bxe_A3602	COG2159	S	amidohydrolase 2
DAY0_102494	387093.SUN_0951	COG0350	L	Involved in the cellular defense against the biological effects of O6-methylguanine (O6-MeG) in DNA. Repairs alkylated guanine in DNA by stoichiometrically transferring the alkyl group at the O-6 position to a cysteine residue in the enzyme. This is a suicide reaction the enzyme is irreversibly inactivated (By similarity)
DAY0_102496	320771.Cflav_PD0116	COG3267	U	General secretion pathway protein
DAY0_102497	566466.NOR53_1628	COG1402	S	K01470 creatinine amidohydrolase EC 3.5.2.10
DAY0_102499	472759.Nhal_3449	COG0057	G	glyceraldehyde3phosphate dehydrogenase
DAY0_10250	653733.Selin_0354	COG0361	J	however, it seems to stimulate more or less all the activities of the other two initiation factors, IF-2 and IF-3 (By similarity)
DAY0_102501	675817.VDA_001576	COG3067	P	Na( ) H( ) antiporter that extrudes sodium in exchange for external protons (By similarity)
DAY0_102502	362663.ECP_1193	ENOG4111NHI	S	gCN5-related N-acetyltransferase
DAY0_102504	526222.Desal_1383	ENOG410XNZR	S	Tetratricopeptide tpr_2 repeat protein
DAY0_102506	639283.Snov_0004	ENOG4111IE7	L	modification methylase
DAY0_10251	644282.Deba_2916	COG0024	J	Removes the N-terminal methionine from nascent proteins (By similarity)
DAY0_102511	720554.Clocl_2786	COG0608	L	Single-stranded-DNA-specific exonuclease (RecJ)
DAY0_102513	323850.Shew_0045	COG0845	M	Efflux transporter rnd family, mfp subunit
DAY0_102514	87626.PTD2_14184	COG0841	P	acriflavin resistance protein
DAY0_102515	391593.RCCS2_11397	ENOG410Y2SZ	S	NA
DAY0_102516	391595.RLO149_c033760	COG0197	J	Binds 23S rRNA and is also seen to make contacts with the A and possibly P site tRNAs (By similarity)
DAY0_102518	391619.RGBS107_07790	COG0092	J	Binds the lower part of the 30S subunit head. Binds mRNA in the 70S ribosome, positioning it for translation (By similarity)
DAY0_102519	292414.TM1040_0254	COG0091	J	The globular domain of the protein is located near the polypeptide exit tunnel on the outside of the subunit, while an extended beta-hairpin is found that lines the wall of the exit tunnel in the center of the 70S ribosome (By similarity)
DAY0_102520	388739.RSK20926_05502	COG0185	J	Protein S19 forms a complex with S13 that binds strongly to the 16S ribosomal RNA (By similarity)
DAY0_102522	314278.NB231_12536	COG0363	G	Catalyzes the reversible isomerization-deamination of glucosamine 6-phosphate (GlcN6P) to form fructose 6-phosphate (Fru6P) and ammonium ion (By similarity)
DAY0_102525	247634.GPB2148_789	COG0501	O	Protease HtpX homolog
DAY0_102526	448385.sce4645	COG4805	S	secreted protein
DAY0_102530	550540.Fbal_3530	COG1220	O	this subunit has chaperone activity. The binding of ATP and its subsequent hydrolysis by HslU are essential for unfolding of protein substrates subsequently hydrolyzed by HslV. HslU recognizes the N-terminal part of its protein substrates and unfolds these before they are guided to HslV for hydrolysis (By similarity)
DAY0_102531	247634.GPB2148_3733	COG0136	E	Catalyzes the NADPH-dependent formation of L-aspartate- semialdehyde (L-ASA) by the reductive dephosphorylation of L- aspartyl-4-phosphate (By similarity)
DAY0_102532	247634.GPB2148_3746	COG3170	NU	Pilus assembly protein
DAY0_102534	577650.Despr_1842	COG2829	M	Phospholipase
DAY0_102535	398580.Dshi_1709	COG0668	M	Mechanosensitive ion channel
DAY0_102537	649638.Trad_2090	COG2133	G	Dehydrogenase
DAY0_102538	760192.Halhy_6051	ENOG4111I19	S	NA
DAY0_102539	756272.Plabr_0410	COG5587	S	TIGR02453 family
DAY0_102541	314285.KT71_02627	COG5616	S	Adenylate cyclase
DAY0_102542	460265.Mnod_6115	COG1234	S	Zinc phosphodiesterase, which displays some tRNA 3'- processing endonuclease activity. Probably involved in tRNA maturation, by removing a 3'-trailer from precursor tRNA (By similarity)
DAY0_102543	236097.ADG881_2133	COG1752	S	K07001 NTE family protein
DAY0_102544	983548.Krodi_2632	COG3127	Q	ABC transporter (permease)
DAY0_102545	240016.VspiD_010100032300	COG0686	E	alanine dehydrogenase
DAY0_102547	765910.MarpuDRAFT_1165	COG0042	J	Catalyzes the synthesis of dihydrouridine a modified base found in the D-loop of most tRNAs (By similarity)
DAY0_102548	1033802.SSPSH_05981	COG0070	E	glutamate synthase
DAY0_102548	1033802.SSPSH_05981	COG0069	E	glutamate synthase
DAY0_102548	1033802.SSPSH_05981	COG0067	E	glutamate synthase
DAY0_10255	526222.Desal_0005	COG2208	T	protein serine threonine phosphatase
DAY0_102553	342610.Patl_3336	ENOG41112TC	S	glutathione Stransferase
DAY0_102557	387093.SUN_0384	COG0210	L	helicase
DAY0_102558	387093.SUN_0600	COG1418	S	Endoribonuclease that initiates mRNA decay (By similarity)
DAY0_102559	387093.SUN_0602	COG0652	O	peptidyl-prolyl cis-trans isomerase activity
DAY0_10256	63737.Npun_R2479	ENOG4111MGC	S	NA
DAY0_102560	387093.SUN_0603	COG0500	Q	Methyltransferase
DAY0_102562	331113.SNE_A04440	ENOG410XPX4	E	Guanidinoacetate N-methyltransferase
DAY0_102568	96561.Dole_0601	COG0056	C	Produces ATP from ADP in the presence of a proton gradient across the membrane. The alpha chain is a regulatory subunit (By similarity)
DAY0_102573	589865.DaAHT2_0188	ENOG41123EE	S	NA
DAY0_102576	177437.HRM2_24710	COG2937	I	glycerol3phosphate acyltransferase
DAY0_102578	203122.Sde_2828	ENOG410XSYF	S	Tryptophan halogenase
DAY0_10258	96561.Dole_0793	COG1943	L	transposase
DAY0_102581	349521.HCH_01122	COG2885	M	Ompa motb domain protein
DAY0_102582	313595.P700755_02327	COG2035	S	Membrane
DAY0_102584	164757.Mjls_2014	ENOG4111GWS	S	luciferase
DAY0_102587	714943.Mucpa_3844	COG0449	M	Catalyzes the first step in hexosamine metabolism, converting fructose-6P into glucosamine-6P using glutamine as a nitrogen source (By similarity)
DAY0_102589	411476.BACOVA_03685	COG1004	M	UDP-glucose 6-dehydrogenase
DAY0_102592	760568.Desku_3456	COG3177	S	Filamentation induced by cAMP protein fic
DAY0_102594	472759.Nhal_3897	COG0815	M	Transfers the fatty acyl group on membrane lipoproteins (By similarity)
DAY0_102595	243232.MJ_0318	COG2037	C	Catalyzes the transfer of a formyl group from 5-formyl tetrahydromethanopterin (5-formyl-H(4)MPT) to methanofuran (MFR) so as to produce formylmethanofuran (formyl-MFR) and tetrahydromethanopterin (H(4)MPT)
DAY0_102597	177439.DP0801	COG0192	H	Catalyzes the formation of S-adenosylmethionine from methionine and ATP
DAY0_1026	396588.Tgr7_0991	COG1894	C	Nadh dehydrogenase
DAY0_10260	333990.CAT7_09970	COG2217	P	p-type ATPase
DAY0_102600	320771.Cflav_PD3074	ENOG41102P9	S	Calcineurin-like phosphoesterase
DAY0_102602	247634.GPB2148_2790	COG2804	U	type ii secretion system protein e
DAY0_102603	59689.fgenesh2_kg.6__2540__AT5G25480.1	COG0270	L	Cytosine-specific methyltransferase
DAY0_102606	269084.syc1253_d	COG0542	O	ATP-dependent CLP protease ATP-binding subunit
DAY0_102607	247634.GPB2148_3607	COG1187	J	pseudouridine synthase activity
DAY0_102609	502025.Hoch_3416	COG0402	F	deaminase
DAY0_102610	502025.Hoch_4147	COG2080	C	(2Fe-2S)-binding domain protein
DAY0_102610	502025.Hoch_4147	COG1529	C	Aldehyde oxidase and xanthine dehydrogenase, molybdopterin binding
DAY0_102617	572477.Alvin_0252	COG0438	M	Glycosyl transferase (Group 1
DAY0_102617	572477.Alvin_0252	COG0561	S	,hydrolase
DAY0_102618	467661.RKLH11_4181	COG2801	L	Retrotransposon protein
DAY0_102620	313594.PI23P_07655	COG0178	L	The UvrABC repair system catalyzes the recognition and processing of DNA lesions. UvrA is an ATPase and a DNA-binding protein. A damage recognition complex composed of 2 UvrA and 2 UvrB subunits scans DNA for abnormalities. When the presence of a lesion has been verified by UvrB, the UvrA molecules dissociate (By similarity)
DAY0_102621	7217.FBpp0113439	ENOG410XPZ3	S	prostaglandin G H synthase and cyclooxygenase
DAY0_102622	252305.OB2597_17237	ENOG410XP3U	S	Protein of unknown function (DUF1446)
DAY0_102624	314345.SPV1_08221	COG0302	H	GTP cyclohydrolase i
DAY0_102625	187272.Mlg_2496	COG1198	L	Primosomal protein n'
DAY0_102626	52598.EE36_08128	COG0277	C	FAD linked oxidase domain protein
DAY0_102627	8049.ENSGMOP00000001077	ENOG410ZPX7	O	Meprin A
DAY0_102629	653733.Selin_0173	COG0568	K	Sigma factors are initiation factors that promote the attachment of RNA polymerase to specific initiation sites and are then released (By similarity)
DAY0_10263	335543.Sfum_1008	ENOG4111TJR	S	NA
DAY0_102630	7719.ENSCINP00000030500	ENOG410ZPX7	O	Meprin A
DAY0_102631	420890.LCGL_0430	COG0642	T	Histidine kinase
DAY0_102632	756272.Plabr_4415	ENOG410XRTH	C	Membrane-bound dehydrogenase domain protein
DAY0_102634	983544.Lacal_0736	COG0038	P	chloride channel
DAY0_102635	266117.Rxyl_0473	COG0654	CH	oxidoreductase activity, acting on paired donors, with incorporation or reduction of molecular oxygen, NAD(P)H as one donor, and incorporation of one atom of oxygen
DAY0_102636	483219.LILAB_23745	COG0443	O	Heat shock protein
DAY0_10264	240016.VspiD_010100011425	ENOG4111QQC	P	periplasmic solute binding protein
DAY0_102640	89187.ISM_03665	COG5598	H	Trimethylamine methyltransferase
DAY0_102642	243365.CV_3059	ENOG41122KA	S	NA
DAY0_102643	575788.VS_2109	COG3040	M	Outer membrane lipoprotein
DAY0_102646	344747.PM8797T_05265	COG1180	O	activating enzyme
DAY0_102646	344747.PM8797T_05265	COG1355	S	UPF0103 protein
DAY0_102646	344747.PM8797T_05265	COG2078	S	ammecr1 domain-containing protein
DAY0_102647	448385.sce4537	COG2226	H	Methyltransferase required for the conversion of demethylmenaquinone (DMKH2) to menaquinone (MKH2)
DAY0_102649	344747.PM8797T_27015	ENOG410YDMZ	S	Phage integrase family
DAY0_102650	577650.Despr_1721	COG0183	I	acetyl-coa acetyltransferase
DAY0_102652	525897.Dbac_0865	COG2509	S	fad dependent oxidoreductase
DAY0_102655	344747.PM8797T_20099	COG0178	L	The UvrABC repair system catalyzes the recognition and processing of DNA lesions. UvrA is an ATPase and a DNA-binding protein. A damage recognition complex composed of 2 UvrA and 2 UvrB subunits scans DNA for abnormalities. When the presence of a lesion has been verified by UvrB, the UvrA molecules dissociate (By similarity)
DAY0_102656	857087.Metme_1061	COG1792	M	regulation of cell shape
DAY0_102657	314285.KT71_08124	COG0847	L	DNA polymerase iii
DAY0_102658	247634.GPB2148_966	COG0418	F	Dihydroorotase
DAY0_10266	177437.HRM2_24810	COG0587	L	DNA polymerase III (alpha subunit)
DAY0_102660	247634.GPB2148_3190	COG1292	P	Transporter
DAY0_102662	443143.GM18_1904	COG3485	Q	protocatechuate 3,4-dioxygenase
DAY0_102663	396588.Tgr7_0778	COG0739	M	peptidase'
DAY0_102664	351016.RAZWK3B_06667	COG0811	U	MotA TolQ exbB proton channel
DAY0_102665	391624.OIHEL45_09553	COG0824	S	Thioesterase
DAY0_102667	471854.Dfer_0298	COG0627	S	esterase
DAY0_102669	316279.Syncc9902_0317	ENOG410XRUT	C	One of the two reaction center proteins of photosystem II (PSII), D2 is needed for assembly of a stable PSII complex (By similarity)
DAY0_102670	225937.HP15_3291	COG0134	E	indole-3-glycerol phosphate synthase
DAY0_102671	105559.Nwat_2176	COG0086	K	DNA-dependent RNA polymerase catalyzes the transcription of DNA into RNA using the four ribonucleoside triphosphates as substrates (By similarity)
DAY0_102672	648757.Rvan_2395	COG0480	J	Catalyzes the GTP-dependent ribosomal translocation step during translation elongation. During this step, the ribosome changes from the pre-translocational (PRE) to the post- translocational (POST) state as the newly formed A-site-bound peptidyl-tRNA and P-site-bound deacylated tRNA move to the P and E sites, respectively. Catalyzes the coordinated movement of the two tRNA molecules, the mRNA and…
DAY0_102673	717785.HYPMC_0972	COG0480	J	Catalyzes the GTP-dependent ribosomal translocation step during translation elongation. During this step, the ribosome changes from the pre-translocational (PRE) to the post- translocational (POST) state as the newly formed A-site-bound peptidyl-tRNA and P-site-bound deacylated tRNA move to the P and E sites, respectively. Catalyzes the coordinated movement of the two tRNA molecules, the mRNA and…
DAY0_102675	311402.Avi_1941	COG0046	F	phosphoribosylformylglycinamidine synthase
DAY0_102677	438753.AZC_0430	COG3288	C	The transhydrogenation between NADH and NADP is coupled to respiration and ATP hydrolysis and functions as a proton pump across the membrane (By similarity)
DAY0_102679	105559.Nwat_2639	ENOG4111FDQ	S	glyoxalase bleomycin resistance protein dioxygenase
DAY0_102683	530564.Psta_4414	COG0355	C	Produces ATP from ADP in the presence of a proton gradient across the membrane (By similarity)
DAY0_102684	314287.GB2207_11403	ENOG410ZCG9	S	Protein of unknown function (DUF1329)
DAY0_102686	159087.Daro_3787	COG1012	C	Dehydrogenase
DAY0_102688	344747.PM8797T_25576	COG0841	P	acriflavin resistance protein
DAY0_102689	7739.JGI104029	COG0366	G	alpha amylase, catalytic
DAY0_10269	472759.Nhal_2721	COG3220	S	UPF0276 protein
DAY0_102690	153948.NAL212_0196	COG0071	O	response to heat
DAY0_102691	448385.sce0525	COG0649	C	NDH-1 shuttles electrons from NADH, via FMN and iron- sulfur (Fe-S) centers, to quinones in the respiratory chain. The immediate electron acceptor for the enzyme in this species is believed to be ubiquinone. Couples the redox reaction to proton translocation (for every two electrons transferred, four hydrogen ions are translocated across the cytoplasmic membrane), and thus conserves the redox ene…
DAY0_102693	323097.Nham_0834	COG3547	L	Transposase
DAY0_102694	344747.PM8797T_24321	COG0515	T	Serine Threonine protein kinase
DAY0_102696	316275.VSAL_II0164	ENOG410XPGN	S	Membrane
DAY0_102698	204669.Acid345_1661	COG1137	S	(ABC) transporter
DAY0_102699	313606.M23134_01615	ENOG410XQME	S	outer membrane lipoprotein-sorting protein
DAY0_1027	396588.Tgr7_0991	COG1894	C	Nadh dehydrogenase
DAY0_102700	177439.DP1619	COG0147	E	synthase (Component I)
DAY0_102701	330214.NIDE2041	COG0512	E	anthranilate synthase
DAY0_102703	439235.Dalk_1689	COG0784	T	response regulator
DAY0_102703	439235.Dalk_1689	COG0642	T	Histidine kinase
DAY0_102705	94122.Shewana3_0590	COG1949	A	3'-to-5' exoribonuclease specific for small oligoribonucleotides (By similarity)
DAY0_102709	269800.Tfu_1788	ENOG410XPTE	E	Catalyzes the covalent attachment of the prokaryotic ubiquitin-like protein modifier Pup to the proteasomal substrate proteins, thereby targeting them for proteasomal degradation. This tagging system is termed pupylation. The ligation reaction involves the side-chain carboxylate of the C-terminal glutamate of Pup and the side-chain amino group of a substrate lysine (By similarity)
DAY0_102710	7739.JGI258786	ENOG410XR0S	T	myeloid lymphoid or mixed-lineage leukemia (trithorax homolog, Drosophila)
DAY0_102712	83406.HDN1F_11080	ENOG410XP93	E	oxidoreductase
DAY0_102715	247634.GPB2148_2768	COG0837	G	glucokinase (EC 2.7.1.2)
DAY0_102717	387093.SUN_0915	COG0507	L	exodeoxyribonuclease v alpha
DAY0_102719	7719.ENSCINP00000016516	COG0114	C	fumarate hydratase class II
DAY0_10272	439235.Dalk_4322	ENOG410XQ82	T	Histidine kinase
DAY0_102720	644968.DFW101_0023	COG1529	C	Aldehyde oxidase and xanthine dehydrogenase, molybdopterin binding
DAY0_102722	320771.Cflav_PD5004	COG0367	E	asparagine synthetase
DAY0_102723	164328.Phyra85763	ENOG410XS4D	S	Retrotransposon protein
DAY0_102726	395961.Cyan7425_1451	ENOG410XRJG	K	Transcriptional regulator
DAY0_102729	596151.DesfrDRAFT_1890	COG2210	S	pyridine nucleotide-disulfide oxidoreductase
DAY0_102733	314278.NB231_11644	COG0758	L	DNA protecting protein DprA
DAY0_102735	123214.PERMA_0160	COG0475	P	Sodium hydrogen exchanger
DAY0_102736	388739.RSK20926_20425	ENOG410XQ8Y	K	XRE family Transcriptional regulator
DAY0_10274	439235.Dalk_2555	ENOG4111VVH	T	Response Regulator
DAY0_102740	502025.Hoch_5887	COG0515	T	Serine Threonine protein kinase
DAY0_102746	187272.Mlg_0267	COG0030	J	Specifically dimethylates two adjacent adenosines (A1518 and A1519) in the loop of a conserved hairpin near the 3'-end of 16S rRNA in the 30S particle. May play a critical role in biogenesis of 30S subunits (By similarity)
DAY0_102748	316055.RPE_2883	ENOG41129ZZ	S	NA
DAY0_102749	203122.Sde_2772	ENOG4111WPV	S	NA
DAY0_10275	439235.Dalk_2556	COG0685	E	Methylenetetrahydrofolate reductase
DAY0_102750	216432.CA2559_12748	COG2133	G	Dehydrogenase
DAY0_102754	247634.GPB2148_1773	COG0628	S	Membrane
DAY0_102755	247634.GPB2148_1864	COG0593	L	it binds specifically double-stranded DNA at a 9 bp consensus (dnaA box) 5'-TTATC CA A CA A-3'. DnaA binds to ATP and to acidic phospholipids (By similarity)
DAY0_102758	591158.SSMG_05541	COG0520	E	cysteine desulfurase
DAY0_102759	314283.MED297_06134	COG3483	E	Catalyzes the oxidative cleavage of the L-tryptophan (L- Trp) pyrrole ring (By similarity)
DAY0_102760	483219.LILAB_27685	COG0249	L	that it carries out the mismatch recognition step. This protein has a weak ATPase activity (By similarity)
DAY0_102762	187272.Mlg_2622	COG0569	P	Potassium uptake protein
DAY0_102764	408672.NBCG_00084	ENOG410XX70	S	NA
DAY0_102765	404589.Anae109_2013	COG2986	E	histidine ammonia-lyase
DAY0_102766	391625.PPSIR1_34038	ENOG410Z9FT	S	NA
DAY0_102769	518766.Rmar_1972	COG1249	C	dihydrolipoyl dehydrogenase
DAY0_102771	472759.Nhal_2281	COG1948	L	Excision repair cross-complementing rodent repair deficiency, complementation group 4
DAY0_102772	314285.KT71_16451	COG0508	C	Dehydrogenase
DAY0_102774	316055.RPE_2129	COG1376	S	ErfK ybiS ycfS ynhG family protein
DAY0_102779	247634.GPB2148_1152	COG3616	E	alanine racemase domain protein
DAY0_10278	638301.HMPREF0444_0207	COG0569	P	Potassium uptake protein
DAY0_102781	667014.Thein_1033	COG1060	H	Catalyzes the radical-mediated transfer of the hydroxybenzyl group from 4-hydroxyphenylpyruvate (HPP) to 5-amino- 6-ribitylamino-2,4(1H,3H)-pyrimidinedione to form 7,8-didemethyl- 8-hydroxy-5-deazariboflavin (FO) (By similarity)
DAY0_102782	744980.TRICHSKD4_5169	COG0154	J	Allows the formation of correctly charged Gln-tRNA(Gln) through the transamidation of misacylated Glu-tRNA(Gln) in organisms which lack glutaminyl-tRNA synthetase. The reaction takes place in the presence of glutamine and ATP through an activated gamma-phospho-Glu-tRNA(Gln) (By similarity)
DAY0_102785	344747.PM8797T_31765	COG0341	U	Part of the Sec protein translocase complex. Interacts with the SecYEG preprotein conducting channel. SecDF uses the proton motive force (PMF) to complete protein translocation after the ATP-dependent function of SecA (By similarity)
DAY0_102785	344747.PM8797T_31765	COG0342	U	Part of the Sec protein translocase complex. Interacts with the SecYEG preprotein conducting channel. SecDF uses the proton motive force (PMF) to complete protein translocation after the ATP-dependent function of SecA (By similarity)
DAY0_102787	448385.sce1179	COG3540	P	alkaline phosphatase
DAY0_10279	596323.HMPREF0554_0488	COG0168	P	Low-affinity potassium transport system. Interacts with Trk system potassium uptake protein TrkA (By similarity)
DAY0_102790	335543.Sfum_1472	COG0280	C	phosphate acetyltransferase
DAY0_102790	335543.Sfum_1472	COG0857	C	Involved in acetate metabolism (By similarity)
DAY0_102791	472759.Nhal_3094	COG0282	C	acetate kinase activity
DAY0_102792	96561.Dole_0158	ENOG410ZP2W	S	Polyketide cyclase / dehydrase and lipid transport
DAY0_102794	869210.Marky_0239	COG0039	C	Catalyzes the reversible oxidation of malate to oxaloacetate (By similarity)
DAY0_102796	290340.AAur_3680	COG1006	P	Monovalent cation H antiporter subunit C
DAY0_102799	70601.PH1455.1n	COG2212	P	monovalent cation H antiporter subunit F
DAY0_1028	396595.TK90_0714	COG1034	C	subunit g
DAY0_10280	396588.Tgr7_1723	COG2929	S	Protein of unknown function (DUF497)
DAY0_102800	439481.Aboo_0666	COG1320	P	monovalent cation h antiporter subunit g
DAY0_102801	665571.STHERM_c04770	COG0696	G	Catalyzes the interconversion of 2-phosphoglycerate and 3-phosphoglycerate (By similarity)
DAY0_102802	247634.GPB2148_674	COG0317	KT	In eubacteria ppGpp (guanosine 3'-diphosphate 5-' diphosphate) is a mediator of the stringent response that coordinates a variety of cellular activities in response to changes in nutritional abundance (By similarity)
DAY0_102803	247634.GPB2148_725	COG0661	S	Required, probably indirectly, for the hydroxylation of 2-octaprenylphenol to 2-octaprenyl-6-hydroxy-phenol, the fourth step in ubiquinone biosynthesis (By similarity)
DAY0_102804	247634.GPB2148_733	COG3165	S	sterol binding
DAY0_102806	652103.Rpdx1_4605	COG0668	M	Mechanosensitive ion channel
DAY0_102807	583355.Caka_2622	ENOG410Y2RT	M	Carbohydrate-selective porin OprB
DAY0_102809	247634.GPB2148_2462	COG0744	M	penicillin-binding protein
DAY0_10281	396588.Tgr7_1724	ENOG41122KK	S	NA
DAY0_102811	272620.KPN_02533	COG1597	I	diacylglycerol kinase
DAY0_102812	862719.AZOLI_1005	COG3519	S	type VI secretion protein
DAY0_102816	555079.Toce_0967	COG0745	T	regulatoR
DAY0_102819	156586.BBFL7_01791	COG0334	E	oxidoreductase activity, acting on the CH-NH2 group of donors, NAD or NADP as acceptor
DAY0_102820	448385.sce7048	COG1198	L	Primosomal protein n'
DAY0_102821	439235.Dalk_0080	COG3291	S	NA
DAY0_102823	234831.PSM_A2418	COG0612	O	peptidase'
DAY0_102824	749927.AMED_4835	COG3501	S	Rhs element vgr protein
DAY0_102824	749927.AMED_4835	COG3500	S	Late control D family protein
DAY0_102827	438753.AZC_3247	COG3486	Q	L-lysine 6-monooxygenase (NADPH)
DAY0_102829	761193.Runsl_3598	ENOG4111I19	S	NA
DAY0_102830	756272.Plabr_0410	COG5587	S	TIGR02453 family
DAY0_102832	281689.Dace_3062	ENOG410ZN5P	S	PilZ domain
DAY0_102835	765698.Mesci_5170	COG1879	G	Periplasmic binding protein LacI transcriptional regulator
DAY0_102836	765698.Mesci_5171	COG1172	G	(ABC) transporter
DAY0_10284	439235.Dalk_1252	COG1067	O	atp-dependent protease
DAY0_102840	314278.NB231_07942	COG2046	P	Catalyzes the first intracellular reaction of sulfate assimilation, forming adenosine-5'-phosphosulfate (APS) from inorganic sulfate and ATP. Plays an important role in sulfate activation as a component of the biosynthesis pathway of sulfur- containing amino acids (By similarity)
DAY0_102843	370438.PTH_1579	COG2080	C	(2Fe-2S)-binding domain protein
DAY0_102846	566466.NOR53_73	ENOG4111RP9	S	Protein of unknown function, DUF481
DAY0_102847	247634.GPB2148_1381	COG0498	E	threonine synthase
DAY0_102848	247634.GPB2148_3512	COG0215	J	Cysteinyl-tRNA synthetase
DAY0_10285	523791.Kkor_2472	COG2947	S	Thymocyte nuclear protein
DAY0_102850	1026882.MAMP_02028	COG0150	F	phosphoribosylaminoimidazole synthetase
DAY0_102851	50743.SCB49_08990	COG2217	P	p-type ATPase
DAY0_102852	314230.DSM3645_18936	COG0591	E	symporter
DAY0_102854	243090.RB9535	COG0531	E	amino acid
DAY0_10286	297246.lpp0643	COG0212	H	5-formyltetrahydrofolate cyclo-ligase
DAY0_102860	320771.Cflav_PD3705	COG1714	S	rdd domain containing protein
DAY0_102861	448385.sce0296	ENOG4111PT2	T	FHA domain
DAY0_102862	378806.STAUR_3851	ENOG41105SU	S	Alpha beta hydrolase
DAY0_102864	51511.ENSCSAVP00000007277	ENOG410XPKZ	S	ADAM metallopeptidase with thrombospondin type 1, motif
DAY0_102866	566466.NOR53_2518	COG2909	K	positive regulation of carbohydrate metabolic process
DAY0_102869	251221.gll4070	COG1166	E	Catalyzes the biosynthesis of agmatine from arginine (By similarity)
DAY0_102870	502025.Hoch_4484	ENOG4111RCC	S	NA
DAY0_102871	526226.Gbro_4775	COG0318	IQ	Amp-dependent synthetase and ligase
DAY0_102872	479434.Sthe_0425	COG2256	L	Recombination factor protein RarA
DAY0_102874	344747.PM8797T_18529	COG0550	L	Releases the supercoiling and torsional tension of DNA, which is introduced during the DNA replication and transcription, by transiently cleaving and rejoining one strand of the DNA duplex. Introduces a single-strand break via transesterification at a target site in duplex DNA. The scissile phosphodiester is attacked by the catalytic tyrosine of the enzyme, resulting in the formation of a DNA-(5'…
DAY0_102874	344747.PM8797T_18529	COG1754	L	Releases the supercoiling and torsional tension of DNA, which is introduced during the DNA replication and transcription, by transiently cleaving and rejoining one strand of the DNA duplex. Introduces a single-strand break via transesterification at a target site in duplex DNA. The scissile phosphodiester is attacked by the catalytic tyrosine of the enzyme, resulting in the formation of a DNA-(5'…
DAY0_102877	9544.ENSMMUP00000006760	ENOG410XR2C	S	intraflagellar transport 172 homolog (Chlamydomonas)
DAY0_102881	378806.STAUR_4317	ENOG410XPBV	S	peptidase'
DAY0_102882	281689.Dace_2934	COG0436	E	aminotransferase
DAY0_102883	52598.EE36_09120	COG1115	E	amino acid carrier protein
DAY0_10289	396588.Tgr7_0509	COG0349	J	Exonuclease involved in the 3' processing of various precursor tRNAs. Initiates hydrolysis at the 3'-terminus of an RNA molecule and releases 5'-mononucleotides (By similarity)
DAY0_102891	7719.ENSCINP00000034734	ENOG4111S17	S	(ribosomal) protein
DAY0_102892	344747.PM8797T_10344	COG1795	G	Formaldehyde-activating enzyme
DAY0_102893	344747.PM8797T_14911	ENOG410Z9UC	S	Protein of unknown function (DUF1501)
DAY0_102894	886377.Murru_3261	COG2366	S	penicillin amidase
DAY0_102895	867900.Celly_1863	COG0843	C	Cytochrome C oxidase subunit I
DAY0_102896	472759.Nhal_0761	COG0382	H	Synthesis of 3-octaprenyl-4-hydroxybenzoate (By similarity)
DAY0_102897	511062.GU3_02735	COG1200	L	ATP-dependent DNA helicase recG
DAY0_102899	247634.GPB2148_358	COG0056	C	Produces ATP from ADP in the presence of a proton gradient across the membrane. The alpha chain is a regulatory subunit (By similarity)
DAY0_102900	247634.GPB2148_338	COG0224	C	Produces ATP from ADP in the presence of a proton gradient across the membrane. The gamma chain is believed to be important in regulating ATPase activity and the flow of protons through the CF(0) complex (By similarity)
DAY0_102901	744979.R2A130_0539	COG5388	S	PAS domain
DAY0_102904	313603.FB2170_00445	COG0624	E	succinyl-diaminopimelate desuccinylase activity
DAY0_102905	497965.Cyan7822_4481	ENOG4111G79	S	NA
DAY0_102906	96561.Dole_2230	COG2815	T	Serine Threonine protein kinase
DAY0_102907	391612.CY0110_28209	COG0714	S	ATPase activity
DAY0_102909	643867.Ftrac_0365	ENOG410XP7R	S	Glycosyl hydrolase BNR repeat-containing protein
DAY0_10291	526227.Mesil_0745	COG0010	E	hydrolase activity, acting on carbon-nitrogen (but not peptide) bonds, in linear amidines
DAY0_102910	765910.MarpuDRAFT_1617	COG4660	C	Electron transport complex
DAY0_102911	572477.Alvin_1177	COG4657	C	Electron transport complex
DAY0_102913	382464.VDG1235_77	COG0369	P	Component of the sulfite reductase complex that catalyzes the 6-electron reduction of sulfite to sulfide. This is one of several activities required for the biosynthesis of L- cysteine from sulfate. The flavoprotein component catalyzes the electron flow from NADPH - FAD - FMN to the hemoprotein component (By similarity)
DAY0_102915	448385.sce0622	COG0745	T	regulatoR
DAY0_102916	391595.RLO149_c015880	COG4765	S	Uncharacterized protein conserved in bacteria (DUF2155)
DAY0_102917	391595.RLO149_c015870	COG1463	Q	Mammalian cell entry related domain protein
DAY0_10292	526227.Mesil_0745	COG0010	E	hydrolase activity, acting on carbon-nitrogen (but not peptide) bonds, in linear amidines
DAY0_102920	756272.Plabr_3734	ENOG410Z0ZZ	C	Membrane-bound dehydrogenase domain protein
DAY0_102921	311403.Arad_9146	COG3524	M	polysaccharide export
DAY0_102922	555079.Toce_1253	COG0020	I	Catalyzes the condensation of isopentenyl diphosphate (IPP) with allylic pyrophosphates generating different type of terpenoids (By similarity)
DAY0_102925	669262.COK_1156	COG0673	S	oxidoreductase
DAY0_102927	439235.Dalk_0586	ENOG410YB8Y	S	NA
DAY0_102928	244592.SADFL11_3866	COG1934	S	lipopolysaccharide transport periplasmic protein lptA
DAY0_10293	368407.Memar_0534	COG0667	C	Aldo keto reductase
DAY0_102931	666684.AfiDRAFT_1648	COG0349	J	Exonuclease involved in the 3' processing of various precursor tRNAs. Initiates hydrolysis at the 3'-terminus of an RNA molecule and releases 5'-mononucleotides (By similarity)
DAY0_102935	398720.MED217_11269	COG1235	S	domain protein
DAY0_10294	335543.Sfum_2845	COG1073	S	Hydrolase
DAY0_102943	634499.EpC_31210	ENOG4111H5N	S	phytochelatin synthase
DAY0_102944	76869.PputGB1_0224	COG1030	O	Nodulation efficiency protein
DAY0_102945	396595.TK90_1351	ENOG410ZVGH	M	Outer membrane efflux protein
DAY0_102947	643867.Ftrac_2078	COG3004	P	Na( ) H( ) antiporter that extrudes sodium in exchange for external protons (By similarity)
DAY0_102948	208596.CAR_c01440	COG0659	P	sulfate transporter
DAY0_102951	51511.ENSCSAVP00000015602	COG1257	I	)-reductase
DAY0_102952	9796.ENSECAP00000004191	COG5597	O	Glycosyl Transferase
DAY0_102956	391591.VSAK1_18267	COG1234	S	Zinc phosphodiesterase, which displays some tRNA 3'- processing endonuclease activity. Probably involved in tRNA maturation, by removing a 3'-trailer from precursor tRNA (By similarity)
DAY0_102958	365044.Pnap_2921	COG0824	S	Thioesterase
DAY0_102960	387093.SUN_0512	ENOG41121VC	C	4fe-4S ferredoxin iron-sulfur binding domain protein
DAY0_102964	679926.Mpet_2562	COG0642	T	Histidine kinase
DAY0_102964	679926.Mpet_2562	COG2202	T	Histidine kinase
DAY0_102966	439235.Dalk_1689	COG0784	T	response regulator
DAY0_102966	439235.Dalk_1689	COG0642	T	Histidine kinase
DAY0_102969	455632.SGR_1171	COG2185	I	Methylmalonyl-coA mutase
DAY0_102969	455632.SGR_1171	COG1884	I	methylmalonyl-coA mutase
DAY0_10297	203124.Tery_5014	COG2208	T	protein serine threonine phosphatase
DAY0_102970	246197.MXAN_4958	COG3800	K	Transcriptional regulator
DAY0_102973	272624.lpg0099	COG0258	L	Structure-specific nuclease with 5'-flap endonuclease and 5'-3' exonuclease activities involved in DNA replication and repair. During DNA replication, cleaves the 5'-overhanging flap structure that is generated by displacement synthesis when DNA polymerase encounters the 5'-end of a downstream Okazaki fragment. It enters the flap from the 5'-end and then tracks to cleave the flap base, leaving a …
DAY0_102973	272624.lpg0099	COG0749	L	DNA polymerase
DAY0_102975	247634.GPB2148_1562	COG2352	C	phosphoenolpyruvate carboxylase activity
DAY0_102978	644968.DFW101_3186	COG1232	H	protoporphyrinogen oxidase
DAY0_102979	888064.HMPREF9088_0626	COG3845	S	(ABC) transporter
DAY0_10298	56780.SYN_00875	ENOG410XNMH	T	Histidine kinase
DAY0_102980	333990.CAT7_04654	COG1744	S	basic membrane
DAY0_102981	439235.Dalk_5067	COG2048	C	heterodisulfide reductase
DAY0_102985	274854.MG2_0917	ENOG410XPAA	S	Arylsulfotransferase (ASST)
DAY0_102995	483219.LILAB_12325	COG4555	CP	(ABC) transporter
DAY0_102996	246197.MXAN_6827	COG4555	CP	(ABC) transporter
DAY0_102997	251221.gll0053	ENOG410XPNP	S	TAP domain-containing protein
DAY0_102998	391735.Veis_2457	COG1028	S	Dehydrogenase reductase
DAY0_102999	670487.Ocepr_0425	COG0584	C	glycerophosphoryl diester phosphodiesterase
DAY0_103	999541.bgla_1g32290	COG2838	C	Isocitrate dehydrogenase
DAY0_1030	243090.RB8222	COG0500	Q	Methyltransferase
DAY0_1030	243090.RB8222	COG2021	E	homoserine O-acetyltransferase
DAY0_10300	641118.OINT_2001394	ENOG410XQUV	S	Bacterial extracellular solute-binding proteins, family 5 Middle
DAY0_103002	344747.PM8797T_25586	ENOG410XNNI	S	aspic unbv domain protein
DAY0_103004	345219.Bcoa_3061	COG2603	S	Catalyzes the transfer of selenium from selenophosphate for conversion of 2-thiouridine to 2-selenouridine at the wobble position in tRNA (By similarity)
DAY0_103005	208596.CAR_c18950	COG0513	L	purine NTP-dependent helicase activity
DAY0_103008	888064.HMPREF9088_0700	COG0675	L	Transposase
DAY0_103009	344747.PM8797T_31678	COG1208	M	nucleotidyl transferase
DAY0_10301	391735.Veis_0410	COG0601	P	Binding-protein-dependent transport systems inner membrane component
DAY0_103011	325240.Sbal_2562	COG2197	T	Two component transcriptional regulator, LuxR family
DAY0_103012	596151.DesfrDRAFT_3634	COG0574	G	phosphotransferase activity, paired acceptors
DAY0_103013	880072.Desac_0437	ENOG410ZWNS	S	Putative transmembrane protein (Alph_Pro_TM)
DAY0_103014	880072.Desac_0306	COG1521	K	Catalyzes the phosphorylation of pantothenate (Pan), the first step in CoA biosynthesis (By similarity)
DAY0_103016	247639.MGP2080_12514	COG1574	S	amidohydrolase
DAY0_103019	376686.Fjoh_2837	COG2820	F	Uridine phosphorylase
DAY0_10302	314285.KT71_04015	COG2230	M	cyclopropane-fatty-acyl-phospholipid synthase
DAY0_103020	391587.KAOT1_05977	COG0023	J	translation initiation factor
DAY0_103022	313598.MED152_00840	ENOG4111HYU	S	NA
DAY0_103023	313603.FB2170_09111	ENOG41123ST	S	NA
DAY0_103028	648757.Rvan_0879	COG1452	M	involved in the assembly of LPS in the outer leaflet of the outer membrane. Determines N-hexane tolerance and is involved in outer membrane permeability. Essential for envelope biogenesis (By similarity)
DAY0_103029	326427.Cagg_2327	COG1162	S	May play a role in 30S ribosomal subunit biogenesis. Unusual circulary permuted GTPase that catalyzes rapid hydrolysis of GTP with a slow catalytic turnover (By similarity)
DAY0_103031	247634.GPB2148_3284	COG1104	E	cysteine desulfurase
DAY0_103032	247634.GPB2148_3308	COG0822	C	sUF system Fes assembly protein, NifU family
DAY0_103035	177437.HRM2_32160	COG0445	D	NAD-binding protein involved in the addition of a carboxymethylaminomethyl (cmnm) group at the wobble position (U34) of certain tRNAs, forming tRNA-cmnm(5)s(2)U34 (By similarity)
DAY0_103036	351605.Gura_2129	COG0559	E	(ABC) transporter
DAY0_103038	526227.Mesil_2319	COG0410	E	amino acid transport
DAY0_10304	483219.LILAB_03120	COG0564	J	pseudouridine synthase activity
DAY0_103040	314345.SPV1_04173	COG0071	O	response to heat
DAY0_103041	335543.Sfum_0491	ENOG410ZXQJ	S	TonB family
DAY0_103044	574087.Acear_1868	COG0134	E	indole-3-glycerol phosphate synthase
DAY0_103048	247634.GPB2148_28	COG0304	I	Catalyzes the condensation reaction of fatty acid synthesis by the addition to an acyl acceptor of two carbons from malonyl-ACP (By similarity)
DAY0_103050	51511.ENSCSAVP00000004030	ENOG410XQFD	S	myosin light chain kinase
DAY0_103051	7719.ENSCINP00000013676	ENOG410XQFD	S	myosin light chain kinase
DAY0_103053	411684.HPDFL43_16002	COG3938	E	Proline racemase
DAY0_103056	998088.B565_0571	COG0042	J	Catalyzes the synthesis of dihydrouridine a modified base found in the D-loop of most tRNAs (By similarity)
DAY0_103057	536019.Mesop_3250	COG1538	M	Membrane
DAY0_103059	596151.DesfrDRAFT_2971	COG1256	N	ciliary or bacterial-type flagellar motility
DAY0_103061	247634.GPB2148_3240	COG1485	S	AFG1 family ATPase
DAY0_103062	530564.Psta_3395	COG2041	S	The exact function is not known. Can catalyze the reduction of a variety of substrates like dimethyl sulfoxide, trimethylamine N-oxide, phenylmethyl sulfoxide and L-methionine sulfoxide. Cannot reduce cyclic N-oxides. Shows no activity as sulfite oxidase (By similarity)
DAY0_103064	765698.Mesci_4035	COG0578	C	glycerol-3-phosphate dehydrogenase
DAY0_103066	314230.DSM3645_26249	ENOG410Z162	S	NA
DAY0_103069	247634.GPB2148_1553	COG2956	G	tetratricopeptide repeat protein
DAY0_10307	697303.Thewi_0321	ENOG4111MX4	S	Protein of unknown function DUF126
DAY0_103070	583345.Mmol_0049	COG0209	F	Provides the precursors necessary for DNA synthesis. Catalyzes the biosynthesis of deoxyribonucleotides from the corresponding ribonucleotides (By similarity)
DAY0_103071	344747.PM8797T_06617	COG0573	P	phosphate abc transporter
DAY0_103072	344747.PM8797T_06617	COG0573	P	phosphate abc transporter
DAY0_103073	344747.PM8797T_06612	COG0581	P	phosphate abc transporter
DAY0_103076	314230.DSM3645_24535	COG0515	T	Serine Threonine protein kinase
DAY0_10308	536227.CcarbDRAFT_1554	COG1679	S	Aconitase subunit 1
DAY0_103080	344747.PM8797T_18214	COG3118	O	Thioredoxin
DAY0_103082	391615.GP5015_450	COG1539	H	dihydroneopterin aldolase
DAY0_103083	768066.HELO_3474	COG0533	O	Required for the formation of a threonylcarbamoyl group on adenosine at position 37 (t(6)A37) in tRNAs that read codons beginning with adenine (By similarity)
DAY0_103084	448385.sce5870	COG0316	S	Iron--sulfur cluster
DAY0_103085	266117.Rxyl_0173	COG0354	S	Folate-binding protein involved in regulating the level of ATP-DnaA and in the modification of some tRNAs. It is probably a key factor in regulatory networks that act via tRNA modification, such as initiation of chromosomal replication (By similarity)
DAY0_103089	404589.Anae109_2333	COG0854	H	Catalyzes the complicated ring closure reaction between the two acyclic compounds 1-deoxy-D-xylulose-5-phosphate (DXP) and 3-amino-2-oxopropyl phosphate (1-amino-acetone-3-phosphate or AAP) to form pyridoxine 5'-phosphate (PNP) and inorganic phosphate (By similarity)
DAY0_103091	441620.Mpop_4756	COG1024	I	Enoyl-CoA hydratase
DAY0_103093	641491.DND132_0694	COG0723	C	Component of the ubiquinol-cytochrome c reductase complex (complex III or cytochrome b-c1 complex), which is a respiratory chain that generates an electrochemical potential coupled to ATP synthesis (By similarity)
DAY0_103095	555779.Dthio_PD1478	ENOG410XTDM	L	transposase IS116 IS110 IS902 family protein
DAY0_103099	221359.RS9916_27024	COG0590	FJ	deaminase
DAY0_10310	644107.SL1157_1720	COG0405	E	gamma-glutamyltransferase activity
DAY0_103100	221359.RS9916_27029	COG3224	S	Antibiotic biosynthesis monooxygenase
DAY0_103103	314285.KT71_04100	COG0174	E	glutamine synthetase
DAY0_103108	452637.Oter_3516	COG0463	M	Glycosyl transferase, family 2
DAY0_103109	398767.Glov_3271	COG1807	M	glycosyl transferase, family 39
DAY0_10311	314287.GB2207_00250	COG0514	L	atp-dependent dna helicase
DAY0_103110	566466.NOR53_974	COG0073	J	Is required not only for elongation of protein synthesis but also for the initiation of all mRNA translation through initiator tRNA(fMet) aminoacylation (By similarity)
DAY0_103110	566466.NOR53_974	COG0072	J	phenylalanyl-tRNA synthetase (beta subunit)
DAY0_103111	743721.Psesu_1119	COG0016	J	phenylalanyL-tRNA synthetase, alpha subunit
DAY0_103112	583355.Caka_1894	COG0605	P	Destroys radicals which are normally produced within the cells and which are toxic to biological systems (By similarity)
DAY0_103113	313590.MED134_06264	COG0366	G	alpha amylase, catalytic
DAY0_103114	857087.Metme_0592	COG0561	S	,hydrolase
DAY0_103116	396588.Tgr7_0026	COG3071	H	HemY protein
DAY0_103117	96561.Dole_0229	COG0389	L	Poorly processive error-prone DNA polymerase involved in untargeted mutagenesis. Copies undamaged DNA at stalled replication forks which arise in vivo from mismatched or misaligned primer ends. These misaligned primers can be extended by polIV. Exhibits no 3-5 exonuclease (proofreading) activity. May be involved in translesional synthesis in conjunction with the beta clamp from polIII (By similar…
DAY0_103118	448385.sce5769	COG1544	J	sigma 54 modulation protein ribosomal protein S30ea
DAY0_103120	85643.Tmz1t_1049	ENOG410Z8GQ	K	transcriptional regulator, merr family
DAY0_103122	396595.TK90_0164	COG2217	P	p-type ATPase
DAY0_103125	333990.CAT7_03099	COG0752	J	glycyl-tRNA synthetase, alpha subunit
DAY0_103127	246197.MXAN_4240	COG2204	T	two component, sigma54 specific, transcriptional regulator, Fis family
DAY0_103129	9606.ENSP00000342812	COG5077	O	ubiquitin carboxyl-terminal hydrolase
DAY0_103130	7668.SPU_002851tr	COG5077	O	ubiquitin carboxyl-terminal hydrolase
DAY0_103137	501479.CSE45_3017	COG1492	H	catalyzes amidations at positions B, D, E, and G on adenosylcobyrinic A,C-diamide. NH(2) groups are provided by glutamine, and one molecule of ATP is hydrogenolyzed for each amidation (By similarity)
DAY0_103138	391589.RGAI101_718	COG3232	Q	5-carboxymethyl-2-hydroxymuconate
DAY0_103139	388399.SSE37_10502	COG3484	O	20S proteasome, A and B subunits
DAY0_103140	243090.RB3287	COG1126	E	ABC transporter, (ATP-binding protein)
DAY0_103141	246197.MXAN_2375	COG1228	Q	amidohydrolase
DAY0_103143	313606.M23134_02207	COG0662	G	Mannose-1-phosphate guanylyltransferase Mannose-6-phosphate isomerase
DAY0_103146	379066.GAU_2483	COG1208	M	nucleotidyl transferase
DAY0_103147	880070.Cycma_2338	ENOG410ZX2M	S	doxx family
DAY0_103152	572477.Alvin_3110	COG2062	T	phosphohistidine phosphatase activity
DAY0_103153	744979.R2A130_1457	ENOG4111FPD	T	Two component transcriptional regulator, winged helix family
DAY0_103154	472759.Nhal_2211	COG1184	J	translation initiation factor
DAY0_103155	290512.Paes_0999	COG0260	E	Presumably involved in the processing and regular turnover of intracellular proteins. Catalyzes the removal of unsubstituted N-terminal amino acids from various peptides (By similarity)
DAY0_103156	469383.Cwoe_5012	COG0444	EP	(ABC) transporter
DAY0_103158	665959.HMPREF1013_01513	COG1840	P	extracellular solute-binding protein, family 1
DAY0_103159	51511.ENSCSAVP00000009410	COG5245	Z	heavy chain
DAY0_103162	448385.sce1676	COG0664	T	transcriptional regulator, crp fnr family
DAY0_103163	114615.BRADO1097	COG4608	E	(ABC) transporter
DAY0_103166	697282.Mettu_0272	COG0582	L	Integrase
DAY0_103167	355276.LBL_1466	COG0439	I	acetyl-CoA carboxylase biotin carboxylase
DAY0_103168	644076.SCH4B_0050	COG2801	L	Retrotransposon protein
DAY0_103169	342108.amb0911	COG2801	L	Retrotransposon protein
DAY0_103171	335543.Sfum_1962	COG0616	OU	Signal peptide peptidase, SppA
DAY0_103173	638301.HMPREF0444_0988	COG0501	O	Protease HtpX homolog
DAY0_103175	504832.OCA5_c21940	COG2801	L	Retrotransposon protein
DAY0_103179	411684.HPDFL43_10761	COG1960	I	acyl-CoA dehydrogenase
DAY0_103182	247634.GPB2148_498	ENOG410XXRK	S	NA
DAY0_103184	439375.Oant_2134	COG0589	T	Universal stress protein
DAY0_103185	536019.Mesop_4733	COG1058	H	competence damage-inducible protein
DAY0_103186	391625.PPSIR1_39705	COG0123	BQ	Histone deacetylase
DAY0_103187	641118.OINT_1001187	COG3768	S	UPF0283 membrane protein
DAY0_103188	396588.Tgr7_1838	COG0542	O	ATP-dependent CLP protease ATP-binding subunit
DAY0_103189	105559.Nwat_1218	COG0639	T	serine threonine-protein phosphatase
DAY0_103191	290397.Adeh_1942	COG0185	J	Protein S19 forms a complex with S13 that binds strongly to the 16S ribosomal RNA (By similarity)
DAY0_103196	387093.SUN_0542	COG0372	C	citrate synthase
DAY0_103196	387093.SUN_0542	COG0074	C	Succinyl-CoA ligase ADP-forming subunit alpha
DAY0_103197	448385.sce4447	COG0568	K	Sigma factors are initiation factors that promote the attachment of RNA polymerase to specific initiation sites and are then released (By similarity)
DAY0_103199	247634.GPB2148_2557	ENOG410YX97	S	NA
DAY0_1032	59196.RICGR_0357	COG1109	G	Catalyzes the conversion of glucosamine-6-phosphate to glucosamine-1-phosphate (By similarity)
DAY0_103202	566466.NOR53_166	COG3666	L	transposase
DAY0_103206	443144.GM21_2835	COG1529	C	Aldehyde oxidase and xanthine dehydrogenase, molybdopterin binding
DAY0_103207	370438.PTH_1579	COG2080	C	(2Fe-2S)-binding domain protein
DAY0_10321	880072.Desac_0484	COG0129	E	Dihydroxy-acid dehydratase
DAY0_103212	502025.Hoch_2046	COG1502	I	Catalyzes the reversible phosphatidyl group transfer from one phosphatidylglycerol molecule to another to form cardiolipin (CL) (diphosphatidylglycerol) and glycerol (By similarity)
DAY0_103213	448385.sce1672	ENOG410ZZDG	S	Inhibits all the catalytic activities of DNA gyrase by preventing its interaction with DNA. Acts by binding directly to the C-terminal domain of GyrB, which probably disrupts DNA binding by the gyrase (By similarity)
DAY0_103216	756272.Plabr_1376	COG0794	M	Arabinose 5-phosphate isomerase
DAY0_103217	644282.Deba_2183	COG0841	P	acriflavin resistance protein
DAY0_103218	313595.P700755_00020	COG3221	P	phosphonate ABC transporter, periplasmic phosphonate-binding protein
DAY0_10322	335543.Sfum_0360	COG0789	K	Transcriptional regulator
DAY0_103220	675635.Psed_1344	COG1024	I	Enoyl-CoA hydratase
DAY0_103221	430066.BAbS19_I00300	COG2812	L	dna polymerase iii subunits gamma and tau
DAY0_103222	270374.MELB17_23125	ENOG410YEEH	Q	Isochorismatase family
DAY0_103226	85643.Tmz1t_1822	COG1238	S	Membrane
DAY0_103228	688270.Celal_0564	COG0624	E	succinyl-diaminopimelate desuccinylase activity
DAY0_10323	555779.Dthio_PD1799	COG1924	I	coA-substrate-specific enzyme activase
DAY0_10323	555779.Dthio_PD1799	COG3580	I	coA-substrate-specific enzyme activase
DAY0_103231	388413.ALPR1_13365	COG1902	C	NADH flavin oxidoreductase, NADH oxidase
DAY0_103234	387093.SUN_2203	COG0126	G	phosphoglycerate kinase
DAY0_10324	653733.Selin_1858	COG1924	I	coA-substrate-specific enzyme activase
DAY0_10324	653733.Selin_1858	COG3580	I	coA-substrate-specific enzyme activase
DAY0_103240	247634.GPB2148_1746	COG1593	G	trap dicarboxylate transporter dctm subunit
DAY0_103241	159087.Daro_1776	COG0479	C	succinate dehydrogenase
DAY0_103242	1046627.BZARG_3097	COG1230	P	cation diffusion facilitator family transporter
DAY0_103245	392499.Swit_3981	COG1273	L	Could be involved in DNA repair (By similarity)
DAY0_103246	177437.HRM2_26890	COG0189	HJ	Responsible for the addition of glutamate residues to the C-terminus of ribosomal protein S6 (By similarity)
DAY0_103247	795359.TOPB45_0109	COG0574	G	phosphotransferase activity, paired acceptors
DAY0_10325	335543.Sfum_1829	COG1924	I	coA-substrate-specific enzyme activase
DAY0_10325	335543.Sfum_1829	COG3580	I	coA-substrate-specific enzyme activase
DAY0_103251	439235.Dalk_1987	COG0318	IQ	Amp-dependent synthetase and ligase
DAY0_103253	56780.SYN_00538	COG1032	C	radical SAM domain protein
DAY0_103254	765910.MarpuDRAFT_2114	COG0364	G	Glucose-6-phosphate 1-dehydrogenase
DAY0_103255	395494.Galf_1905	COG1023	G	6-phosphogluconate dehydrogenase
DAY0_103256	349521.HCH_04353	COG0745	T	regulatoR
DAY0_103257	876044.IMCC3088_249	COG2304	S	von Willebrand factor, type A
DAY0_103258	382464.VDG1235_4355	COG0471	P	Transporter
DAY0_10326	555779.Dthio_PD1800	COG3581	S	coA-substrate-specific enzyme activase
DAY0_103260	565045.NOR51B_721	ENOG4111G2T	S	sulfotransferase
DAY0_103261	329726.AM1_2994	COG0664	T	transcriptional regulator, crp fnr family
DAY0_103262	344747.PM8797T_08519	COG1181	M	cell wall formation (By similarity)
DAY0_103263	243090.RB1235	COG0673	S	oxidoreductase
DAY0_103264	234267.Acid_3907	COG0553	L	helicase
[truncated: 35,682 more rows]
