# Supplementary material for: Seasonal dynamics and starvation impact on the gut microbiome of urochordate ascidian Halocynthia roretzi
Source: Anim Microbiome. 2020 Aug 18;2:30. doi: 10.1186/s42523-020-00048-2 (PMC7807810; doi:10.1186/s42523-020-00048-2)
Supplement: Supplementary file 1 — Additional file 1. [file 42523_2020_48_MOESM1_ESM.zip › TableS2_SwSt_compare_l4.xlsx]

## Sheet: Table S2
Table S2. Differential bacterial order between seawater and ascidian stool microbiota.
D_1__Phylum;D_2__Class:D_3__Order	Overall (mean±s.d.)	Seawater (mean±s.d.)	Stool (mean±s.d.)	TukerHSD difference	TukerHSD p value	MWU p value	MWU q value
D_1__Acidobacteria;D_2__Thermoanaerobaculia;D_3__Thermoanaerobaculales	0.2 ± 0.1	0.0 ± 0.0	0.2 ± 0.1	0.2 (-0.1, 0.5)	0.1055	0.0006	0.0011
D_1__Actinobacteria;D_2__Acidimicrobiia;D_3__Actinomarinales	0.8 ± 0.2	1.7 ± 0.9	0.6 ± 0.1	-1.1 (-2.0, -0.1)	0.0282	0.1016	0.1275
D_1__Actinobacteria;D_2__Acidimicrobiia;D_3__Microtrichales	0.6 ± 0.1	0.1 ± 0.0	0.7 ± 0.1	0.6 (0.2, 0.9)	0.003	0.0001	0.0002
D_1__Actinobacteria;D_2__Actinobacteria;D_3__Bifidobacteriales	0.2 ± 0.1	0.0 ± 0.0	0.2 ± 0.1	0.2 (0.0, 0.5)	0.0916	0	0
D_1__Actinobacteria;D_2__Actinobacteria;D_3__Corynebacteriales	1.0 ± 0.2	0.0 ± 0.0	1.2 ± 0.3	1.1 (-0.1, 2.3)	0.0608	0	0
D_1__Actinobacteria;D_2__Actinobacteria;D_3__Frankiales	0.1 ± 0.0	0.3 ± 0.1	0.0 ± 0.0	-0.2 (-0.3, -0.1)	0.0001	0.674	0.6847
D_1__Actinobacteria;D_2__Actinobacteria;D_3__Micrococcales	0.6 ± 0.2	0.6 ± 0.1	0.6 ± 0.2	0.1 (-0.8, 0.9)	0.8936	0.047	0.064
D_1__Actinobacteria;D_2__Actinobacteria;D_3__PeM15	0.1 ± 0.0	0.0 ± 0.0	0.1 ± 0.0	0.1 (0.0, 0.2)	0.1332	0.3501	0.3904
D_1__Actinobacteria;D_2__Actinobacteria;D_3__Pseudonocardiales	0.1 ± 0.0	0.0 ± 0.0	0.1 ± 0.0	0.0 (-0.1, 0.2)	0.5221	0.1064	0.131
D_1__Bacteroidetes;D_2__Bacteroidia;D_3__Bacteroidales	6.9 ± 1.2	1.4 ± 0.3	8.0 ± 1.5	6.6 (0.2, 13.1)	0.0446	0.4883	0.5297
D_1__Bacteroidetes;D_2__Bacteroidia;D_3__Chitinophagales	0.1 ± 0.0	0.1 ± 0.0	0.1 ± 0.0	0.0 (-0.1, 0.1)	0.6037	0.6266	0.6574
D_1__Bacteroidetes;D_2__Bacteroidia;D_3__Flavobacteriales	4.1 ± 0.9	19.5 ± 3.0	1.1 ± 0.2	-18.4 (-21.2, -15.6)	0	0	0
D_1__Bacteroidetes;D_2__Bacteroidia;D_3__Sphingobacteriales	0.2 ± 0.1	1.0 ± 0.3	0.0 ± 0.0	-0.9 (-1.2, -0.6)	0	0.0001	0.0002
D_1__Chlamydiae;D_2__Chlamydiae;D_3__Chlamydiales	1.0 ± 0.2	0.0 ± 0.0	1.2 ± 0.2	1.2 (0.3, 2.1)	0.0087	0	0
D_1__Chloroflexi;D_2__Anaerolineae;D_3__Ardenticatenales	0.2 ± 0.1	0.0 ± 0.0	0.3 ± 0.1	0.3 (-0.1, 0.6)	0.1923	0	0
D_1__Cyanobacteria;D_2__Melainabacteria;D_3__Gastranaerophilales	0.1 ± 0.0	0.0 ± 0.0	0.1 ± 0.0	0.1 (0.0, 0.2)	0.0586	0.0027	0.0043
D_1__Cyanobacteria;D_2__Oxyphotobacteria;D_3__Synechococcales	2.3 ± 0.6	0.0 ± 0.0	2.8 ± 0.7	2.7 (-0.5, 6.0)	0.0963	0	0
D_1__Dependentiae;D_2__Babeliae;D_3__Babeliales	0.9 ± 0.2	0.0 ± 0.0	1.1 ± 0.3	1.0 (-0.1, 2.1)	0.0681	0	0
D_1__Epsilonbacteraeota;D_2__Campylobacteria;D_3__Campylobacterales	4.8 ± 0.9	10.0 ± 3.6	3.8 ± 0.8	-6.3 (-11.1, -1.4)	0.0127	0.0019	0.0032
D_1__Firmicutes;D_2__Bacilli;D_3__Bacillales	0.5 ± 0.1	0.0 ± 0.0	0.6 ± 0.1	0.6 (0.2, 1.0)	0.0054	0	0
D_1__Firmicutes;D_2__Bacilli;D_3__Lactobacillales	1.7 ± 0.3	0.3 ± 0.1	1.9 ± 0.4	1.6 (0.0, 3.3)	0.0556	0	0
D_1__Firmicutes;D_2__Bacilli;D_3__unidentified	0.1 ± 0.1	0.0 ± 0.0	0.1 ± 0.1	0.1 (-0.2, 0.4)	0.474	0.0807	0.1054
D_1__Firmicutes;D_2__Clostridia;D_3__Clostridiales	4.0 ± 0.6	0.6 ± 0.1	4.6 ± 0.7	4.1 (1.2, 7.0)	0.0064	0	0
D_1__Firmicutes;D_2__Erysipelotrichia;D_3__Erysipelotrichales	0.4 ± 0.1	0.0 ± 0.0	0.5 ± 0.1	0.5 (-0.1, 1.0)	0.0739	0.0001	0.0002
D_1__Fusobacteria;D_2__Fusobacteriia;D_3__Fusobacteriales	0.2 ± 0.1	0.1 ± 0.0	0.3 ± 0.1	0.2 (-0.1, 0.5)	0.2023	0.0278	0.0387
D_1__Patescibacteria;D_2__Gracilibacteria;D_3__JGI 0000069-P22	0.2 ± 0.1	0.7 ± 0.4	0.1 ± 0.1	-0.6 (-1.0, -0.2)	0.0058	0.0023	0.0038
D_1__Patescibacteria;D_2__Saccharimonadia;D_3__Saccharimonadales	0.4 ± 0.1	0.1 ± 0.1	0.5 ± 0.1	0.4 (0.1, 0.6)	0.003	0	0
D_1__Planctomycetes;D_2__Planctomycetacia;D_3__Pirellulales	1.5 ± 0.3	0.0 ± 0.0	1.8 ± 0.3	1.8 (0.5, 3.1)	0.0055	0	0
D_1__Planctomycetes;D_2__Planctomycetacia;D_3__Planctomycetales	0.6 ± 0.1	0.0 ± 0.0	0.8 ± 0.1	0.7 (0.3, 1.2)	0.0006	0	0
D_1__Proteobacteria;D_2__Alphaproteobacteria;D_3__Acetobacterales	0.0 ± 0.0	0.0 ± 0.0	0.0 ± 0.0	0.0 (-0.1, 0.1)	0.5059	0.0616	0.0821
D_1__Proteobacteria;D_2__Alphaproteobacteria;D_3__Caulobacterales	0.1 ± 0.1	0.3 ± 0.1	0.1 ± 0.1	-0.2 (-0.4, 0.1)	0.2647	0.1318	0.1592
D_1__Proteobacteria;D_2__Alphaproteobacteria;D_3__Micavibrionales	0.0 ± 0.0	0.2 ± 0.1	0.0 ± 0.0	-0.2 (-0.3, -0.1)	0	0	0
D_1__Proteobacteria;D_2__Alphaproteobacteria;D_3__Rhizobiales	9.3 ± 1.4	0.4 ± 0.1	11.1 ± 1.6	10.8 (3.8, 17.7)	0.0027	0	0
D_1__Proteobacteria;D_2__Alphaproteobacteria;D_3__Rhodobacterales	15.0 ± 1.3	17.0 ± 3.1	14.6 ± 1.5	-2.4 (-9.5, 4.7)	0.499	0.2997	0.3425
D_1__Proteobacteria;D_2__Alphaproteobacteria;D_3__Rhodospirillales	0.1 ± 0.0	0.4 ± 0.1	0.1 ± 0.0	-0.4 (-0.5, -0.3)	0	0.0002	0.0004
D_1__Proteobacteria;D_2__Alphaproteobacteria;D_3__Rickettsiales	0.5 ± 0.2	0.2 ± 0.1	0.6 ± 0.2	0.4 (-0.4, 1.2)	0.3578	0.1764	0.2091
D_1__Proteobacteria;D_2__Alphaproteobacteria;D_3__SAR11 clade	0.5 ± 0.2	3.0 ± 1.2	0.0 ± 0.0	-3.0 (-4.1, -2.0)	0	0	0
D_1__Proteobacteria;D_2__Alphaproteobacteria;D_3__Sphingomonadales	0.7 ± 0.2	0.3 ± 0.1	0.8 ± 0.2	0.5 (-0.5, 1.5)	0.2852	0.9882	0.9882
D_1__Proteobacteria;D_2__Deltaproteobacteria;D_3__Bdellovibrionales	0.2 ± 0.0	0.2 ± 0.1	0.2 ± 0.0	-0.1 (-0.3, 0.2)	0.6124	0.3538	0.3904
D_1__Proteobacteria;D_2__Deltaproteobacteria;D_3__Desulfobacterales	0.7 ± 0.2	0.0 ± 0.0	0.9 ± 0.2	0.8 (-0.2, 1.9)	0.1137	0.0122	0.018
D_1__Proteobacteria;D_2__Deltaproteobacteria;D_3__Desulfovibrionales	0.7 ± 0.1	0.1 ± 0.0	0.8 ± 0.1	0.8 (0.2, 1.4)	0.0157	0	0
D_1__Proteobacteria;D_2__Deltaproteobacteria;D_3__Myxococcales	0.1 ± 0.0	0.0 ± 0.0	0.1 ± 0.0	0.1 (0.0, 0.3)	0.0861	0	0
D_1__Proteobacteria;D_2__Deltaproteobacteria;D_3__Syntrophobacterales	0.1 ± 0.0	0.0 ± 0.0	0.1 ± 0.0	0.1 (0.0, 0.2)	0.1276	0.001	0.0018
D_1__Proteobacteria;D_2__Gammaproteobacteria;D_3__Alteromonadales	4.1 ± 0.9	17.5 ± 3.9	1.4 ± 0.4	-16.2 (-19.9, -12.4)	0	0	0
D_1__Proteobacteria;D_2__Gammaproteobacteria;D_3__B2M28	0.1 ± 0.0	0.0 ± 0.0	0.1 ± 0.0	0.1 (-0.1, 0.2)	0.198	0.0083	0.0126
D_1__Proteobacteria;D_2__Gammaproteobacteria;D_3__Betaproteobacteriales	0.8 ± 0.1	1.1 ± 0.2	0.7 ± 0.1	-0.4 (-1.0, 0.2)	0.1742	0.0047	0.0073
D_1__Proteobacteria;D_2__Gammaproteobacteria;D_3__Cellvibrionales	2.4 ± 0.6	0.9 ± 0.2	2.7 ± 0.8	1.8 (-1.6, 5.2)	0.2858	0.6546	0.6757
D_1__Proteobacteria;D_2__Gammaproteobacteria;D_3__Coxiellales	0.4 ± 0.1	0.0 ± 0.0	0.5 ± 0.1	0.5 (0.1, 0.8)	0.0115	0	0
D_1__Proteobacteria;D_2__Gammaproteobacteria;D_3__Diplorickettsiales	0.2 ± 0.1	0.0 ± 0.0	0.3 ± 0.1	0.2 (-0.1, 0.5)	0.1332	0.0013	0.0022
D_1__Proteobacteria;D_2__Gammaproteobacteria;D_3__Enterobacteriales	0.4 ± 0.2	0.1 ± 0.0	0.4 ± 0.2	0.4 (-0.5, 1.2)	0.3825	0.0124	0.018
D_1__Proteobacteria;D_2__Gammaproteobacteria;D_3__Gammaproteobacteria Incertae Sedis	0.1 ± 0.0	0.0 ± 0.0	0.2 ± 0.0	0.1 (0.0, 0.2)	0.0055	0	0
D_1__Proteobacteria;D_2__Gammaproteobacteria;D_3__Legionellales	7.3 ± 1.3	0.1 ± 0.0	8.8 ± 1.6	8.7 (1.7, 15.6)	0.0152	0.0011	0.002
D_1__Proteobacteria;D_2__Gammaproteobacteria;D_3__Oceanospirillales	4.1 ± 1.1	17.7 ± 5.3	1.3 ± 0.3	-16.3 (-21.1, -11.6)	0	0	0
D_1__Proteobacteria;D_2__Gammaproteobacteria;D_3__Pseudomonadales	0.5 ± 0.1	0.6 ± 0.1	0.5 ± 0.1	-0.2 (-0.7, 0.4)	0.5942	0.0881	0.1128
D_1__Proteobacteria;D_2__Gammaproteobacteria;D_3__SAR86 clade	0.1 ± 0.0	0.6 ± 0.2	0.0 ± 0.0	-0.6 (-0.8, -0.5)	0	0	0
D_1__Proteobacteria;D_2__Gammaproteobacteria;D_3__Thiotrichales	0.4 ± 0.1	0.1 ± 0.0	0.5 ± 0.2	0.3 (-0.4, 1.0)	0.3732	0.0175	0.0249
D_1__Proteobacteria;D_2__Gammaproteobacteria;D_3__Vibrionales	1.2 ± 0.4	0.7 ± 0.2	1.3 ± 0.5	0.6 (-1.4, 2.7)	0.5509	0.6117	0.6525
D_1__Proteobacteria;D_2__Gammaproteobacteria;D_3__Xanthomonadales	9.9 ± 2.3	1.7 ± 0.9	11.6 ± 2.7	9.9 (-2.2, 22.0)	0.1077	0.2094	0.2437
D_1__Proteobacteria;D_2__Gammaproteobacteria;D_3__unidentified	1.1 ± 0.3	0.1 ± 0.0	1.3 ± 0.3	1.2 (-0.1, 2.5)	0.0707	0	0
D_1__Spirochaetes;D_2__Spirochaetia;D_3__Spirochaetales	0.5 ± 0.2	0.0 ± 0.0	0.6 ± 0.2	0.6 (-0.2, 1.5)	0.151	0.0004	0.0008
D_1__Tenericutes;D_2__Mollicutes;D_3__Entomoplasmatales	2.3 ± 0.7	0.0 ± 0.0	2.8 ± 0.8	2.7 (-0.7, 6.2)	0.1181	0	0
D_1__Tenericutes;D_2__Mollicutes;D_3__Mycoplasmatales	0.2 ± 0.0	0.0 ± 0.0	0.3 ± 0.1	0.3 (0.1, 0.5)	0.0178	0	0
D_1__Verrucomicrobia;D_2__Verrucomicrobiae;D_3__Verrucomicrobiales	1.7 ± 0.2	0.1 ± 0.0	2.0 ± 0.2	1.9 (0.8, 3.0)	0.0007	0	0
MWU: Mann–Whitney U test
