# Supplementary material for: Seasonal dynamics and starvation impact on the gut microbiome of urochordate ascidian Halocynthia roretzi
Source: Anim Microbiome. 2020 Aug 18;2:30. doi: 10.1186/s42523-020-00048-2 (PMC7807810; doi:10.1186/s42523-020-00048-2)
Supplement: Supplementary file 1 — Additional file 1. [file 42523_2020_48_MOESM1_ESM.zip › TableS3_stool_statistic_l4.xlsx]

## Sheet: Table S3
Table S3.
Taxa (order)		Season				Starvation (D0 vs D246)						Jan (D0 vs D246)					Apr (D0 vs D246)					Jul (D0 vs D246)					Oct (D0 vs D246)
		Overall (mean)	kw p	kw q		D0 (mean)	D246 (mean)	mwu p	mwu q	starvation		D0 (mean)	D246 (mean)	mwu p	mwu q		D0 (mean)	D246 (mean)	mwu p	mwu q		D0 (mean)	D246 (mean)	mwu p	mwu q		D0 (mean)	D246 (mean)	mwu p	mwu q
D_1__Acidobacteria;D_2__Thermoanaerobaculia;D_3__Thermoanaerobaculales	1	0.2 ± 0.1	0.8621	0.8621		0.8 ± 0.2	0.0 ± 0.0	0	0	-		1.8 ± 0.1	0.1 ± 0.0	0.0006	0.00435		0.9 ± 0.2	0.0 ± 0.0	0.0008	0.00464		0.4 ± 0.3	0.0 ± 0.0	0.001	0.00828571		0.0 ± 0.0	0.0 ± 0.0	0.3437	0.453059
D_1__Actinobacteria;D_2__Acidimicrobiia;D_3__Actinomarinales	2	0.6 ± 0.1	0	0		1.7 ± 0.4	0.2 ± 0.0	0	0	-		3.8 ± 0.7	0.6 ± 0.1	0.0001	0.00116		1.4 ± 0.3	0.2 ± 0.0	0.0001	0.000725		1.5 ± 0.5	0.1 ± 0.0	0.0016	0.00843636		0.1 ± 0.0	0.1 ± 0.0	0.7354	0.820254
D_1__Actinobacteria;D_2__Acidimicrobiia;D_3__Microtrichales	3	0.7 ± 0.1	0	0		1.0 ± 0.2	0.6 ± 0.1	0.0064	0.0218353			1.1 ± 0.1	1.1 ± 0.2	0.1974	0.26626		1.2 ± 0.2	0.9 ± 0.2	0.1974	0.26626		1.6 ± 0.6	0.1 ± 0.0	0.0001	0.00193333		0.1 ± 0.0	0.2 ± 0.1	1	1
D_1__Actinobacteria;D_2__Actinobacteria;D_3__Bifidobacteriales	4	0.2 ± 0.1	0.0557	0.0662857		0.2 ± 0.1	0.2 ± 0.1	0.0604	0.134738			0.2 ± 0.1	0.2 ± 0.2	0.0054	0.0149143		0.6 ± 0.4	0.0 ± 0.0	0.0012	0.00535385		0.1 ± 0.0	0.5 ± 0.2	0.1974	0.28623		0.1 ± 0.0	0.2 ± 0.1	0.3592	0.462969
D_1__Actinobacteria;D_2__Actinobacteria;D_3__Corynebacteriales	5	1.2 ± 0.3	0	0		0.1 ± 0.0	1.5 ± 0.3	0	0	+		0.0 ± 0.0	0.6 ± 0.1	0.0033	0.0100737		0.2 ± 0.0	5.0 ± 0.9	0.0001	0.000725		0.0 ± 0.0	0.2 ± 0.1	0.0886	0.165768		0.0 ± 0.0	0.3 ± 0.1	0.003	0.0193333
D_1__Actinobacteria;D_2__Actinobacteria;D_3__Micrococcales	6	0.6 ± 0.2	0	0		1.7 ± 0.7	0.2 ± 0.1	0.0249	0.07221			0.1 ± 0.0	0.1 ± 0.0	0.0061	0.0160818		6.4 ± 0.9	0.3 ± 0.0	0.0001	0.000725		0.2 ± 0.0	0.3 ± 0.2	0.0658	0.1328		0.1 ± 0.0	0.3 ± 0.2	0.662	0.783592
D_1__Actinobacteria;D_2__Actinobacteria;D_3__PeM15	7	0.1 ± 0.0	0.0767	0.088972		0.4 ± 0.1	0.0 ± 0.0	0	0	-		0.2 ± 0.0	0.0 ± 0.0	0.0022	0.00911429		0.6 ± 0.1	0.0 ± 0.0	0.0011	0.00535385		0.4 ± 0.1	0.0 ± 0.0	0.0003	0.00435		0.6 ± 0.2	0.0 ± 0.0	0.0011	0.0106333
D_1__Actinobacteria;D_2__Actinobacteria;D_3__Pseudonocardiales	8	0.1 ± 0.0	0	0		0.0 ± 0.0	0.1 ± 0.0	0.3422	0.45757			0.0 ± 0.0	0.0 ± 0.0	0.2356	0.303662		0.0 ± 0.0	0.0 ± 0.0	0.6086	0.678823		0.0 ± 0.0	0.0 ± 0.0	0.6669	0.74385		0.0 ± 0.0	0.2 ± 0.2	0.3368	0.453059
D_1__Bacteroidetes;D_2__Bacteroidia;D_3__Bacteroidales	9	8.0 ± 1.5	0	0		9.8 ± 3.2	7.4 ± 1.6	0.5747	0.637125			0.1 ± 0.0	0.4 ± 0.2	0.0254	0.0433294		1.7 ± 0.4	1.6 ± 0.7	0.0983	0.167688		15.5 ± 6.8	18.7 ± 3.7	0.866	0.896929		22.1 ± 8.1	9.0 ± 3.8	0.1418	0.265303
D_1__Bacteroidetes;D_2__Bacteroidia;D_3__Chitinophagales	10	0.1 ± 0.0	0.6083	0.64148		0.1 ± 0.0	0.1 ± 0.0	0.0491	0.113912			0.0 ± 0.0	0.2 ± 0.1	0.0583	0.0913892		0.2 ± 0.1	0.1 ± 0.0	0.053	0.12296		0.0 ± 0.0	0.2 ± 0.1	0.0183	0.0558632		0.1 ± 0.0	0.1 ± 0.0	0.3333	0.453059
D_1__Bacteroidetes;D_2__Bacteroidia;D_3__Flavobacteriales	11	1.1 ± 0.2	0.8216	0.836014		1.2 ± 0.4	1.0 ± 0.3	0.4141	0.480356			0.4 ± 0.2	2.6 ± 0.9	0.3056	0.369267		1.0 ± 0.7	0.5 ± 0.1	1	1		0.3 ± 0.1	0.7 ± 0.1	0.1974	0.28623		3.3 ± 1.3	0.2 ± 0.0	0.0001	0.0029
D_1__Chlamydiae;D_2__Chlamydiae;D_3__Chlamydiales	12	1.2 ± 0.2	0	0		1.1 ± 0.3	1.3 ± 0.2	0.7939	0.822254			0.5 ± 0.1	1.1 ± 0.2	0.0328	0.0528444		3.3 ± 0.7	3.8 ± 0.6	0.6725	0.722315		0.6 ± 0.2	0.1 ± 0.1	0.023	0.0635238		0.1 ± 0.0	0.1 ± 0.0	0.7919	0.85217
D_1__Chloroflexi;D_2__Anaerolineae;D_3__Ardenticatenales	13	0.3 ± 0.1	0.007	0.00990244		0.2 ± 0.1	0.3 ± 0.1	0.1696	0.317316			0.0 ± 0.0	1.0 ± 0.4	0.0016	0.00713846		0.4 ± 0.1	0.0 ± 0.0	0.0015	0.0058		0.3 ± 0.1	0.0 ± 0.0	0.0016	0.00843636		0.0 ± 0.0	0.0 ± 0.0	0.725	0.820254
D_1__Cyanobacteria;D_2__Melainabacteria;D_3__Gastranaerophilales	14	0.1 ± 0.0	0	0		0.1 ± 0.0	0.1 ± 0.0	0.9954	0.9954			0.0 ± 0.0	0.0 ± 0.0	0.0114	0.026448		0.2 ± 0.0	0.5 ± 0.1	0.0193	0.0466417		0.0 ± 0.0	0.0 ± 0.0	0.725	0.793396		0.0 ± 0.0	0.0 ± 0.0	0.1187	0.2374
D_1__Cyanobacteria;D_2__Oxyphotobacteria;D_3__Synechococcales	15	2.8 ± 0.7	0.001	0.00156757		9.9 ± 2.2	0.4 ± 0.1	0	0	-		9.5 ± 2.3	0.5 ± 0.1	0.0001	0.00116		1.2 ± 0.2	0.1 ± 0.0	0.0001	0.000725		14.9 ± 7.1	0.2 ± 0.1	0.0001	0.00193333		14.0 ± 3.3	0.8 ± 0.3	0.0005	0.00966667
D_1__Dependentiae;D_2__Babeliae;D_3__Babeliales	16	1.1 ± 0.3	0	0		0.7 ± 0.2	1.2 ± 0.3	0.1042	0.2084			0.5 ± 0.1	0.3 ± 0.0	0.0254	0.0433294		2.1 ± 0.3	4.3 ± 0.9	0.1186	0.191239		0.3 ± 0.1	0.0 ± 0.0	0.0008	0.00773333		0.0 ± 0.0	0.0 ± 0.0	0.4052	0.510904
D_1__Epsilonbacteraeota;D_2__Campylobacteria;D_3__Campylobacterales	17	3.8 ± 0.9	0	0		3.7 ± 0.8	3.8 ± 1.1	0.001	0.00483333			1.8 ± 0.4	0.8 ± 0.2	0.0254	0.0433294		8.3 ± 1.1	0.6 ± 0.2	0.0001	0.000725		3.9 ± 1.0	13.6 ± 3.4	0.4445	0.537104		0.8 ± 0.2	0.3 ± 0.1	0.0107	0.0344778
D_1__Firmicutes;D_2__Bacilli;D_3__Bacillales	18	0.6 ± 0.1	0	0		0.8 ± 0.3	0.6 ± 0.1	0.1666	0.317316			0.1 ± 0.0	0.1 ± 0.0	0.1186	0.176379		2.6 ± 0.6	1.0 ± 0.1	0.0193	0.0466417		0.3 ± 0.1	1.0 ± 0.2	0.1418	0.241894		0.0 ± 0.0	0.2 ± 0.1	0.0025	0.018125
D_1__Firmicutes;D_2__Bacilli;D_3__Lactobacillales	19	1.9 ± 0.4	0.0451	0.0556553		2.4 ± 0.6	1.8 ± 0.5	0.1955	0.323971			5.8 ± 1.4	2.5 ± 1.6	0.0054	0.0149143		2.9 ± 0.4	0.7 ± 0.3	0.0025	0.00852941		0.7 ± 0.2	3.0 ± 0.7	0.0328	0.082713		0.4 ± 0.1	0.9 ± 0.2	0.1974	0.305416
D_1__Firmicutes;D_2__Bacilli;__	20	0.1 ± 0.1	0.3361	0.360996		0.4 ± 0.3	0.0 ± 0.0	0.0085	0.0273889			0.0 ± 0.0	0.0 ± 0.0	0.8883	0.903884		0.0 ± 0.0	0.0 ± 0.0	0.6669	0.722315		1.0 ± 1.0	0.0 ± 0.0	0.0177	0.0558632		0.6 ± 0.3	0.0 ± 0.0	0.0041	0.0216182
D_1__Firmicutes;D_2__Clostridia;D_3__Clostridiales	21	4.7 ± 0.7	0	0		4.2 ± 1.0	4.8 ± 0.8	0.9336	0.949979			0.7 ± 0.2	0.8 ± 0.1	0.866	0.896929		7.8 ± 2.0	2.7 ± 0.5	0.0077	0.0212667		4.3 ± 1.0	9.9 ± 2.2	0.168	0.263351		4.1 ± 2.7	5.8 ± 1.6	0.168	0.295273
D_1__Firmicutes;D_2__Erysipelotrichia;D_3__Erysipelotrichales	22	0.5 ± 0.1	0	0		0.3 ± 0.1	0.5 ± 0.2	0.2454	0.371349			0.3 ± 0.0	0.1 ± 0.0	0.0145	0.0300357		0.6 ± 0.2	0.1 ± 0.1	0.0068	0.0207579		0.5 ± 0.2	1.8 ± 0.5	0.168	0.263351		0.0 ± 0.0	0.1 ± 0.0	0.0183	0.0461478
D_1__Fusobacteria;D_2__Fusobacteriia;D_3__Fusobacteriales	23	0.3 ± 0.1	0.0001	0.000165714		0.1 ± 0.1	0.3 ± 0.1	0.0289	0.079819	+		0.0 ± 0.0	0.4 ± 0.2	0.0193	0.0386		0.1 ± 0.0	0.0 ± 0.0	0.1418	0.210882		0.3 ± 0.2	0.7 ± 0.2	0.2385	0.329357		0.0 ± 0.0	0.2 ± 0.1	0.018	0.0461478
D_1__Patescibacteria;D_2__Gracilibacteria;D_3__JGI 0000069-P22	24	0.1 ± 0.1	0.02	0.0272465		0.0 ± 0.0	0.2 ± 0.1	0.0142	0.0433474	+		0.0 ± 0.0	0.1 ± 0.0	0.0135	0.029		0.0 ± 0.0	0.0 ± 0.0	0.1187	0.191239		0.0 ± 0.0	0.5 ± 0.3	0.0279	0.0735545		0.0 ± 0.0	0.0 ± 0.0	0.0672	0.1392
D_1__Patescibacteria;D_2__Saccharimonadia;D_3__Saccharimonadales	25	0.5 ± 0.1	0	0		0.5 ± 0.1	0.5 ± 0.1	0.3892	0.470283			0.8 ± 0.2	0.6 ± 0.1	0.3949	0.458084		1.0 ± 0.2	0.9 ± 0.1	0.5531	0.629016		0.1 ± 0.0	0.1 ± 0.0	0.3056	0.393884		0.1 ± 0.0	0.3 ± 0.1	0.0077	0.0297733
D_1__Planctomycetes;D_2__Planctomycetacia;D_3__Pirellulales	26	1.8 ± 0.3	0	0		4.7 ± 0.8	0.9 ± 0.1	0	0	-		8.4 ± 1.2	1.7 ± 0.3	0.0003	0.0029		6.0 ± 0.3	1.4 ± 0.2	0.0001	0.000725		3.1 ± 1.5	0.1 ± 0.0	0.0012	0.00843636		1.1 ± 0.4	0.3 ± 0.1	0.0328	0.0792667
D_1__Planctomycetes;D_2__Planctomycetacia;D_3__Planctomycetales	27	0.8 ± 0.1	0	0		0.8 ± 0.2	0.7 ± 0.1	0.3253	0.449362			2.0 ± 0.4	1.5 ± 0.2	0.23	0.303182		0.4 ± 0.1	1.2 ± 0.2	0.0146	0.0384909		0.6 ± 0.2	0.0 ± 0.0	0.0016	0.00843636		0.2 ± 0.1	0.2 ± 0.1	0.7934	0.85217
D_1__Proteobacteria;D_2__Alphaproteobacteria;D_3__Acetobacterales	28	0.0 ± 0.0	0.0202	0.0272465		0.0 ± 0.0	0.0 ± 0.0	0.1849	0.323971			0.0 ± 0.0	0.0 ± 0.0	0.6442	0.718531		0.0 ± 0.0	0.0 ± 0.0	0.056	0.124923		0.0 ± 0.0	0.1 ± 0.1	0.0547	0.122023		0.0 ± 0.0	0.0 ± 0.0	0.0356	0.082592
D_1__Proteobacteria;D_2__Alphaproteobacteria;D_3__Caulobacterales	29	0.1 ± 0.1	0	0		0.0 ± 0.0	0.1 ± 0.1	0.3629	0.45757			0.0 ± 0.0	0.0 ± 0.0	0.1326	0.18758		0.1 ± 0.0	0.0 ± 0.0	0.2369	0.312277		0.0 ± 0.0	0.1 ± 0.0	0.0043	0.0155875		0.1 ± 0.0	0.5 ± 0.3	0.0655	0.1392
D_1__Proteobacteria;D_2__Alphaproteobacteria;D_3__Rhizobiales	30	11.1 ± 1.6	0	0		13.1 ± 4.1	10.5 ± 1.6	0.6933	0.731116			43.4 ± 4.0	26.9 ± 3.3	0.0328	0.0528444		4.2 ± 0.8	6.2 ± 1.2	0.3056	0.377123		2.2 ± 0.5	3.2 ± 1.6	0.3486	0.439539		2.7 ± 0.3	5.7 ± 1.0	0.0655	0.1392
D_1__Proteobacteria;D_2__Alphaproteobacteria;D_3__Rhodobacterales	31	14.6 ± 1.5	0.0004	0.000644444		10.1 ± 1.8	16.1 ± 1.8	0.228	0.367333			1.7 ± 0.3	14.3 ± 2.7	0.0001	0.00116		18.4 ± 4.5	22.4 ± 3.4	0.7354	0.775513		11.7 ± 1.9	20.1 ± 4.4	0.6116	0.695545		8.8 ± 1.3	7.5 ± 2.8	0.1974	0.305416
D_1__Proteobacteria;D_2__Alphaproteobacteria;D_3__Rickettsiales	32	0.6 ± 0.2	0.1187	0.132396		1.8 ± 0.6	0.2 ± 0.0	0	0	-		0.1 ± 0.0	0.2 ± 0.0	0.4445	0.50551		0.3 ± 0.0	0.1 ± 0.0	0.0025	0.00852941		3.7 ± 2.2	0.1 ± 0.0	0.0001	0.00193333		3.2 ± 0.7	0.3 ± 0.1	0.0009	0.01044
D_1__Proteobacteria;D_2__Alphaproteobacteria;D_3__Sphingomonadales	33	0.8 ± 0.2	0	0		0.2 ± 0.1	1.0 ± 0.3	0.3039	0.440655	+		0.0 ± 0.0	0.0 ± 0.0	0.0135	0.029		0.1 ± 0.0	0.1 ± 0.1	0.2734	0.352382		0.1 ± 0.0	0.1 ± 0.1	0.5381	0.624196		0.6 ± 0.3	3.8 ± 0.8	0.0037	0.02146
D_1__Proteobacteria;D_2__Deltaproteobacteria;D_3__Bdellovibrionales	34	0.2 ± 0.0	0.0018	0.00274737		0.0 ± 0.0	0.2 ± 0.1	0.0011	0.00490769			0.0 ± 0.0	0.1 ± 0.0	0.1295	0.18758		0.0 ± 0.0	0.0 ± 0.0	0.0734	0.141907		0.1 ± 0.1	0.6 ± 0.2	0.0418	0.101017		0.0 ± 0.0	0.0 ± 0.0	0.2912	0.411941
D_1__Proteobacteria;D_2__Deltaproteobacteria;D_3__Desulfobacterales	35	0.9 ± 0.2	0.0983	0.111792		2.8 ± 0.8	0.2 ± 0.1	0	0	-		6.1 ± 0.7	0.1 ± 0.1	0.0012	0.00632727		3.9 ± 2.1	0.0 ± 0.0	0.0012	0.00535385		1.1 ± 0.8	0.6 ± 0.2	0.1186	0.208448		0.1 ± 0.1	0.1 ± 0.1	0.1903	0.305416
D_1__Proteobacteria;D_2__Deltaproteobacteria;D_3__Desulfovibrionales	36	0.8 ± 0.1	0	0		0.3 ± 0.1	1.0 ± 0.2	0.0032	0.0132571	+		0.0 ± 0.0	0.2 ± 0.0	0.0254	0.0433294		0.2 ± 0.1	1.7 ± 0.3	0.0015	0.0058		0.7 ± 0.2	0.9 ± 0.3	0.4973	0.588641		0.1 ± 0.0	1.2 ± 0.5	0.0146	0.0403238
D_1__Proteobacteria;D_2__Deltaproteobacteria;D_3__Myxococcales	37	0.1 ± 0.0	0.0305	0.0393111		0.3 ± 0.1	0.1 ± 0.0	0.0004	0.00210909	-		0.3 ± 0.2	0.1 ± 0.1	0.2558	0.32253		0.2 ± 0.1	0.0 ± 0.0	0.0645	0.131		0.6 ± 0.3	0.1 ± 0.1	0.0087	0.0296824		0.1 ± 0.0	0.1 ± 0.0	0.23	0.3335
D_1__Proteobacteria;D_2__Deltaproteobacteria;D_3__Syntrophobacterales	38	0.1 ± 0.0	0.0314	0.0395913		0.3 ± 0.1	0.0 ± 0.0	0	0	-		0.4 ± 0.1	0.0 ± 0.0	0.0012	0.00632727		0.6 ± 0.2	0.0 ± 0.0	0.0007	0.00451111		0.2 ± 0.1	0.0 ± 0.0	0.0035	0.0135333		0.0 ± 0.0	0.0 ± 0.0	1	1
D_1__Proteobacteria;D_2__Gammaproteobacteria;D_3__Alteromonadales	39	1.4 ± 0.4	0.0001	0.000165714		0.2 ± 0.1	1.8 ± 0.5	0.0058	0.021025	+		0.1 ± 0.0	5.1 ± 1.7	0.0001	0.00116		0.1 ± 0.1	0.3 ± 0.1	0.4445	0.526143		0.5 ± 0.2	1.5 ± 0.4	0.23	0.325366		0.1 ± 0.0	0.2 ± 0.1	0.7354	0.820254
D_1__Proteobacteria;D_2__Gammaproteobacteria;D_3__B2M28	40	0.1 ± 0.0	0.6509	0.674146		0.3 ± 0.1	0.0 ± 0.0	0	0	-		0.3 ± 0.1	0.0 ± 0.0	0.0004	0.00331429		0.3 ± 0.3	0.0 ± 0.0	0.8485	0.863386		0.7 ± 0.3	0.0 ± 0.0	0.0007	0.00773333		0.1 ± 0.0	0.0 ± 0.0	0.0008	0.01044
D_1__Proteobacteria;D_2__Gammaproteobacteria;D_3__Betaproteobacteriales	41	0.7 ± 0.1	0	0		0.3 ± 0.1	0.9 ± 0.2	0.0372	0.0899	+		0.0 ± 0.0	0.2 ± 0.1	0.0077	0.01885		0.2 ± 0.1	0.1 ± 0.0	0.2942	0.370948		0.2 ± 0.1	1.0 ± 0.3	0.0526	0.122023		0.6 ± 0.3	2.2 ± 0.3	0.0107	0.0344778
D_1__Proteobacteria;D_2__Gammaproteobacteria;D_3__Cellvibrionales	42	2.7 ± 0.8	0	0		2.2 ± 0.8	2.9 ± 1.0	0.3478	0.45757			1.3 ± 0.7	9.9 ± 3.4	0.1418	0.195819		2.6 ± 2.2	0.9 ± 0.2	0.168	0.232		4.5 ± 2.0	0.6 ± 0.2	0.0193	0.05597		0.4 ± 0.2	0.1 ± 0.1	0.1418	0.265303
D_1__Proteobacteria;D_2__Gammaproteobacteria;D_3__Coxiellales	43	0.5 ± 0.1	0	0		0.3 ± 0.1	0.6 ± 0.1	0.2497	0.371349			0.1 ± 0.0	0.5 ± 0.1	0.003	0.0100737		0.6 ± 0.1	1.7 ± 0.2	0.0037	0.0119222		0.2 ± 0.1	0.1 ± 0.0	0.1744	0.266189		0.0 ± 0.0	0.1 ± 0.0	0.8954	0.94424
D_1__Proteobacteria;D_2__Gammaproteobacteria;D_3__Diplorickettsiales	44	0.3 ± 0.1	0	0		0.7 ± 0.3	0.1 ± 0.0	0.6919	0.731116	-		0.0 ± 0.0	0.0 ± 0.0	0.0227	0.0433294		2.3 ± 0.5	0.4 ± 0.1	0.0001	0.000725		0.2 ± 0.1	0.0 ± 0.0	0.0022	0.00981538		0.0 ± 0.0	0.0 ± 0.0	0.2001	0.305416
D_1__Proteobacteria;D_2__Gammaproteobacteria;D_3__Enterobacteriales	45	0.4 ± 0.2	0.056	0.0662857		0.1 ± 0.0	0.5 ± 0.2	0.1839	0.323971			0.1 ± 0.0	0.1 ± 0.0	0.7934	0.85217		0.2 ± 0.1	0.1 ± 0.0	0.096	0.167688		0.1 ± 0.0	1.4 ± 0.9	0.0664	0.1328		0.1 ± 0.0	0.6 ± 0.3	0.0146	0.0403238
D_1__Proteobacteria;D_2__Gammaproteobacteria;D_3__Gammaproteobacteria Incertae Sedis	46	0.2 ± 0.0	0	0		0.3 ± 0.1	0.1 ± 0.0	0.0056	0.021025	-		0.5 ± 0.2	0.1 ± 0.0	0.0009	0.0058		0.4 ± 0.2	0.2 ± 0.0	0.1418	0.210882		0.2 ± 0.1	0.1 ± 0.0	0.382	0.471404		0.1 ± 0.0	0.0 ± 0.0	0.9302	0.963421
D_1__Proteobacteria;D_2__Gammaproteobacteria;D_3__Legionellales	47	8.8 ± 1.6	0	0		1.3 ± 0.5	11.3 ± 2.0	0.0717	0.154022	+		0.4 ± 0.1	14.6 ± 3.4	0.0015	0.00713846		4.7 ± 0.8	29.9 ± 3.4	0.0001	0.000725		0.1 ± 0.1	0.5 ± 0.3	1	1		0.0 ± 0.0	0.1 ± 0.0	0.5111	0.630719
D_1__Proteobacteria;D_2__Gammaproteobacteria;D_3__Oceanospirillales	48	1.3 ± 0.3	0.0023	0.003335		0.6 ± 0.2	1.6 ± 0.4	0.1936	0.323971			0.0 ± 0.0	1.7 ± 0.6	0.0033	0.0100737		0.2 ± 0.1	0.2 ± 0.0	0.168	0.232		1.2 ± 0.5	4.2 ± 1.1	0.2661	0.350768		1.1 ± 0.4	0.1 ± 0.0	0.0001	0.0029
D_1__Proteobacteria;D_2__Gammaproteobacteria;D_3__Pseudomonadales	49	0.5 ± 0.1	0.0021	0.00312308		0.3 ± 0.1	0.6 ± 0.2	0.3711	0.457953	+		0.5 ± 0.1	0.5 ± 0.2	0.2661	0.328379		0.6 ± 0.2	1.2 ± 0.6	0.4973	0.576868		0.1 ± 0.0	0.3 ± 0.1	0.168	0.263351		0.1 ± 0.0	0.2 ± 0.1	0.0146	0.0403238
D_1__Proteobacteria;D_2__Gammaproteobacteria;D_3__Thiotrichales	50	0.5 ± 0.2	0	0		0.0 ± 0.0	0.6 ± 0.2	0.031	0.0817273	+		0.0 ± 0.0	0.7 ± 0.1	0.0028	0.0100737		0.0 ± 0.0	0.0 ± 0.0	0.7744	0.802057		0.0 ± 0.0	1.8 ± 0.8	0.0655	0.1328		0.0 ± 0.0	0.0 ± 0.0	0.5389	0.651171
D_1__Proteobacteria;D_2__Gammaproteobacteria;D_3__Vibrionales	51	1.3 ± 0.5	0	0		1.9 ± 1.1	1.1 ± 0.5	0.2426	0.371349			0.0 ± 0.0	0.4 ± 0.2	0.0078	0.01885		0.0 ± 0.0	0.2 ± 0.1	0.0797	0.149116		7.3 ± 3.8	3.9 ± 1.8	0.866	0.896929		0.4 ± 0.2	0.1 ± 0.0	0.0054	0.0261
D_1__Proteobacteria;D_2__Gammaproteobacteria;D_3__Xanthomonadales	52	11.6 ± 2.7	0	0		4.9 ± 2.9	13.8 ± 3.5	0.4849	0.551455	+		0.0 ± 0.0	0.0 ± 0.0	0.8185	0.863145		0.1 ± 0.0	0.1 ± 0.0	0.3362	0.406242		0.0 ± 0.0	0.1 ± 0.1	0.0845	0.163367		19.6 ± 9.5	55.1 ± 6.2	0.0077	0.0297733
D_1__Proteobacteria;D_2__Gammaproteobacteria;D_3__uncultured	53	0.3 ± 0.0	0	0		0.5 ± 0.1	0.2 ± 0.0	0.0325	0.0819565			0.7 ± 0.1	0.4 ± 0.0	0.0025	0.00966667		0.5 ± 0.3	0.5 ± 0.0	0.0655	0.131		0.6 ± 0.3	0.0 ± 0.0	0.0018	0.0087		0.0 ± 0.0	0.0 ± 0.0	0.1763	0.300747
D_1__Proteobacteria;D_2__Gammaproteobacteria;__	54	1.3 ± 0.3	0.0296	0.0390182		2.1 ± 0.9	1.0 ± 0.2	0.3254	0.449362			2.9 ± 2.5	0.8 ± 0.2	1	1		0.4 ± 0.1	0.7 ± 0.1	0.1418	0.210882		0.5 ± 0.1	2.3 ± 0.8	0.9328	0.949165		4.7 ± 2.7	0.2 ± 0.0	0.0077	0.0297733
D_1__Spirochaetes;D_2__Spirochaetia;D_3__Spirochaetales	55	0.6 ± 0.2	0.0001	0.000165714		0.5 ± 0.2	0.7 ± 0.2	0.3591	0.45757			0.0 ± 0.0	1.0 ± 0.5	0.0655	0.0999737		0.1 ± 0.0	0.0 ± 0.0	0.1536	0.22272		0.5 ± 0.3	1.1 ± 0.7	0.8001	0.859367		1.4 ± 0.5	0.6 ± 0.5	0.0107	0.0344778
D_1__Tenericutes;D_2__Mollicutes;D_3__Entomoplasmatales	56	2.8 ± 0.8	0.1437	0.157257		4.8 ± 2.2	2.1 ± 0.7	0.4047	0.479033			0.3 ± 0.1	2.1 ± 1.2	0.6725	0.735943		0.5 ± 0.5	2.8 ± 1.7	0.0655	0.131		11.0 ± 6.7	3.2 ± 2.1	0.2661	0.350768		7.3 ± 4.8	0.3 ± 0.1	0.0015	0.0124286
D_1__Tenericutes;D_2__Mollicutes;D_3__Mycoplasmatales	57	0.3 ± 0.1	0	0		0.3 ± 0.1	0.3 ± 0.1	0.5822	0.637125			0.0 ± 0.0	0.4 ± 0.1	0.0001	0.00116		0.7 ± 0.2	0.3 ± 0.1	0.0983	0.167688		0.1 ± 0.0	0.0 ± 0.0	0.0035	0.0135333		0.2 ± 0.1	0.3 ± 0.2	0.168	0.295273
D_1__Verrucomicrobia;D_2__Verrucomicrobiae;D_3__Verrucomicrobiales	58	2.0 ± 0.2	0	0		2.7 ± 0.6	1.8 ± 0.3	0.1036	0.2084	-		2.7 ± 0.3	2.6 ± 0.6	0.3949	0.458084		6.5 ± 0.5	3.5 ± 0.5	0.0077	0.0212667		1.0 ± 0.3	0.6 ± 0.1	0.1186	0.208448		0.4 ± 0.1	0.5 ± 0.2	0.23	0.3335
