# Supplementary material for: Seasonal dynamics and starvation impact on the gut microbiome of urochordate ascidian Halocynthia roretzi
Source: Anim Microbiome. 2020 Aug 18;2:30. doi: 10.1186/s42523-020-00048-2 (PMC7807810; doi:10.1186/s42523-020-00048-2)
Supplement: Supplementary file 1 — Additional file 1. [file 42523_2020_48_MOESM1_ESM.zip › TableS4_seawater_season_l4.xlsx]

## Sheet: Table S4
Table S4.
Order	Overall	Jan	Apr	Jul	Oct	kw p (season)	kw q (season)
D_0__Bacteria;D_1__Actinobacteria;D_2__Acidimicrobiia;D_3__Actinomarinales	1.7 ± 0.9	0.1 ± 0.0	0.1 ± 0.0	0.5 ± 0.1	6.1 ± 2.9	0.0048	0.0136588
D_0__Bacteria;D_1__Actinobacteria;D_2__Actinobacteria;D_3__Frankiales	0.3 ± 0.1	0.0 ± 0.0	1.1 ± 0.1	0.0 ± 0.0	0.0 ± 0.0	0.0022	0.0136588
D_0__Bacteria;D_1__Actinobacteria;D_2__Actinobacteria;D_3__Micrococcales	0.6 ± 0.1	0.0 ± 0.0	0.9 ± 0.0	0.8 ± 0.1	0.6 ± 0.3	0.0214	0.0222231
D_0__Bacteria;D_1__Bacteroidetes;D_2__Bacteroidia;D_3__Bacteroidales	1.4 ± 0.3	2.6 ± 0.3	0.3 ± 0.1	0.9 ± 0.2	1.8 ± 1.1	0.0132	0.0154957
D_0__Bacteria;D_1__Bacteroidetes;D_2__Bacteroidia;D_3__Flavobacteriales	19.7 ± 3.1	4.7 ± 0.5	23.6 ± 0.5	15.1 ± 2.3	35.5 ± 3.3	0.0027	0.0136588
D_0__Bacteria;D_1__Bacteroidetes;D_2__Bacteroidia;D_3__Sphingobacteriales	1.0 ± 0.3	0.0 ± 0.0	0.8 ± 0.1	0.1 ± 0.0	2.9 ± 0.6	0.0027	0.0136588
D_0__Bacteria;D_1__Epsilonbacteraeota;D_2__Campylobacteria;D_3__Campylobacterales	10.1 ± 3.6	31.5 ± 7.6	4.7 ± 0.3	2.3 ± 0.8	2.0 ± 0.8	0.0066	0.0136588
D_0__Bacteria;D_1__Firmicutes;D_2__Bacilli;D_3__Lactobacillales	0.3 ± 0.1	0.9 ± 0.1	0.2 ± 0.0	0.2 ± 0.1	0.1 ± 0.1	0.0179	0.0201375
D_0__Bacteria;D_1__Firmicutes;D_2__Clostridia;D_3__Clostridiales	0.6 ± 0.1	0.9 ± 0.1	0.1 ± 0.1	0.5 ± 0.2	0.7 ± 0.4	0.0599	0.0599
D_0__Bacteria;D_1__Patescibacteria;D_2__Gracilibacteria;D_3__JGI 0000069-P22	0.7 ± 0.4	0.0 ± 0.0	0.1 ± 0.0	0.1 ± 0.0	2.8 ± 1.3	0.0128	0.0154957
D_0__Bacteria;D_1__Proteobacteria;D_2__Alphaproteobacteria;D_3__Caulobacterales	0.3 ± 0.1	0.0 ± 0.0	0.2 ± 0.1	0.0 ± 0.0	0.8 ± 0.3	0.0053	0.0136588
D_0__Bacteria;D_1__Proteobacteria;D_2__Alphaproteobacteria;D_3__Micavibrionales	0.2 ± 0.1	0.0 ± 0.0	0.1 ± 0.0	0.0 ± 0.0	0.9 ± 0.4	0.0078	0.0136588
D_0__Bacteria;D_1__Proteobacteria;D_2__Alphaproteobacteria;D_3__Puniceispirillales	0.4 ± 0.1	0.0 ± 0.0	0.8 ± 0.1	0.3 ± 0.1	0.5 ± 0.2	0.0115	0.0147857
D_0__Bacteria;D_1__Proteobacteria;D_2__Alphaproteobacteria;D_3__Rhizobiales	0.4 ± 0.1	0.2 ± 0.0	0.2 ± 0.1	0.0 ± 0.0	1.1 ± 0.2	0.0083	0.0136588
D_0__Bacteria;D_1__Proteobacteria;D_2__Alphaproteobacteria;D_3__Rhodobacterales	17.3 ± 3.2	17.9 ± 2.1	36.3 ± 1.1	6.0 ± 1.3	8.8 ± 3.2	0.0072	0.0136588
D_0__Bacteria;D_1__Proteobacteria;D_2__Alphaproteobacteria;D_3__Rhodospirillales	0.4 ± 0.1	0.0 ± 0.0	0.1 ± 0.0	0.8 ± 0.2	0.8 ± 0.1	0.0048	0.0136588
D_0__Bacteria;D_1__Proteobacteria;D_2__Alphaproteobacteria;D_3__SAR11 clade	3.1 ± 1.2	0.2 ± 0.0	2.0 ± 1.0	1.1 ± 0.4	9.1 ± 3.6	0.0083	0.0136588
D_0__Bacteria;D_1__Proteobacteria;D_2__Alphaproteobacteria;D_3__Sphingomonadales	0.3 ± 0.1	0.0 ± 0.0	0.1 ± 0.0	0.1 ± 0.0	0.9 ± 0.3	0.0047	0.0136588
D_0__Bacteria;D_1__Proteobacteria;D_2__Deltaproteobacteria;D_3__Bdellovibrionales	0.2 ± 0.1	0.0 ± 0.0	0.1 ± 0.0	0.0 ± 0.0	0.7 ± 0.5	0.0035	0.0136588
D_0__Bacteria;D_1__Proteobacteria;D_2__Gammaproteobacteria;D_3__Alteromonadales	17.7 ± 3.9	38.1 ± 5.7	5.0 ± 2.4	21.0 ± 5.3	6.8 ± 2.2	0.0092	0.0138
D_0__Bacteria;D_1__Proteobacteria;D_2__Gammaproteobacteria;D_3__Betaproteobacteriales	1.1 ± 0.2	0.8 ± 0.1	1.3 ± 0.5	0.3 ± 0.1	2.1 ± 0.2	0.0107	0.014715
D_0__Bacteria;D_1__Proteobacteria;D_2__Gammaproteobacteria;D_3__Cellvibrionales	0.9 ± 0.2	0.4 ± 0.1	2.1 ± 0.7	0.3 ± 0.1	0.8 ± 0.1	0.0086	0.0136588
D_0__Bacteria;D_1__Proteobacteria;D_2__Gammaproteobacteria;D_3__Oceanospirillales	17.8 ± 5.3	1.3 ± 0.2	16.6 ± 4.4	48.0 ± 9.0	5.2 ± 1.7	0.0065	0.0136588
D_0__Bacteria;D_1__Proteobacteria;D_2__Gammaproteobacteria;D_3__Pseudomonadales	0.6 ± 0.1	0.5 ± 0.1	1.2 ± 0.2	0.0 ± 0.0	0.9 ± 0.2	0.0109	0.014715
D_0__Bacteria;D_1__Proteobacteria;D_2__Gammaproteobacteria;D_3__SAR86 clade	0.6 ± 0.2	0.1 ± 0.0	1.7 ± 0.2	0.3 ± 0.0	0.5 ± 0.2	0.0063	0.0136588
D_0__Bacteria;D_1__Proteobacteria;D_2__Gammaproteobacteria;D_3__Vibrionales	0.7 ± 0.2	0.0 ± 0.0	0.4 ± 0.1	1.4 ± 0.3	1.1 ± 0.7	0.0192	0.020736
D_0__Bacteria;D_1__Proteobacteria;D_2__Gammaproteobacteria;D_3__Xanthomonadales	1.7 ± 0.9	0.0 ± 0.0	0.0 ± 0.0	0.0 ± 0.0	6.7 ± 2.5	0.0057	0.0136588
