# Supplementary material for: Seasonal dynamics and starvation impact on the gut microbiome of urochordate ascidian Halocynthia roretzi
Source: Anim Microbiome. 2020 Aug 18;2:30. doi: 10.1186/s42523-020-00048-2 (PMC7807810; doi:10.1186/s42523-020-00048-2)
Supplement: Supplementary file 1 — Additional file 1. [file 42523_2020_48_MOESM1_ESM.zip › TableS5_stool_statistic_l6.xlsx]

## Sheet: Table_3_stool_starvation_l6
Taxa (genus)	Season				Starvation (D0 vs D246)					Jan (D0 vs D246)					Apr (D0 vs D246)					Jul (D0 vs D246)					Oct (D0 vs D246)
	Overall (mean)	kw p	kw q		D0 (mean)	D246 (mean)	mwu p	mwu q		D0 (mean)	D246 (mean)	mwu p	mwu q		D0 (mean)	D246 (mean)	mwu p	mwu q		D0 (mean)	D246 (mean)	mwu p	mwu q		D0 (mean)	D246 (mean)	mwu p	mwu q
D_0__Bacteria;D_1__Acidobacteria;D_2__Thermoanaerobaculia;D_3__Thermoanaerobaculales;D_4__Thermoanaerobaculaceae;D_5__Subgroup 10	0.2 ± 0.1	0.7722	0.785514		0.9 ± 0.2	0.0 ± 0.0	0	0		1.9 ± 0.1	0.1 ± 0.0	0.0006	0.00652		1.1 ± 0.3	0.0 ± 0.0	0.0008	0.00603529		0.5 ± 0.3	0.0 ± 0.0	0.001	0.00926316		0.0 ± 0.0	0.0 ± 0.0	0.3437	0.531087
D_0__Bacteria;D_1__Actinobacteria;D_2__Acidimicrobiia;D_3__Actinomarinales;D_4__Actinomarinaceae;D_5__Candidatus Actinomarina	0.1 ± 0.1	0	0		0.4 ± 0.2	0.1 ± 0.0	0.038	0.100388		1.6 ± 0.5	0.2 ± 0.1	0.0016	0.010432		0.0 ± 0.0	0.0 ± 0.0	0	0		0.0 ± 0.0	0.0 ± 0.0	0.4509	0.533079		0.0 ± 0.0	0.0 ± 0.0	0.6725	0.796486
D_0__Bacteria;D_1__Actinobacteria;D_2__Acidimicrobiia;D_3__Actinomarinales;D_4__uncultured;D_5__marine metagenome	0.2 ± 0.1	0.0348	0.041064		0.9 ± 0.2	0.0 ± 0.0	0	0		1.4 ± 0.2	0.1 ± 0.0	0.0006	0.00652		1.3 ± 0.3	0.0 ± 0.0	0.001	0.00603529		0.8 ± 0.3	0.0 ± 0.0	0.0001	0.00195556		0.0 ± 0.0	0.0 ± 0.0	0.1065	0.278172
D_0__Bacteria;D_1__Actinobacteria;D_2__Acidimicrobiia;D_3__Actinomarinales;D_4__uncultured;__	0.3 ± 0.0	0	0		0.5 ± 0.1	0.2 ± 0.0	0.0184	0.0533902		0.9 ± 0.1	0.4 ± 0.1	0.0015	0.010432		0.3 ± 0.1	0.2 ± 0.0	0.1418	0.226615		0.7 ± 0.3	0.1 ± 0.0	0.002	0.013037		0.0 ± 0.0	0.0 ± 0.0	0.1622	0.335284
D_0__Bacteria;D_1__Actinobacteria;D_2__Acidimicrobiia;D_3__Microtrichales;D_4__Ilumatobacteraceae;D_5__Ilumatobacter	0.4 ± 0.1	0	0		0.7 ± 0.2	0.2 ± 0.0	0.0003	0.00177		0.6 ± 0.0	0.4 ± 0.1	0.1418	0.222244		0.7 ± 0.2	0.4 ± 0.1	0.0806	0.1482		1.5 ± 0.6	0.0 ± 0.0	0.0012	0.00994783		0.1 ± 0.0	0.1 ± 0.0	1	1
D_0__Bacteria;D_1__Actinobacteria;D_2__Acidimicrobiia;D_3__Microtrichales;D_4__Microtrichaceae;D_5__uncultured	0.2 ± 0.0	0	0		0.0 ± 0.0	0.2 ± 0.0	0.2281	0.410676		0.0 ± 0.0	0.4 ± 0.1	0.0184	0.0454424		0.1 ± 0.0	0.4 ± 0.1	0.0328	0.0768329		0.0 ± 0.0	0.0 ± 0.0	0.5544	0.625477		0.0 ± 0.0	0.0 ± 0.0	0.9628	0.996982
D_0__Bacteria;D_1__Actinobacteria;D_2__Actinobacteria;D_3__Bifidobacteriales;D_4__Bifidobacteriaceae;D_5__Bifidobacterium	0.3 ± 0.1	0.0694	0.0782408		0.3 ± 0.1	0.3 ± 0.1	0.0675	0.170679		0.2 ± 0.1	0.2 ± 0.2	0.0054	0.0187277		0.7 ± 0.5	0.0 ± 0.0	0.0012	0.00603529		0.1 ± 0.0	0.6 ± 0.3	0.168	0.24904		0.1 ± 0.0	0.2 ± 0.1	0.3362	0.530045
D_0__Bacteria;D_1__Actinobacteria;D_2__Actinobacteria;D_3__Corynebacteriales;D_4__Mycobacteriaceae;D_5__Mycobacterium	1.2 ± 0.3	0	0		0.1 ± 0.0	1.6 ± 0.4	0	0		0.0 ± 0.0	0.5 ± 0.1	0.0023	0.0119853		0.2 ± 0.0	5.4 ± 1.0	0.0001	0.00100588		0.0 ± 0.0	0.2 ± 0.1	0.0648	0.126681		0.0 ± 0.0	0.1 ± 0.0	0.0083	0.0537963
D_0__Bacteria;D_1__Actinobacteria;D_2__Actinobacteria;D_3__Micrococcales;D_4__Microbacteriaceae;D_5__Aurantimicrobium	0.2 ± 0.1	0	0		0.6 ± 0.3	0.0 ± 0.0	0.1177	0.257196		0.0 ± 0.0	0.0 ± 0.0	0.6442	0.702313		2.3 ± 0.4	0.2 ± 0.0	0.0001	0.00100588		0.0 ± 0.0	0.0 ± 0.0	0.0151	0.0492148		0.0 ± 0.0	0.0 ± 0.0	0.106	0.278172
D_0__Bacteria;D_1__Actinobacteria;D_2__Actinobacteria;D_3__Micrococcales;D_4__Microbacteriaceae;D_5__Microbacterium	0.0 ± 0.0	0.4439	0.464913		0.1 ± 0.0	0.0 ± 0.0	0.3972	0.576266		0.0 ± 0.0	0.0 ± 0.0	0.4022	0.516209		0.2 ± 0.1	0.0 ± 0.0	0.0022	0.00964615		0.0 ± 0.0	0.0 ± 0.0	0.1686	0.24904		0.0 ± 0.0	0.1 ± 0.1	0.2356	0.4123
D_0__Bacteria;D_1__Actinobacteria;D_2__Actinobacteria;D_3__Micrococcales;D_4__Microbacteriaceae;D_5__Parafrigoribacterium	0.1 ± 0.0	0	0		0.3 ± 0.1	0.0 ± 0.0	0.2241	0.408925		0.0 ± 0.0	0.0 ± 0.0	NA	NA		1.3 ± 0.3	0.0 ± 0.0	0.0011	0.00603529		0.0 ± 0.0	0.0 ± 0.0	0.6442	0.70862		0.0 ± 0.0	0.0 ± 0.0	NA	NA
D_0__Bacteria;D_1__Actinobacteria;D_2__Actinobacteria;D_3__Micrococcales;D_4__Microbacteriaceae;__	0.1 ± 0.0	0	0		0.4 ± 0.2	0.0 ± 0.0	0.1423	0.299846		0.0 ± 0.0	0.0 ± 0.0	0.0246	0.053464		1.5 ± 0.3	0.1 ± 0.0	0.0011	0.00603529		0.0 ± 0.0	0.0 ± 0.0	0.2356	0.326501		0.0 ± 0.0	0.0 ± 0.0	0.4509	0.606981
D_0__Bacteria;D_1__Actinobacteria;D_2__Actinobacteria;D_3__Micrococcales;D_4__Micrococcaceae;__	0.1 ± 0.0	0.0149	0.0187043		0.1 ± 0.0	0.0 ± 0.0	0.1472	0.303987		0.0 ± 0.0	0.0 ± 0.0	0.092	0.154598		0.3 ± 0.1	0.0 ± 0.0	0.0215	0.0552652		0.0 ± 0.0	0.1 ± 0.1	0.7302	0.783629		0.0 ± 0.0	0.0 ± 0.0	0.8438	0.922906
D_0__Bacteria;D_1__Actinobacteria;D_2__Actinobacteria;D_3__PeM15;D_4__uncultured Actinomycetales bacterium;D_5__uncultured Actinomycetales bacterium	0.1 ± 0.0	0.0592	0.0671692		0.4 ± 0.1	0.0 ± 0.0	0	0		0.3 ± 0.0	0.0 ± 0.0	0.0029	0.0131306		0.2 ± 0.0	0.0 ± 0.0	0.0003	0.00285		0.4 ± 0.2	0.0 ± 0.0	0.0003	0.0044		0.6 ± 0.2	0.0 ± 0.0	0.0011	0.021
D_0__Bacteria;D_1__Actinobacteria;D_2__Actinobacteria;D_3__Pseudonocardiales;D_4__Pseudonocardiaceae;D_5__Pseudonocardia	0.0 ± 0.0	0.0003	0.000487156		0.0 ± 0.0	0.0 ± 0.0	0.9029	0.956324		0.0 ± 0.0	0.0 ± 0.0	0.3257	0.442409		0.0 ± 0.0	0.0 ± 0.0	0.3257	0.428421		0.0 ± 0.0	0.0 ± 0.0	0.3257	0.421494		0.1 ± 0.0	0.2 ± 0.1	0.0242	0.110122
D_0__Bacteria;D_1__Bacteroidetes;D_2__Bacteroidia;D_3__Bacteroidales;D_4__Bacteroidaceae;D_5__Bacteroides	1.4 ± 0.4	0	0		0.4 ± 0.1	1.7 ± 0.5	0.5522	0.723116		0.0 ± 0.0	0.1 ± 0.0	0.0254	0.0544763		0.5 ± 0.1	0.3 ± 0.1	0.0193	0.0507738		0.8 ± 0.3	5.3 ± 1.5	0.0526	0.117185		0.2 ± 0.1	1.0 ± 0.6	0.3486	0.531087
D_0__Bacteria;D_1__Bacteroidetes;D_2__Bacteroidia;D_3__Bacteroidales;D_4__Marinifilaceae;D_5__Odoribacter	0.1 ± 0.0	0	0		0.0 ± 0.0	0.1 ± 0.1	0.9667	0.981086		0.0 ± 0.0	0.0 ± 0.0	0.106	0.174525		0.0 ± 0.0	0.1 ± 0.0	0.6282	0.706142		0.1 ± 0.0	0.3 ± 0.1	0.1186	0.193437		0.0 ± 0.0	0.2 ± 0.2	0.7183	0.83029
D_0__Bacteria;D_1__Bacteroidetes;D_2__Bacteroidia;D_3__Bacteroidales;D_4__Marinifilaceae;D_5__uncultured	2.1 ± 0.8	0	0		5.5 ± 2.7	0.9 ± 0.6	0.1634	0.324964		0.0 ± 0.0	0.2 ± 0.2	0.4641	0.556238		0.0 ± 0.0	0.0 ± 0.0	0.1899	0.287371		4.9 ± 4.4	0.1 ± 0.0	0.0009	0.0088		16.9 ± 8.4	3.5 ± 2.4	0.0054	0.041087
D_0__Bacteria;D_1__Bacteroidetes;D_2__Bacteroidia;D_3__Bacteroidales;D_4__Muribaculaceae;D_5__uncultured Bacteroidales bacterium	0.4 ± 0.1	0	0		0.1 ± 0.0	0.5 ± 0.2	0.3546	0.540531		0.0 ± 0.0	0.0 ± 0.0	NA	NA		0.1 ± 0.0	0.2 ± 0.1	0.2835	0.38475		0.2 ± 0.1	1.4 ± 0.6	0.0886	0.155936		0.0 ± 0.0	0.2 ± 0.1	0.0995	0.276389
D_0__Bacteria;D_1__Bacteroidetes;D_2__Bacteroidia;D_3__Bacteroidales;D_4__Muribaculaceae;D_5__uncultured Barnesiella sp.	0.0 ± 0.0	0.0126	0.01593		0.0 ± 0.0	0.0 ± 0.0	0.8866	0.95108		0.0 ± 0.0	0.0 ± 0.0	NA	NA		0.0 ± 0.0	0.0 ± 0.0	0.0151	0.0416468		0.0 ± 0.0	0.0 ± 0.0	0.1686	0.24904		0.0 ± 0.0	0.1 ± 0.1	0.9184	0.971667
D_0__Bacteria;D_1__Bacteroidetes;D_2__Bacteroidia;D_3__Bacteroidales;D_4__Muribaculaceae;D_5__uncultured bacterium	1.4 ± 0.4	0	0		0.4 ± 0.1	1.7 ± 0.5	0.6265	0.76757		0.0 ± 0.0	0.0 ± 0.0	0.4509	0.544903		0.4 ± 0.1	0.5 ± 0.3	0.1186	0.197065		1.0 ± 0.4	4.2 ± 0.9	0.0655	0.126681		0.2 ± 0.0	2.2 ± 1.4	0.1186	0.279533
D_0__Bacteria;D_1__Bacteroidetes;D_2__Bacteroidia;D_3__Bacteroidales;D_4__Muribaculaceae;__	0.5 ± 0.1	0	0		0.1 ± 0.0	0.6 ± 0.2	0.6627	0.797945		0.0 ± 0.0	0.0 ± 0.0	0.4509	0.544903		0.1 ± 0.1	0.1 ± 0.0	0.0546	0.108764		0.3 ± 0.1	1.7 ± 0.5	0.0655	0.126681		0.0 ± 0.0	0.7 ± 0.5	0.0193	0.102348
D_0__Bacteria;D_1__Bacteroidetes;D_2__Bacteroidia;D_3__Bacteroidales;D_4__Prevotellaceae;D_5__Alloprevotella	0.5 ± 0.2	0	0		0.1 ± 0.0	0.6 ± 0.2	0.9408	0.973811		0.0 ± 0.0	0.0 ± 0.0	NA	NA		0.1 ± 0.0	0.1 ± 0.1	0.1483	0.234808		0.3 ± 0.1	1.5 ± 0.4	0.0655	0.126681		0.1 ± 0.0	0.8 ± 0.6	0.7354	0.83029
D_0__Bacteria;D_1__Bacteroidetes;D_2__Bacteroidia;D_3__Bacteroidales;D_4__Prevotellaceae;D_5__Prevotella 9	0.1 ± 0.0	0	0		0.1 ± 0.0	0.1 ± 0.0	0.2678	0.459179		0.0 ± 0.0	0.0 ± 0.0	0.0817	0.13872		0.1 ± 0.0	0.1 ± 0.0	0.2001	0.294975		0.0 ± 0.0	0.4 ± 0.1	0.0806	0.146243		0.1 ± 0.1	0.0 ± 0.0	0.5406	0.695625
D_0__Bacteria;D_1__Bacteroidetes;D_2__Bacteroidia;D_3__Bacteroidales;D_4__Prevotellaceae;D_5__Prevotellaceae UCG-001	0.1 ± 0.0	0	0		0.0 ± 0.0	0.1 ± 0.0	0.5823	0.730972		0.0 ± 0.0	0.0 ± 0.0	NA	NA		0.0 ± 0.0	0.0 ± 0.0	0.2191	0.314925		0.0 ± 0.0	0.1 ± 0.0	0.168	0.24904		0.0 ± 0.0	0.1 ± 0.1	0.0672	0.230588
D_0__Bacteria;D_1__Bacteroidetes;D_2__Bacteroidia;D_3__Bacteroidales;D_4__Prolixibacteraceae;D_5__Roseimarinus	1.5 ± 0.5	0	0		3.2 ± 1.5	1.0 ± 0.5	0.7588	0.866501		0.0 ± 0.0	0.1 ± 0.0	0.0135	0.0360738		0.0 ± 0.0	0.1 ± 0.0	0.0043	0.0156447		7.9 ± 3.8	3.6 ± 1.6	0.23	0.32384		5.0 ± 4.1	0.2 ± 0.1	0.0015	0.021875
D_0__Bacteria;D_1__Bacteroidetes;D_2__Bacteroidia;D_3__Bacteroidales;D_4__Rikenellaceae;D_5__Alistipes	0.3 ± 0.1	0	0		0.1 ± 0.0	0.3 ± 0.1	0.6674	0.798174		0.0 ± 0.0	0.0 ± 0.0	0.3257	0.442409		0.2 ± 0.1	0.1 ± 0.1	0.0498	0.108764		0.2 ± 0.1	0.9 ± 0.2	0.0655	0.126681		0.0 ± 0.0	0.3 ± 0.2	0.0113	0.0681897
D_0__Bacteria;D_1__Bacteroidetes;D_2__Bacteroidia;D_3__Bacteroidales;D_4__Rikenellaceae;D_5__Rikenellaceae RC9 gut group	0.1 ± 0.0	0	0		0.1 ± 0.0	0.1 ± 0.1	0.4093	0.588993		0.0 ± 0.0	0.0 ± 0.0	0.106	0.174525		0.1 ± 0.0	0.0 ± 0.0	0.0042	0.015613		0.1 ± 0.1	0.5 ± 0.1	0.0806	0.146243		0.0 ± 0.0	0.0 ± 0.0	0.3725	0.557158
D_0__Bacteria;D_1__Bacteroidetes;D_2__Bacteroidia;D_3__Bacteroidales;D_4__Tannerellaceae;D_5__Parabacteroides	0.1 ± 0.0	0	0		0.0 ± 0.0	0.1 ± 0.0	0.2641	0.458291		0.0 ± 0.0	0.0 ± 0.0	0.6442	0.702313		0.0 ± 0.0	0.0 ± 0.0	0.9281	0.956055		0.1 ± 0.0	0.4 ± 0.1	0.0526	0.117185		0.0 ± 0.0	0.1 ± 0.0	0.2142	0.403065
D_0__Bacteria;D_1__Bacteroidetes;D_2__Bacteroidia;D_3__Bacteroidales;__;__	0.0 ± 0.0	0.1585	0.172113		0.1 ± 0.1	0.0 ± 0.0	0.4168	0.594948		0.0 ± 0.0	0.0 ± 0.0	0.4022	0.516209		0.0 ± 0.0	0.0 ± 0.0	0.8718	0.920233		0.0 ± 0.0	0.0 ± 0.0	0.0356	0.0846703		0.3 ± 0.3	0.0 ± 0.0	1	1
D_0__Bacteria;D_1__Bacteroidetes;D_2__Bacteroidia;D_3__Flavobacteriales;D_4__Crocinitomicaceae;D_5__Crocinitomix	0.1 ± 0.1	0.0102	0.0130826		0.1 ± 0.0	0.2 ± 0.1	0.9115	0.956324		0.0 ± 0.0	0.6 ± 0.2	0.0241	0.0533054		0.0 ± 0.0	0.0 ± 0.0	0.9239	0.956055		0.0 ± 0.0	0.0 ± 0.0	0.2003	0.284297		0.2 ± 0.1	0.0 ± 0.0	0.0008	0.021
D_0__Bacteria;D_1__Bacteroidetes;D_2__Bacteroidia;D_3__Flavobacteriales;D_4__Flavobacteriaceae;D_5__Lutimonas	0.1 ± 0.0	0.1447	0.15908		0.2 ± 0.1	0.0 ± 0.0	0.001	0.00505714		0.2 ± 0.1	0.0 ± 0.0	0.0056	0.0190167		0.5 ± 0.5	0.0 ± 0.0	1	1		0.1 ± 0.0	0.0 ± 0.0	0.0652	0.126681		0.0 ± 0.0	0.0 ± 0.0	0.092	0.275254
D_0__Bacteria;D_1__Bacteroidetes;D_2__Bacteroidia;D_3__Flavobacteriales;D_4__Flavobacteriaceae;__	0.5 ± 0.2	0.0445	0.0514804		0.7 ± 0.4	0.5 ± 0.2	0.2131	0.392903		0.2 ± 0.1	1.3 ± 0.7	0.1903	0.284577		0.4 ± 0.3	0.3 ± 0.1	0.4973	0.607416		0.2 ± 0.1	0.2 ± 0.1	0.7931	0.830867		2.0 ± 1.4	0.0 ± 0.0	0.0012	0.021
D_0__Bacteria;D_1__Chlamydiae;D_2__Chlamydiae;D_3__Chlamydiales;D_4__Chlamydiaceae;D_5__uncultured Chlamydiales bacterium	0.2 ± 0.1	0	0		0.0 ± 0.0	0.2 ± 0.1	0.1336	0.284906		0.0 ± 0.0	0.0 ± 0.0	0.1187	0.189586		0.0 ± 0.0	0.9 ± 0.2	0.0005	0.004275		0.0 ± 0.0	0.0 ± 0.0	NA	NA		0.0 ± 0.0	0.0 ± 0.0	0.4509	0.606981
D_0__Bacteria;D_1__Chlamydiae;D_2__Chlamydiae;D_3__Chlamydiales;D_4__Parachlamydiaceae;__	0.1 ± 0.0	0	0		0.2 ± 0.1	0.1 ± 0.0	0.4659	0.630444		0.0 ± 0.0	0.0 ± 0.0	0.2003	0.296808		0.8 ± 0.2	0.4 ± 0.1	0.0983	0.175097		0.1 ± 0.0	0.0 ± 0.0	0.0013	0.00994783		0.0 ± 0.0	0.0 ± 0.0	0.4509	0.606981
D_0__Bacteria;D_1__Chlamydiae;D_2__Chlamydiae;D_3__Chlamydiales;D_4__Simkaniaceae;D_5__uncultured	0.4 ± 0.1	0	0		0.4 ± 0.1	0.4 ± 0.1	0.704	0.83072		0.2 ± 0.1	0.5 ± 0.1	0.0193	0.0455928		1.1 ± 0.2	0.9 ± 0.2	0.3056	0.408262		0.2 ± 0.1	0.0 ± 0.0	0.0089	0.0337021		0.0 ± 0.0	0.0 ± 0.0	0.9271	0.971667
D_0__Bacteria;D_1__Chlamydiae;D_2__Chlamydiae;D_3__Chlamydiales;__;__	0.3 ± 0.0	0	0		0.4 ± 0.1	0.2 ± 0.0	0.0664	0.17033		0.2 ± 0.0	0.2 ± 0.0	0.168	0.253556		1.1 ± 0.2	0.6 ± 0.1	0.0526	0.108764		0.2 ± 0.1	0.0 ± 0.0	0.0218	0.064341		0.0 ± 0.0	0.0 ± 0.0	0.6935	0.814513
D_0__Bacteria;D_1__Chloroflexi;D_2__Anaerolineae;D_3__Ardenticatenales;D_4__Ardenticatenaceae;D_5__uncultured	0.2 ± 0.1	0	0		0.0 ± 0.0	0.3 ± 0.1	0.0033	0.0126978		0.0 ± 0.0	1.1 ± 0.4	0.0028	0.01304		0.0 ± 0.0	0.0 ± 0.0	0.4509	0.558724		0.0 ± 0.0	0.0 ± 0.0	0.3257	0.421494		0.0 ± 0.0	0.0 ± 0.0	0.2003	0.385192
D_0__Bacteria;D_1__Cyanobacteria;D_2__Melainabacteria;D_3__Gastranaerophilales;D_4__uncultured bacterium;D_5__uncultured bacterium	0.1 ± 0.0	0	0		0.0 ± 0.0	0.1 ± 0.0	0.8398	0.923258		0.0 ± 0.0	0.0 ± 0.0	0.4022	0.516209		0.1 ± 0.0	0.4 ± 0.1	0.0054	0.018468		0.0 ± 0.0	0.0 ± 0.0	0.7143	0.77603		0.0 ± 0.0	0.0 ± 0.0	0.4509	0.606981
D_0__Bacteria;D_1__Cyanobacteria;D_2__Oxyphotobacteria;D_3__Synechococcales;D_4__Cyanobiaceae;D_5__Cyanobium PCC-6307	0.1 ± 0.0	0.0001	0.000171845		0.2 ± 0.1	0.0 ± 0.0	0.0001	0.000708		0.0 ± 0.0	0.0 ± 0.0	0.0151	0.0390683		0.0 ± 0.0	0.0 ± 0.0	0.0169	0.0458714		0.0 ± 0.0	0.1 ± 0.1	0.0246	0.0657412		0.6 ± 0.2	0.0 ± 0.0	0.0026	0.0303333
D_0__Bacteria;D_1__Cyanobacteria;D_2__Oxyphotobacteria;D_3__Synechococcales;D_4__Cyanobiaceae;D_5__Synechococcus CC9902	2.9 ± 0.8	0.0004	0.000632143		10.5 ± 2.4	0.4 ± 0.1	0	0		10.3 ± 2.5	0.5 ± 0.1	0.0001	0.00271667		1.4 ± 0.3	0.1 ± 0.0	0.0001	0.00100588		16.1 ± 7.7	0.1 ± 0.0	0.0001	0.00195556		14.0 ± 3.3	0.8 ± 0.3	0.0005	0.021
D_0__Bacteria;D_1__Dependentiae;D_2__Babeliae;D_3__Babeliales;D_4__Babeliaceae;D_5__uncultured bacterium	0.4 ± 0.1	0	0		0.1 ± 0.0	0.5 ± 0.2	0.7285	0.851929		0.0 ± 0.0	0.0 ± 0.0	0.4509	0.544903		0.2 ± 0.0	1.9 ± 0.5	0.0001	0.00100588		0.0 ± 0.0	0.0 ± 0.0	0.106	0.176		0.0 ± 0.0	0.0 ± 0.0	0.8883	0.959583
D_0__Bacteria;D_1__Dependentiae;D_2__Babeliae;D_3__Babeliales;__;__	0.4 ± 0.1	0	0		0.1 ± 0.0	0.4 ± 0.1	0.3154	0.507507		0.0 ± 0.0	0.0 ± 0.0	0.7143	0.765993		0.4 ± 0.1	1.7 ± 0.3	0.0015	0.00693243		0.0 ± 0.0	0.0 ± 0.0	0.0031	0.01705		0.0 ± 0.0	0.0 ± 0.0	0.1678	0.335284
D_0__Bacteria;D_1__Epsilonbacteraeota;D_2__Campylobacteria;D_3__Campylobacterales;D_4__Arcobacteraceae;D_5__Arcobacter	2.8 ± 0.9	0	0		0.1 ± 0.0	3.7 ± 1.2	0.1238	0.267227		0.1 ± 0.0	0.6 ± 0.2	0.0107	0.0314357		0.1 ± 0.0	0.0 ± 0.0	0.1349	0.221807		0.1 ± 0.0	14.0 ± 3.7	0.0001	0.00195556		0.1 ± 0.0	0.1 ± 0.0	0.1186	0.279533
D_0__Bacteria;D_1__Epsilonbacteraeota;D_2__Campylobacteria;D_3__Campylobacterales;D_4__Helicobacteraceae;D_5__Helicobacter	0.1 ± 0.0	0	0		0.0 ± 0.0	0.2 ± 0.1	0.2125	0.392903		0.0 ± 0.0	0.0 ± 0.0	0.4509	0.544903		0.0 ± 0.0	0.0 ± 0.0	0.8958	0.934035		0.1 ± 0.1	0.5 ± 0.1	0.0806	0.146243		0.0 ± 0.0	0.1 ± 0.1	0.1198	0.279533
D_0__Bacteria;D_1__Epsilonbacteraeota;D_2__Campylobacteria;D_3__Campylobacterales;D_4__Sulfurovaceae;D_5__Sulfurovum	1.1 ± 0.3	0.0075	0.00983333		4.1 ± 0.9	0.1 ± 0.0	0	0		1.9 ± 0.4	0.2 ± 0.1	0.0035	0.0150132		9.9 ± 1.3	0.2 ± 0.0	0.0001	0.00100588		3.8 ± 1.1	0.1 ± 0.1	0.0015	0.01056		0.7 ± 0.2	0.0 ± 0.0	0.0012	0.021
D_0__Bacteria;D_1__Epsilonbacteraeota;D_2__Campylobacteria;D_3__Campylobacterales;D_4__Thiovulaceae;D_5__Sulfurimonas	0.1 ± 0.0	0.003	0.00411628		0.0 ± 0.0	0.1 ± 0.0	0.002	0.00885		0.0 ± 0.0	0.1 ± 0.1	0.0135	0.0360738		0.0 ± 0.0	0.4 ± 0.2	0.0039	0.01482		0.0 ± 0.0	0.0 ± 0.0	0.5389	0.615886		0.0 ± 0.0	0.1 ± 0.0	0.5406	0.695625
D_0__Bacteria;D_1__Firmicutes;D_2__Bacilli;D_3__Bacillales;D_4__Bacillaceae;D_5__Bacillus	0.2 ± 0.0	0	0		0.3 ± 0.1	0.1 ± 0.0	0.2948	0.478712		0.1 ± 0.0	0.0 ± 0.0	0.0527	0.095872		1.0 ± 0.3	0.4 ± 0.1	0.0655	0.128741		0.1 ± 0.0	0.1 ± 0.0	0.351	0.444432		0.0 ± 0.0	0.0 ± 0.0	0.3245	0.518159
D_0__Bacteria;D_1__Firmicutes;D_2__Bacilli;D_3__Bacillales;D_4__Planococcaceae;__	0.2 ± 0.0	0	0		0.3 ± 0.1	0.1 ± 0.0	0.97	0.981086		0.0 ± 0.0	0.0 ± 0.0	0.2356	0.339848		1.1 ± 0.2	0.4 ± 0.1	0.0107	0.0332673		0.0 ± 0.0	0.0 ± 0.0	0.6442	0.70862		0.0 ± 0.0	0.0 ± 0.0	0.8825	0.959239
D_0__Bacteria;D_1__Firmicutes;D_2__Bacilli;D_3__Bacillales;D_4__Staphylococcaceae;D_5__Staphylococcus	0.2 ± 0.1	0	0		0.1 ± 0.0	0.3 ± 0.1	0.4523	0.626276		0.0 ± 0.0	0.0 ± 0.0	0.4509	0.544903		0.1 ± 0.1	0.1 ± 0.1	0.0698	0.13262		0.2 ± 0.1	0.9 ± 0.2	0.0983	0.16477		0.0 ± 0.0	0.1 ± 0.0	0.0223	0.107365
D_0__Bacteria;D_1__Firmicutes;D_2__Bacilli;D_3__Lactobacillales;D_4__Carnobacteriaceae;D_5__Trichococcus	0.7 ± 0.3	0	0		1.2 ± 0.4	0.5 ± 0.4	0.0026	0.0104591		3.7 ± 1.2	1.7 ± 1.4	0.0054	0.0187277		1.1 ± 0.1	0.3 ± 0.0	0.0001	0.00100588		0.0 ± 0.0	0.0 ± 0.0	0.0013	0.00994783		0.1 ± 0.0	0.0 ± 0.0	0.0067	0.0488542
D_0__Bacteria;D_1__Firmicutes;D_2__Bacilli;D_3__Lactobacillales;D_4__Lactobacillaceae;D_5__Lactobacillus	0.9 ± 0.2	0	0		0.3 ± 0.1	1.1 ± 0.3	0.6807	0.808617		0.1 ± 0.0	0.2 ± 0.2	0.5926	0.694919		0.4 ± 0.1	0.4 ± 0.3	0.0144	0.0416468		0.6 ± 0.2	3.1 ± 0.8	0.0254	0.0657412		0.1 ± 0.0	0.7 ± 0.3	0.0254	0.110122
D_0__Bacteria;D_1__Firmicutes;D_2__Bacilli;D_3__Lactobacillales;D_4__Streptococcaceae;D_5__Lactococcus	0.3 ± 0.1	0	0		0.7 ± 0.2	0.2 ± 0.1	0.001	0.00505714		2.3 ± 0.3	0.6 ± 0.3	0.0025	0.0119853		0.5 ± 0.1	0.1 ± 0.0	0.0001	0.00100588		0.1 ± 0.0	0.1 ± 0.0	0.3791	0.472101		0.1 ± 0.0	0.1 ± 0.0	0.0967	0.276389
D_0__Bacteria;D_1__Firmicutes;D_2__Bacilli;__;__;__	0.1 ± 0.1	0.366	0.387916		0.4 ± 0.3	0.0 ± 0.0	0.0075	0.0241364		0.0 ± 0.0	0.0 ± 0.0	0.8883	0.904956		0.0 ± 0.0	0.0 ± 0.0	0.6669	0.726369		1.1 ± 1.1	0.0 ± 0.0	0.0177	0.0556286		0.6 ± 0.3	0.0 ± 0.0	0.0041	0.0377632
D_0__Bacteria;D_1__Firmicutes;D_2__Clostridia;D_3__Clostridiales;D_4__Clostridiaceae 1;D_5__Candidatus Arthromitus	0.0 ± 0.0	0.0008	0.0012		0.0 ± 0.0	0.0 ± 0.0	0.4328	0.607981		0.0 ± 0.0	0.0 ± 0.0	NA	NA		0.0 ± 0.0	0.0 ± 0.0	0.068	0.130652		0.0 ± 0.0	0.0 ± 0.0	0.2356	0.326501		0.0 ± 0.0	0.2 ± 0.1	0.1129	0.279533
D_0__Bacteria;D_1__Firmicutes;D_2__Clostridia;D_3__Clostridiales;D_4__Clostridiaceae 1;D_5__Clostridium sensu stricto 1	0.2 ± 0.0	0	0		0.3 ± 0.1	0.2 ± 0.0	0.7382	0.853996		0.0 ± 0.0	0.0 ± 0.0	0.825	0.851108		1.0 ± 0.3	0.4 ± 0.1	0.1418	0.226615		0.0 ± 0.0	0.1 ± 0.1	0.8612	0.881017		0.0 ± 0.0	0.2 ± 0.1	0.2182	0.406223
D_0__Bacteria;D_1__Firmicutes;D_2__Clostridia;D_3__Clostridiales;D_4__Clostridiaceae 1;D_5__Clostridium sensu stricto 18	0.0 ± 0.0	0.0025	0.00354		0.0 ± 0.0	0.0 ± 0.0	0.3384	0.520842		0.0 ± 0.0	0.0 ± 0.0	0.6442	0.702313		0.0 ± 0.0	0.0 ± 0.0	0.0151	0.0416468		0.0 ± 0.0	0.1 ± 0.1	0.8377	0.872398		0.0 ± 0.0	0.0 ± 0.0	NA	NA
D_0__Bacteria;D_1__Firmicutes;D_2__Clostridia;D_3__Clostridiales;D_4__Clostridiaceae 1;D_5__uncultured	0.1 ± 0.0	0	0		0.1 ± 0.0	0.2 ± 0.0	0.2628	0.458291		0.0 ± 0.0	0.1 ± 0.0	0.0023	0.0119853		0.1 ± 0.0	0.5 ± 0.1	0.0001	0.00100588		0.1 ± 0.0	0.0 ± 0.0	0.0056	0.0238857		0.0 ± 0.0	0.0 ± 0.0	0.1686	0.335284
D_0__Bacteria;D_1__Firmicutes;D_2__Clostridia;D_3__Clostridiales;D_4__Family XII;D_5__Fusibacter	1.2 ± 0.3	0	0		0.9 ± 0.6	1.2 ± 0.4	0.018	0.0531		0.0 ± 0.0	0.3 ± 0.1	0.0043	0.0175225		0.0 ± 0.0	0.1 ± 0.1	0.0023	0.0098325		1.0 ± 0.5	2.3 ± 0.7	0.4973	0.575821		2.7 ± 2.4	2.3 ± 1.2	0.9328	0.971667
D_0__Bacteria;D_1__Firmicutes;D_2__Clostridia;D_3__Clostridiales;D_4__Lachnospiraceae;D_5__Agathobacter	0.1 ± 0.0	0.4976	0.518089		0.1 ± 0.0	0.1 ± 0.1	0.0227	0.0648048		0.1 ± 0.0	0.0 ± 0.0	0.0013	0.010432		0.1 ± 0.0	0.0 ± 0.0	0.0105	0.0332673		0.0 ± 0.0	0.2 ± 0.2	0.7744	0.821051		0.0 ± 0.0	0.0 ± 0.0	0.5879	0.750967
D_0__Bacteria;D_1__Firmicutes;D_2__Clostridia;D_3__Clostridiales;D_4__Lachnospiraceae;D_5__Blautia	0.1 ± 0.1	0.8556	0.865378		0.1 ± 0.0	0.1 ± 0.1	0.7316	0.851929		0.1 ± 0.1	0.1 ± 0.0	0.3725	0.497216		0.1 ± 0.1	0.0 ± 0.0	0.3305	0.431416		0.0 ± 0.0	0.4 ± 0.2	0.5111	0.587932		0.0 ± 0.0	0.1 ± 0.0	0.7235	0.83029
D_0__Bacteria;D_1__Firmicutes;D_2__Clostridia;D_3__Clostridiales;D_4__Lachnospiraceae;D_5__Lachnospiraceae NK4A136 group	0.4 ± 0.1	0	0		0.1 ± 0.0	0.5 ± 0.1	0.5763	0.730972		0.0 ± 0.0	0.0 ± 0.0	0.0512	0.095872		0.2 ± 0.1	0.1 ± 0.1	0.2942	0.396128		0.2 ± 0.1	1.1 ± 0.2	0.0254	0.0657412		0.1 ± 0.0	0.7 ± 0.4	0.2661	0.452112
D_0__Bacteria;D_1__Firmicutes;D_2__Clostridia;D_3__Clostridiales;D_4__Lachnospiraceae;D_5__[Ruminococcus] torques group	0.1 ± 0.0	0.0172	0.0212895		0.0 ± 0.0	0.1 ± 0.1	0.3773	0.561194		0.0 ± 0.0	0.0 ± 0.0	0.5028	0.598222		0.0 ± 0.0	0.0 ± 0.0	0.068	0.130652		0.0 ± 0.0	0.3 ± 0.2	0.1917	0.276551		0.0 ± 0.0	0.1 ± 0.0	0.1187	0.279533
D_0__Bacteria;D_1__Firmicutes;D_2__Clostridia;D_3__Clostridiales;D_4__Lachnospiraceae;__	0.2 ± 0.1	0	0		0.1 ± 0.0	0.3 ± 0.1	0.9595	0.981086		0.0 ± 0.0	0.0 ± 0.0	0.8883	0.904956		0.1 ± 0.0	0.1 ± 0.1	0.2463	0.348077		0.2 ± 0.0	0.7 ± 0.2	0.168	0.24904		0.1 ± 0.0	0.2 ± 0.1	0.168	0.335284
D_0__Bacteria;D_1__Firmicutes;D_2__Clostridia;D_3__Clostridiales;D_4__Peptostreptococcaceae;D_5__Romboutsia	0.4 ± 0.1	0	0		0.8 ± 0.4	0.3 ± 0.1	0.5224	0.695889		0.1 ± 0.0	0.1 ± 0.0	0.5999	0.698455		3.0 ± 0.9	0.4 ± 0.1	0.0015	0.00693243		0.1 ± 0.0	0.4 ± 0.3	0.0967	0.16477		0.0 ± 0.0	0.1 ± 0.0	0.2529	0.438193
D_0__Bacteria;D_1__Firmicutes;D_2__Clostridia;D_3__Clostridiales;D_4__Peptostreptococcaceae;D_5__Tepidibacter	0.1 ± 0.0	0	0		0.2 ± 0.1	0.1 ± 0.0	0.1889	0.369949		0.0 ± 0.0	0.1 ± 0.0	0.0135	0.0360738		0.0 ± 0.0	0.2 ± 0.0	0.0022	0.00964615		0.9 ± 0.4	0.1 ± 0.1	0.023	0.0652903		0.0 ± 0.0	0.0 ± 0.0	0.9281	0.971667
D_0__Bacteria;D_1__Firmicutes;D_2__Clostridia;D_3__Clostridiales;D_4__Peptostreptococcaceae;D_5__Terrisporobacter	0.1 ± 0.1	0	0		0.4 ± 0.2	0.0 ± 0.0	1	1		0.0 ± 0.0	0.0 ± 0.0	0.4509	0.544903		1.4 ± 0.5	0.1 ± 0.0	0.0012	0.00603529		0.0 ± 0.0	0.0 ± 0.0	0.4509	0.533079		0.0 ± 0.0	0.0 ± 0.0	0.3257	0.518159
D_0__Bacteria;D_1__Firmicutes;D_2__Clostridia;D_3__Clostridiales;D_4__Ruminococcaceae;D_5__CAG-352	0.0 ± 0.0	0.5428	0.561846		0.0 ± 0.0	0.0 ± 0.0	0.1477	0.303987		0.0 ± 0.0	0.0 ± 0.0	NA	NA		0.0 ± 0.0	0.0 ± 0.0	0.4509	0.558724		0.0 ± 0.0	0.1 ± 0.1	0.4509	0.533079		0.0 ± 0.0	0.0 ± 0.0	0.4509	0.606981
D_0__Bacteria;D_1__Firmicutes;D_2__Clostridia;D_3__Clostridiales;D_4__Ruminococcaceae;D_5__Faecalibacterium	0.2 ± 0.1	0.0003	0.000487156		0.1 ± 0.0	0.2 ± 0.1	0.5592	0.723116		0.0 ± 0.0	0.0 ± 0.0	0.2356	0.339848		0.2 ± 0.1	0.0 ± 0.0	0.0546	0.108764		0.1 ± 0.0	0.7 ± 0.4	0.3136	0.414989		0.0 ± 0.0	0.1 ± 0.0	0.1349	0.308942
D_0__Bacteria;D_1__Firmicutes;D_2__Clostridia;D_3__Clostridiales;D_4__Ruminococcaceae;D_5__Ruminococcaceae UCG-014	0.2 ± 0.0	0	0		0.1 ± 0.0	0.2 ± 0.1	0.7783	0.875366		0.1 ± 0.0	0.0 ± 0.0	0.0051	0.0187277		0.1 ± 0.0	0.1 ± 0.1	0.5218	0.619637		0.1 ± 0.0	0.7 ± 0.2	0.0254	0.0657412		0.0 ± 0.0	0.1 ± 0.0	0.0658	0.2303
D_0__Bacteria;D_1__Firmicutes;D_2__Clostridia;D_3__Clostridiales;D_4__Ruminococcaceae;D_5__Subdoligranulum	0.1 ± 0.0	0.7176	0.73846		0.1 ± 0.0	0.1 ± 0.0	0.0027	0.01062		0.1 ± 0.0	0.0 ± 0.0	0.0046	0.0182878		0.1 ± 0.0	0.0 ± 0.0	0.0037	0.014714		0.1 ± 0.1	0.2 ± 0.1	0.4434	0.533079		0.0 ± 0.0	0.0 ± 0.0	0.3672	0.553966
D_0__Bacteria;D_1__Firmicutes;D_2__Clostridia;D_3__Clostridiales;D_4__Ruminococcaceae;D_5__uncultured	0.2 ± 0.1	0	0		0.1 ± 0.0	0.2 ± 0.1	0.8772	0.949756		0.0 ± 0.0	0.0 ± 0.0	NA	NA		0.1 ± 0.0	0.1 ± 0.0	0.0304	0.0742629		0.1 ± 0.0	0.2 ± 0.1	0.0886	0.155936		0.0 ± 0.0	0.6 ± 0.4	0.0983	0.276389
D_0__Bacteria;D_1__Firmicutes;D_2__Clostridia;D_3__Clostridiales;__;__	0.1 ± 0.0	0.0021	0.00302195		0.4 ± 0.1	0.0 ± 0.0	0.0012	0.00574054		0.0 ± 0.0	0.0 ± 0.0	0.7307	0.773356		0.1 ± 0.0	0.0 ± 0.0	0.0038	0.0147682		0.7 ± 0.4	0.1 ± 0.0	0.0112	0.0410667		0.6 ± 0.3	0.1 ± 0.0	0.0258	0.110122
D_0__Bacteria;D_1__Firmicutes;D_2__Erysipelotrichia;D_3__Erysipelotrichales;D_4__Erysipelotrichaceae;D_5__Dubosiella	0.1 ± 0.1	0.058	0.0662323		0.0 ± 0.0	0.1 ± 0.1	0.3919	0.573275		0.0 ± 0.0	0.0 ± 0.0	0.6442	0.702313		0.1 ± 0.1	0.0 ± 0.0	0.1395	0.226615		0.0 ± 0.0	0.3 ± 0.2	0.1187	0.193437		0.0 ± 0.0	0.0 ± 0.0	0.2356	0.4123
D_0__Bacteria;D_1__Firmicutes;D_2__Erysipelotrichia;D_3__Erysipelotrichales;D_4__Erysipelotrichaceae;D_5__Faecalibaculum	0.2 ± 0.1	0	0		0.1 ± 0.0	0.2 ± 0.1	0.6182	0.765185		0.0 ± 0.0	0.0 ± 0.0	0.6442	0.702313		0.0 ± 0.0	0.0 ± 0.0	0.0151	0.0416468		0.2 ± 0.1	0.7 ± 0.2	0.1974	0.282459		0.0 ± 0.0	0.0 ± 0.0	0.0817	0.25943
D_0__Bacteria;D_1__Firmicutes;D_2__Erysipelotrichia;D_3__Erysipelotrichales;D_4__Erysipelotrichaceae;D_5__Holdemanella	0.0 ± 0.0	0.1528	0.166948		0.0 ± 0.0	0.1 ± 0.0	0.2698	0.459179		0.0 ± 0.0	0.0 ± 0.0	0.0242	0.0533054		0.0 ± 0.0	0.0 ± 0.0	0.0087	0.0286096		0.0 ± 0.0	0.2 ± 0.1	0.1263	0.20208		0.0 ± 0.0	0.0 ± 0.0	0.2356	0.4123
D_0__Bacteria;D_1__Firmicutes;D_2__Erysipelotrichia;D_3__Erysipelotrichales;D_4__Erysipelotrichaceae;D_5__Turicibacter	0.2 ± 0.0	0	0		0.2 ± 0.1	0.2 ± 0.1	0.9318	0.970168		0.0 ± 0.0	0.0 ± 0.0	0.6463	0.702313		0.5 ± 0.2	0.1 ± 0.0	0.0052	0.0181469		0.2 ± 0.1	0.6 ± 0.2	0.0983	0.16477		0.0 ± 0.0	0.0 ± 0.0	0.1518	0.32006
D_0__Bacteria;D_1__Fusobacteria;D_2__Fusobacteriia;D_3__Fusobacteriales;D_4__Fusobacteriaceae;D_5__Fusobacterium	0.1 ± 0.0	0.0428	0.0501695		0.0 ± 0.0	0.2 ± 0.1	0.0829	0.195644		0.0 ± 0.0	0.0 ± 0.0	0.9647	0.970655		0.0 ± 0.0	0.0 ± 0.0	0.0449	0.101025		0.0 ± 0.0	0.5 ± 0.2	0.0242	0.0657412		0.0 ± 0.0	0.1 ± 0.0	0.0078	0.0525
D_0__Bacteria;D_1__Fusobacteria;D_2__Fusobacteriia;D_3__Fusobacteriales;D_4__Fusobacteriaceae;D_5__Propionigenium	0.1 ± 0.0	0	0		0.1 ± 0.1	0.1 ± 0.0	0.5229	0.695889		0.0 ± 0.0	0.1 ± 0.1	0.1518	0.235651		0.0 ± 0.0	0.0 ± 0.0	0.106	0.184959		0.3 ± 0.2	0.2 ± 0.1	0.7919	0.830867		0.0 ± 0.0	0.0 ± 0.0	0.2356	0.4123
D_0__Bacteria;D_1__Fusobacteria;D_2__Fusobacteriia;D_3__Fusobacteriales;D_4__Fusobacteriaceae;D_5__Psychrilyobacter	0.1 ± 0.0	0.0104	0.0132432		0.0 ± 0.0	0.1 ± 0.1	0.0041	0.0148102		0.0 ± 0.0	0.3 ± 0.2	0.0078	0.02445		0.0 ± 0.0	0.0 ± 0.0	0.0223	0.0552652		0.0 ± 0.0	0.1 ± 0.0	0.8485	0.878447		0.0 ± 0.0	0.0 ± 0.0	1	1
D_0__Bacteria;D_1__Patescibacteria;D_2__Gracilibacteria;D_3__JGI 0000069-P22;D_4__uncultured bacterium;D_5__uncultured bacterium	0.1 ± 0.0	0.0005	0.000783186		0.0 ± 0.0	0.1 ± 0.0	0.0697	0.172329		0.0 ± 0.0	0.0 ± 0.0	0.0547	0.095872		0.0 ± 0.0	0.0 ± 0.0	0.6442	0.706142		0.0 ± 0.0	0.2 ± 0.1	0.0611	0.126681		0.0 ± 0.0	0.0 ± 0.0	0.4913	0.656317
D_0__Bacteria;D_1__Patescibacteria;D_2__Gracilibacteria;D_3__JGI 0000069-P22;__;__	0.1 ± 0.0	0.0209	0.0255124		0.0 ± 0.0	0.1 ± 0.0	0.0021	0.00906585		0.0 ± 0.0	0.1 ± 0.0	0.0223	0.0511958		0.0 ± 0.0	0.0 ± 0.0	0.1686	0.259735		0.0 ± 0.0	0.2 ± 0.1	0.0473	0.108114		0.0 ± 0.0	0.0 ± 0.0	1	1
D_0__Bacteria;D_1__Patescibacteria;D_2__Saccharimonadia;D_3__Saccharimonadales;D_4__uncultured bacterium;D_5__uncultured bacterium	0.2 ± 0.0	0	0		0.1 ± 0.0	0.2 ± 0.0	0.1902	0.369949		0.1 ± 0.0	0.4 ± 0.1	0.0193	0.0455928		0.2 ± 0.1	0.3 ± 0.1	1	1		0.0 ± 0.0	0.0 ± 0.0	0.0302	0.0759314		0.0 ± 0.0	0.1 ± 0.0	0.0971	0.276389
D_0__Bacteria;D_1__Patescibacteria;D_2__Saccharimonadia;D_3__Saccharimonadales;__;__	0.1 ± 0.0	0	0		0.3 ± 0.1	0.1 ± 0.0	0.1096	0.245559		0.6 ± 0.2	0.2 ± 0.1	0.018	0.0454424		0.6 ± 0.1	0.1 ± 0.0	0.0037	0.014714		0.0 ± 0.0	0.0 ± 0.0	0.4446	0.533079		0.0 ± 0.0	0.0 ± 0.0	0.181	0.355899
D_0__Bacteria;D_1__Planctomycetes;D_2__Planctomycetacia;D_3__Pirellulales;D_4__Pirellulaceae;D_5__Blastopirellula	0.2 ± 0.0	0	0		0.5 ± 0.1	0.1 ± 0.0	0.0003	0.00177		1.2 ± 0.2	0.2 ± 0.1	0.0005	0.00626923		0.6 ± 0.2	0.3 ± 0.1	0.1186	0.197065		0.2 ± 0.1	0.0 ± 0.0	0.0003	0.0044		0.1 ± 0.0	0.1 ± 0.0	0.0227	0.107365
D_0__Bacteria;D_1__Planctomycetes;D_2__Planctomycetacia;D_3__Pirellulales;D_4__Pirellulaceae;D_5__Pir4 lineage	0.3 ± 0.1	0	0		0.7 ± 0.2	0.2 ± 0.0	0.0043	0.015222		1.4 ± 0.3	0.4 ± 0.1	0.0003	0.00543333		1.2 ± 0.1	0.2 ± 0.0	0.0001	0.00100588		0.2 ± 0.1	0.0 ± 0.0	0.0041	0.01892		0.0 ± 0.0	0.1 ± 0.0	0.5358	0.695625
D_0__Bacteria;D_1__Planctomycetes;D_2__Planctomycetacia;D_3__Pirellulales;D_4__Pirellulaceae;D_5__Rhodopirellula	0.3 ± 0.1	0	0		0.7 ± 0.1	0.2 ± 0.0	0.0003	0.00177		1.5 ± 0.2	0.5 ± 0.1	0.0001	0.00271667		0.7 ± 0.1	0.3 ± 0.0	0.0009	0.00603529		0.4 ± 0.2	0.0 ± 0.0	0.0022	0.0133517		0.1 ± 0.1	0.1 ± 0.0	0.1364	0.308942
D_0__Bacteria;D_1__Planctomycetes;D_2__Planctomycetacia;D_3__Pirellulales;D_4__Pirellulaceae;D_5__Rubripirellula	0.3 ± 0.0	0	0		0.6 ± 0.1	0.2 ± 0.0	0	0		1.2 ± 0.2	0.3 ± 0.1	0.0015	0.010432		0.5 ± 0.2	0.2 ± 0.0	0.1898	0.287371		0.4 ± 0.1	0.0 ± 0.0	0.0001	0.00195556		0.2 ± 0.1	0.0 ± 0.0	0.0441	0.167772
D_0__Bacteria;D_1__Planctomycetes;D_2__Planctomycetacia;D_3__Pirellulales;D_4__Pirellulaceae;D_5__uncultured	0.6 ± 0.1	0.0003	0.000487156		2.1 ± 0.4	0.1 ± 0.0	0	0		2.0 ± 0.3	0.2 ± 0.1	0.0001	0.00271667		3.6 ± 0.2	0.2 ± 0.0	0.0001	0.00100588		2.1 ± 1.2	0.0 ± 0.0	0.0012	0.00994783		0.7 ± 0.3	0.1 ± 0.0	0.0015	0.021875
D_0__Bacteria;D_1__Planctomycetes;D_2__Planctomycetacia;D_3__Pirellulales;D_4__Pirellulaceae;__	0.1 ± 0.0	0	0		0.4 ± 0.1	0.0 ± 0.0	0	0		0.9 ± 0.2	0.1 ± 0.0	0.0014	0.010432		0.5 ± 0.1	0.1 ± 0.0	0.0012	0.00603529		0.1 ± 0.0	0.0 ± 0.0	0.0409	0.0959787		0.0 ± 0.0	0.0 ± 0.0	0.1431	0.316994
D_0__Bacteria;D_1__Planctomycetes;D_2__Planctomycetacia;D_3__Planctomycetales;D_4__Gimesiaceae;D_5__Gimesia	0.2 ± 0.0	0	0		0.2 ± 0.1	0.2 ± 0.0	0.4662	0.630444		0.5 ± 0.1	0.5 ± 0.1	0.7354	0.773356		0.2 ± 0.0	0.4 ± 0.1	0.1186	0.197065		0.3 ± 0.1	0.0 ± 0.0	0.0032	0.0170667		0.0 ± 0.0	0.1 ± 0.0	0.5111	0.6725
D_0__Bacteria;D_1__Planctomycetes;D_2__Planctomycetacia;D_3__Planctomycetales;D_4__Gimesiaceae;D_5__uncultured	0.4 ± 0.1	0	0		0.4 ± 0.1	0.4 ± 0.1	0.4259	0.603074		0.9 ± 0.2	0.8 ± 0.1	0.6116	0.702313		0.3 ± 0.1	0.7 ± 0.1	0.0328	0.0768329		0.2 ± 0.1	0.0 ± 0.0	0.0014	0.0102667		0.1 ± 0.0	0.1 ± 0.0	0.4304	0.606981
D_0__Bacteria;D_1__Proteobacteria;D_2__Alphaproteobacteria;D_3__Acetobacterales;D_4__Acetobacteraceae;__	0.0 ± 0.0	0.1388	0.153548		0.0 ± 0.0	0.0 ± 0.0	0.0897	0.204685		0.0 ± 0.0	0.0 ± 0.0	NA	NA		0.0 ± 0.0	0.0 ± 0.0	0.6442	0.706142		0.0 ± 0.0	0.1 ± 0.1	0.3257	0.421494		0.0 ± 0.0	0.0 ± 0.0	0.2356	0.4123
D_0__Bacteria;D_1__Proteobacteria;D_2__Alphaproteobacteria;D_3__Caulobacterales;D_4__Caulobacteraceae;D_5__Brevundimonas	0.1 ± 0.1	0	0		0.0 ± 0.0	0.1 ± 0.1	0.873	0.949756		0.0 ± 0.0	0.0 ± 0.0	0.0016	0.010432		0.1 ± 0.0	0.0 ± 0.0	0.5381	0.634587		0.0 ± 0.0	0.0 ± 0.0	0.0817	0.146727		0.1 ± 0.0	0.5 ± 0.3	0.0418	0.16625
D_0__Bacteria;D_1__Proteobacteria;D_2__Alphaproteobacteria;D_3__Rhizobiales;D_4__Beijerinckiaceae;D_5__Methylobacterium	0.1 ± 0.0	0.0771	0.0863715		0.0 ± 0.0	0.1 ± 0.1	0.6371	0.772375		0.0 ± 0.0	0.0 ± 0.0	0.3752	0.497216		0.1 ± 0.0	0.0 ± 0.0	0.0525	0.108764		0.0 ± 0.0	0.0 ± 0.0	0.0356	0.0846703		0.0 ± 0.0	0.2 ± 0.2	0.7064	0.824133
D_0__Bacteria;D_1__Proteobacteria;D_2__Alphaproteobacteria;D_3__Rhizobiales;D_4__Hyphomicrobiaceae;D_5__Filomicrobium	0.1 ± 0.0	0	0		0.1 ± 0.0	0.2 ± 0.0	0.88	0.949756		0.1 ± 0.0	0.3 ± 0.1	0.0054	0.0187277		0.1 ± 0.0	0.3 ± 0.1	0.0193	0.0507738		0.1 ± 0.0	0.0 ± 0.0	0.0008	0.0088		0.0 ± 0.0	0.0 ± 0.0	0.1145	0.279533
D_0__Bacteria;D_1__Proteobacteria;D_2__Alphaproteobacteria;D_3__Rhizobiales;D_4__Methyloligellaceae;D_5__Methyloceanibacter	0.1 ± 0.0	0.0016	0.0023405		0.3 ± 0.1	0.0 ± 0.0	0	0		0.1 ± 0.0	0.1 ± 0.0	0.0353	0.0682682		0.8 ± 0.2	0.1 ± 0.0	0.0012	0.00603529		0.1 ± 0.0	0.0 ± 0.0	0	0		0.2 ± 0.0	0.0 ± 0.0	0.0006	0.021
D_0__Bacteria;D_1__Proteobacteria;D_2__Alphaproteobacteria;D_3__Rhizobiales;D_4__Methyloligellaceae;D_5__uncultured	0.3 ± 0.1	0.0001	0.000171845		0.0 ± 0.0	0.3 ± 0.1	0	0		0.0 ± 0.0	0.2 ± 0.0	0.0108	0.0314357		0.0 ± 0.0	1.0 ± 0.3	0.0033	0.0137634		0.0 ± 0.0	0.0 ± 0.0	0.0204	0.0629895		0.0 ± 0.0	0.1 ± 0.1	0.0764	0.257115
D_0__Bacteria;D_1__Proteobacteria;D_2__Alphaproteobacteria;D_3__Rhizobiales;D_4__Rhizobiaceae;D_5__Hoeflea	0.7 ± 0.2	0.0001	0.000171845		0.0 ± 0.0	0.9 ± 0.3	0.0002	0.00131111		0.0 ± 0.0	2.9 ± 0.8	0.0023	0.0119853		0.0 ± 0.0	0.5 ± 0.1	0.0045	0.0160313		0.1 ± 0.0	0.0 ± 0.0	0.1698	0.24904		0.0 ± 0.0	0.1 ± 0.0	0.0356	0.144884
D_0__Bacteria;D_1__Proteobacteria;D_2__Alphaproteobacteria;D_3__Rhizobiales;D_4__Rhizobiaceae;D_5__Phyllobacterium	8.9 ± 1.6	0	0		12.1 ± 4.6	7.8 ± 1.5	0.5597	0.723116		45.9 ± 4.2	23.3 ± 3.5	0.0054	0.0187277		1.0 ± 0.2	0.7 ± 0.4	0.0526	0.108764		0.4 ± 0.2	2.6 ± 1.7	0.0655	0.126681		1.1 ± 0.7	4.7 ± 1.0	0.0054	0.041087
D_0__Bacteria;D_1__Proteobacteria;D_2__Alphaproteobacteria;D_3__Rhizobiales;D_4__Rhizobiaceae;D_5__Pseudahrensia	0.5 ± 0.1	0	0		0.7 ± 0.1	0.5 ± 0.1	0.0266	0.0747333		0.3 ± 0.1	0.7 ± 0.1	0.0193	0.0455928		1.3 ± 0.3	1.0 ± 0.2	0.2661	0.369944		0.9 ± 0.2	0.1 ± 0.0	0.0021	0.0132		0.4 ± 0.1	0.2 ± 0.1	0.0807	0.25943
D_0__Bacteria;D_1__Proteobacteria;D_2__Alphaproteobacteria;D_3__Rhizobiales;D_4__Stappiaceae;D_5__Labrenzia	0.5 ± 0.1	0.0001	0.000171845		0.0 ± 0.0	0.6 ± 0.1	0.0001	0.000708		0.0 ± 0.0	0.2 ± 0.0	0.0011	0.00996111		0.0 ± 0.0	1.9 ± 0.4	0.0001	0.00100588		0.1 ± 0.0	0.3 ± 0.1	0.3136	0.414989		0.1 ± 0.0	0.1 ± 0.1	0.6199	0.774875
D_0__Bacteria;D_1__Proteobacteria;D_2__Alphaproteobacteria;D_3__Rhodobacterales;D_4__Rhodobacteraceae;D_5__Aliiroseovarius	0.5 ± 0.2	0.0015	0.0022125		0.0 ± 0.0	0.6 ± 0.2	0	0		0.0 ± 0.0	0.2 ± 0.1	0.0078	0.02445		0.0 ± 0.0	0.1 ± 0.0	0.0547	0.108764		0.0 ± 0.0	2.0 ± 0.7	0.0037	0.01892		0.0 ± 0.0	0.1 ± 0.1	0.0817	0.25943
D_0__Bacteria;D_1__Proteobacteria;D_2__Alphaproteobacteria;D_3__Rhodobacterales;D_4__Rhodobacteraceae;D_5__Leisingera	0.4 ± 0.1	0	0		0.0 ± 0.0	0.5 ± 0.2	0.0004	0.00228387		0.0 ± 0.0	0.5 ± 0.2	0.0135	0.0360738		0.0 ± 0.0	0.0 ± 0.0	NA	NA		0.0 ± 0.0	1.6 ± 0.6	0.0043	0.01892		0.0 ± 0.0	0.1 ± 0.1	0.3257	0.518159
D_0__Bacteria;D_1__Proteobacteria;D_2__Alphaproteobacteria;D_3__Rhodobacterales;D_4__Rhodobacteraceae;D_5__Lentibacter	0.1 ± 0.1	0.0009	0.00133866		0.0 ± 0.0	0.2 ± 0.1	0.0016	0.00726154		0.0 ± 0.0	0.2 ± 0.1	0.0356	0.0682682		0.0 ± 0.0	0.0 ± 0.0	0.3257	0.428421		0.0 ± 0.0	0.5 ± 0.3	0.0078	0.0312		0.0 ± 0.0	0.0 ± 0.0	0.6736	0.796486
D_0__Bacteria;D_1__Proteobacteria;D_2__Alphaproteobacteria;D_3__Rhodobacterales;D_4__Rhodobacteraceae;D_5__Marivita	0.3 ± 0.2	0.0004	0.000632143		0.1 ± 0.0	0.4 ± 0.3	0.0734	0.17797		0.0 ± 0.0	0.1 ± 0.0	0.0547	0.095872		0.1 ± 0.1	1.3 ± 1.0	0.2039	0.298008		0.0 ± 0.0	0.2 ± 0.1	0.016	0.0512		0.1 ± 0.0	0.0 ± 0.0	0.2356	0.4123
D_0__Bacteria;D_1__Proteobacteria;D_2__Alphaproteobacteria;D_3__Rhodobacterales;D_4__Rhodobacteraceae;D_5__Paracoccus	0.1 ± 0.0	0.0159	0.019819		0.0 ± 0.0	0.2 ± 0.1	0.0058	0.0193698		0.0 ± 0.0	0.2 ± 0.1	0.0078	0.02445		0.0 ± 0.0	0.1 ± 0.0	0.053	0.108764		0.0 ± 0.0	0.0 ± 0.0	0.4126	0.507815		0.0 ± 0.0	0.2 ± 0.2	0.7837	0.873551
D_0__Bacteria;D_1__Proteobacteria;D_2__Alphaproteobacteria;D_3__Rhodobacterales;D_4__Rhodobacteraceae;D_5__Pseudophaeobacter	0.2 ± 0.0	0.0279	0.0334865		0.0 ± 0.0	0.2 ± 0.1	0.0012	0.00574054		0.0 ± 0.0	0.3 ± 0.1	0.0547	0.095872		0.0 ± 0.0	0.4 ± 0.1	0.0223	0.0552652		0.0 ± 0.0	0.3 ± 0.1	0.0323	0.0800676		0.0 ± 0.0	0.0 ± 0.0	0.349	0.531087
D_0__Bacteria;D_1__Proteobacteria;D_2__Alphaproteobacteria;D_3__Rhodobacterales;D_4__Rhodobacteraceae;D_5__Pseudoruegeria	0.2 ± 0.0	0.7623	0.779925		0.4 ± 0.1	0.1 ± 0.0	0	0		0.2 ± 0.0	0.1 ± 0.0	0.1198	0.189586		0.5 ± 0.1	0.0 ± 0.0	0.0001	0.00100588		0.9 ± 0.4	0.0 ± 0.0	0.0004	0.00541538		0.2 ± 0.1	0.1 ± 0.0	0.0845	0.25943
D_0__Bacteria;D_1__Proteobacteria;D_2__Alphaproteobacteria;D_3__Rhodobacterales;D_4__Rhodobacteraceae;D_5__Roseovarius	0.3 ± 0.1	0.1346	0.149838		0.1 ± 0.0	0.4 ± 0.1	0.0002	0.00131111		0.0 ± 0.0	0.5 ± 0.2	0.0043	0.0175225		0.1 ± 0.0	0.3 ± 0.1	0.0545	0.108764		0.1 ± 0.0	0.7 ± 0.3	0.029	0.073971		0.1 ± 0.0	0.2 ± 0.1	0.6601	0.796486
D_0__Bacteria;D_1__Proteobacteria;D_2__Alphaproteobacteria;D_3__Rhodobacterales;D_4__Rhodobacteraceae;D_5__Ruegeria	1.5 ± 0.2	0.0058	0.00766119		0.9 ± 0.2	1.7 ± 0.2	0.0902	0.204685		0.1 ± 0.0	2.3 ± 0.5	0.0001	0.00271667		0.8 ± 0.1	2.0 ± 0.2	0.0107	0.0332673		0.5 ± 0.1	0.8 ± 0.4	0.0971	0.16477		2.0 ± 0.4	1.6 ± 0.6	0.1974	0.383833
D_0__Bacteria;D_1__Proteobacteria;D_2__Alphaproteobacteria;D_3__Rhodobacterales;D_4__Rhodobacteraceae;D_5__Sedimentitalea	0.6 ± 0.1	0.0087	0.0112401		0.3 ± 0.1	0.7 ± 0.1	0.1542	0.313717		0.1 ± 0.1	0.5 ± 0.1	0.0546	0.095872		0.4 ± 0.1	0.9 ± 0.3	0.4843	0.595794		0.6 ± 0.1	1.3 ± 0.4	0.8614	0.881017		0.2 ± 0.1	0.3 ± 0.1	0.7591	0.851554
D_0__Bacteria;D_1__Proteobacteria;D_2__Alphaproteobacteria;D_3__Rhodobacterales;D_4__Rhodobacteraceae;D_5__Sulfitobacter	0.9 ± 0.1	0.0001	0.000171845		0.8 ± 0.1	0.9 ± 0.1	0.3308	0.520842		0.2 ± 0.1	0.9 ± 0.2	0.0025	0.0119853		1.5 ± 0.2	1.5 ± 0.3	0.4445	0.558724		0.8 ± 0.1	0.9 ± 0.4	0.4973	0.575821		0.8 ± 0.2	0.3 ± 0.1	0.0176	0.09625
D_0__Bacteria;D_1__Proteobacteria;D_2__Alphaproteobacteria;D_3__Rhodobacterales;D_4__Rhodobacteraceae;D_5__Tateyamaria	0.8 ± 0.2	0	0		1.5 ± 0.5	0.6 ± 0.1	0.3355	0.520842		0.1 ± 0.1	0.8 ± 0.2	0.0087	0.0267566		4.9 ± 1.1	1.3 ± 0.2	0.0001	0.00100588		0.9 ± 0.2	0.2 ± 0.1	0.003	0.0170323		0.2 ± 0.0	0.1 ± 0.1	0.0304	0.126667
D_0__Bacteria;D_1__Proteobacteria;D_2__Alphaproteobacteria;D_3__Rhodobacterales;D_4__Rhodobacteraceae;D_5__Tropicibacter	0.1 ± 0.0	0	0		0.0 ± 0.0	0.1 ± 0.1	0.0326	0.0887723		0.0 ± 0.0	0.0 ± 0.0	NA	NA		0.0 ± 0.0	0.0 ± 0.0	NA	NA		0.0 ± 0.0	0.5 ± 0.2	0.0135	0.0465882		0.0 ± 0.0	0.0 ± 0.0	0.6442	0.782882
D_0__Bacteria;D_1__Proteobacteria;D_2__Alphaproteobacteria;D_3__Rhodobacterales;D_4__Rhodobacteraceae;__	9.5 ± 1.0	0.0001	0.000171845		6.8 ± 1.4	10.4 ± 1.2	0.2886	0.477404		1.0 ± 0.2	8.1 ± 1.6	0.0001	0.00271667		13.3 ± 3.5	16.3 ± 2.3	0.5531	0.647809		7.7 ± 1.6	12.3 ± 3.0	0.866	0.881017		5.2 ± 0.8	4.7 ± 1.8	0.168	0.335284
D_0__Bacteria;D_1__Proteobacteria;D_2__Alphaproteobacteria;D_3__Rickettsiales;D_4__Mitochondria;D_5__Picochlorum sp. SENEW3	0.6 ± 0.2	0.0046	0.00616818		1.9 ± 0.7	0.1 ± 0.0	0	0		0.1 ± 0.0	0.2 ± 0.1	0.7354	0.773356		0.3 ± 0.1	0.0 ± 0.0	0.0012	0.00603529		3.9 ± 2.3	0.0 ± 0.0	0.0001	0.00195556		3.3 ± 0.8	0.3 ± 0.1	0.0025	0.0303333
D_0__Bacteria;D_1__Proteobacteria;D_2__Alphaproteobacteria;D_3__Sphingomonadales;D_4__Sphingomonadaceae;D_5__Sphingomonas	0.8 ± 0.2	0	0		0.2 ± 0.1	1.0 ± 0.3	0.5505	0.723116		0.0 ± 0.0	0.0 ± 0.0	0.0356	0.0682682		0.1 ± 0.1	0.0 ± 0.0	0.0745	0.138473		0.1 ± 0.0	0.1 ± 0.1	0.6906	0.754942		0.6 ± 0.4	3.9 ± 0.8	0.0037	0.0377632
D_0__Bacteria;D_1__Proteobacteria;D_2__Deltaproteobacteria;D_3__Bdellovibrionales;D_4__Bacteriovoracaceae;D_5__Peredibacter	0.1 ± 0.0	0.0007	0.00108684		0.0 ± 0.0	0.1 ± 0.0	0.0074	0.0241364		0.0 ± 0.0	0.0 ± 0.0	0.4513	0.544903		0.0 ± 0.0	0.0 ± 0.0	1	1		0.0 ± 0.0	0.3 ± 0.1	0.008	0.0312889		0.0 ± 0.0	0.0 ± 0.0	0.1187	0.279533
D_0__Bacteria;D_1__Proteobacteria;D_2__Deltaproteobacteria;D_3__Desulfobacterales;D_4__Desulfobulbaceae;D_5__Desulfotalea	0.2 ± 0.1	0	0		0.1 ± 0.0	0.2 ± 0.1	0.0867	0.20192		0.0 ± 0.0	0.0 ± 0.0	0.6442	0.702313		0.0 ± 0.0	0.0 ± 0.0	0.6442	0.706142		0.1 ± 0.1	0.6 ± 0.3	0.3809	0.472101		0.1 ± 0.1	0.1 ± 0.1	0.0928	0.275254
D_0__Bacteria;D_1__Proteobacteria;D_2__Deltaproteobacteria;D_3__Desulfobacterales;D_4__Desulfobulbaceae;D_5__uncultured	0.5 ± 0.2	0.0474	0.0544792		1.8 ± 0.5	0.0 ± 0.0	0	0		3.8 ± 0.5	0.1 ± 0.1	0.001	0.00958824		2.8 ± 1.6	0.0 ± 0.0	0.001	0.00603529		0.7 ± 0.5	0.0 ± 0.0	0.0006	0.00754286		0.1 ± 0.0	0.0 ± 0.0	0.0009	0.021
D_0__Bacteria;D_1__Proteobacteria;D_2__Deltaproteobacteria;D_3__Desulfobacterales;D_4__Desulfobulbaceae;__	0.2 ± 0.1	0.008	0.0104118		0.9 ± 0.3	0.0 ± 0.0	0	0		1.9 ± 0.2	0.0 ± 0.0	0.0004	0.00592727		1.5 ± 0.8	0.0 ± 0.0	0.0004	0.0036		0.3 ± 0.3	0.0 ± 0.0	0.0009	0.0088		0.0 ± 0.0	0.0 ± 0.0	0.106	0.278172
D_0__Bacteria;D_1__Proteobacteria;D_2__Deltaproteobacteria;D_3__Desulfovibrionales;D_4__Desulfovibrionaceae;D_5__Halodesulfovibrio	0.8 ± 0.2	0	0		0.3 ± 0.1	0.9 ± 0.2	0.1599	0.321617		0.0 ± 0.0	0.2 ± 0.0	0.0146	0.0383839		0.2 ± 0.1	1.9 ± 0.3	0.0015	0.00693243		0.7 ± 0.2	0.5 ± 0.4	0.0146	0.048483		0.1 ± 0.0	1.2 ± 0.5	0.0655	0.2303
D_0__Bacteria;D_1__Proteobacteria;D_2__Deltaproteobacteria;D_3__Myxococcales;D_4__Sandaracinaceae;D_5__uncultured	0.1 ± 0.0	0.2306	0.247371		0.3 ± 0.1	0.0 ± 0.0	0	0		0.3 ± 0.2	0.0 ± 0.0	0.0052	0.0187277		0.2 ± 0.1	0.0 ± 0.0	0.104	0.18334		0.6 ± 0.4	0.0 ± 0.0	0.0007	0.00821333		0.1 ± 0.0	0.0 ± 0.0	0.0021	0.0282692
D_0__Bacteria;D_1__Proteobacteria;D_2__Deltaproteobacteria;D_3__Syntrophobacterales;D_4__Syntrophobacteraceae;D_5__uncultured	0.1 ± 0.0	0.044	0.0512368		0.2 ± 0.1	0.0 ± 0.0	0	0		0.4 ± 0.1	0.0 ± 0.0	0.0002	0.004075		0.3 ± 0.3	0.0 ± 0.0	0.0087	0.0286096		0.1 ± 0.1	0.0 ± 0.0	0.1518	0.238543		0.0 ± 0.0	0.0 ± 0.0	0.5028	0.666591
D_0__Bacteria;D_1__Proteobacteria;D_2__Gammaproteobacteria;D_3__Alteromonadales;D_4__Alteromonadaceae;D_5__Glaciecola	0.1 ± 0.0	0	0		0.0 ± 0.0	0.1 ± 0.0	0.2297	0.410676		0.0 ± 0.0	0.4 ± 0.2	0.0328	0.0682682		0.0 ± 0.0	0.0 ± 0.0	0.8883	0.931898		0.0 ± 0.0	0.1 ± 0.0	0.0254	0.0657412		0.0 ± 0.0	0.0 ± 0.0	0.8156	0.900865
D_0__Bacteria;D_1__Proteobacteria;D_2__Gammaproteobacteria;D_3__Alteromonadales;D_4__Colwelliaceae;D_5__Colwellia	0.6 ± 0.2	0	0		0.0 ± 0.0	0.8 ± 0.2	0	0		0.0 ± 0.0	2.5 ± 0.8	0.0016	0.010432		0.0 ± 0.0	0.1 ± 0.0	0.0745	0.138473		0.0 ± 0.0	0.7 ± 0.2	0.0043	0.01892		0.0 ± 0.0	0.1 ± 0.0	1	1
D_0__Bacteria;D_1__Proteobacteria;D_2__Gammaproteobacteria;D_3__Alteromonadales;D_4__Moritellaceae;D_5__Moritella	0.1 ± 0.1	0.0032	0.00435692		0.0 ± 0.0	0.1 ± 0.1	0.0026	0.0104591		0.0 ± 0.0	0.4 ± 0.3	0.0356	0.0682682		0.0 ± 0.0	0.0 ± 0.0	0.6442	0.706142		0.0 ± 0.0	0.1 ± 0.0	0.0547	0.117405		0.0 ± 0.0	0.0 ± 0.0	0.3257	0.518159
D_0__Bacteria;D_1__Proteobacteria;D_2__Gammaproteobacteria;D_3__Alteromonadales;D_4__Pseudoalteromonadaceae;D_5__Pseudoalteromonas	0.1 ± 0.0	0.0004	0.000632143		0.0 ± 0.0	0.2 ± 0.1	0.004	0.01475		0.0 ± 0.0	0.5 ± 0.2	0.0242	0.0533054		0.0 ± 0.0	0.0 ± 0.0	1	1		0.0 ± 0.0	0.1 ± 0.0	0.0135	0.0465882		0.1 ± 0.0	0.1 ± 0.0	0.6725	0.796486
D_0__Bacteria;D_1__Proteobacteria;D_2__Gammaproteobacteria;D_3__Alteromonadales;D_4__Pseudoalteromonadaceae;D_5__uncultured	0.1 ± 0.1	0.0018	0.00261148		0.0 ± 0.0	0.2 ± 0.1	0.0147	0.0448603		0.0 ± 0.0	0.6 ± 0.3	0.0356	0.0682682		0.0 ± 0.0	0.0 ± 0.0	0.4509	0.558724		0.0 ± 0.0	0.0 ± 0.0	0.6442	0.70862		0.0 ± 0.0	0.0 ± 0.0	0.3257	0.518159
D_0__Bacteria;D_1__Proteobacteria;D_2__Gammaproteobacteria;D_3__Alteromonadales;D_4__Psychromonadaceae;D_5__Psychromonas	0.1 ± 0.0	0	0		0.0 ± 0.0	0.1 ± 0.0	0.9007	0.956324		0.0 ± 0.0	0.1 ± 0.0	0.382	0.502145		0.0 ± 0.0	0.3 ± 0.1	0.0418	0.0965919		0.0 ± 0.0	0.0 ± 0.0	0.068	0.130087		0.0 ± 0.0	0.0 ± 0.0	0.106	0.278172
D_0__Bacteria;D_1__Proteobacteria;D_2__Gammaproteobacteria;D_3__Alteromonadales;D_4__Shewanellaceae;D_5__Psychrobium	0.1 ± 0.0	0.0003	0.000487156		0.0 ± 0.0	0.2 ± 0.1	0.0026	0.0104591		0.0 ± 0.0	0.5 ± 0.2	0.0356	0.0682682		0.0 ± 0.0	0.0 ± 0.0	NA	NA		0.0 ± 0.0	0.1 ± 0.1	0.0223	0.064341		0.0 ± 0.0	0.0 ± 0.0	0.4509	0.606981
D_0__Bacteria;D_1__Proteobacteria;D_2__Gammaproteobacteria;D_3__Alteromonadales;D_4__Shewanellaceae;D_5__Shewanella	0.1 ± 0.0	0.0025	0.00354		0.1 ± 0.1	0.1 ± 0.0	0.5789	0.730972		0.0 ± 0.0	0.3 ± 0.1	0.0356	0.0682682		0.1 ± 0.0	0.0 ± 0.0	0.012	0.0366429		0.4 ± 0.2	0.2 ± 0.1	0.3362	0.428777		0.0 ± 0.0	0.0 ± 0.0	0.3916	0.580763
D_0__Bacteria;D_1__Proteobacteria;D_2__Gammaproteobacteria;D_3__B2M28;__;__	0.1 ± 0.0	0.983	0.983		0.3 ± 0.1	0.0 ± 0.0	0	0		0.3 ± 0.1	0.0 ± 0.0	0.0004	0.00592727		0.3 ± 0.3	0.0 ± 0.0	0.6086	0.706142		0.6 ± 0.2	0.0 ± 0.0	0.0002	0.00352		0.0 ± 0.0	0.0 ± 0.0	0.0006	0.021
D_0__Bacteria;D_1__Proteobacteria;D_2__Gammaproteobacteria;D_3__Betaproteobacteriales;D_4__Burkholderiaceae;D_5__Burkholderia-Caballeronia-Paraburkholderia	0.0 ± 0.0	0.028	0.0334865		0.0 ± 0.0	0.0 ± 0.0	0.1151	0.254659		0.0 ± 0.0	0.0 ± 0.0	NA	NA		0.0 ± 0.0	0.0 ± 0.0	0.6442	0.706142		0.0 ± 0.0	0.2 ± 0.2	0.1686	0.24904		0.0 ± 0.0	0.0 ± 0.0	0.6442	0.782882
D_0__Bacteria;D_1__Proteobacteria;D_2__Gammaproteobacteria;D_3__Betaproteobacteriales;D_4__Burkholderiaceae;D_5__Delftia	0.4 ± 0.1	0	0		0.1 ± 0.1	0.4 ± 0.1	0.792	0.88166		0.0 ± 0.0	0.0 ± 0.0	NA	NA		0.1 ± 0.0	0.0 ± 0.0	0.0125	0.0375		0.0 ± 0.0	0.0 ± 0.0	0.6442	0.70862		0.5 ± 0.3	1.7 ± 0.3	0.0107	0.066875
D_0__Bacteria;D_1__Proteobacteria;D_2__Gammaproteobacteria;D_3__Betaproteobacteriales;D_4__Burkholderiaceae;D_5__Parasutterella	0.1 ± 0.0	0	0		0.0 ± 0.0	0.1 ± 0.0	0.2641	0.458291		0.0 ± 0.0	0.0 ± 0.0	NA	NA		0.0 ± 0.0	0.0 ± 0.0	0.7523	0.799027		0.1 ± 0.1	0.5 ± 0.1	0.0418	0.0968		0.0 ± 0.0	0.0 ± 0.0	0.2142	0.403065
D_0__Bacteria;D_1__Proteobacteria;D_2__Gammaproteobacteria;D_3__Betaproteobacteriales;D_4__Burkholderiaceae;__	0.1 ± 0.0	0.0008	0.0012		0.0 ± 0.0	0.1 ± 0.0	0.7482	0.859944		0.0 ± 0.0	0.0 ± 0.0	0.349	0.47014		0.0 ± 0.0	0.0 ± 0.0	0.3588	0.461314		0.0 ± 0.0	0.1 ± 0.0	0.9271	0.932398		0.0 ± 0.0	0.2 ± 0.1	0.0845	0.25943
D_0__Bacteria;D_1__Proteobacteria;D_2__Gammaproteobacteria;D_3__Cellvibrionales;D_4__Cellvibrionaceae;D_5__Umboniibacter	2.2 ± 0.8	0	0		1.0 ± 0.6	2.6 ± 1.1	0.3355	0.520842		0.1 ± 0.0	10.1 ± 3.7	0.0005	0.00626923		0.0 ± 0.0	0.4 ± 0.1	0.0012	0.00603529		3.7 ± 2.2	0.1 ± 0.0	0.0077	0.0312		0.1 ± 0.1	0.0 ± 0.0	0.0441	0.167772
D_0__Bacteria;D_1__Proteobacteria;D_2__Gammaproteobacteria;D_3__Cellvibrionales;D_4__Halieaceae;D_5__Halioglobus	0.4 ± 0.2	0.0026	0.00362362		1.0 ± 0.6	0.2 ± 0.0	0.2863	0.477404		0.9 ± 0.5	0.3 ± 0.1	0.1619	0.248959		2.6 ± 2.5	0.4 ± 0.1	0.221	0.314925		0.4 ± 0.3	0.1 ± 0.0	0.3362	0.428777		0.2 ± 0.2	0.1 ± 0.0	0.2596	0.445392
D_0__Bacteria;D_1__Proteobacteria;D_2__Gammaproteobacteria;D_3__Cellvibrionales;D_4__Halieaceae;D_5__OM60(NOR5) clade	0.1 ± 0.0	0.1912	0.206356		0.1 ± 0.1	0.0 ± 0.0	0.4666	0.630444		0.1 ± 0.1	0.0 ± 0.0	0.682	0.736199		0.0 ± 0.0	0.0 ± 0.0	0.2721	0.375235		0.4 ± 0.3	0.0 ± 0.0	0.009	0.0337021		0.0 ± 0.0	0.0 ± 0.0	0.7307	0.83029
D_0__Bacteria;D_1__Proteobacteria;D_2__Gammaproteobacteria;D_3__Coxiellales;D_4__Coxiellaceae;D_5__Coxiella	0.5 ± 0.1	0	0		0.3 ± 0.1	0.6 ± 0.1	0.2933	0.478712		0.1 ± 0.1	0.5 ± 0.1	0.003	0.0132162		0.8 ± 0.2	1.8 ± 0.3	0.0146	0.0416468		0.3 ± 0.1	0.1 ± 0.0	0.1744	0.253673		0.0 ± 0.0	0.1 ± 0.0	0.8954	0.961006
D_0__Bacteria;D_1__Proteobacteria;D_2__Gammaproteobacteria;D_3__Diplorickettsiales;D_4__Diplorickettsiaceae;D_5__Rickettsiella	0.2 ± 0.1	0	0		0.6 ± 0.3	0.0 ± 0.0	0.0054	0.0183808		0.0 ± 0.0	0.0 ± 0.0	0.6442	0.702313		2.4 ± 0.6	0.1 ± 0.0	0.0001	0.00100588		0.1 ± 0.1	0.0 ± 0.0	0.0001	0.00195556		0.0 ± 0.0	0.0 ± 0.0	0.0151	0.0852419
D_0__Bacteria;D_1__Proteobacteria;D_2__Gammaproteobacteria;D_3__Enterobacteriales;D_4__Enterobacteriaceae;D_5__Escherichia-Shigella	0.4 ± 0.2	0.0008	0.0012		0.1 ± 0.0	0.5 ± 0.3	0.1972	0.379396		0.1 ± 0.0	0.1 ± 0.0	0.7934	0.823721		0.1 ± 0.1	0.0 ± 0.0	0.0448	0.101025		0.0 ± 0.0	1.5 ± 1.1	0.0539	0.117405		0.1 ± 0.0	0.5 ± 0.3	0.0254	0.110122
D_0__Bacteria;D_1__Proteobacteria;D_2__Gammaproteobacteria;D_3__Enterobacteriales;D_4__Enterobacteriaceae;__	0.1 ± 0.0	0.0008	0.0012		0.0 ± 0.0	0.1 ± 0.0	0.8186	0.905576		0.0 ± 0.0	0.0 ± 0.0	0.2886	0.409059		0.1 ± 0.0	0.0 ± 0.0	0.0866	0.157538		0.0 ± 0.0	0.2 ± 0.1	0.1349	0.213895		0.0 ± 0.0	0.1 ± 0.0	0.1198	0.279533
D_0__Bacteria;D_1__Proteobacteria;D_2__Gammaproteobacteria;D_3__Legionellales;D_4__Legionellaceae;D_5__Legionella	0.3 ± 0.1	0	0		0.5 ± 0.2	0.2 ± 0.1	0.7759	0.875366		0.1 ± 0.0	0.2 ± 0.0	0.3056	0.42575		1.6 ± 0.6	0.7 ± 0.1	0.168	0.259735		0.1 ± 0.0	0.0 ± 0.0	0.1238	0.199897		0.0 ± 0.0	0.0 ± 0.0	0.5956	0.75529
D_0__Bacteria;D_1__Proteobacteria;D_2__Gammaproteobacteria;D_3__Legionellales;D_4__Legionellaceae;D_5__uncultured	9.3 ± 1.7	0	0		1.1 ± 0.4	12.1 ± 2.1	0.0348	0.0933273		0.3 ± 0.0	15.3 ± 3.5	0.0025	0.0119853		4.2 ± 0.6	32.3 ± 3.6	0.0001	0.00100588		0.1 ± 0.0	0.5 ± 0.3	0.3791	0.472101		0.0 ± 0.0	0.1 ± 0.0	0.2721	0.457861
D_0__Bacteria;D_1__Proteobacteria;D_2__Gammaproteobacteria;D_3__Oceanospirillales;D_4__Endozoicomonadaceae;D_5__Endozoicomonas	0.1 ± 0.1	0	0		0.5 ± 0.2	0.0 ± 0.0	0.0515	0.134051		0.0 ± 0.0	0.0 ± 0.0	0.3257	0.442409		0.0 ± 0.0	0.0 ± 0.0	NA	NA		1.0 ± 0.5	0.0 ± 0.0	0.0057	0.0238857		1.0 ± 0.4	0.0 ± 0.0	0.0012	0.021
D_0__Bacteria;D_1__Proteobacteria;D_2__Gammaproteobacteria;D_3__Oceanospirillales;D_4__Marinomonadaceae;D_5__Marinomonas	0.2 ± 0.0	0.0003	0.000487156		0.0 ± 0.0	0.2 ± 0.1	0.0009	0.00482727		0.0 ± 0.0	0.3 ± 0.1	0.0356	0.0682682		0.0 ± 0.0	0.1 ± 0.0	0.3576	0.461314		0.0 ± 0.0	0.4 ± 0.1	0.0043	0.01892		0.0 ± 0.0	0.0 ± 0.0	0.4509	0.606981
D_0__Bacteria;D_1__Proteobacteria;D_2__Gammaproteobacteria;D_3__Oceanospirillales;D_4__Nitrincolaceae;D_5__Amphritea	0.4 ± 0.1	0	0		0.0 ± 0.0	0.5 ± 0.2	0.0121	0.0375737		0.0 ± 0.0	0.1 ± 0.0	0.0817	0.13872		0.0 ± 0.0	0.0 ± 0.0	NA	NA		0.0 ± 0.0	1.9 ± 0.6	0.0138	0.0467077		0.0 ± 0.0	0.0 ± 0.0	0.3257	0.518159
D_0__Bacteria;D_1__Proteobacteria;D_2__Gammaproteobacteria;D_3__Oceanospirillales;D_4__Nitrincolaceae;D_5__Marinobacterium	0.2 ± 0.1	0	0		0.0 ± 0.0	0.2 ± 0.1	0.208	0.392903		0.0 ± 0.0	0.2 ± 0.1	0.1187	0.189586		0.0 ± 0.0	0.0 ± 0.0	0.6442	0.706142		0.1 ± 0.0	0.6 ± 0.3	0.0545	0.117405		0.0 ± 0.0	0.0 ± 0.0	0.726	0.83029
D_0__Bacteria;D_1__Proteobacteria;D_2__Gammaproteobacteria;D_3__Oceanospirillales;D_4__Nitrincolaceae;D_5__Neptuniibacter	0.2 ± 0.1	0.0028	0.00387187		0.0 ± 0.0	0.2 ± 0.1	0.0078	0.0246536		0.0 ± 0.0	0.1 ± 0.0	0.0547	0.095872		0.0 ± 0.0	0.0 ± 0.0	0.1187	0.197065		0.0 ± 0.0	0.8 ± 0.4	0.0611	0.126681		0.0 ± 0.0	0.0 ± 0.0	0.8185	0.900865
D_0__Bacteria;D_1__Proteobacteria;D_2__Gammaproteobacteria;D_3__Oceanospirillales;D_4__Nitrincolaceae;D_5__Profundimonas	0.2 ± 0.1	0	0		0.0 ± 0.0	0.2 ± 0.1	0.0001	0.000708		0.0 ± 0.0	0.7 ± 0.2	0.0023	0.0119853		0.0 ± 0.0	0.0 ± 0.0	0.1187	0.197065		0.0 ± 0.0	0.2 ± 0.1	0.0223	0.064341		0.0 ± 0.0	0.0 ± 0.0	0.6442	0.782882
D_0__Bacteria;D_1__Proteobacteria;D_2__Gammaproteobacteria;D_3__Oceanospirillales;D_4__Saccharospirillaceae;D_5__Oleispira	0.1 ± 0.0	0.0049	0.00652105		0.0 ± 0.0	0.1 ± 0.0	0.0155	0.0465		0.0 ± 0.0	0.2 ± 0.1	0.0223	0.0511958		0.0 ± 0.0	0.0 ± 0.0	0.2835	0.38475		0.0 ± 0.0	0.0 ± 0.0	0.4513	0.533079		0.0 ± 0.0	0.0 ± 0.0	0.6442	0.782882
D_0__Bacteria;D_1__Proteobacteria;D_2__Gammaproteobacteria;D_3__Pseudomonadales;D_4__Moraxellaceae;D_5__Acinetobacter	0.4 ± 0.1	0	0		0.2 ± 0.1	0.5 ± 0.2	0.3831	0.565072		0.4 ± 0.1	0.5 ± 0.2	0.2661	0.380476		0.3 ± 0.1	1.2 ± 0.6	0.7354	0.785959		0.1 ± 0.0	0.2 ± 0.1	0.3056	0.410577		0.0 ± 0.0	0.2 ± 0.1	0.0039	0.0377632
D_0__Bacteria;D_1__Proteobacteria;D_2__Gammaproteobacteria;D_3__Thiotrichales;D_4__Thiotrichaceae;D_5__Leucothrix	0.4 ± 0.2	0	0		0.0 ± 0.0	0.6 ± 0.2	0.0306	0.0846281		0.0 ± 0.0	0.6 ± 0.1	0.0023	0.0119853		0.0 ± 0.0	0.0 ± 0.0	1	1		0.0 ± 0.0	1.7 ± 0.7	0.0806	0.146243		0.0 ± 0.0	0.0 ± 0.0	0.4196	0.605328
D_0__Bacteria;D_1__Proteobacteria;D_2__Gammaproteobacteria;D_3__Thiotrichales;D_4__Thiotrichaceae;D_5__Thiothrix	0.1 ± 0.0	0.0003	0.000487156		0.0 ± 0.0	0.1 ± 0.0	0.0016	0.00726154		0.0 ± 0.0	0.1 ± 0.0	0.0061	0.0202918		0.0 ± 0.0	0.0 ± 0.0	0.5185	0.619637		0.0 ± 0.0	0.2 ± 0.1	0.0223	0.064341		0.0 ± 0.0	0.0 ± 0.0	0.9006	0.961006
D_0__Bacteria;D_1__Proteobacteria;D_2__Gammaproteobacteria;D_3__Vibrionales;D_4__Vibrionaceae;D_5__Photobacterium	0.1 ± 0.0	0	0		0.0 ± 0.0	0.1 ± 0.0	0.0054	0.0183808		0.0 ± 0.0	0.0 ± 0.0	0.1187	0.189586		0.0 ± 0.0	0.0 ± 0.0	0.1686	0.259735		0.0 ± 0.0	0.3 ± 0.1	0.004	0.01892		0.0 ± 0.0	0.0 ± 0.0	0.6086	0.766223
D_0__Bacteria;D_1__Proteobacteria;D_2__Gammaproteobacteria;D_3__Vibrionales;D_4__Vibrionaceae;D_5__Vibrio	0.9 ± 0.4	0	0		0.4 ± 0.2	1.0 ± 0.5	0.0701	0.172329		0.0 ± 0.0	0.3 ± 0.1	0.0135	0.0360738		0.0 ± 0.0	0.2 ± 0.1	0.2547	0.356998		1.4 ± 0.6	3.5 ± 1.8	0.5531	0.625477		0.1 ± 0.1	0.1 ± 0.0	0.4068	0.598235
D_0__Bacteria;D_1__Proteobacteria;D_2__Gammaproteobacteria;D_3__Vibrionales;D_4__Vibrionaceae;__	0.5 ± 0.3	0	0		1.6 ± 1.0	0.1 ± 0.1	0.3573	0.540531		0.0 ± 0.0	0.1 ± 0.0	0.0817	0.13872		0.0 ± 0.0	0.0 ± 0.0	NA	NA		6.2 ± 3.4	0.5 ± 0.3	0.0806	0.146243		0.3 ± 0.2	0.0 ± 0.0	0.0011	0.021
D_0__Bacteria;D_1__Proteobacteria;D_2__Gammaproteobacteria;D_3__Xanthomonadales;D_4__Xanthomonadaceae;D_5__Stenotrophomonas	12.1 ± 2.8	0	0		5.1 ± 3.1	14.4 ± 3.6	0.9131	0.956324		0.0 ± 0.0	0.0 ± 0.0	0.7789	0.813851		0.1 ± 0.0	0.0 ± 0.0	0.0539	0.108764		0.0 ± 0.0	0.0 ± 0.0	0.2516	0.34595		20.5 ± 10.0	57.7 ± 6.4	0.0077	0.0525
D_0__Bacteria;D_1__Proteobacteria;D_2__Gammaproteobacteria;D_3__uncultured;D_4__uncultured Thioalkalivibrio sp.;D_5__uncultured Thioalkalivibrio sp.	0.1 ± 0.0	0.3448	0.367648		0.2 ± 0.1	0.0 ± 0.0	0	0		0.4 ± 0.1	0.0 ± 0.0	0.0002	0.004075		0.2 ± 0.1	0.0 ± 0.0	0.0218	0.0552652		0.5 ± 0.3	0.0 ± 0.0	0.0001	0.00195556		0.0 ± 0.0	0.0 ± 0.0	0.151	0.32006
D_0__Bacteria;D_1__Proteobacteria;D_2__Gammaproteobacteria;__;__;__	1.4 ± 0.3	0.0239	0.0289747		2.3 ± 1.0	1.1 ± 0.3	0.2836	0.477404		3.2 ± 2.8	0.8 ± 0.2	1	1		0.5 ± 0.1	0.8 ± 0.1	0.1974	0.293525		0.6 ± 0.1	2.4 ± 0.9	1	1		5.0 ± 2.8	0.2 ± 0.0	0.0037	0.0377632
D_0__Bacteria;D_1__Spirochaetes;D_2__Spirochaetia;D_3__Spirochaetales;D_4__Spirochaetaceae;D_5__Spirochaeta 2	0.4 ± 0.1	0.0044	0.00594504		0.3 ± 0.1	0.4 ± 0.2	0.3377	0.520842		0.0 ± 0.0	0.9 ± 0.5	0.0183	0.0454424		0.0 ± 0.0	0.0 ± 0.0	0.5139	0.618851		0.4 ± 0.2	0.2 ± 0.1	0.4843	0.568245		0.6 ± 0.2	0.5 ± 0.4	0.0222	0.107365
D_0__Bacteria;D_1__Spirochaetes;D_2__Spirochaetia;D_3__Spirochaetales;D_4__Spirochaetaceae;D_5__uncultured	0.2 ± 0.1	0	0		0.1 ± 0.0	0.2 ± 0.2	0.9842	0.989792		0.0 ± 0.0	0.0 ± 0.0	0.6442	0.702313		0.0 ± 0.0	0.0 ± 0.0	0.6442	0.706142		0.0 ± 0.0	1.0 ± 0.8	0.1624	0.24904		0.2 ± 0.2	0.0 ± 0.0	0.0652	0.2303
D_0__Bacteria;D_1__Spirochaetes;D_2__Spirochaetia;D_3__Spirochaetales;D_4__Spirochaetaceae;__	0.1 ± 0.0	0.0026	0.00362362		0.2 ± 0.1	0.1 ± 0.0	0.0818	0.195644		0.0 ± 0.0	0.2 ± 0.1	0.2931	0.411856		0.0 ± 0.0	0.0 ± 0.0	0.682	0.738114		0.1 ± 0.1	0.0 ± 0.0	0.013	0.0465882		0.6 ± 0.4	0.1 ± 0.1	0.0215	0.107365
D_0__Bacteria;D_1__Tenericutes;D_2__Mollicutes;D_3__Entomoplasmatales;D_4__Entomoplasmatales Incertae Sedis;D_5__Candidatus Hepatoplasma	0.4 ± 0.1	0.4378	0.461254		0.6 ± 0.3	0.3 ± 0.1	0.5732	0.730972		0.0 ± 0.0	0.2 ± 0.1	0.5926	0.694919		0.5 ± 0.5	0.9 ± 0.5	0.22	0.314925		0.2 ± 0.2	0.2 ± 0.1	0.726	0.783629		1.7 ± 0.8	0.0 ± 0.0	0.0054	0.041087
D_0__Bacteria;D_1__Tenericutes;D_2__Mollicutes;D_3__Entomoplasmatales;D_4__type III;D_5__uncultured bacterium	0.7 ± 0.3	0.8986	0.903706		1.2 ± 0.8	0.6 ± 0.3	0.9508	0.97844		0.0 ± 0.0	0.8 ± 0.6	0.4513	0.544903		0.0 ± 0.0	0.1 ± 0.1	0.7307	0.785847		2.2 ± 2.2	1.4 ± 1.1	0.7468	0.796587		2.6 ± 2.5	0.1 ± 0.0	0.1516	0.32006
D_0__Bacteria;D_1__Tenericutes;D_2__Mollicutes;D_3__Entomoplasmatales;D_4__type III;__	1.8 ± 0.6	0.0201	0.0247062		3.2 ± 1.6	1.3 ± 0.5	0.4529	0.626276		0.2 ± 0.1	1.4 ± 0.8	0.8954	0.906523		0.0 ± 0.0	2.0 ± 1.6	0.0318	0.0765887		9.2 ± 5.2	1.8 ± 1.0	0.2661	0.360258		3.4 ± 2.7	0.2 ± 0.1	0.0054	0.041087
D_0__Bacteria;D_1__Tenericutes;D_2__Mollicutes;D_3__Mycoplasmatales;D_4__Mycoplasmataceae;D_5__Mycoplasma	0.1 ± 0.0	0	0		0.0 ± 0.0	0.1 ± 0.0	0.7814	0.875366		0.0 ± 0.0	0.0 ± 0.0	NA	NA		0.0 ± 0.0	0.0 ± 0.0	0.5028	0.609779		0.0 ± 0.0	0.0 ± 0.0	0.8825	0.892644		0.0 ± 0.0	0.3 ± 0.2	1	1
D_0__Bacteria;D_1__Tenericutes;D_2__Mollicutes;D_3__Mycoplasmatales;D_4__Mycoplasmataceae;D_5__uncultured	0.2 ± 0.0	0	0		0.2 ± 0.1	0.2 ± 0.0	0.3673	0.55095		0.0 ± 0.0	0.4 ± 0.1	0.0001	0.00271667		0.7 ± 0.2	0.4 ± 0.1	0.0983	0.175097		0.1 ± 0.0	0.0 ± 0.0	0.0023	0.0134933		0.1 ± 0.0	0.0 ± 0.0	0.0149	0.0852419
D_0__Bacteria;D_1__Verrucomicrobia;D_2__Verrucomicrobiae;D_3__Verrucomicrobiales;D_4__Akkermansiaceae;D_5__Akkermansia	0.1 ± 0.0	0	0		0.0 ± 0.0	0.1 ± 0.0	0.21	0.392903		0.0 ± 0.0	0.0 ± 0.0	0.2356	0.339848		0.0 ± 0.0	0.0 ± 0.0	0.3725	0.475354		0.1 ± 0.1	0.3 ± 0.1	0.0983	0.16477		0.0 ± 0.0	0.0 ± 0.0	0.0583	0.217074
D_0__Bacteria;D_1__Verrucomicrobia;D_2__Verrucomicrobiae;D_3__Verrucomicrobiales;D_4__DEV007;D_5__uncultured bacterium	0.1 ± 0.0	0.0314	0.0373007		0.3 ± 0.1	0.0 ± 0.0	0	0		1.0 ± 0.1	0.1 ± 0.0	0.0008	0.00815		0.2 ± 0.0	0.0 ± 0.0	0.0011	0.00603529		0.2 ± 0.1	0.0 ± 0.0	0.0041	0.01892		0.0 ± 0.0	0.0 ± 0.0	0.4126	0.601708
D_0__Bacteria;D_1__Verrucomicrobia;D_2__Verrucomicrobiae;D_3__Verrucomicrobiales;D_4__Rubritaleaceae;D_5__Haloferula	0.2 ± 0.0	0	0		0.4 ± 0.1	0.1 ± 0.0	0.004	0.01475		0.2 ± 0.0	0.1 ± 0.0	0.0545	0.095872		1.3 ± 0.2	0.3 ± 0.1	0.0012	0.00603529		0.1 ± 0.0	0.0 ± 0.0	0.0001	0.00195556		0.0 ± 0.0	0.0 ± 0.0	0.422	0.605328
D_0__Bacteria;D_1__Verrucomicrobia;D_2__Verrucomicrobiae;D_3__Verrucomicrobiales;D_4__Rubritaleaceae;D_5__Luteolibacter	0.2 ± 0.1	0	0		0.5 ± 0.2	0.1 ± 0.0	0.0005	0.00276562		0.1 ± 0.0	0.0 ± 0.0	0.0023	0.0119853		2.1 ± 0.4	0.2 ± 0.0	0.0001	0.00100588		0.1 ± 0.0	0.0 ± 0.0	0.0016	0.0108308		0.0 ± 0.0	0.0 ± 0.0	0.151	0.32006
D_0__Bacteria;D_1__Verrucomicrobia;D_2__Verrucomicrobiae;D_3__Verrucomicrobiales;D_4__Rubritaleaceae;D_5__Persicirhabdus	0.5 ± 0.1	0	0		0.5 ± 0.2	0.5 ± 0.1	0.6009	0.749009		0.2 ± 0.0	0.4 ± 0.1	0.168	0.253556		1.7 ± 0.3	1.5 ± 0.2	0.6116	0.706142		0.1 ± 0.0	0.1 ± 0.0	0.2547	0.347498		0.0 ± 0.0	0.0 ± 0.0	0.3437	0.531087
D_0__Bacteria;D_1__Verrucomicrobia;D_2__Verrucomicrobiae;D_3__Verrucomicrobiales;D_4__Rubritaleaceae;D_5__Rubritalea	1.0 ± 0.1	0	0		0.8 ± 0.2	1.0 ± 0.2	0.6288	0.76757		0.5 ± 0.2	2.0 ± 0.4	0.0107	0.0314357		2.0 ± 0.3	1.5 ± 0.3	0.1974	0.293525		0.3 ± 0.1	0.1 ± 0.1	0.0355	0.0846703		0.3 ± 0.1	0.4 ± 0.2	0.1377	0.308942
