# Supplementary material for: Seasonal dynamics and starvation impact on the gut microbiome of urochordate ascidian Halocynthia roretzi
Source: Anim Microbiome. 2020 Aug 18;2:30. doi: 10.1186/s42523-020-00048-2 (PMC7807810; doi:10.1186/s42523-020-00048-2)
Supplement: Supplementary file 1 — Additional file 1. [file 42523_2020_48_MOESM1_ESM.zip › TableS6_KEGG2KO_DESeq2_starvation.xlsx]

## Sheet: Table S5
Table S5
		Starvation (D0 vs D246)								Jan (D0 vs D246)							Apr (D0 vs D246)							Jul (D0 vs D246)							Oct (D0 vs D246)
KO	description	baseMean	log2FoldChange	lfcSE	stat	pvalue	padj	starvation		baseMean	log2FoldChange	lfcSE	stat	pvalue	padj		baseMean	log2FoldChange	lfcSE	stat	pvalue	padj		baseMean	log2FoldChange	lfcSE	stat	pvalue	padj		baseMean	log2FoldChange	lfcSE	stat	pvalue	padj
ko00010	Glycolysis / Gluconeogenesis	26261.1	-0.00887811	0.0292448	-0.303579	0.761448	0.923256			28488.1	0.00938105	0.0441017	0.212714	0.83155	0.907774		21655.4	-0.136798	0.0351269	-3.89441	9.844e-05	0.000444242		22717.7	-0.0523729	0.0861432	-0.607975	0.543204	0.785557		34282.5	0.163392	0.0400367	4.08105	4.48331e-05	0.000778568
ko00020	Citrate cycle (TCA cycle)	29595.9	0.0167683	0.0453946	0.369389	0.711837	0.874028			32233.3	0.123688	0.0569696	2.17113	0.0299215	0.0729594		24254.4	-0.0568556	0.0677521	-0.839171	0.401373	0.551888		23700	-0.0416929	0.113469	-0.367439	0.713292	0.924531		41559.4	0.048304	0.0780307	0.619038	0.535891	0.721146
ko00030	Pentose phosphate pathway	34373.2	-0.0880398	0.0297152	-2.96279	0.00304864	0.0140818	-		36803.3	-0.104531	0.0454133	-2.30176	0.0213486	0.0550733		27118.1	-0.100979	0.0365697	-2.76126	0.00575782	0.015834		31065.6	-0.0738441	0.0775152	-0.95264	0.340772	0.634309		45387.9	-0.0567342	0.0579873	-0.978389	0.327882	0.4932
ko00040	Pentose and glucuronate interconversions	13502.1	-0.00422581	0.11324	-0.0373174	0.970232	0.998542			16061.5	-0.377595	0.163819	-2.30496	0.0211689	0.0550733		8747.51	-0.331647	0.206685	-1.6046	0.108582	0.191105		11253.4	0.406661	0.223867	1.81653	0.0692885	0.213545		20138.1	0.334663	0.0862903	3.87834	0.000105173	0.00117663
ko00051	Fructose and mannose metabolism	12884	-0.142282	0.101428	-1.40279	0.160679	0.288627			13059.5	-0.331924	0.118605	-2.79856	0.0051331	0.0186468		9299.74	-0.509949	0.122707	-4.15581	3.24138e-05	0.000162995		14291.1	0.0787355	0.203969	0.386017	0.699484	0.918032		15288.6	0.160783	0.174654	0.920582	0.357269	0.522986
ko00052	Galactose metabolism	8243.32	-0.0974194	0.208835	-0.46649	0.640865	0.834414			9595.27	-0.390531	0.17571	-2.22259	0.0262432	0.0657927		5023.98	-0.725565	0.291889	-2.48575	0.0129277	0.031601		10028.3	0.995608	0.35513	2.8035	0.00505514	0.027952		8325.02	-0.56385	0.469779	-1.20025	0.230044	0.395941
ko00053	Ascorbate and aldarate metabolism	4303.8	-0.0788508	0.21244	-0.371167	0.710513	0.874028			7807.07	-0.615689	0.232702	-2.64583	0.00814917	0.0256707		2987.43	-0.252893	0.171423	-1.47526	0.140144	0.230517		3391.87	0.825207	0.352123	2.34352	0.019103	0.076154		3096.87	0.96901	0.272117	3.56101	0.00036943	0.0027134
ko00061	Fatty acid biosynthesis	49765.9	0.027043	0.0412328	0.655862	0.511913	0.719646			55261	-0.0875945	0.0535625	-1.63537	0.101972	0.187246		43170.5	0.0960302	0.0409699	2.34392	0.0190823	0.045385		37787.6	-0.0839786	0.0476833	-1.76117	0.0782092	0.229739		67951.6	0.193838	0.0706717	2.7428	0.00609185	0.0213812
ko00071	Fatty acid metabolism	20888.8	0.390337	0.122055	3.19803	0.00138369	0.00745655	+		28256.7	0.323687	0.0961077	3.36796	0.000757259	0.0038512		20250.3	0.579289	0.0930415	6.22614	4.78077e-10	5.60943e-09		14231.9	0.177616	0.287539	0.617713	0.536764	0.785557		21443.9	0.475321	0.185795	2.5583	0.0105184	0.0336214
ko00072	Synthesis and degradation of ketone bodies	33755.3	0.706789	0.147037	4.80688	1.53306e-06	2.12438e-05	+		36926.9	0.34787	0.159081	2.18674	0.0287615	0.0711048		32029	0.76529	0.148707	5.1463	2.65669e-07	2.12535e-06		20895.7	0.970772	0.409752	2.36917	0.017828	0.0744813		49550.2	0.876359	0.217598	4.02741	5.63935e-05	0.000778568
ko00100	Steroid biosynthesis	474.594	-0.895526	0.358379	-2.49882	0.0124607	0.0416789	-		664.693	-1.07775	0.327533	-3.29051	0.00100006	0.00468447		778.378	-0.470974	0.181648	-2.59278	0.00952023	0.0242835		180.54	-2.18439	0.549258	-3.97698	6.97951e-05	0.000690604		176.379	-0.695547	0.649042	-1.07165	0.283877	0.453696
ko00120	Primary bile acid biosynthesis	1790.7	1.49599	0.24748	6.04489	1.49515e-09	3.22288e-08	+		1523.6	3.57126	0.424285	8.41714	3.85783e-17	1.71673e-15		1530.05	1.18038	0.284597	4.14754	3.36074e-05	0.000164303		1143.68	0.94096	0.541729	1.73696	0.0823945	0.231196		3387.34	1.39572	0.34808	4.00976	6.07807e-05	0.000778568
ko00121	Secondary bile acid biosynthesis	15855.6	1.49945	0.245407	6.11007	9.9589e-10	2.41503e-08	+		13703	3.56907	0.406697	8.77575	1.69771e-18	1.00731e-16		13708.4	1.19783	0.283643	4.223	2.41071e-05	0.00012479		10240.4	0.939101	0.540284	1.73816	0.0821823	0.231196		29324.9	1.38798	0.342674	4.05044	5.11223e-05	0.000778568
ko00130	Ubiquinone and other terpenoid-quinone biosynthesis	16297.4	0.00875059	0.0506198	0.172869	0.862754	0.977046			16628.9	0.159288	0.0805254	1.97811	0.0479162	0.107963		14118.9	0.0534117	0.0749845	0.712303	0.476277	0.625558		13623.7	-0.281401	0.135307	-2.07972	0.0375509	0.123852		22262.9	0.122748	0.0812668	1.51044	0.130932	0.257548
ko00140	Steroid hormone biosynthesis	2056.55	0.136191	0.241688	0.563499	0.573095	0.788514			2189.73	0.811834	0.259634	3.12684	0.00176696	0.00786295		2659.77	0.0691594	0.206604	0.334743	0.737819	0.850127		1876.07	-0.0856723	0.326974	-0.262016	0.793309	0.943163		1102.55	-0.357028	0.539658	-0.661583	0.508239	0.695946
ko00190	Oxidative phosphorylation	15404.3	0.0241046	0.0328249	0.734338	0.462743	0.667376			15969.1	-0.0190311	0.040827	-0.466141	0.641115	0.780692		13592.7	0.138388	0.0515102	2.6866	0.00721826	0.0187702		12462.9	-0.105405	0.0632759	-1.6658	0.0957539	0.260895		20942.8	0.0883178	0.0590656	1.49525	0.134849	0.262369
ko00195	Photosynthesis	1997.68	-3.24217	0.301641	-10.7485	6.0254e-27	5.84464e-25	-		1946.07	-2.8129	0.422678	-6.65494	2.83414e-11	6.12926e-10		847.83	-1.00837	0.168633	-5.97964	2.2363e-09	2.45993e-08		2574.23	-4.03954	0.67941	-5.94565	2.75357e-09	1.29418e-07		2818.81	-4.12531	0.717277	-5.75134	8.85382e-09	7.92417e-07
ko00196	Photosynthesis - antenna proteins	1513.08	-4.87297	0.410776	-11.8628	1.846e-32	3.58125e-30	-		1459.31	-4.0186	0.648386	-6.19786	5.72363e-10	1.01881e-08		197.685	-3.29729	0.431054	-7.64936	2.01986e-14	7.10992e-13		2114.1	-7.03297	0.748777	-9.39261	5.85311e-21	5.50192e-19		2584.62	-4.45858	0.792558	-5.62556	1.84912e-08	1.10331e-06
ko00230	Purine metabolism	19945.8	-0.0148368	0.0181454	-0.817662	0.41355	0.607794			21174.3	-0.0500016	0.0305865	-1.63476	0.1021	0.187246		16690.6	0.0193538	0.0333097	0.581027	0.561222	0.690735		18094.9	0.0343701	0.0345509	0.994766	0.31985	0.607392		25000.3	-0.0463991	0.0428643	-1.08246	0.279047	0.453696
ko00232	Caffeine metabolism	0.0531681	-0.258138	3.37309	-0.0765286	0.938999	0.998542			0	NA	NA	NA	NA	NA		0	NA	NA	NA	NA	NA		0.129751	-1.17368	3.48984	-0.336314	0.736634	0.929444		0.0828885	-0.0536434	3.49431	-0.0153516	0.987752	0.996443
ko00240	Pyrimidine metabolism	23214.9	-0.0662154	0.030313	-2.18439	0.0289336	0.079058	-		23669.5	-0.0171658	0.0322257	-0.532674	0.594259	0.73457		19385.3	-0.0120147	0.0457453	-0.262643	0.792826	0.883148		21758.8	-0.0297714	0.0560914	-0.530766	0.595581	0.826519		29325	-0.187727	0.0766201	-2.45011	0.0142814	0.0433285
ko00250	Alanine, aspartate and glutamate metabolism	27332.3	-0.10394	0.0599739	-1.73308	0.0830813	0.173309			31402	-0.136942	0.0857117	-1.5977	0.110109	0.197974		19831.1	-0.00329287	0.0873848	-0.0376824	0.969941	0.982136		22892.1	0.0280578	0.129129	0.217284	0.827987	0.943163		38774.8	-0.241525	0.0673904	-3.58397	0.00033841	0.0027134
ko00253	Tetracycline biosynthesis	177.821	-1.05755	0.442194	-2.39159	0.0167754	0.0516577	-		364.9	-0.956377	0.366796	-2.60738	0.00912382	0.0266236		179.549	-0.217332	0.433777	-0.501022	0.616356	0.743004		76.1277	-3.33163	0.926515	-3.59587	0.000323307	0.00278557		83.8303	-1.23879	0.928678	-1.33393	0.182227	0.332843
ko00260	Glycine, serine and threonine metabolism	32973	0.0069566	0.0413033	0.168427	0.866247	0.977046			37410.5	-0.0197928	0.042341	-0.467462	0.640169	0.780692		26809.5	0.00674693	0.0851738	0.0792136	0.936863	0.972535		29641	0.0878401	0.0989601	0.887632	0.374739	0.680055		39946.8	-0.0316864	0.0606791	-0.522196	0.601534	0.758272
ko00270	Cysteine and methionine metabolism	25552	-0.0375327	0.0513021	-0.731603	0.464411	0.667376			25352.3	-0.0580135	0.0481145	-1.20574	0.227919	0.355873		18179.2	-0.201139	0.0582851	-3.45094	0.000558629	0.00213736		24159.9	0.0301197	0.0428544	0.702838	0.482157	0.762685		37645.6	0.0555758	0.046082	1.20602	0.227811	0.395904
ko00280	Valine, leucine and isoleucine degradation	29315.9	0.115979	0.0980259	1.18314	0.236753	0.395949			38059.8	0.0650669	0.0637436	1.02076	0.307368	0.453886		25382.5	0.23453	0.0873469	2.68504	0.00725212	0.0187702		20956	-0.0101481	0.266893	-0.0380232	0.969669	0.980096		35188.2	0.188438	0.152967	1.23189	0.217991	0.382552
ko00281	Geraniol degradation	15398	0.543316	0.189202	2.87163	0.00408367	0.0176702			13704.5	1.51064	0.32799	4.60575	4.10972e-06	3.18057e-05		14719.9	0.857375	0.295368	2.90274	0.00369918	0.011422		9760.03	-0.769895	0.308979	-2.49174	0.0127121	0.0582894		26002.3	0.727983	0.245034	2.97094	0.00296888	0.0118096
ko00290	Valine, leucine and isoleucine biosynthesis	51023.5	-0.146128	0.0587248	-2.48836	0.0128335	0.0421982			56698.7	-0.212406	0.0705184	-3.01207	0.00259475	0.0107411		36741.5	-0.374344	0.146287	-2.55897	0.0104983	0.0263957		47995.8	-0.0133447	0.0645185	-0.206835	0.836139	0.943163		67290.8	0.000390445	0.0341434	0.0114355	0.990876	0.996443
ko00300	Lysine biosynthesis	32238.2	-0.0718403	0.0277221	-2.59145	0.0095573	0.0343355			33740.8	-0.0576059	0.0209368	-2.75142	0.00593372	0.0207099		25974	-0.0914697	0.032523	-2.81246	0.00491639	0.0139562		30375.2	0.00913778	0.040983	0.222965	0.823563	0.943163		40831.9	-0.137124	0.0675009	-2.03144	0.0422107	0.096868
ko00310	Lysine degradation	4226.43	0.400018	0.269759	1.48287	0.138109	0.257626			2564.47	1.1868	0.309418	3.8356	0.00012526	0.000719237		5041.3	0.686604	0.15725	4.36632	1.26355e-05	6.94953e-05		5050.68	0.482193	0.421991	1.14266	0.25318	0.547101		3541.6	-0.69997	0.670571	-1.04384	0.296558	0.455571
ko00311	Penicillin and cephalosporin biosynthesis	3548.26	0.524321	0.225481	2.32534	0.0200537	0.0572121			3952.97	0.397177	0.243659	1.63005	0.103091	0.187246		1652.98	-0.445507	0.25291	-1.76153	0.0781493	0.147896		1786.58	0.289945	0.27038	1.07236	0.283558	0.58824		8363.36	1.11257	0.301503	3.69008	0.000224185	0.00202149
ko00312	beta-Lactam resistance	503.944	1.2199	0.435572	2.80068	0.00509951	0.0206105			120.484	0.536232	0.605293	0.885904	0.37567	0.510452		266.756	-1.34696	0.487315	-2.76403	0.00570914	0.015834		927.801	2.54598	0.678539	3.75216	0.00017532	0.00164801		340.259	1.4844	0.664744	2.23304	0.0255466	0.0644062
ko00330	Arginine and proline metabolism	21238.6	-0.015068	0.0350721	-0.429631	0.667464	0.851895			23973.2	-0.0214432	0.0286898	-0.747417	0.454812	0.583397		17369.4	0.00580054	0.0604635	0.0959345	0.923573	0.967552		18990.8	0.0797473	0.0761346	1.04745	0.294891	0.596124		25871.8	-0.109736	0.0659837	-1.66307	0.0962983	0.195879
ko00340	Histidine metabolism	32385.1	0.0510151	0.0297205	1.71649	0.0860716	0.177637			36077.8	0.0810516	0.0418767	1.93548	0.0529311	0.114349		25704.3	0.150059	0.0388612	3.86141	0.000112735	0.000483937		28599.5	0.0888553	0.0697988	1.27302	0.203011	0.482534		41782.6	-0.0896814	0.0423371	-2.11827	0.0341523	0.0827015
ko00350	Tyrosine metabolism	10294	0.36118	0.115102	3.13792	0.00170153	0.00868676	+		13123.4	0.307805	0.077357	3.97902	6.92004e-05	0.00045621		9160.99	0.30697	0.107321	2.86031	0.00423232	0.0124148		6641.76	0.13618	0.312841	0.435302	0.663343	0.900766		13369.8	0.696305	0.173672	4.00932	6.08936e-05	0.000778568
ko00360	Phenylalanine metabolism	12948.2	0.221098	0.104099	2.12392	0.0336764	0.0894963			14021.7	-0.261708	0.139048	-1.88215	0.0598162	0.121273		10715.4	0.0963242	0.138189	0.697047	0.485773	0.628648		10028.3	0.774157	0.275522	2.80978	0.00495752	0.027952		18588.5	0.458795	0.142377	3.2224	0.0012712	0.00598802
ko00361	Chlorocyclohexane and chlorobenzene degradation	6974.38	0.136556	0.114621	1.19136	0.233511	0.393923			8093.34	-0.100025	0.108309	-0.923513	0.35574	0.498596		6510.78	0.252404	0.172704	1.46149	0.143882	0.234475		4835.42	-0.105381	0.300194	-0.351044	0.725555	0.927921		9028.14	0.526735	0.180947	2.911	0.0036028	0.0134354
ko00362	Benzoate degradation	7641.11	0.0828989	0.159728	0.519001	0.60376	0.802256			9854.03	-0.201976	0.154365	-1.30843	0.190726	0.311461		7583.22	0.118606	0.177051	0.669899	0.502922	0.640991		6785.34	0.512429	0.265331	1.93128	0.0534483	0.17031		5772.61	-0.0160818	0.322806	-0.0498186	0.960267	0.996443
ko00363	Bisphenol degradation	1933.45	-0.32113	0.303701	-1.05739	0.290334	0.457925			1295.03	0.88095	0.352603	2.49842	0.0124748	0.0358147		3182.02	0.569605	0.367658	1.54928	0.121314	0.209326		1364.96	-2.51113	0.456062	-5.50612	3.66826e-08	9.85189e-07		1499.63	-0.444355	0.40664	-1.09275	0.274504	0.453696
ko00364	Fluorobenzoate degradation	35.0339	-0.356597	0.378466	-0.942216	0.346082	0.532856			16.3409	-1.997	0.93646	-2.1325	0.0329656	0.0772088		31.2396	-1.43337	0.471941	-3.03719	0.00238797	0.00750504		35.1998	0.164436	0.670974	0.245071	0.806402	0.943163		60.4303	1.08705	0.641028	1.69579	0.0899252	0.185019
ko00380	Tryptophan metabolism	13502.5	0.437855	0.151787	2.88467	0.00391827	0.0176702	+		18077	0.175849	0.0910041	1.93232	0.05332	0.114349		11949.3	0.573691	0.128187	4.47543	7.62566e-06	4.62799e-05		7634.57	0.300991	0.419152	0.718096	0.472698	0.762685		18141.5	0.771073	0.196358	3.92688	8.60551e-05	0.00102692
ko00400	Phenylalanine, tyrosine and tryptophan biosynthesis	26805.6	-0.0136865	0.0157013	-0.871675	0.383385	0.580401			27413.3	-0.00311696	0.0251095	-0.124135	0.901209	0.932646		22927	-0.0206242	0.0361702	-0.570197	0.568544	0.694887		23446.2	-0.00474419	0.0338737	-0.140055	0.888616	0.97223		35404.6	-0.00821538	0.0361532	-0.227238	0.820238	0.923413
ko00401	Novobiocin biosynthesis	0.14452	0.655562	2.97867	0.220086	0.825804	0.961587			0	NA	NA	NA	NA	NA		0.11242	0.392957	3.49431	0.112456	0.910462	0.965309		0.0906291	0.419283	3.49431	0.11999	0.904491	0.974128		0.441203	1.39576	3.48427	0.400588	0.688723	0.816433
ko00430	Taurine and hypotaurine metabolism	7535	0.245537	0.250406	0.980557	0.326811	0.507211			5583.67	1.00596	0.38155	2.63652	0.00837625	0.0257064		9307.54	0.289764	0.248097	1.16795	0.242828	0.35031		8748.94	-0.0452181	0.416749	-0.108502	0.913598	0.974128		4973.48	0.0538617	0.483777	0.111336	0.91135	0.971022
ko00440	Phosphonate and phosphinate metabolism	4068.87	0.362588	0.0698239	5.1929	2.07047e-07	3.34726e-06	+		4649.53	0.261014	0.0816772	3.19568	0.00139503	0.00636708		2999.28	0.130144	0.0565806	2.30015	0.0214395	0.0490045		3531.97	0.510954	0.167063	3.05844	0.0022249	0.0154919		5560.25	0.556362	0.16644	3.34273	0.000829591	0.00422103
ko00450	Selenocompound metabolism	14232.2	0.0409848	0.188597	0.217315	0.827963	0.961587			8444.9	0.369176	0.350419	1.05353	0.292099	0.440624		10579.5	-0.287104	0.165364	-1.73619	0.0825298	0.15435		11253.6	-0.28562	0.23939	-1.19311	0.232825	0.512692		30484.7	0.337378	0.160737	2.09894	0.0358221	0.0832748
ko00460	Cyanoamino acid metabolism	839.83	-0.876927	0.344029	-2.54899	0.0108036	0.0377586			512.352	2.64475	0.469529	5.63277	1.77335e-08	2.10437e-07		759.924	-0.915803	0.498119	-1.83852	0.0659856	0.12762		1289.71	-1.68247	0.468167	-3.59374	0.000325971	0.00278557		667.37	-0.294271	0.789755	-0.37261	0.709438	0.829997
ko00471	D-Glutamine and D-glutamate metabolism	35983.3	-0.0758101	0.150697	-0.503064	0.614919	0.811526			40300.9	0.17733	0.0355822	4.98369	6.23824e-07	5.84425e-06		35267	0.0575907	0.0618836	0.930629	0.352046	0.487874		37351.9	0.0412327	0.087938	0.468884	0.639153	0.877085		27605.8	-0.871549	0.384513	-2.26663	0.0234126	0.0625501
ko00472	D-Arginine and D-ornithine metabolism	19915.5	0.511273	0.245401	2.08342	0.0372126	0.0949899			26073.6	0.161375	0.207468	0.777831	0.436669	0.580052		25067.1	1.02581	0.0936603	10.9525	6.46389e-28	1.13764e-25		16172.4	0.753899	0.349991	2.15405	0.0312362	0.112931		8772.63	-0.479764	0.452911	-1.05929	0.289467	0.455571
ko00473	D-Alanine metabolism	37457.2	0.0804555	0.0282524	2.84774	0.00440315	0.0183037			40177.8	-0.00685275	0.069787	-0.0981953	0.921777	0.937579		31479.8	0.0800773	0.0558949	1.43264	0.151961	0.243137		33102.3	0.220063	0.0500186	4.39963	1.08438e-05	0.000135909		47526.1	0.0516368	0.0466701	1.10642	0.268544	0.453484
ko00480	Glutathione metabolism	30027.3	0.15985	0.0908388	1.75972	0.078456	0.169116			35417.6	-0.0248606	0.0641676	-0.387432	0.698436	0.828811		21883.6	0.220418	0.0811673	2.7156	0.00661558	0.0176416		21199.3	-0.00793838	0.171741	-0.0462229	0.963133	0.978751		47211.8	0.435148	0.160706	2.70773	0.00677441	0.0228796
ko00500	Starch and sucrose metabolism	13472.6	-0.202091	0.104097	-1.94137	0.0522129	0.120587	-		12421.8	-0.222424	0.117931	-1.88605	0.0592877	0.121273		8857.47	-0.44928	0.0988886	-4.54329	5.53827e-06	3.74898e-05		13691.4	-0.10761	0.249425	-0.431432	0.666154	0.900766		20692	-0.0985784	0.12322	-0.800018	0.4237	0.601923
ko00510	N-Glycan biosynthesis	1278.15	-0.306853	0.147174	-2.08497	0.037072	0.0949899			1494.19	-0.767517	0.226031	-3.39563	0.000684719	0.00358471		1028.84	-0.440431	0.152431	-2.88937	0.00386011	0.0117134		821.632	-0.217133	0.406051	-0.534745	0.592826	0.826519		1992.7	0.264917	0.145287	1.8234	0.0682434	0.145423
ko00511	Other glycan degradation	9779.4	-0.139395	0.392867	-0.354815	0.722728	0.881819			2327.05	-0.449912	0.295709	-1.52147	0.128142	0.218571		2162.24	-1.21392	0.381223	-3.18428	0.00145116	0.00491162		14773.9	0.488572	0.661209	0.738906	0.459964	0.762685		22632.5	-0.4449	0.384959	-1.15571	0.247801	0.422441
ko00514	Other types of O-glycan biosynthesis	0.0718392	-0.210049	3.37309	-0.0622719	0.950346	0.998542			0.0986684	-0.812951	3.49431	-0.23265	0.816033	0.907774		0	NA	NA	NA	NA	NA		0.16792	0.61164	3.49431	0.175039	0.861049	0.952219		0	NA	NA	NA	NA	NA
ko00520	Amino sugar and nucleotide sugar metabolism	18442.4	-0.0869378	0.0540306	-1.60905	0.107606	0.20816	-		18302.9	-0.043334	0.0576617	-0.751521	0.452339	0.583397		14190.3	-0.19655	0.0524137	-3.74997	0.000176857	0.000723878		18259.3	-0.0182856	0.131595	-0.138954	0.889487	0.97223		24307.1	-0.0884416	0.0980024	-0.902443	0.366822	0.529525
ko00521	Streptomycin biosynthesis	35684.7	-0.0636013	0.0336912	-1.88777	0.0590564	0.132177			39473.2	-0.14083	0.037553	-3.75018	0.00017671	0.000982948		29850.8	0.0358918	0.0255461	1.40498	0.160028	0.253738		30885.1	0.00206021	0.0971074	0.0212158	0.983074	0.986294		44915	-0.127623	0.0659904	-1.93397	0.053117	0.117382
ko00522	Biosynthesis of 12-, 14- and 16-membered macrolides	7.9849	-5.4488	1.23844	-4.39973	1.08384e-05	0.000131415			2.60433	-5.74397	2.89016	-1.98742	0.0468759	0.106973		1.46541	-2.51057	2.01268	-1.24737	0.21226	0.313931		94.5627	-7.95233	1.34743	-5.90186	3.59434e-09	1.35147e-07		0.205491	0.523428	3.49431	0.149794	0.880927	0.955672
ko00523	Polyketide sugar unit biosynthesis	10.3415	0.885819	0.697513	1.26997	0.204096	0.350395			0.757198	2.72186	3.47551	0.783155	0.433536	0.580052		6.46611	0.274524	1.0735	0.255729	0.79816	0.883498		14.6602	0.074231	0.783952	0.0946881	0.924563	0.974128		8.03763	1.39681	1.04665	1.33456	0.182021	0.332843
ko00524	Butirosin and neomycin biosynthesis	1.06516	2.89871	1.22045	2.37512	0.0175432	0.053178			1.19994	3.37617	3.46783	0.973569	0.330271	0.474098		2.20146	3.88222	1.23484	3.1439	0.00166713	0.00545842		0.371316	1.46145	3.49204	0.41851	0.675574	0.900766		0.092767	-0.0536434	3.49431	-0.0153516	0.987752	0.996443
ko00531	Glycosaminoglycan degradation	1463.27	0.937968	0.499401	1.87819	0.0603558	0.133057			279.568	-2.32548	0.396114	-5.87075	4.33834e-09	5.94019e-08		578.252	-1.81926	0.468402	-3.88398	0.00010276	0.000452144		3374.98	2.11903	0.716376	2.95798	0.00309663	0.0200747		468.827	0.871755	0.656947	1.32698	0.184516	0.333619
ko00540	Lipopolysaccharide biosynthesis	28377.3	0.123009	0.0560298	2.19542	0.0281335	0.0779701			29649.8	0.188651	0.100286	1.88112	0.0599551	0.121273		25601.2	0.290971	0.103393	2.81423	0.00488948	0.0139562		23756.6	0.057007	0.157848	0.361151	0.717987	0.924531		36310.3	-0.0315726	0.0693597	-0.455201	0.648964	0.784896
ko00550	Peptidoglycan biosynthesis	38068.7	0.0257782	0.0297323	0.86701	0.385937	0.580401			37644	0.058245	0.035418	1.6445	0.100073	0.187246		31227.5	0.0132611	0.0485097	0.273369	0.784569	0.883148		34445.6	0.0262007	0.068761	0.38104	0.703173	0.918032		52227	0.0242068	0.0529574	0.4571	0.647599	0.784896
ko00561	Glycerolipid metabolism	3923.19	-0.329791	0.205407	-1.60555	0.108372	0.20816			2581.22	-0.0896413	0.448193	-0.200006	0.841476	0.907774		2608.18	-0.485972	0.2331	-2.08482	0.0370852	0.0777024		3690.36	-0.956674	0.358624	-2.66762	0.00763908	0.039893		7707.31	0.18577	0.178416	1.04122	0.297775	0.455571
ko00562	Inositol phosphate metabolism	6451.97	0.34565	0.177874	1.94323	0.0519882	0.120587			10205.9	-0.0620805	0.152848	-0.406159	0.684626	0.817875		4983.64	0.67591	0.147788	4.57353	4.79585e-06	3.37628e-05		2991.74	0.224923	0.344834	0.652263	0.514232	0.779642		8839.99	0.832011	0.194965	4.26749	1.97685e-05	0.00044232
ko00563	Glycosylphosphatidylinositol(GPI)-anchor biosynthesis	0.0291809	-0.113871	3.37309	-0.0337588	0.97307	0.998542			0.0855832	0.725894	3.49431	0.207736	0.835435	0.907774		0	NA	NA	NA	NA	NA		0	NA	NA	NA	NA	NA		0.0466625	-1.01542	3.49431	-0.290593	0.771363	NA
ko00564	Glycerophospholipid metabolism	14857.2	0.104606	0.02645	3.95488	7.65735e-05	0.000645881	+		15840.8	0.0359354	0.0315387	1.13941	0.254533	0.387238		12490.9	0.0889039	0.0377357	2.35596	0.0184749	0.0445422		12662.4	0.0676561	0.061131	1.10674	0.268407	0.56726		19666.9	0.243473	0.0759347	3.20635	0.00134429	0.00616996
ko00565	Ether lipid metabolism	3.01995	-1.22619	0.568234	-2.15789	0.0309365	0.0833566			3.38273	-1.57589	1.24807	-1.26266	0.206711	0.334496		2.48814	-2.88067	1.00056	-2.87904	0.00398886	0.011899		4.09912	0.333594	1.13767	0.293226	0.769349	0.943163		1.60098	-1.31587	1.26313	-1.04175	0.297528	0.455571
ko00590	Arachidonic acid metabolism	25.1225	2.2207	0.732794	3.03045	0.00244189	0.0118432			15.0526	7.03069	2.85028	2.46666	0.0136379	0.0379303		52.889	5.04226	0.767605	6.56882	5.07159e-11	8.11455e-10		14.0328	-0.676087	0.963272	-0.701865	0.482763	0.762685		5.1865	0.865739	1.42636	0.606955	0.543881	0.721146
ko00591	Linoleic acid metabolism	1506.91	1.59824	0.399751	3.99808	6.38593e-05	0.000599932	+		453.423	2.28215	0.385075	5.92649	3.0947e-09	4.59048e-08		1651.01	2.91991	0.368776	7.91783	2.41693e-15	1.06345e-13		225.488	1.75021	0.432572	4.04604	5.20906e-05	0.000544058		4383.11	1.06952	0.338537	3.15925	0.00158177	0.00707843
ko00600	Sphingolipid metabolism	470.69	-1.99998	0.264598	-7.55856	4.0757e-14	1.58137e-12	-		642.721	-1.86704	0.391452	-4.76951	1.84671e-06	1.5653e-05		575.054	-2.37949	0.286576	-8.30318	1.01363e-16	5.94664e-15		371.778	-1.86419	0.401154	-4.64706	3.36696e-06	4.54103e-05		211.833	-1.23876	0.587283	-2.10931	0.0349174	0.0827015
ko00601	Glycosphingolipid biosynthesis - lacto and neolacto series	0.098687	0.0784908	2.91525	0.0269242	0.97852	0.998542			0	NA	NA	NA	NA	NA		0.0414056	-0.76118	3.49431	-0.217834	0.827559	NA		0.263351	0.996354	3.49431	0.285136	0.77554	0.943163		0.0481344	-0.246	3.49431	-0.0704002	0.943875	NA
ko00620	Pyruvate metabolism	34195.9	0.0693097	0.0228475	3.03359	0.00241666	0.0118432	+		38018.6	0.0447001	0.0164738	2.71341	0.00665949	0.0223658		29504.1	0.0658944	0.0285669	2.30667	0.0210733	0.0488014		29536.7	0.0803851	0.0553706	1.45177	0.146567	0.372359		41582.5	0.10703	0.032177	3.32627	0.000880153	0.00425804
ko00621	Dioxin degradation	222.506	0.477944	0.331435	1.44204	0.149291	0.274149	+		128.945	2.79266	0.508606	5.4908	4.0012e-08	4.45134e-07		318.426	0.284035	0.361977	0.784675	0.432644	0.581262		195.864	0.458141	0.528106	0.867518	0.385658	0.690512		210.946	0.00081146	0.784498	0.00103437	0.999175	0.999175
ko00622	Xylene degradation	40.2883	-1.77599	0.482575	-3.68024	0.000233012	0.00161444	-		36.2874	-0.46199	1.22892	-0.375933	0.706967	0.833378		20.4752	-2.46966	0.66675	-3.70403	0.000212198	0.000848791		36.0462	-1.73387	0.816678	-2.12308	0.033747	0.119706		78.5008	-2.27028	1.07215	-2.11751	0.0342165	0.0827015
ko00623	Toluene degradation	78.4745	1.25091	0.465488	2.68732	0.00720288	0.0279472			81.1117	2.68289	0.807045	3.32434	0.000886282	0.00426374		65.6012	-1.00866	0.760577	-1.32617	0.184783	0.282353		96.1762	3.89919	0.674829	5.77803	7.5579e-09	2.36814e-07		65.239	3.81753	1.09942	3.47232	0.000515974	0.00284909
ko00624	Polycyclic aromatic hydrocarbon degradation	133.302	0.44342	0.385743	1.14952	0.250341	0.415096			107.643	3.15813	0.816426	3.86824	0.000109623	0.00065043		120.055	0.0225261	0.619097	0.0363854	0.970975	0.982136		192.081	0.39574	0.642536	0.615904	0.537958	0.785557		90.9104	-0.417588	0.718614	-0.581103	0.561171	0.735136
ko00625	Chloroalkane and chloroalkene degradation	47.4914	0.0231415	0.683344	0.0338651	0.972985	0.998542			33.3252	-1.97934	1.28629	-1.5388	0.123852	0.214036		24.8731	-3.71718	0.825695	-4.50189	6.73533e-06	4.34475e-05		83.3228	2.79092	0.933043	2.9912	0.00277884	0.0186579		13.6442	3.75415	1.45359	2.58267	0.0098038	0.0319069
ko00626	Naphthalene degradation	5365.54	-0.0180799	0.239077	-0.075624	0.939718	0.998542			8943.57	-0.204972	0.19773	-1.03663	0.299911	0.448606		4664.48	0.00418598	0.377189	0.0110978	0.991145	0.991145		4065.63	0.312655	0.503605	0.620834	0.534709	0.785557		3634.99	0.047398	0.421132	0.112549	0.910388	0.971022
ko00627	Aminobenzoate degradation	4736.23	0.113119	0.216618	0.522207	0.601526	0.802256			7285.4	-0.341063	0.199487	-1.7097	0.0873216	0.166574		4931.78	0.430488	0.191375	2.24944	0.0244845	0.055247		3353.32	0.543484	0.429123	1.2665	0.205334	0.482534		3031.23	0.199547	0.366614	0.544296	0.586238	0.748987
ko00630	Glyoxylate and dicarboxylate metabolism	25609.7	0.149992	0.0522536	2.87046	0.00409875	0.0176702	+		27597.3	0.0051973	0.0648799	0.0801064	0.936153	0.946791		21464.8	0.0847299	0.103962	0.815012	0.415066	0.561935		22018.7	0.277188	0.139859	1.98191	0.0474894	0.153931		33305.7	0.264036	0.0968528	2.72615	0.00640773	0.0220574
ko00633	Nitrotoluene degradation	4449.96	-0.124341	0.191765	-0.648403	0.516724	0.721183			2990.38	-1.01915	0.37365	-2.72755	0.00638073	0.0218417		4034.93	-0.311788	0.20498	-1.52106	0.128244	0.217029		5138.42	0.950337	0.32691	2.90703	0.00364876	0.0228655		5585.72	-0.414655	0.26638	-1.55663	0.119559	0.237789
ko00640	Propanoate metabolism	20477.6	0.364677	0.122616	2.97414	0.00293807	0.0139021	+		27355	0.250419	0.0856044	2.92531	0.00344116	0.0133158		19571	0.440083	0.093205	4.72167	2.33918e-06	1.78998e-05		14357.9	0.274263	0.320159	0.856646	0.391641	0.694608		21282	0.566947	0.182151	3.11252	0.00185499	0.00809863
ko00642	Ethylbenzene degradation	3.20422	0.823399	1.49609	0.550368	0.582067	0.791878			0.172765	1.11061	3.49431	0.317833	0.750612	0.861993		0.435944	1.58196	3.48541	0.45388	0.649915	0.77813		1.18094	-0.341332	3.39451	-0.100554	0.919904	0.974128		11.1563	0.531854	1.91435	0.277824	0.781147	0.892108
ko00643	Styrene degradation	924.144	1.52574	0.383007	3.98357	6.78877e-05	0.000599932			855.28	1.20341	0.388844	3.09485	0.00196914	0.00854894		1906.29	2.67863	0.378502	7.0769	1.4741e-12	3.7063e-11		323.278	-0.440235	0.714984	-0.615726	0.538075	0.785557		315.223	0.257117	0.515586	0.498689	0.617999	0.772937
ko00650	Butanoate metabolism	22289.9	0.268694	0.0621784	4.32134	1.55082e-05	0.000167144	+		25321.4	0.228146	0.06594	3.4599	0.000540384	0.0029148		18660.5	0.311723	0.096768	3.22135	0.00127589	0.0044213		17258.4	0.126344	0.175842	0.718509	0.472443	0.762685		30277.6	0.411124	0.0904397	4.54584	5.47178e-06	0.000163242
ko00660	C5-Branched dibasic acid metabolism	39926.6	-0.104988	0.0770551	-1.3625	0.173039	0.305177			45374.8	-0.120033	0.0882099	-1.36077	0.173587	0.286098		30755.1	-0.340232	0.1611	-2.11194	0.034692	0.0735637		33891.5	-0.0176951	0.187373	-0.0944378	0.924761	0.974128		53754.5	0.0591816	0.127499	0.464172	0.642524	0.784896
ko00670	One carbon pool by folate	37879.9	-0.0263392	0.0261196	-1.00841	0.313259	0.490098			39135	-0.0121054	0.0194541	-0.622255	0.533774	0.678656		30137.6	-0.0706037	0.0359532	-1.96377	0.0495572	0.0985836		33994.7	-0.0191053	0.0644098	-0.296621	0.766756	0.943163		51759.3	0.0096864	0.0545539	0.177557	0.859071	0.940442
ko00680	Methane metabolism	9091.48	-0.0188863	0.0647617	-0.291628	0.770571	0.928515			9052.35	-0.117421	0.118206	-0.993359	0.320535	0.463864		6900.05	-0.218712	0.13414	-1.63047	0.103002	0.184984		9037.62	0.26092	0.101627	2.56743	0.0102457	0.0511757		12027	-0.0285604	0.0578972	-0.493295	0.621804	0.772937
ko00710	Carbon fixation in photosynthetic organisms	3486.66	-1.07188	0.313594	-3.41807	0.000630677	0.00382348	-		2934.84	-0.132355	0.526964	-0.251165	0.801687	0.897486		1827.67	-1.18553	0.219914	-5.39091	7.0101e-08	6.16889e-07		6335.9	-1.08407	0.499885	-2.16863	0.0301107	0.111827		2311.26	-2.22983	0.484667	-4.60074	4.20996e-06	0.000150717
ko00720	Carbon fixation pathways in prokaryotes	7175.75	-0.108935	0.244619	-0.445325	0.656085	0.848537			5265.34	-0.17033	0.394935	-0.431287	0.66626	0.801312		10029.4	-0.0222216	0.162756	-0.136533	0.8914	0.956624		6882.37	-0.0936696	0.399365	-0.234546	0.814561	0.943163		5099.08	-0.268509	0.498291	-0.538859	0.589984	0.748987
ko00730	Thiamine metabolism	29274.2	0.000349274	0.0456296	0.00765455	0.993893	0.998542			31875.5	-0.0423654	0.0418808	-1.01157	0.311743	0.454838		25697.2	0.0671578	0.0429751	1.56271	0.11812	0.205833		27482.5	0.102345	0.0653756	1.5655	0.117466	0.306717		32469.9	-0.129767	0.0886139	-1.46441	0.143081	0.272462
ko00740	Riboflavin metabolism	19467	0.0923385	0.0413752	2.23174	0.0256324	0.0720678			18767.9	0.072562	0.0378026	1.9195	0.0549212	0.116381		15426.2	0.0220529	0.0308035	0.715921	0.47404	0.625558		17066.2	0.159308	0.0735603	2.16568	0.0303359	0.111827		28936.7	0.125002	0.0547401	2.28355	0.0223977	0.0607453
ko00750	Vitamin B6 metabolism	26972.9	0.0122096	0.0278409	0.438548	0.660989	0.849218			28820.5	0.134017	0.051096	2.62284	0.00872005	0.0259214		22295.1	0.079952	0.0494179	1.61788	0.105689	0.187892		23444.7	-0.10708	0.0678946	-1.57714	0.114762	0.303878		35526.5	-0.0371137	0.0539245	-0.688253	0.491293	0.681717
ko00760	Nicotinate and nicotinamide metabolism	28895.8	-0.00520602	0.0254862	-0.204268	0.838144	0.96213			31343.7	-0.0732892	0.0372577	-1.96709	0.0491728	0.109409		23096.6	0.0784745	0.0336446	2.33245	0.0196769	0.046175		24278.7	-0.0918708	0.0321209	-2.86015	0.00423437	0.0248769		39932	0.0840263	0.0398787	2.10705	0.0351135	0.0827015
ko00770	Pantothenate and CoA biosynthesis	41177.1	-0.0798291	0.0252014	-3.16765	0.00153679	0.00805776			44627.5	-0.11309	0.0233828	-4.83644	1.32187e-06	1.17646e-05		33613.3	-0.125348	0.0458901	-2.73149	0.00630488	0.0170717		37817.9	0.0248593	0.0241869	1.0278	0.304042	0.607392		51023.2	-0.0926702	0.0511021	-1.81343	0.0697652	0.146917
ko00780	Biotin metabolism	29070.1	0.0304161	0.0766049	0.397052	0.691329	0.868959			25599.4	0.225666	0.128002	1.76298	0.0779037	0.154076		25601.8	0.178996	0.140223	1.27651	0.201777	0.302088		25233.3	-0.189484	0.154661	-1.22516	0.220516	0.505573		42652.8	-0.0253949	0.0855012	-0.297012	0.766457	0.885134
ko00785	Lipoic acid metabolism	39548.8	-0.105483	0.0414322	-2.54591	0.0108994	0.0377586	-		42077.6	-0.0564034	0.0484409	-1.16438	0.244271	0.37483		36176.7	-0.0377106	0.0619753	-0.608478	0.542871	0.672854		33067.7	-0.184728	0.120901	-1.52793	0.126531	0.325859		48862	-0.132799	0.0503508	-2.63747	0.00835276	0.0276879
ko00790	Folate biosynthesis	29072.4	-0.036043	0.0462931	-0.778582	0.436226	0.636299			30590.1	0.0175398	0.0858146	0.204392	0.838047	0.907774		23353.5	0.0296026	0.0810031	0.36545	0.714775	0.833116		24606.1	-0.134206	0.112895	-1.18877	0.234529	0.512692		40887.9	-0.0373432	0.0690117	-0.541115	0.588429	0.748987
ko00791	Atrazine degradation	191.439	2.24561	0.467094	4.80763	1.52732e-06	2.12438e-05			520.171	5.65359	0.606998	9.31402	1.23089e-20	1.09549e-18		139.999	1.16795	0.528725	2.209	0.027175	0.0605417		47.0555	-1.17289	0.671356	-1.74704	0.0806301	0.231196		65.893	2.6649	0.764427	3.48614	0.000490042	0.00284367
ko00830	Retinol metabolism	32.7057	1.16641	0.442385	2.63664	0.00837305	0.0312379			11.6446	2.58355	0.921366	2.80404	0.00504669	0.0186468		44.8164	2.36813	0.533796	4.4364	9.14778e-06	5.3667e-05		16.8995	-1.59347	0.680565	-2.3414	0.0192117	0.076154		47.6773	1.66214	0.846881	1.96266	0.0496858	0.111172
ko00860	Porphyrin and chlorophyll metabolism	17743.3	-0.176753	0.0540388	-3.27085	0.00107225	0.00611815	-		20110.7	-0.200212	0.0660594	-3.03078	0.00243919	0.0103375		14594.5	-0.0518304	0.0779746	-0.664708	0.506237	0.640991		16219.9	-0.136694	0.128131	-1.06683	0.286047	0.58824		20823.7	-0.302002	0.101262	-2.98239	0.00286006	0.0116353
ko00900	Terpenoid backbone biosynthesis	29350.7	-0.065447	0.0333577	-1.96198	0.049765	0.117737			28800	0.0825531	0.0521013	1.58447	0.113086	0.201293		25863	-0.0610306	0.0359113	-1.69948	0.089229	0.1619		27160.8	-0.0535531	0.0419856	-1.27551	0.202129	0.482534		36856.1	-0.199503	0.0674174	-2.95923	0.00308412	0.0120012
ko00902	Monoterpenoid biosynthesis	6.61609	1.07341	0.641768	1.67259	0.0944088	0.187413			12.6386	2.64739	0.888629	2.97918	0.00289021	0.0116922		8.74158	0.144485	0.598551	0.241391	0.809252	0.890178		1.06658	-1.03133	1.33205	-0.774245	0.438786	0.762685		0.725045	-0.0766374	2.09351	-0.0366071	0.970798	0.996443
ko00903	Limonene and pinene degradation	1771.06	1.01159	0.48386	2.09066	0.0365583	0.0949899			1050.57	0.171315	0.49754	0.344324	0.730603	0.855574		4491.75	1.59504	0.63772	2.50116	0.0123789	0.0306856		391.464	-0.730726	0.687533	-1.06282	0.287862	0.58824		379.913	-0.139192	0.682877	-0.203832	0.838485	0.938055
ko00905	Brassinosteroid biosynthesis	0.282931	1.04104	1.96435	0.529967	0.596135	0.802256			0	NA	NA	NA	NA	NA		0.0563534	0.00824288	3.49431	0.00235894	0.998118	NA		0.718961	2.42312	2.47171	0.98034	0.326918	0.614607		0.32156	0.96427	3.49234	0.27611	0.782464	0.892108
ko00906	Carotenoid biosynthesis	1712.69	-1.02995	0.176822	-5.82477	5.71927e-09	1.00867e-07	-		2015.26	-0.555343	0.18905	-2.93755	0.00330822	0.0130858		1506.56	-0.41576	0.133963	-3.10354	0.00191222	0.00611909		1699.87	-1.90632	0.393693	-4.84216	1.28435e-06	2.52782e-05		1556.31	-1.16222	0.387403	-3.00003	0.00269952	0.0112375
ko00908	Zeatin biosynthesis	11293.9	-0.0805595	0.0609352	-1.32205	0.186151	0.32244			10684.2	0.0747731	0.0348721	2.14421	0.0320161	0.075985		9314.41	-0.0168556	0.0585955	-0.28766	0.773607	0.878418		11107.9	-0.00742711	0.13005	-0.0571095	0.954458	0.975207		14695.1	-0.33128	0.152462	-2.17288	0.0297896	0.0740603
ko00909	Sesquiterpenoid biosynthesis	2.8715	2.99614	0.651476	4.59901	4.24507e-06	5.4903e-05	+		3.5469	4.94628	2.12507	2.32758	0.0199343	0.0529597		1.45584	2.04131	1.09828	1.85865	0.0630767	0.12335		3.0053	2.91179	1.64984	1.76489	0.0775825	0.229739		3.78505	2.26536	0.942235	2.40424	0.0162063	0.0481894
ko00910	Nitrogen metabolism	13861.1	0.0928903	0.0531925	1.7463	0.0807582	0.170571			13397.2	0.0158548	0.0766574	0.206826	0.836145	0.907774		10478.9	-0.0199243	0.0496422	-0.401358	0.688157	0.812856		13536.2	0.348703	0.113214	3.08005	0.00206966	0.0149652		19283.8	0.0170561	0.0435942	0.391247	0.695615	0.819178
ko00920	Sulfur metabolism	19051.1	-0.141888	0.0836636	-1.69593	0.0898988	0.183583			20955.8	-0.095408	0.116457	-0.819254	0.412641	0.55644		12437.5	-0.200645	0.157448	-1.27436	0.202536	0.302088		18191.9	-0.191905	0.160577	-1.1951	0.232048	0.512692		26962.7	-0.0867342	0.0840064	-1.03247	0.301852	0.457894
ko00930	Caprolactam degradation	5005.75	0.280481	0.247333	1.13402	0.256786	0.422174			4390.18	0.38256	0.251962	1.51833	0.128932	0.218571		7892.37	0.407755	0.230215	1.7712	0.0765281	0.146402		3104.6	-0.117716	0.514443	-0.228822	0.819007	0.943163		3793.6	0.289317	0.400742	0.721951	0.470324	0.662898
ko00941	Flavonoid biosynthesis	151.595	-0.364425	0.343332	-1.06144	0.288491	0.457925	-		126.482	-1.08987	0.415638	-2.62216	0.00873756	0.0259214		280.147	-0.060469	0.493423	-0.12255	0.902463	0.962628		95.7635	-0.351209	0.461886	-0.760382	0.447026	0.762685		55.1661	-0.315018	0.558341	-0.564205	0.572615	0.74274
ko00943	Isoflavonoid biosynthesis	10.1093	0.0377346	0.508547	0.0742007	0.940851	0.998542			1.03979	1.9106	1.53045	1.24839	0.211889	0.339786		14.1388	-1.00684	0.475251	-2.11854	0.0341297	0.0732539		9.73783	1.58712	1.33182	1.19169	0.233383	0.512692		14.5591	0.607033	0.574979	1.05575	0.291083	0.455571
ko00950	Isoquinoline alkaloid biosynthesis	0.0311981	0.0303952	3.37309	0.00901107	0.99281	0.998542			0	NA	NA	NA	NA	NA		0	NA	NA	NA	NA	NA		0.10609	0.419283	3.49431	0.11999	0.904491	0.974128		0	NA	NA	NA	NA	NA
ko00960	Tropane, piperidine and pyridine alkaloid biosynthesis	5009.35	0.703839	0.358727	1.96205	0.0497571	0.117737			7384.83	-0.175516	0.316489	-0.554571	0.579188	0.720948		2782.77	2.05983	0.299049	6.88794	5.66044e-12	9.96238e-11		792.577	0.924545	0.671665	1.3765	0.168668	0.422794		11487.3	1.22501	0.351529	3.48481	0.00049248	0.00284367
ko00965	Betalain biosynthesis	150.239	2.34262	0.6055	3.8689	0.000109327	0.000848379	+		54.6906	8.89172	1.48668	5.98094	2.21858e-09	3.59007e-08		157.293	2.01436	0.439937	4.57875	4.67773e-06	3.37628e-05		132.183	3.0022	1.20406	2.4934	0.0126528	0.0582894		279.443	2.00284	1.43339	1.39727	0.162331	0.305866
ko00970	Aminoacyl-tRNA biosynthesis	34345.4	-0.0730534	0.0310935	-2.34947	0.0188001	0.0552609			35665.1	-0.00370461	0.036827	-0.100595	0.919872	0.937579		30361.8	0.000840225	0.056313	0.0149206	0.988096	0.991145		31170.6	-0.116621	0.0521219	-2.23746	0.0252563	0.0969018		41514	-0.157937	0.0676349	-2.33515	0.0195357	0.0555061
ko00980	Metabolism of xenobiotics by cytochrome P450	173.2	3.10323	0.522083	5.94394	2.78257e-09	5.39819e-08	+		80.3704	9.44674	1.20225	7.85754	3.9175e-15	1.39463e-13		367.936	4.41735	0.75962	5.81521	6.05575e-09	6.26949e-08		107.038	2.31885	0.939236	2.46887	0.013554	0.0606429		69.05	0.289151	0.665846	0.434261	0.664099	0.79781
ko00983	Drug metabolism - other enzymes	4446.92	1.69998	0.426802	3.98306	6.80335e-05	0.000599932			5647.14	3.22971	0.486271	6.64179	3.09907e-11	6.12926e-10		6307.31	3.0473	0.420105	7.25366	4.05643e-13	1.18989e-11		3971.33	0.451975	0.660464	0.68433	0.493766	0.766783		647.31	-2.25165	0.636739	-3.53622	0.000405898	0.00279445
ko01040	Biosynthesis of unsaturated fatty acids	17527.6	0.238858	0.124564	1.91756	0.0551674	0.125911			21698.5	0.0728198	0.0806823	0.902549	0.366765	0.506079		13807.8	0.273641	0.060858	4.49638	6.9121e-06	4.34475e-05		10649.5	-0.197215	0.273176	-0.721933	0.470336	0.762685		27287.8	0.705669	0.228455	3.08887	0.00200921	0.00856307
ko01051	Biosynthesis of ansamycins	63345.5	-0.158758	0.0770394	-2.06073	0.0393284	0.097328			68162.4	0.014632	0.053552	0.273229	0.784677	0.889634		49288.9	-0.112221	0.0952272	-1.17846	0.238615	0.347077		64611.1	-0.166011	0.166114	-0.99938	0.31761	0.607392		73388.1	-0.361617	0.181023	-1.99763	0.0457571	0.103678
ko01053	Biosynthesis of siderophore group nonribosomal peptides	2321.11	1.52849	0.404092	3.78253	0.00015524	0.00115833	+		635.843	3.71135	0.3704	10.0198	1.2471e-23	2.21983e-21		1581.2	2.2085	0.340451	6.48698	8.75746e-11	1.18562e-09		508.645	1.27459	0.368722	3.45678	0.000546664	0.00446838		8080.19	1.28264	0.372278	3.44538	0.000570266	0.00300228
ko01055	Biosynthesis of vancomycin group antibiotics	43135.7	-0.101799	0.0401942	-2.53268	0.0113195	0.0385259	-		44108.2	-0.0474145	0.0465629	-1.01829	0.308541	0.453886		38710.4	-0.0471691	0.0577664	-0.81655	0.414186	0.561935		39224.9	-0.0832503	0.0903938	-0.920974	0.357064	0.658118		51911.6	-0.219899	0.0778643	-2.82414	0.00474083	0.0169722
ko01056	Biosynthesis of type II polyketide backbone	26.314	0.00455076	0.526184	0.00864861	0.993099	0.998542			10.8953	-1.2394	0.70896	-1.7482	0.0804296	0.157324		25.2538	-1.51187	0.452539	-3.34085	0.000835219	0.00312763		10.3956	0.024147	1.40565	0.0171785	0.986294	0.986294		42.9608	1.22317	1.11913	1.09297	0.274408	0.453696
ko01057	Biosynthesis of type II polyketide products	9.16942	0.733235	0.857469	0.855116	0.392487	0.58124			9.61941	6.38414	3.37051	1.89411	0.0582099	0.121273		5.42743	-1.46841	0.951235	-1.54369	0.122663	0.209599		6.4648	-0.143125	2.16112	-0.0662271	0.947197	0.974128		8.58787	0.826934	1.25314	0.659892	0.509323	0.695946
ko02010	ABC transporters	22780	-0.0769531	0.115229	-0.667829	0.504243	0.716819			32829.2	-0.320135	0.134718	-2.37633	0.0174856	0.0478836		17798.3	-0.122609	0.167839	-0.730518	0.465074	0.620098		19825	0.254827	0.1489	1.7114	0.0870072	0.240549		21056.9	0.0563116	0.140299	0.401369	0.688148	0.816433
ko02020	Two-component system	13007.9	0.263916	0.106947	2.46773	0.0135973	0.0439646			12143.7	-0.00692668	0.0645484	-0.10731	0.914543	0.937579		8686.24	-0.0108368	0.04657	-0.232699	0.815995	0.892019		10181.5	0.263317	0.124487	2.11522	0.034411	0.119801		24142.3	0.637262	0.18278	3.4865	0.000489379	0.00284367
ko02030	Bacterial chemotaxis	30512	0.526555	0.255914	2.05755	0.0396336	0.097328			14638.7	0.543686	0.386152	1.40796	0.159144	0.267241		13236.6	-0.474541	0.216874	-2.1881	0.0286624	0.0630573		31141.1	0.750546	0.315871	2.37612	0.017496	0.0744813		73881.4	0.736545	0.206529	3.56631	0.000362049	0.0027134
ko02040	Flagellar assembly	32439.8	0.349425	0.079835	4.37684	1.20412e-05	0.000137411			33151.3	-0.0410581	0.136886	-0.299943	0.764221	0.871995		28201.9	0.354111	0.0641354	5.52131	3.36485e-08	3.29007e-07		25160.8	0.479312	0.186931	2.56411	0.010344	0.0511757		47015.4	0.643867	0.152592	4.21952	2.44821e-05	0.000486921
ko02060	Phosphotransferase system (PTS)	5437.03	-0.177953	0.164036	-1.08484	0.277992	0.448649			6504.75	-0.478763	0.247055	-1.93788	0.052638	0.114349		3150.98	-0.512559	0.240113	-2.13466	0.0327891	0.0712455		6085.49	0.0727485	0.36278	0.200531	0.841066	0.943163		6352.14	0.167185	0.241904	0.691119	0.489491	0.681717
ko03008	Ribosome biogenesis in eukaryotes	1465.95	0.195069	0.0557665	3.49796	0.000468826	0.00303174	+		1429.93	0.399	0.0967401	4.12445	3.71621e-05	0.000264594		1331.26	0.162407	0.108118	1.50212	0.133066	0.22094		1247.65	0.0772822	0.134403	0.575004	0.565289	0.805108		1957.23	0.180252	0.0940089	1.91739	0.0551886	0.120473
ko03010	Ribosome	31668.8	-0.0853089	0.031906	-2.67376	0.00750065	0.0285319	-		32155.7	-0.0297221	0.0390142	-0.761826	0.446164	0.583397		27437.9	-0.0214835	0.0565684	-0.379779	0.704109	0.826155		28755.9	-0.0444145	0.0629332	-0.705741	0.480349	0.762685		39993.6	-0.224591	0.0765915	-2.93233	0.00336434	0.0128131
ko03013	RNA transport	696.931	-0.231361	0.129581	-1.78546	0.0741875	0.161712			582.406	0.194919	0.260475	0.748321	0.454266	0.583397		514.62	-0.298121	0.146662	-2.03271	0.0420822	0.0861216		817.598	-0.153477	0.223224	-0.687545	0.491739	0.766783		898.04	-0.562927	0.220828	-2.54917	0.0107979	0.0339093
ko03015	mRNA surveillance pathway	18.2788	5.23454	0.830497	6.3029	2.92132e-10	8.09623e-09	+		5.70943	5.62092	1.31353	4.27925	1.87522e-05	0.000139078		53.8553	5.05113	0.724189	6.97487	3.06143e-12	6.42476e-11		2.08841	3.96303	1.89787	2.08815	0.0367843	0.12349		1.64928	2.61854	1.65863	1.57873	0.114397	0.23008
ko03018	RNA degradation	15350.3	-0.065792	0.0202597	-3.24743	0.00116453	0.00645484			15950.7	0.0679173	0.0301796	2.25044	0.0244213	0.0620998		13067.2	-0.00765502	0.0456755	-0.167596	0.866902	0.936118		13800.8	-0.156417	0.0382009	-4.09458	4.22938e-05	0.00046772		19510.6	-0.142138	0.0372395	-3.81687	0.000135156	0.00142311
ko03020	RNA polymerase	20195	-0.109246	0.045549	-2.39843	0.0164656	0.0515214	-		20589.2	-0.140331	0.0343886	-4.08075	4.48915e-05	0.000307334		15358.8	-0.141078	0.0438107	-3.22016	0.00128117	0.0044213		17535	-0.13674	0.102194	-1.33805	0.18088	0.447441		29871.1	-0.0167003	0.0648244	-0.257624	0.796697	0.902587
ko03030	DNA replication	24968.4	-0.0473403	0.029926	-1.58191	0.11367	0.216196			24554.7	0.031513	0.0353729	0.890881	0.372993	0.510452		21090.8	-0.0176386	0.0529471	-0.333137	0.739031	0.850127		23153	-0.03567	0.0582565	-0.612292	0.540344	0.785557		32650.8	-0.141213	0.0615089	-2.29581	0.0216866	0.0597215
ko03040	Spliceosome	0.0403428	-0.306227	3.37309	-0.0907854	0.927663	0.998542			0	NA	NA	NA	NA	NA		0.0828112	-1.2984	3.4931	-0.371705	0.710113	NA		0.0530451	0.226926	3.49431	0.0649416	0.94822	0.974128		0	NA	NA	NA	NA	NA
ko03050	Proteasome	154.692	-0.207164	0.36417	-0.568867	0.569446	0.788514			138.641	-0.320714	0.340809	-0.941036	0.346686	0.493681		287.628	0.435739	0.41481	1.05045	0.29351	0.416594		80.8898	-1.80927	0.735296	-2.4606	0.0138704	0.0606429		67.455	-0.352168	0.545064	-0.646105	0.518212	0.702726
ko03060	Protein export	32404.8	0.00287639	0.0206664	0.139182	0.889306	0.997256			32992.3	0.00515255	0.03053	0.16877	0.865977	0.925437		28101.2	0.00295794	0.047533	0.0622293	0.95038	0.978081		28250.1	0.0303186	0.0449981	0.673776	0.500454	0.766783		42520.7	-0.00744632	0.0417297	-0.178442	0.858376	0.940442
ko03070	Bacterial secretion system	25600.3	0.357481	0.0950903	3.75939	0.000170331	0.00122386	+		25459.3	0.297667	0.10211	2.91515	0.00355519	0.0134643		19551	0.301587	0.0935955	3.22224	0.00127193	0.0044213		18420.3	0.105966	0.144053	0.735607	0.46197	0.762685		44290.9	0.624994	0.179122	3.48922	0.000484435	0.00284367
ko03320	PPAR signaling pathway	149.174	-3.05541	0.378105	-8.08085	6.4317e-16	3.11938e-14	-		213.367	-2.58871	0.451721	-5.73078	9.99698e-09	1.27104e-07		138.904	-2.26653	0.348929	-6.49566	8.26694e-11	1.18562e-09		160.353	-5.22573	0.795617	-6.56815	5.09456e-11	3.19259e-09		58.8511	-2.6729	0.752016	-3.55431	0.000378966	0.0027134
ko03410	Base excision repair	22610.9	0.0520428	0.0361342	1.44026	0.149793	0.274149			23278.3	-0.00541093	0.0408084	-0.132594	0.894515	0.932646		18902.1	0.0805127	0.0585497	1.37512	0.169095	0.261059		18278.4	-0.0123775	0.0464425	-0.266513	0.789844	0.943163		32568.4	0.149651	0.0662012	2.26054	0.0237877	0.0626176
ko03420	Nucleotide excision repair	15570.8	-0.11779	0.0288845	-4.07795	4.54349e-05	0.000463914	-		15759.5	-0.113744	0.0430378	-2.64288	0.0082204	0.0256707		13057.5	-0.0897157	0.0523936	-1.71234	0.0868337	0.159195		13954.5	-0.178979	0.0765875	-2.33692	0.0194436	0.076154		20667	-0.0719089	0.0573777	-1.25325	0.210113	0.372378
ko03430	Mismatch repair	32236.1	5.92562e-05	0.0324352	0.00182691	0.998542	0.998542			32082.6	0.0592228	0.0347098	1.70623	0.0879659	0.166574		27206.2	0.0342222	0.0610658	0.560416	0.575196	0.698169		29895.4	0.0294956	0.0756378	0.389958	0.696567	0.918032		41732.1	-0.101063	0.0682215	-1.48139	0.138502	0.26658
ko03440	Homologous recombination	29101.8	-0.059276	0.0353887	-1.675	0.093934	0.187413			28165.7	0.0325902	0.0357987	0.910376	0.362624	0.504275		24268.7	-0.0150863	0.0570779	-0.264311	0.79154	0.883148		27419.6	-0.0560335	0.0676755	-0.827974	0.407685	0.716307		38459.9	-0.166808	0.0722264	-2.30952	0.0209146	0.0584956
ko03450	Non-homologous end-joining	2792.63	0.223873	0.336776	0.664755	0.506207	0.716819			4067.15	-0.75597	0.304861	-2.47972	0.0131485	0.0371498		1446.2	0.182236	0.282516	0.645044	0.518899	0.65233		594.267	0.687793	0.673926	1.02058	0.307455	0.607392		6371.84	1.3124	0.357043	3.67574	0.000237158	0.00202149
ko04020	Calcium signaling pathway	22.8046	-3.18128	0.348489	-9.12876	6.92898e-20	4.48074e-18	-		27.8283	-2.5048	0.321347	-7.79469	6.45667e-15	1.91548e-13		6.36551	-0.599559	0.414706	-1.44575	0.148249	0.239374		23.7565	-3.931	0.840813	-4.67524	2.93614e-06	4.54103e-05		38.5729	-4.25389	0.86742	-4.90408	9.38686e-07	4.20062e-05
ko04062	Chemokine signaling pathway	0.00822216	-0.0176941	3.37309	-0.00524567	0.995815	0.998542			0	NA	NA	NA	NA	NA		0	NA	NA	NA	NA	NA		0	NA	NA	NA	NA	NA		0.0416683	-0.246	3.49431	-0.0704002	0.943875	NA
ko04080	Neuroactive ligand-receptor interaction	0	NA	NA	NA	NA	NA			0	NA	NA	NA	NA	NA		0	NA	NA	NA	NA	NA		0	NA	NA	NA	NA	NA		0	NA	NA	NA	NA	NA
ko04112	Cell cycle - Caulobacter	35844.8	-0.0283555	0.0226025	-1.25453	0.209649	0.356771			40085.8	-0.112608	0.0424646	-2.65181	0.00800623	0.0256707		29303.3	0.0419594	0.0278934	1.50428	0.13251	0.22094		31429.4	0.0251915	0.0330045	0.763276	0.445299	0.762685		45077.4	-0.0409883	0.0380918	-1.07604	0.28191	0.453696
ko04113	Meiosis - yeast	31.5844	-0.844164	0.48361	-1.74555	0.0808896	0.170571			131.705	5.65328	1.12531	5.02375	5.06719e-07	5.01088e-06		7.16892	-0.622357	0.624106	-0.997197	0.318669	0.445125		41.3473	-4.54612	0.410375	-11.078	1.60496e-28	3.01732e-26		34.1329	1.90444	0.543025	3.50709	0.000453043	0.00284367
ko04115	p53 signaling pathway	243.383	0.0908116	0.231034	0.393065	0.694271	0.868959			158.941	1.02468	0.475782	2.15367	0.031266	0.0752074		262.261	-0.689747	0.351691	-1.96123	0.0498519	0.0985836		245.323	0.486685	0.439872	1.10642	0.268544	0.56726		297.363	0.353508	0.372197	0.949787	0.34222	0.510479
ko04122	Sulfur relay system	28716.1	-0.131099	0.0633523	-2.06936	0.0385123	0.0970311			32850.1	-0.131022	0.0836674	-1.56599	0.117352	0.206818		23482	-0.235875	0.0448667	-5.25724	1.46236e-07	1.2256e-06		27925.3	0.0252679	0.127366	0.198388	0.842742	0.943163		31079	-0.192407	0.101459	-1.8964	0.057907	0.124884
ko04141	Protein processing in endoplasmic reticulum	567.87	-0.283604	0.202165	-1.40283	0.160667	0.288627			531.629	0.00802479	0.205355	0.0390777	0.968828	0.968828		588.792	0.103043	0.238866	0.431382	0.66619	0.792226		599.667	-0.205399	0.305717	-0.671861	0.501672	0.766783		498.06	-1.29343	0.539066	-2.3994	0.0164221	0.0481894
ko04142	Lysosome	241.409	-0.660304	0.399129	-1.65436	0.098054	0.192146	-		445.476	-0.649465	0.37916	-1.7129	0.0867302	0.166574		312.874	-0.0403188	0.383694	-0.105081	0.916312	0.965694		84.2789	-2.59072	0.504214	-5.13814	2.77473e-07	6.52062e-06		98.809	-0.83028	0.891509	-0.931319	0.351688	0.520266
ko04144	Endocytosis	0.29273	0.710278	1.75169	0.405481	0.685124	0.868719			0.055068	0.533537	3.49431	0.152687	0.878645	0.925437		0.0414056	-0.76118	3.49431	-0.217834	0.827559	NA		0.865462	2.67627	2.67242	1.00144	0.316614	0.607392		0.0817057	-0.0536434	3.49431	-0.0153516	0.987752	0.996443
ko04145	Phagosome	0.0314922	0.0784845	3.37309	0.0232678	0.981437	0.998542			0	NA	NA	NA	NA	NA		0	NA	NA	NA	NA	NA		0.0530451	0.226926	3.49431	0.0649416	0.94822	0.974128		0.0808688	-0.0536434	3.49431	-0.0153516	0.987752	NA
ko04146	Peroxisome	6095.09	0.153997	0.141144	1.09106	0.275246	0.448649			4414.82	0.62308	0.187158	3.32917	0.000871051	0.00426374		5378.4	0.196697	0.142974	1.37575	0.1689	0.261059		4366.48	-0.30018	0.228482	-1.3138	0.188913	0.461242		11459.9	0.209078	0.151137	1.38337	0.166553	0.310552
ko04210	Apoptosis	484.984	1.08601	0.448252	2.42276	0.0154032	0.0489873	+		53.3374	2.51417	0.531252	4.73255	2.21721e-06	1.79392e-05		138.803	0.600735	0.303181	1.98144	0.0475419	0.0961767		294.724	1.05854	0.588658	1.79822	0.0721419	0.218753		1802.22	1.12167	0.304443	3.68433	0.000229308	0.00202149
ko04260	Cardiac muscle contraction	0.0766007	0.222758	2.9365	0.0758583	0.939532	0.998542			0	NA	NA	NA	NA	NA		0.0313074	0.00824288	3.49431	0.00235894	0.998118	NA		0.20207	0.803997	3.49431	0.230087	0.818024	0.943163		0.0401774	-0.246	3.49431	-0.0704002	0.943875	NA
ko04310	Wnt signaling pathway	0.444525	-1.33419	0.565852	-2.35784	0.0183816	0.054862			0.501734	-1.87627	1.35933	-1.38029	0.167498	0.278642		0.758488	0.0545909	0.986117	0.0553595	0.955852	0.978081		0.318235	-2.78445	2.75632	-1.01021	0.312397	0.607392		0.0466295	-0.246	3.49431	-0.0704002	0.943875	NA
ko04320	Dorso-ventral axis formation	0.219703	0.609477	1.62124	0.375932	0.706967	0.874028			0	NA	NA	NA	NA	NA		0	NA	NA	NA	NA	NA		0.162064	0.61164	3.49431	0.175039	0.861049	0.952219		0.878071	0.952823	1.99605	0.477354	0.63311	0.781563
ko04330	Notch signaling pathway	0.116736	0.415109	3.37309	0.123065	0.902056	0.998542			0.0401896	0.533537	3.49431	0.152687	0.878645	0.925437		0	NA	NA	NA	NA	NA		0.346726	1.4736	3.49191	0.422003	0.673023	0.900766		0.0466295	-0.246	3.49431	-0.0704002	0.943875	NA
ko04512	ECM-receptor interaction	0.145739	0.318952	1.3218	0.241301	0.809322	0.957368			0	NA	NA	NA	NA	NA		0.0440597	-0.76118	3.49431	-0.217834	0.827559	NA		0.308116	1.19035	2.21337	0.537797	0.590717	0.826519		0.223853	0.523435	2.95027	0.177419	0.859179	0.940442
ko04514	Cell adhesion molecules (CAMs)	2.0672	2.73887	0.794511	3.44724	0.000566351	0.00354426			0.757741	2.66679	1.4621	1.82395	0.0681598	0.13632		5.06091	4.47403	1.0277	4.35342	1.34029e-05	7.14823e-05		1.11511	0.415085	1.57958	0.262782	0.792719	0.943163		0.258247	-1.04498	3.49177	-0.29927	0.764734	0.885134
ko04530	Tight junction	0.281295	0.423405	0.902217	0.469294	0.638859	0.834414			0	NA	NA	NA	NA	NA		0.474691	1.63629	1.23754	1.32222	0.186096	0.282353		0.251596	1.18705	3.49426	0.339713	0.734073	0.929444		0.346471	-1.65133	2.85245	-0.578915	0.562646	0.735136
ko04614	Renin-angiotensin system	44.0624	-0.229598	0.418989	-0.547982	0.583704	0.791878			382.337	3.78831	0.955299	3.96558	7.32189e-05	0.000465463		30.0293	-0.292899	0.474905	-0.616752	0.537398	0.670795		59.2906	-3.58127	0.767705	-4.66491	3.08754e-06	4.54103e-05		17.3192	-0.00804263	0.622455	-0.0129208	0.989691	0.996443
ko04621	NOD-like receptor signaling pathway	4.13445	1.16949	0.620041	1.88615	0.0592754	0.132177			1.4875	1.06938	0.893167	1.19729	0.231194	0.357848		2.66009	-1.74984	1.47724	-1.18454	0.236201	0.346428		7.79774	4.19332	1.31738	3.18307	0.0014572	0.0109582		3.97175	3.27216	1.45634	2.24683	0.024651	0.063036
ko04626	Plant-pathogen interaction	5586.71	0.245633	0.0895401	2.74327	0.00608298	0.0240836	+		4900.47	0.201643	0.0513845	3.9242	8.70169e-05	0.000534104		4125.29	0.203862	0.0648711	3.14257	0.00167474	0.00545842		4518.64	0.00735261	0.0949083	0.0774707	0.938249	0.974128		9944.43	0.487942	0.146251	3.33633	0.000848923	0.00422103
ko04740	Olfactory transduction	3.49996	4.18383	1.24466	3.36141	0.000775444	0.00455867			11.4312	5.47239	2.33143	2.34722	0.0189139	0.0510102		0.274951	1.0753	3.49211	0.307922	0.758141	0.866447		2.37968	3.53037	1.67826	2.10359	0.0354139	0.121051		0.16508	0.331071	3.49431	0.0947455	0.924517	0.979222
ko04810	Regulation of actin cytoskeleton	0.0892801	-0.931383	3.37309	-0.276122	0.782455	0.93241			0	NA	NA	NA	NA	NA		0.297457	-2.75763	2.65575	-1.03836	0.299101	0.421134		0	NA	NA	NA	NA	NA		0	NA	NA	NA	NA	NA
ko04910	Insulin signaling pathway	143.862	-0.553982	0.398927	-1.38868	0.16493	0.293545			38.1454	0.241087	0.432961	0.556834	0.577641	0.720948		106.729	-2.26598	0.325341	-6.96494	3.28539e-12	6.42476e-11		278.502	-0.326412	0.618893	-0.527412	0.597908	0.826519		66.1839	0.652359	0.519271	1.2563	0.209008	0.372378
ko04962	Vasopressin-regulated water reabsorption	0.0276696	-0.161961	3.37309	-0.0480155	0.961704	0.998542			0.0493342	-0.235886	3.49431	-0.0675055	0.946179	0.951525		0.0563534	0.00824288	3.49431	0.00235894	0.998118	NA		0	NA	NA	NA	NA	NA		0	NA	NA	NA	NA	NA
ko04970	Salivary secretion	0.0250641	0.0784845	3.37309	0.0232678	0.981437	0.998542			0	NA	NA	NA	NA	NA		0	NA	NA	NA	NA	NA		0	NA	NA	NA	NA	NA		0.139888	0.138714	3.49431	0.0396969	0.968335	0.996443
ko04974	Protein digestion and absorption	578.231	-0.0793374	0.403545	-0.196601	0.84414	0.963312			310.702	1.4879	0.728849	2.04144	0.0412068	0.0952573		87.2374	-0.869009	0.418736	-2.07531	0.0379574	0.0785942		551.715	-0.124879	0.62981	-0.19828	0.842826	0.943163		1666.3	-0.242848	0.278928	-0.870648	0.383946	0.549811
ko05010	Alzheimer's disease	108.702	-0.0918875	0.435028	-0.211222	0.832714	0.961587			96.6162	-0.636591	0.684611	-0.929858	0.352445	0.497898		81.1494	0.90695	0.273467	3.31649	0.000911558	0.00334238		154.761	2.81195	0.866089	3.24672	0.00116742	0.00914478		90.1365	-4.24941	0.731511	-5.80909	6.28134e-09	7.92417e-07
ko05012	Parkinson's disease	0.0248609	0.0303952	3.37309	0.00901107	0.99281	0.998542			0	NA	NA	NA	NA	NA		0.0829411	0.2006	3.49431	0.0574075	0.954221	NA		0	NA	NA	NA	NA	NA		0	NA	NA	NA	NA	NA
ko05014	Amyotrophic lateral sclerosis (ALS)	0.13244	-0.546666	2.45617	-0.222569	0.823871	0.961587			0	NA	NA	NA	NA	NA		0.227068	-2.38125	3.44812	-0.690592	0.489822	0.62926		0.195597	0.804007	2.91164	0.276136	0.782444	0.943163		0.0466295	-0.246	3.49431	-0.0704002	0.943875	NA
ko05016	Huntington's disease	958.037	0.0687537	0.250132	0.274869	0.783417	0.93241			1657.12	-0.239435	0.194152	-1.23324	0.217487	0.34259		746.373	0.280124	0.39697	0.705656	0.480402	0.626302		809.223	0.561561	0.453012	1.23962	0.215118	0.499286		586.713	-0.061342	0.489083	-0.125422	0.900189	0.970686
ko05100	Bacterial invasion of epithelial cells	23.7948	1.46048	0.371681	3.92938	8.51647e-05	0.000688415			11.2573	1.00891	0.380235	2.65339	0.00796884	0.0256707		11.0201	-1.19048	0.336476	-3.53807	0.000403067	0.00157644		31.4041	2.91699	0.60355	4.83305	1.34459e-06	2.52782e-05		22.3345	1.60461	0.653681	2.45473	0.0140991	0.0433285
ko05110	Vibrio cholerae infection	8.58375	2.39969	0.669047	3.58674	0.000334842	0.00223998	+		1.75347	3.935	3.17428	1.23965	0.215105	0.341863		2.65958	0.107873	1.41849	0.0760482	0.939381	0.972535		12.7289	5.97249	1.38747	4.30458	1.673e-05	0.000196578		19.4011	1.85288	0.534352	3.46754	0.000525251	0.00284909
ko05111	Vibrio cholerae pathogenic cycle	4730.13	0.718776	0.252602	2.84548	0.00443439	0.0183037			4069.71	2.40802	0.450803	5.34162	9.21194e-08	9.64544e-07		3595.21	1.43359	0.227007	6.31519	2.69829e-10	3.39213e-09		4808.19	-0.202905	0.662385	-0.306325	0.759358	0.943163		6972.04	0.564811	0.317907	1.77666	0.0756249	0.157405
ko05120	Epithelial cell signaling in Helicobacter pylori infection	1278.09	-0.403973	0.26087	-1.54856	0.121487	0.228821			876.598	-0.058166	0.365809	-0.159006	0.873664	0.925437		737.455	-0.926193	0.171107	-5.41294	6.1998e-08	5.74298e-07		2130.01	0.146567	0.198711	0.737589	0.460764	0.762685		1266.27	-1.33778	0.594832	-2.249	0.0245123	0.063036
ko05131	Shigellosis	8.81856	1.44238	0.553061	2.60799	0.00910752	0.0333369			4.30183	0.275784	0.598104	0.461097	0.644729	0.780692		2.01588	-2.2738	1.63418	-1.39141	0.164103	0.257875		15.6055	3.05663	1.05897	2.88641	0.00389663	0.0236312		14.4731	2.13852	0.915166	2.33676	0.0194516	0.0555061
ko05142	Chagas disease (American trypanosomiasis)	457.196	0.298264	0.348737	0.855268	0.392403	0.58124			442.02	-0.206679	0.276992	-0.746155	0.455574	0.583397		88.1613	-0.371118	0.35113	-1.05693	0.290545	0.415739		189.16	-0.889615	0.469849	-1.8934	0.0583041	0.182686		1413.96	0.952207	0.329694	2.88816	0.00387506	0.0141558
ko05143	African trypanosomiasis	211.328	3.58545	0.536275	6.68584	2.296e-11	7.42374e-10	+		245.96	5.51946	0.731633	7.54402	4.55691e-14	1.15876e-12		489.984	3.41778	0.399951	8.5455	1.2798e-17	1.12622e-15		18.9309	1.12263	0.696045	1.61287	0.106774	0.286764		15.941	2.34472	0.628708	3.72942	0.000191922	0.00190856
ko05145	Toxoplasmosis	1.05565	2.55162	1.09235	2.3359	0.0194966	0.0564528	+		0.141841	0.918251	3.49431	0.262784	0.792717	0.893061		0.145185	0.585314	3.49431	0.167505	0.866973	0.936118		2.91871	3.24053	1.21418	2.6689	0.00760998	0.039893		0.76933	2.1181	3.47328	0.609826	0.541977	0.721146
ko05146	Amoebiasis	27.5732	0.701458	0.419721	1.67125	0.0946726	0.187413			8.85902	0.0680157	0.520872	0.13058	0.896107	0.932646		11.9409	-1.54157	0.352397	-4.37453	1.21694e-05	6.90907e-05		61.2802	1.92145	0.763354	2.51711	0.0118321	0.057037		22.8049	0.128018	0.734495	0.174294	0.861634	0.940442
ko05150	Staphylococcus aureus infection	496.148	0.260697	0.241228	1.08071	0.279827	0.448649			560.436	-0.731001	0.26467	-2.76193	0.00574604	0.0204559		198.576	-1.19706	0.315202	-3.79776	0.00014601	0.00061185		391.871	1.58965	0.342143	4.64617	3.38162e-06	4.54103e-05		997.261	1.23308	0.278524	4.42721	9.54612e-06	0.000244108
ko05200	Pathways in cancer	13.7557	-0.650469	0.488217	-1.33233	0.18275	0.319401			9.73751	1.29636	0.832536	1.55713	0.11944	0.208435		22.5898	-1.74879	0.437933	-3.99327	6.5167e-05	0.000301826		14.1614	0.42992	0.723612	0.59413	0.552425	0.792794		1.31168	-1.07697	1.17501	-0.916566	0.35937	0.522986
ko05322	Systemic lupus erythematosus	12.4368	0.734259	0.371809	1.97483	0.0482875	0.117097			15.3364	0.221992	0.398828	0.556611	0.577793	0.720948		18.865	2.11596	0.513168	4.12334	3.73426e-05	0.00017763		6.24272	-0.794068	0.897334	-0.884919	0.3762	0.680055		7.1059	0.908025	0.839806	1.08123	0.279594	0.453696
ko05410	Hypertrophic cardiomyopathy (HCM)	0.0813736	0.270842	3.37309	0.0802948	0.936003	0.998542			0.209692	1.11061	3.49431	0.317833	0.750612	0.861993		0	NA	NA	NA	NA	NA		0.0530451	0.226926	3.49431	0.0649416	0.94822	0.974128		0.0827896	-0.0536434	3.49431	-0.0153516	0.987752	0.996443
ko05416	Viral myocarditis	0.474727	1.36146	1.50561	0.904255	0.36586	0.558873			0.24556	1.11061	3.49431	0.317833	0.750612	0.861993		1.15605	2.97106	1.71562	1.73177	0.0833138	0.15435		0.218285	-0.78897	3.48984	-0.226076	0.821142	0.943163		0	NA	NA	NA	NA	NA
