# Supplementary material for: Seasonal dynamics and starvation impact on the gut microbiome of urochordate ascidian Halocynthia roretzi
Source: Anim Microbiome. 2020 Aug 18;2:30. doi: 10.1186/s42523-020-00048-2 (PMC7807810; doi:10.1186/s42523-020-00048-2)
Supplement: Supplementary file 1 — Additional file 1. [file 42523_2020_48_MOESM1_ESM.zip › TableS7-new.xlsx]

## Sheet: Sheet1
MS2.name	MS2.score	MS1.name	MS1.ppm	rt	mz	type	Day0BM1	Day0BM2	Day0BM3	Day0BM4	Day0BM5	Day0BM6	Day2BM4	Day2BM5	Day2BM6	Day2BM7	Day2BM8	Day4BM1	Day4BM2	Day4BM3	Day4BM4	Day4BM5	Day4BM6	Day6BM1	Day6BM3	Day6BM4	Day6BM5	Day6BM6	Day6BM7	Day0TM1	Day0TM2	Day0TM3	Day0TM4	Day0TM5	Day0TM6	Day2TM10	Day2TM3	Day2TM5	Day2TM7	Day2TM8	Day2TM9	Day4TM1	Day4TM2	Day4TM3	Day4TM4	Day4TM5	Day4TM6	Day6TM1	Day6TM3
Propionic acid	1			646.694	73.0294	MS2	1.53987e+06	1.6979e+06	1.60923e+06	4.09545e+06	3.66934e+06	1.73039e+06	1.85042e+06	2.16966e+06	1.8949e+06	1.72475e+06	4.80819e+06	2.58302e+06	1.74716e+06	2.13104e+06	1.995e+06	2.57214e+06	2.1277e+06	2.14911e+06	1.40709e+06	2.27153e+06	3.14668e+06	1.54074e+06	2.79461e+06	1.64761e+06	2.15956e+06	1.84576e+06	1.86205e+06	2.24556e+06	1.61638e+06	2.09847e+06	1.95809e+06	2.05223e+06	1.88435e+06	1.50456e+06	3.0111e+06	1.82532e+06	2.29542e+06	1.47994e+06	2.56282e+06	2.44729e+06	1.7865e+06	2.40047e+06	3.54267e+06
Isobutylamine	0.999987			394.295	74.096	MS2	9.91526e+07	8.51874e+07	9.71701e+07	7.9949e+07	8.55569e+07	8.7977e+07	9.70811e+07	8.40769e+07	1.65462e+08	6.87046e+07	7.38499e+07	9.04419e+07	7.71765e+07	1.35002e+08	7.48846e+07	7.20838e+07	7.10625e+07	1.68908e+07	7.84521e+07	7.89599e+07	7.28312e+07	7.66596e+07	7.74735e+07	1.8353e+08	1.07472e+08	2.44714e+08	9.24581e+07	8.44554e+07	9.59009e+07	8.94484e+07	1.46021e+08	1.46971e+08	1.99598e+08	1.06302e+08	2.18755e+08	1.56709e+08	8.8329e+07	7.4898e+07	1.17678e+08	1.63883e+08	1.32391e+07	1.27784e+08	1.11519e+08
Creatine	0.999913			34.5932	132.076	MS2	2.89439e+07	3.80945e+07	7.75594e+07	8.01936e+07	6.37465e+07	5.28554e+07	1.04556e+08	2.34725e+08	2.91119e+08	1.18801e+08	6.62288e+07	1.46909e+08	7.8764e+07	1.00261e+08	1.2414e+08	7.6675e+07	1.75709e+08	2.14594e+08	1.43603e+08	2.22643e+08	2.54533e+08	1.19231e+08	1.30887e+08	1.20961e+09	1.05596e+09	5.46475e+08	1.05005e+09	6.50597e+07	5.21082e+08	1.02126e+09	8.4574e+08	9.75908e+08	4.05171e+08	4.46444e+08	1.15743e+09	9.75197e+08	3.81203e+08	6.85051e+08	8.26964e+08	1.66365e+09	6.21478e+08	2.02354e+09	1.14029e+09
2,5-Dimethyl-4-(1-pyrrolidinyl)-3(2H)-furanone	0.999868			44.8421	182.117	MS2	1.92687e+06	1.03909e+06	4.45928e+06	5.63425e+06	1.00125e+06	743528	1.82967e+06	1.78231e+07	1.48233e+06	5.35644e+06	8.42345e+06	3.9456e+06	1.83256e+07	9.018e+06	7.7458e+06	9.95519e+06	8.80487e+06	902183	4.61316e+06	2.41236e+06	2.26683e+06	3.10216e+06	3.66827e+06	1.97231e+07	3.95635e+07	5.85712e+07	5.34291e+07	2.9565e+06	1.01913e+07	1.40317e+07	6.08645e+07	6.73888e+07	1.01973e+08	3.8534e+07	5.31515e+07	2.19158e+07	1.41245e+07	4.20796e+07	7.62321e+07	4.25986e+07	2.09329e+07	3.97596e+07	2.335e+07
Glycolic acid	0.999786			678.394	75.0087	MS2	2.1729e+06	2.99567e+06	3.661e+06	4.388e+06	334196	1.08864e+07	1.98495e+06	2.41966e+06	2.80168e+06	2.82885e+06	1.87636e+06	1.68009e+06	2.19314e+06	3.19169e+06	3.40344e+06	2.97983e+06	3.76527e+06	1.38445e+06	3.80552e+06	3.33942e+06	398310	6.37252e+06	1.20838e+06	1.53823e+06	4.89993e+06	3.1153e+06	4.99012e+06	2.88916e+06	3.82816e+06	389291	2.35757e+06	385223	1.07816e+06	483652	4.26858e+06	1.17207e+06	2.63818e+06	491534	9.64586e+06	683287	2.79195e+06	3.87241e+06	3.61275e+06
Choline	0.999767			437.42	104.106	MS2	701507	931162	993064	3.08021e+06	924287	685254	7.70588e+06	5.13684e+06	7.96899e+06	1.09085e+07	1.62693e+07	3.88305e+06	6.09377e+06	8.94498e+06	8.50416e+06	7.01947e+06	6.66863e+06	3.61597e+06	911976	3.12285e+06	4.90245e+06	2.25937e+06	1.04912e+07	1.0813e+06	6.37544e+06	3.75407e+06	2.19735e+06	1.32185e+06	1.75243e+06	1.76558e+06	1.48862e+06	5.75286e+06	1.37192e+07	2.60451e+06	3.55263e+06	1.79616e+06	1.06569e+06	2.08012e+06	1.47553e+06	1.58067e+06	2.587e+06	3.95288e+06	2.19909e+06
2-Amino-p-cresol	0.999715			522.684	124.075	MS2	5.28367e+07	1.16966e+07	1.0615e+07	3.55435e+07	4.99562e+07	2.40452e+07	2.43526e+07	2.8827e+07	5.36257e+07	4.99005e+07	3.15301e+07	2.82001e+07	2.72251e+07	5.56606e+07	5.29666e+07	5.373e+07	1.76573e+07	2.92392e+07	2.64683e+07	3.30068e+07	2.12164e+07	2.83726e+07	2.66417e+07	3.07346e+07	3.21403e+07	5.53838e+07	5.05389e+07	2.64453e+07	3.07671e+07	2.59484e+07	9.6072e+06	1.27791e+07	1.48398e+07	5.03494e+07	2.3148e+07	1.88983e+07	2.52588e+07	2.41431e+07	5.2782e+07	3.75866e+07	5.96038e+07	5.51285e+07	5.34489e+07
Palmitoleic acid	0.999621			480.218	253.217	MS2	3.20612e+08	2.53883e+08	3.5726e+08	7.98105e+08	3.09066e+08	4.03321e+08	2.5493e+09	1.91877e+08	2.13238e+09	8.90813e+08	2.52719e+09	1.40172e+09	1.01521e+09	2.39507e+09	3.34499e+09	1.7257e+09	3.2506e+09	9.08681e+08	5.76051e+08	4.68136e+08	2.05047e+09	1.74238e+09	5.33188e+08	1.49398e+08	1.22592e+08	1.10687e+08	1.01602e+08	6.37952e+07	9.93165e+07	5.24981e+07	1.70567e+08	1.11537e+08	1.3783e+08	1.22307e+08	1.50069e+08	1.10267e+08	4.99239e+07	6.61269e+07	1.16605e+08	1.52056e+08	1.01158e+08	1.07325e+08	1.37588e+08
Prolyl-Valine	0.999597			28.2409	215.136	MS2	2.91296e+06	2.14967e+06	436333	661801	302030	3.00987e+06	676287	608705	1.90059e+06	601426	1.41757e+06	403512	3.19647e+06	1.25075e+06	386719	1.17358e+06	633430	3.5726e+06	509161	583616	320087	523989	2.67305e+06	306914	2.71995e+06	1.28035e+06	1.92641e+06	602051	1.41438e+06	1.57901e+06	424837	432964	1.26451e+06	384659	335259	1.45305e+06	889282	1.81991e+06	2.53111e+06	217009	337296	1.33138e+06	450336
1-AMINOCYCLOBUTANE CARBOXYLIC ACID	0.999555			58.9178	116.07	MS2	4.8499e+06	4.77719e+06	4.55899e+06	1.00199e+07	4.67374e+06	4.79822e+06	5.1427e+06	4.58296e+06	6.59799e+06	1.1748e+07	2.53844e+07	5.05436e+06	4.52934e+06	5.39494e+06	5.29813e+06	4.55472e+06	4.56092e+06	5.17562e+06	6.174e+06	5.60151e+06	5.51415e+06	4.66234e+06	4.90024e+06	6.00957e+06	8.96976e+06	5.69836e+06	6.30656e+06	4.47171e+06	5.38344e+06	6.10415e+06	6.82676e+06	6.66191e+06	4.68885e+06	9.99665e+06	9.08581e+06	5.66567e+06	4.9643e+06	5.84423e+06	5.96073e+06	6.63756e+06	5.5017e+06	6.74139e+06	5.78424e+06
Eicosapentaenoyl	0.999549			392.957	766.569	MS2	4.37746e+06	7.03409e+06	4.7025e+06	5.90611e+06	3.29792e+06	811385	1.10459e+07	4.58641e+06	7.24032e+06	7.29546e+06	6.19377e+06	4.55282e+06	189826	6.54215e+06	7.01434e+06	5.38704e+06	0	0	37724.7	7.72176e+06	2.72122e+06	6.87372e+06	3.90924e+06	0	15644.2	4.33813e+06	5.04288e+06	4.7248e+06	5.06723e+06	6.67879e+06	3.89983e+06	2.78141e+06	5.83756e+06	6.34753e+06	4.55822e+06	3.34077e+06	4.73013e+06	6.20131e+06	26099.7	4.5133e+06	10474.3	3.83938e+06	3.55083e+06
2-Hexyldecanoic acid	0.999537			514.162	255.232	MS2	7.08082e+07	8.53688e+07	7.56543e+07	9.05216e+07	8.41945e+07	7.36154e+07	2.7644e+08	1.01215e+08	2.2052e+08	1.40002e+08	2.44216e+08	2.03739e+08	1.5364e+08	2.05136e+08	2.77366e+08	1.78731e+08	3.1043e+08	1.85964e+08	1.4884e+08	1.0415e+08	2.30343e+08	1.83909e+08	1.14281e+08	7.68603e+07	7.19552e+07	6.50938e+07	7.09819e+07	7.81969e+07	6.27238e+07	6.42212e+07	8.40908e+07	6.52766e+07	6.77766e+07	8.11636e+07	9.29814e+07	6.1153e+07	8.76797e+07	6.48798e+07	8.79646e+07	7.02172e+07	8.18791e+07	6.78545e+07	9.84418e+07
3-Aminopropionitrile	0.999535			528.942	71.06	MS2	5.59591e+06	5.52224e+06	4.57193e+06	5.30574e+06	5.45866e+06	6.14389e+06	5.51006e+06	4.05371e+06	5.5333e+06	5.42807e+06	5.26145e+06	8.14771e+06	5.92055e+06	5.55557e+06	2.51071e+06	4.67702e+06	5.74182e+06	9.30467e+06	5.12426e+06	5.52094e+06	4.89462e+06	4.27677e+06	5.14117e+06	6.14331e+06	6.22037e+06	9.6923e+06	5.68475e+06	5.13376e+06	5.68353e+06	5.7671e+06	5.4775e+06	4.31701e+06	5.34088e+06	5.63019e+06	4.38622e+06	5.41126e+06	5.52525e+06	5.50416e+06	6.41013e+06	6.21483e+06	4.96234e+06	6.4602e+06	4.66805e+06
1-Ethyl-1H-pyrrole-2-carboxaldehyde	0.999495			580.085	124.075	MS2	1.46875e+07	2.19563e+07	1.15075e+07	2.65042e+07	1.74847e+07	4.19556e+07	2.21726e+07	2.41013e+07	2.76987e+07	1.66118e+07	2.61013e+07	3.11672e+07	2.63048e+07	2.77195e+07	2.78303e+07	2.98019e+07	2.98036e+07	2.64017e+07	2.34379e+07	3.68405e+07	2.72259e+07	2.79966e+07	2.10795e+07	3.39526e+07	5.05727e+07	2.7042e+07	3.4906e+07	2.36613e+07	3.45894e+06	4.39961e+06	3.26592e+07	2.88523e+07	5.40081e+07	2.46939e+07	3.52688e+06	5.73883e+07	2.91144e+07	2.14347e+07	6.51705e+07	2.71036e+07	2.72602e+07	3.27887e+07	4.55908e+07
Taurine	0.999473			31.3549	126.021	MS2	1.95714e+07	2.62082e+07	1.18748e+08	9.26804e+07	8.68079e+07	2.84639e+07	7.39707e+07	4.18514e+08	1.51486e+08	1.39936e+08	1.3017e+08	2.34476e+08	9.77332e+07	1.7196e+08	8.631e+07	1.01759e+08	2.26111e+08	7.33976e+07	1.21804e+08	1.53363e+08	1.428e+08	1.09085e+08	6.37746e+07	4.07736e+08	6.00304e+08	7.41348e+08	5.86893e+08	3.18082e+08	4.59606e+08	8.93349e+08	5.1207e+08	7.39867e+08	7.46895e+08	6.05994e+08	1.00659e+09	6.29737e+08	2.72072e+08	6.24148e+08	6.18627e+08	6.77287e+08	7.30528e+08	7.80938e+08	6.43447e+08
2,4-Dimethyloxazole	0.999461			492.883	98.0595	MS2	9.83368e+06	9.52094e+06	8.45172e+06	8.8002e+06	8.20456e+06	8.94738e+06	4.15978e+06	7.85122e+06	8.61523e+06	8.99551e+06	7.83625e+06	8.21258e+06	9.18879e+06	8.56262e+06	7.80506e+06	4.3283e+06	8.49072e+06	9.03803e+06	5.8606e+06	8.97914e+06	8.88892e+06	8.14979e+06	8.77833e+06	9.68684e+06	9.44499e+06	9.59846e+06	4.69101e+06	8.58305e+06	8.07558e+06	8.52467e+06	9.00288e+06	5.60056e+06	8.8728e+06	3.9168e+06	8.79452e+06	9.81903e+06	8.37765e+06	4.77751e+06	8.64779e+06	1.01488e+07	9.13848e+06	7.63956e+06	9.13226e+06
4-Aminomethylcyclohexanecarboxylic acid	0.999459			44.2546	158.117	MS2	1.11545e+07	2.54138e+07	1.46582e+07	3.08973e+07	1.24597e+07	7.60847e+06	1.01536e+07	7.04879e+07	1.07927e+07	3.26442e+07	1.57162e+07	3.36876e+07	1.67101e+07	3.08032e+07	3.33095e+07	1.8325e+07	1.6935e+07	6.63828e+06	1.31785e+07	1.05706e+07	1.12358e+07	8.9922e+06	1.29201e+07	8.90846e+07	7.57281e+07	1.05663e+08	4.68629e+07	1.04093e+07	3.76391e+07	4.91773e+07	2.86356e+07	4.6341e+07	1.38622e+08	2.72252e+07	5.46804e+07	3.2956e+07	4.60296e+07	7.98216e+07	8.19014e+07	2.84779e+07	2.50681e+07	3.60189e+07	3.05254e+07
NORETHINDRONE ACETATE	0.999453			373.098	339.199	MS2	1.38763e+08	4.42293e+08	1.81655e+08	2.03099e+08	2.05556e+08	1.03768e+08	3.50339e+08	1.67898e+08	2.24678e+08	1.95411e+08	1.49777e+08	1.52648e+08	1.34793e+08	2.32384e+08	1.53261e+08	1.42205e+08	1.78548e+08	1.83228e+08	1.74051e+08	1.90362e+08	3.17005e+08	2.34235e+08	1.80036e+08	1.17734e+08	1.56167e+08	1.4433e+08	1.24204e+08	1.64884e+08	1.52543e+08	1.50086e+08	1.99533e+08	3.73908e+08	1.5057e+08	1.6266e+08	3.03458e+08	1.13207e+08	2.12407e+08	1.54256e+08	2.09737e+08	1.18747e+08	1.77838e+08	1.3147e+08	1.63257e+08
4-Hydroxybenzylamine	0.999366			558.222	124.075	MS2	5.12632e+07	4.33942e+07	2.99631e+07	3.18471e+07	2.20818e+07	7.79867e+06	2.16092e+07	3.01821e+07	4.00372e+07	5.77123e+07	4.26e+06	6.10646e+07	2.03215e+07	6.47249e+06	3.60361e+07	6.01241e+07	6.96751e+07	3.91785e+06	9.16899e+06	3.34505e+07	1.97656e+07	2.25193e+07	4.13041e+06	7.23508e+07	2.12064e+07	1.37352e+07	7.71483e+07	5.84467e+06	6.2496e+07	1.05265e+07	5.76359e+07	5.43977e+07	1.87887e+07	2.16481e+07	2.56215e+06	3.67932e+07	3.78646e+07	2.30328e+07	4.01413e+07	2.83327e+06	2.90658e+06	6.38147e+07	2.83519e+07
Guanine	0.99936			139.164	152.056	MS2	2.78915e+06	3.83667e+06	3.49994e+07	3.36736e+07	6.7408e+06	3.58537e+06	2.61116e+07	5.77702e+07	2.37823e+07	3.12712e+07	8.63297e+07	1.79522e+07	2.89654e+07	2.33214e+07	3.48444e+07	1.06639e+07	3.51539e+07	1.37383e+07	7.01432e+06	1.50431e+07	1.50062e+07	1.03934e+07	1.51687e+07	1.81595e+07	4.1969e+07	4.5908e+07	2.84022e+07	4.78324e+06	5.0873e+07	5.52398e+07	3.09257e+07	4.78406e+07	3.95698e+07	2.90877e+07	1.67294e+08	4.89397e+07	1.01793e+07	2.85304e+07	4.90817e+07	4.74725e+07	3.09774e+07	8.2234e+07	5.40246e+07
Pyruvic acid	0.999346			134.56	87.0086	MS2	1.66787e+07	4.57718e+06	7.36466e+06	5.67974e+06	6.66488e+06	8.54057e+06	7.51583e+06	5.96862e+06	6.41991e+06	6.40527e+06	5.57077e+06	7.98895e+06	7.56854e+06	6.45377e+06	5.20492e+06	5.29985e+06	8.28336e+06	7.70271e+06	8.23045e+06	5.78922e+06	1.20706e+07	5.9211e+06	6.41284e+06	1.19972e+07	8.10294e+06	7.57805e+06	7.37261e+06	6.49564e+06	6.44122e+06	7.02733e+06	5.96961e+06	7.83509e+06	6.25939e+06	8.70551e+06	6.24677e+06	7.12518e+06	7.15955e+06	8.74119e+06	6.27383e+06	9.3076e+06	7.94506e+06	3.46188e+06	7.25346e+06
(+)-12-methyl myristic acid	0.999325			490.161	241.217	MS2	2.96199e+07	3.56221e+07	6.32411e+07	5.30786e+07	3.32128e+07	5.22172e+07	8.08244e+08	1.80751e+07	7.12171e+08	4.78236e+08	1.06592e+09	4.1961e+08	1.82762e+08	6.45336e+08	1.01771e+09	3.03783e+08	1.11378e+09	3.3904e+08	1.61199e+08	1.56321e+08	5.07912e+08	4.09091e+08	1.75444e+08	6.57813e+07	3.67091e+07	6.94213e+07	7.4498e+07	5.42473e+07	3.39167e+07	6.03722e+07	4.5603e+07	7.05557e+07	9.22803e+07	4.28149e+07	1.37916e+08	7.12759e+07	3.98365e+07	4.35052e+07	7.19165e+07	4.21736e+07	4.01436e+07	6.59781e+07	6.3944e+07
Morpholine	0.999313			633.258	88.0752	MS2	5.89144e+08	2.50386e+09	7.30546e+08	9.22892e+08	1.38719e+09	6.3511e+08	2.50652e+09	1.00131e+09	1.6228e+09	6.99332e+08	1.77e+09	3.92051e+08	7.54339e+08	1.85095e+09	9.53968e+08	5.26992e+07	1.63215e+09	1.16431e+09	1.93146e+09	8.66879e+08	2.01951e+09	2.43935e+09	8.81592e+08	7.43584e+08	1.12097e+09	7.03458e+08	3.26464e+09	1.5096e+09	2.8591e+09	2.79538e+09	1.29725e+08	9.30958e+07	6.57375e+08	5.60043e+08	2.29292e+09	2.36102e+09	2.30593e+09	2.24798e+09	2.72036e+09	7.02014e+08	1.74325e+09	9.9432e+08	1.22931e+08
N-Methylaniline	0.999279			636.826	108.08	MS2	1.17908e+07	1.44239e+07	897290	1.81494e+07	3.6545e+07	2.27628e+07	2.58788e+07	1.57209e+07	1.02966e+07	1.41526e+07	3.25524e+07	3.66863e+07	6.96067e+06	2.93418e+07	1.82111e+07	1.23791e+07	1.65664e+07	5.66782e+06	3.0047e+07	3.05621e+07	2.29961e+07	1.22163e+07	1.47047e+07	3.12358e+07	2.17678e+07	1.10143e+07	1.05222e+07	2.30098e+07	5.4101e+07	2.84281e+07	1.74364e+07	2.32714e+07	3.27985e+07	1.28221e+07	1.32094e+07	1.12998e+07	3.90558e+07	1.03974e+07	2.19053e+07	2.53709e+07	1.04183e+06	2.8243e+07	1.97605e+07
Pinolenic Acid	0.99925			465.663	277.217	MS2	2.6944e+07	2.53383e+07	5.68768e+07	1.23514e+08	3.07968e+07	3.24201e+07	2.85348e+09	1.40247e+08	2.89933e+09	6.40585e+08	2.5576e+09	1.57493e+09	6.66379e+08	2.33196e+09	3.74837e+09	1.77328e+09	3.42855e+09	9.65867e+08	5.80835e+08	3.54568e+08	1.8543e+09	1.56384e+09	4.76851e+08	5.64976e+07	9.60467e+07	5.63469e+07	4.9678e+07	2.55262e+07	5.87464e+07	2.92906e+07	1.36012e+08	9.97967e+07	1.01894e+08	7.75903e+07	1.49753e+08	1.08335e+08	2.19157e+07	4.53034e+07	7.52773e+07	9.88816e+07	8.45654e+07	7.36813e+07	1.10096e+08
17-Octadecynoic Acid	0.999238			492.327	279.232	MS2	5.46663e+07	5.13826e+07	8.14353e+07	1.46185e+08	5.24939e+07	5.83938e+07	9.18141e+08	1.50729e+08	7.99788e+08	4.09432e+08	1.14012e+09	5.02787e+08	3.3025e+08	8.60199e+08	1.20378e+09	5.82229e+08	1.16945e+09	4.1704e+08	2.10705e+08	1.83494e+08	5.77792e+08	4.54313e+08	2.03498e+08	5.54481e+07	7.04384e+07	6.85828e+07	7.57347e+07	5.2009e+07	4.81932e+07	4.41829e+07	6.7681e+07	8.31498e+07	1.00829e+08	6.62022e+07	6.65375e+07	5.80684e+07	4.06196e+07	4.69053e+07	6.44297e+07	8.46313e+07	7.13874e+07	7.55385e+07	1.04258e+08
2-Aminopropiophenone	0.999168			578.612	150.091	MS2	1.05439e+07	1.19465e+07	1.05419e+07	1.1746e+07	1.25879e+07	1.93742e+07	1.21098e+07	1.30761e+07	1.31486e+07	2.04878e+07	1.04988e+07	1.54172e+07	1.04641e+07	1.23499e+07	2.6334e+06	1.13767e+07	1.22874e+07	1.11735e+07	8.496e+06	1.27374e+07	1.36816e+07	1.29945e+07	1.45482e+07	1.24562e+07	2.19711e+07	1.08534e+07	6.40995e+06	1.64251e+07	1.01427e+07	7.92396e+06	1.21043e+07	1.3356e+07	1.31279e+07	1.39477e+06	2.4416e+07	1.23124e+07	1.24612e+07	1.06339e+07	2.73535e+06	1.32209e+07	1.23328e+07	1.34305e+07	1.05641e+07
beta-Alaninebetaine	0.999166			30.8751	132.101	MS2	4.57862e+07	1.03467e+08	1.55991e+08	1.28147e+08	2.85245e+07	3.62559e+07	4.83153e+07	9.21906e+07	1.12346e+08	1.12492e+08	3.04336e+08	1.43885e+08	1.29638e+08	1.72363e+08	1.87055e+08	1.5828e+08	2.27111e+08	1.17963e+08	1.21414e+08	6.17059e+07	1.12454e+08	6.78658e+07	1.18149e+08	3.19951e+08	5.08196e+08	1.31771e+08	1.39942e+08	6.13187e+07	1.52074e+08	8.74258e+08	2.1733e+08	1.41176e+08	3.4717e+08	4.74637e+08	7.07054e+08	2.72332e+08	1.71167e+08	3.55889e+08	3.37323e+08	2.58562e+08	2.92866e+08	3.51758e+08	2.4227e+08
5-AMINOPENTANOATE	0.999158			32.6807	118.086	MS2	1.10482e+09	1.08231e+09	1.92428e+09	1.91637e+09	1.70417e+09	1.13071e+09	1.41835e+09	3.74461e+09	3.02401e+09	2.06997e+09	2.54225e+09	2.31887e+09	2.26312e+09	2.30387e+09	1.91249e+09	1.72795e+09	3.25726e+09	2.39052e+09	2.44372e+09	2.43439e+09	3.41178e+09	2.1629e+09	2.27264e+09	6.87814e+09	8.26336e+09	7.66804e+09	8.46987e+09	4.12409e+09	5.90461e+09	8.53509e+09	8.14729e+09	9.13405e+09	6.49373e+09	1.20651e+10	1.12191e+10	6.2974e+09	3.6435e+09	6.14564e+09	7.51359e+09	9.10306e+09	7.38658e+09	1.01359e+10	7.88594e+09
Dibutyl phthalate	0.999112			151.457	279.158	MS2	1.86219e+07	2.86688e+07	2.08946e+06	1.59499e+07	2.53759e+07	1.43866e+07	932244	6.81004e+07	1.39919e+06	396200	2.53042e+07	1.63549e+07	1.8744e+06	2.56136e+07	2.64268e+07	3.81506e+07	1.0031e+07	8.66099e+06	534872	2.69566e+07	778029	2.5033e+07	2.2513e+07	1.08134e+07	1.12836e+07	1.84624e+07	2.04733e+07	2.83677e+07	3.03545e+07	1.9899e+07	2.84961e+07	2.66487e+07	3.90922e+07	2.05677e+07	4.92597e+07	2.74973e+07	2.41271e+07	1.91565e+07	1.07099e+07	1.8364e+07	1.03877e+07	2.76241e+07	2.42361e+07
2-Methylpyridine	0.99911			36.6121	94.0646	MS2	3.74612e+06	6.26313e+06	1.50892e+07	1.94324e+07	1.30727e+07	4.76118e+06	9.73551e+06	2.50981e+07	7.62109e+06	1.57267e+07	2.96257e+07	1.93302e+07	1.72525e+07	2.42338e+07	1.83999e+07	1.6134e+07	3.43718e+07	2.8979e+06	1.7262e+07	2.00117e+07	1.71336e+07	1.95535e+07	1.58477e+07	7.40639e+07	1.01149e+08	6.15747e+07	7.69383e+07	4.33673e+07	6.58445e+07	8.36581e+07	9.5509e+07	8.52724e+07	5.37476e+07	1.42059e+08	1.22853e+08	6.60322e+07	2.78776e+07	7.15005e+07	7.13441e+07	7.73488e+07	7.24997e+07	1.10789e+08	7.97944e+07
3beta,6beta-Dihydroxynortropane	0.999104			36.6379	144.101	MS2	5.1374e+07	5.83444e+07	1.69779e+08	1.34208e+08	6.9551e+07	3.71912e+07	7.73143e+07	3.16437e+08	1.67622e+08	1.17383e+08	3.17755e+08	1.53411e+08	2.08093e+08	2.53474e+08	1.80748e+08	1.19397e+08	2.32429e+08	1.28046e+08	1.42699e+08	8.9178e+07	1.8895e+08	1.06536e+08	1.44509e+08	4.96588e+08	6.0776e+08	5.65178e+08	4.23763e+08	1.6206e+08	5.89025e+08	9.64265e+08	3.37888e+08	6.24368e+08	4.6163e+08	6.37778e+08	1.38889e+09	4.54377e+08	2.66377e+08	6.51959e+08	6.16207e+08	4.83155e+08	5.70822e+08	6.3167e+08	4.87466e+08
Pyruvate	0.999047			645.245	87.0087	MS2	1.33942e+07	1.32639e+07	1.09766e+07	9.57604e+06	1.14446e+07	1.41876e+07	1.34955e+07	8.98866e+06	1.15717e+07	1.76347e+07	9.80636e+06	1.58255e+07	1.47671e+07	1.30597e+07	9.08586e+06	9.60025e+06	1.82618e+07	1.51379e+07	1.29028e+07	1.02439e+07	1.61242e+07	1.16575e+07	9.93138e+06	1.44317e+07	1.25026e+07	1.50084e+07	1.04993e+07	1.02989e+07	1.0193e+07	1.41511e+07	1.04111e+07	1.36541e+07	1.2809e+07	1.04861e+07	1.0818e+07	1.0686e+07	1.52476e+07	1.20895e+07	1.45533e+07	1.10559e+07	1.69299e+07	1.01639e+07	1.46373e+07
Aniline	0.999046			611.529	94.0646	MS2	5.05975e+06	8.90666e+06	6.43194e+06	9.93107e+06	8.327e+06	4.44778e+06	5.02649e+06	9.615e+06	6.65641e+06	6.09739e+06	8.95211e+06	4.96157e+06	5.29312e+06	6.58513e+06	9.88735e+06	8.93618e+06	3.77598e+06	4.26201e+06	4.09028e+06	8.18015e+06	785811	8.89307e+06	7.42226e+06	5.659e+06	9.83363e+06	7.10533e+06	7.54453e+06	9.10476e+06	8.63401e+06	1.00345e+07	1.11181e+07	1.03165e+07	9.54733e+06	1.04076e+07	1.24022e+07	1.17655e+07	1.08059e+07	1.04198e+07	5.6512e+06	6.99971e+06	5.28129e+06	1.09953e+07	8.29242e+06
4,5-Dimethyloxazole	0.999013			632.02	98.0595	MS2	1.08477e+07	4.46151e+07	1.2579e+07	2.64828e+06	2.26566e+07	3.36574e+07	1.67967e+07	1.5489e+07	4.81236e+07	1.32393e+07	1.89466e+07	1.12782e+07	2.36339e+07	1.08741e+07	1.29376e+07	3.12954e+07	3.77037e+07	3.77004e+07	4.16837e+07	1.80226e+07	1.38457e+07	1.51552e+06	3.13186e+07	1.58658e+07	1.60654e+07	1.20308e+07	1.69406e+07	4.28656e+07	3.1261e+07	1.89021e+06	1.43032e+06	2.28884e+07	1.00288e+06	1.01806e+07	6.99289e+06	1.22978e+07	4.17458e+07	1.41528e+07	1.65722e+07	2.46886e+07	4.40344e+07	1.3731e+07	2.2977e+06
PC(22:5(7Z,10Z,13Z,16Z,19Z)/16:1(9Z))	0.998989			491.424	806.564	MS2	2.03525e+07	3.28378e+07	2.44942e+07	1.34006e+07	1.03985e+07	2.00992e+07	3.76574e+07	2.5904e+07	2.49252e+07	2.15562e+07	3.63067e+07	2.35939e+07	2.53773e+07	3.32146e+07	5.75015e+07	3.58031e+07	8.83476e+06	1.12872e+07	9.13089e+06	2.41269e+07	2.16982e+07	1.72967e+07	2.19678e+07	1.32194e+07	1.41662e+07	3.2726e+07	1.79457e+07	1.74408e+07	2.03541e+07	1.25353e+07	1.99819e+07	3.02164e+07	1.62057e+07	2.72264e+07	2.43379e+07	1.11184e+07	3.61988e+06	2.25452e+07	9.78012e+06	3.26328e+07	1.35283e+07	6.70697e+06	1.69403e+07
PC(22:6(4Z,7Z,10Z,13Z,16Z,19Z)/20:5(5Z,8Z,11Z,14Z,17Z))	0.998988			491.601	852.548	MS2	2.74451e+06	4.58956e+06	502195	2.63024e+06	5.47233e+06	1.02149e+07	7.96763e+06	3.32146e+07	7.13653e+06	3.09979e+06	2.03304e+06	9.09122e+06	6.26507e+06	6.49839e+06	5.69535e+06	1.34088e+07	4.44941e+06	5.81841e+06	5.49686e+06	5.28985e+06	2.62106e+07	1.92055e+07	1.35683e+07	1.32655e+07	2.69706e+06	3.2924e+06	308860	2.72502e+06	3.86419e+06	2.37799e+06	3.30493e+06	1.08511e+06	3.90374e+06	9.84679e+06	1.62509e+07	4.08377e+06	1.68359e+07	913043	6.27692e+06	7.25392e+06	1.38978e+07	2.63618e+06	4.40584e+06
Palmityl Trifluoromethyl Ketone	0.998978			481.903	307.227	MS2	3.82824e+06	5.98983e+06	5.21744e+06	8.40436e+06	5.36685e+06	4.44629e+06	5.84216e+07	2.74255e+07	7.57494e+07	9.45357e+07	1.03274e+08	2.25073e+07	2.70154e+07	6.71788e+07	6.46945e+07	5.12151e+07	9.61405e+07	2.87846e+07	2.14779e+07	1.32318e+07	3.11097e+07	3.18839e+07	2.11504e+07	1.14161e+07	1.44461e+07	3.34723e+07	1.60125e+07	1.43325e+07	9.24236e+06	1.19308e+07	8.90077e+06	2.3121e+07	2.52992e+07	1.58199e+07	1.38583e+07	8.8358e+06	8.1528e+06	9.68302e+06	1.80743e+07	1.09738e+07	1.32e+07	1.31301e+07	1.71438e+07
Umbelliferone	0.998943			345.075	163.038	MS2	1.75274e+07	2.15635e+06	3.14479e+07	2.57891e+07	1.5099e+07	2.3408e+06	1.65943e+07	2.18313e+07	5.76763e+07	1.28518e+07	2.28589e+07	1.67649e+07	1.50989e+07	1.46476e+07	1.65402e+07	1.51729e+07	9.53613e+06	8.73036e+06	9.2301e+06	2.28036e+07	2.45804e+07	1.61053e+07	1.49832e+07	9.76897e+06	1.21137e+07	1.93991e+07	1.8832e+07	2.18258e+07	1.6e+07	1.67823e+07	1.60521e+07	2.50144e+07	1.05036e+07	1.63287e+07	8.29049e+06	1.35971e+07	7.50359e+07	2.03564e+07	1.04753e+07	1.95581e+07	1.30428e+07	1.58018e+07	2.0273e+07
Nervonyl carnitine	0.998891			556.005	102.127	MS2	3.15233e+07	7.63332e+07	1.33995e+07	7.8095e+07	5.80517e+07	2.41328e+07	3.24761e+07	2.67672e+07	8.59124e+07	2.02493e+07	7.71884e+07	2.53962e+07	8.14448e+07	1.93785e+07	2.96991e+07	6.29645e+07	2.04526e+06	5.87776e+06	1.74197e+07	7.73952e+07	9.1157e+06	5.50736e+07	3.05002e+07	4.7069e+06	6.14465e+07	1.74116e+07	7.67413e+06	2.2208e+07	6.80149e+07	2.09044e+07	4.51254e+07	7.35376e+07	7.13898e+07	8.57353e+07	5.80775e+07	3.52207e+07	7.46139e+07	3.54013e+07	2.72176e+07	4.33447e+06	1.637e+07	3.05473e+06	4.77496e+07
PC(P-18:1(11Z)/18:4(6Z,9Z,12Z,15Z))	0.998808			470.592	764.554	MS2	1.92985e+07	4.95563e+06	1.0125e+07	6.09934e+06	7.59152e+06	8.17791e+06	1.55184e+07	8.57716e+06	1.05897e+07	1.01603e+07	1.00544e+07	5.30866e+06	7.90932e+06	8.9516e+06	9.23071e+06	6.71303e+06	1.01863e+06	101717	75410.3	1.15976e+07	8.39268e+06	1.11136e+07	5.98536e+06	6.10949e+06	6.59159e+06	1.43921e+07	7.89856e+06	982592	5.67492e+06	6.20499e+06	9.19295e+06	1.03556e+07	6.96477e+06	8.44471e+06	8.05104e+06	5.51845e+06	6.43974e+06	6.89745e+06	5.63757e+06	1.26876e+06	3.21617e+06	6.70343e+06	7.96939e+06
ectoine	0.998793			35.9102	143.081	MS2	2.31317e+07	1.74989e+07	3.74765e+07	5.50321e+07	2.83512e+07	1.48458e+07	1.83413e+07	1.01429e+08	6.02272e+07	2.8699e+07	3.44e+07	4.65715e+07	5.0807e+07	7.90741e+07	3.55809e+07	4.32196e+07	5.91114e+07	4.27332e+07	3.5535e+07	4.00399e+07	1.06361e+08	3.65597e+07	3.78908e+07	2.75389e+08	2.65225e+08	3.09073e+08	2.67964e+08	8.04524e+07	1.52655e+08	2.2863e+08	2.72834e+08	2.95109e+08	2.45178e+08	3.29818e+08	2.82918e+08	1.719e+08	1.05885e+08	2.82469e+08	3.19598e+08	2.44784e+08	3.04774e+08	2.4518e+08	1.52276e+08
2,3,4,5-Tetrahydro-6-(5-methyl-2-furanyl)pyridine	0.998731			578.698	164.106	MS2	1.1079e+07	1.20587e+07	9.90609e+06	1.46134e+07	2.63878e+07	2.67761e+06	1.6265e+07	2.18672e+07	1.26549e+07	8.10836e+06	3.68775e+06	9.84573e+06	5.35735e+06	1.42087e+07	2.55669e+06	1.84838e+07	1.02246e+07	1.55404e+07	1.34704e+07	1.15041e+07	1.21984e+07	1.07085e+07	1.02614e+07	1.11349e+07	2.62911e+07	1.07323e+07	1.22506e+07	1.35162e+07	3.24897e+07	1.04816e+07	1.13998e+07	1.76614e+06	1.72118e+06	9.94967e+06	1.50585e+07	1.84029e+07	1.81123e+07	1.42475e+06	2.58293e+06	1.44038e+07	2.67639e+06	8.88677e+06	1.64024e+07
PC(20:4(5Z,8Z,11Z,14Z)/15:1(9Z))	0.998706			468.966	766.533	MS2	1.93196e+07	7.00169e+06	4.43946e+06	1.80846e+07	7.16382e+06	4.29886e+06	1.81831e+07	6.80663e+06	1.38357e+07	1.48505e+06	8.67415e+06	1.25458e+07	7.13929e+06	6.71564e+06	4.54909e+06	3.72582e+06	7.99407e+06	1.35931e+06	5.4529e+06	5.40119e+06	6.46355e+06	7.126e+06	7.65136e+06	8.96852e+06	3.32849e+06	3.01525e+06	5.54352e+06	5.45855e+06	4.50823e+06	3.00525e+06	4.52061e+06	6.72852e+06	8.53133e+06	2.7408e+06	1.30189e+07	1.67478e+06	9.22281e+06	4.18894e+06	7.76178e+06	6.43028e+06	7.1122e+06	4.83379e+06	5.07479e+06
Glyoxylate	0.998661			646.438	72.993	MS2	4.37302e+06	3.70397e+06	2.79914e+06	3.25508e+06	3.7897e+06	3.58299e+06	3.50751e+06	3.51508e+06	3.45623e+06	3.41971e+06	2.44505e+06	3.29318e+06	3.45641e+06	3.36112e+06	3.32518e+06	1.86626e+06	2.63054e+06	2.30078e+06	3.29263e+06	3.66572e+06	2.80184e+06	3.10313e+06	3.58734e+06	3.83925e+06	2.29555e+06	2.4088e+06	3.96581e+06	2.47654e+06	1.92504e+06	3.2657e+06	1.90335e+06	3.54506e+06	3.39934e+06	4.05987e+06	3.59992e+06	1.91861e+06	3.7159e+06	3.57074e+06	4.09897e+06	2.17109e+06	4.1656e+06	1.91585e+06	1.19541e+06
Docosahexaenoyl	0.998656			471.666	792.585	MS2	1.24132e+07	1.95897e+07	8.84227e+06	2.45636e+07	1.41412e+07	2.59464e+06	1.88587e+07	1.40658e+07	9.5389e+06	7.22548e+06	1.22251e+07	6.22195e+06	4.98248e+06	1.23487e+07	2.27851e+07	1.77693e+07	2.41856e+06	2.71987e+06	3.18157e+06	1.12982e+07	2.70318e+06	1.40079e+07	1.14285e+07	3.25733e+06	3.69848e+06	1.3526e+07	2.35669e+07	1.81911e+07	1.41974e+07	2.44878e+07	1.53823e+07	1.00082e+07	2.11994e+07	2.18391e+07	2.24139e+07	1.62276e+06	2.38349e+07	5.11875e+06	3.12628e+06	1.61625e+07	5.24647e+06	1.43956e+06	1.27129e+07
D-Proline	0.998646			35.2844	114.056	MS2	856618	1.95209e+06	4.65727e+06	6.00321e+06	3.84737e+06	2.14935e+06	5.30058e+06	9.26287e+06	8.12381e+06	7.11134e+06	2.19764e+07	5.80848e+06	1.16087e+07	5.4418e+06	5.88977e+06	3.15394e+06	1.33978e+07	3.1672e+06	3.35113e+06	3.76685e+06	6.76763e+06	2.94272e+06	3.62242e+06	3.71916e+07	1.08278e+08	2.7811e+07	4.4442e+07	9.31286e+06	2.22921e+07	2.17357e+07	4.51762e+07	5.28658e+07	1.11716e+07	8.48338e+07	7.32918e+07	2.94652e+07	5.57858e+06	2.4814e+07	3.98887e+07	4.91386e+07	3.30962e+07	4.94007e+07	2.57742e+07
PC(22:5(7Z,10Z,13Z,16Z,19Z)/14:1(9Z))	0.998581			464.306	778.533	MS2	3.42086e+07	8.26664e+06	1.00005e+07	2.85836e+07	9.4266e+06	7.05063e+06	1.73531e+07	1.78936e+07	1.79949e+07	1.04881e+07	1.11682e+07	2.45172e+07	1.6156e+07	1.47867e+07	1.53162e+07	8.45091e+06	9.98655e+06	6.63711e+06	8.56069e+06	2.23333e+06	2.65791e+07	6.90936e+06	1.27571e+07	1.00825e+07	1.20506e+07	7.77754e+06	8.56022e+06	7.17685e+06	1.16723e+07	1.67326e+07	6.75119e+06	1.47106e+07	1.13373e+07	6.28584e+06	1.23442e+07	1.61369e+07	9.10433e+06	5.61487e+06	1.53251e+07	1.17888e+07	5.96762e+06	6.53029e+06	2.19234e+07
Propionate	0.998498			247.112	73.0294	MS2	2.72718e+06	2.77454e+06	2.46202e+06	1.31672e+06	2.7886e+06	2.9268e+06	3.35332e+06	455596	1.04059e+06	1.55382e+06	5.02254e+06	2.38676e+06	876625	2.43347e+06	1.46574e+06	5.34726e+06	3.10182e+06	284019	1.59104e+06	1.61718e+06	605798	275011	934003	3.02038e+06	1.11799e+06	2.78409e+06	2.71631e+06	2.61111e+06	2.50716e+06	2.25997e+06	2.70217e+06	2.29936e+06	4.89317e+06	2.67076e+06	2.86895e+06	2.7575e+06	2.88565e+06	2.58889e+06	3.0249e+06	2.76444e+06	2.41325e+06	1.43899e+06	2.83553e+06
Capsi-amide	0.998367			516.978	270.278	MS2	4.63022e+07	4.37222e+07	4.51084e+07	4.61936e+07	4.20393e+07	4.68432e+07	4.71843e+07	6.16848e+07	5.44988e+07	5.16674e+07	5.14384e+07	5.80418e+07	4.74803e+07	5.70291e+07	5.5219e+07	4.75836e+07	5.26816e+07	6.37563e+07	5.71189e+07	4.81164e+07	4.54513e+07	6.56404e+07	5.50606e+07	5.11401e+07	4.48147e+07	5.07348e+07	4.9613e+07	5.5368e+07	4.75162e+07	2.48969e+07	5.07281e+07	4.85116e+07	4.67564e+07	5.03087e+07	5.10358e+07	4.27758e+07	4.66873e+07	5.27485e+07	4.50398e+07	4.50102e+07	4.9659e+07	5.34563e+07	5.21332e+07
Trimethylpyrazine	0.998331			630.708	123.091	MS2	2.06328e+07	2.19872e+07	2.74367e+07	3.61399e+07	1.966e+07	2.41465e+07	2.39443e+06	1.17564e+07	2.27139e+07	1.41128e+07	3.49901e+07	1.89191e+07	1.60225e+07	1.68719e+07	3.36887e+07	2.13073e+07	2.35126e+07	2.13137e+07	9.98059e+06	3.13531e+07	1.20784e+07	2.86874e+06	2.24923e+07	1.66734e+07	1.58603e+07	2.10133e+07	1.93325e+07	3.64409e+07	2.78296e+07	2.74294e+07	1.60321e+07	1.14066e+07	3.10852e+07	2.80158e+07	2.0029e+07	1.86042e+07	1.27165e+07	1.05212e+07	3.48931e+07	1.95946e+07	3.10267e+07	2.66773e+07	3.8104e+06
PHIP	0.998317			497.755	223.101	MS2	5.3663e+07	7.1138e+06	3.9891e+07	8.65002e+06	1.21351e+07	4.10069e+07	6.11124e+07	5.46302e+07	4.73482e+07	3.08233e+07	3.54471e+07	2.12268e+07	4.48589e+07	2.67995e+07	3.75504e+07	2.26467e+07	5.91797e+07	6.67093e+07	1.39224e+08	1.12034e+07	3.42734e+08	5.79305e+07	1.97746e+08	1.66565e+07	1.78575e+07	1.23658e+07	2.95842e+07	1.33021e+06	3.37117e+07	4.88596e+07	3.28459e+07	2.30138e+07	1.97098e+07	7.35821e+06	1.67205e+07	6.12701e+06	1.26448e+07	1.4102e+07	1.69691e+07	4.00998e+07	1.23895e+07	2.10469e+07	2.97027e+07
Ala-Ile	0.998296			45.1245	203.138	MS2	1.31879e+06	796580	1.36991e+06	2.39907e+06	1.68682e+06	700678	2.59064e+06	4.28247e+06	1.18408e+06	2.96154e+06	2.913e+06	2.52291e+06	3.67207e+06	2.86928e+06	2.18924e+06	3.5403e+06	6.85344e+06	1.74873e+06	3.4239e+06	2.23101e+06	2.17013e+06	3.33787e+06	1.89498e+06	1.17813e+07	1.28721e+07	1.63586e+07	1.7403e+07	1.55557e+07	1.71133e+07	1.20066e+07	3.62514e+07	1.64305e+07	9.27706e+06	4.22224e+07	2.53212e+07	1.37413e+07	5.95376e+06	8.74613e+06	9.22583e+06	1.38127e+07	1.21641e+07	2.84792e+07	1.54635e+07
Guanosine	0.998282			137.561	282.084	MS2	1.76637e+06	2.397e+06	1.78782e+07	1.50715e+07	3.21937e+06	1.67165e+06	1.29262e+07	2.53157e+07	9.40323e+06	1.33027e+07	3.97637e+07	7.65075e+06	1.14074e+07	9.73315e+06	1.17676e+07	5.60312e+06	1.4315e+07	4.35899e+06	2.07763e+06	4.90831e+06	8.97618e+06	4.29385e+06	5.825e+06	1.19481e+07	2.17386e+07	3.35813e+07	1.77202e+07	3.10589e+06	2.04074e+07	2.36315e+07	1.83912e+07	2.5923e+07	2.71037e+07	1.72805e+07	6.8823e+07	2.01796e+07	5.94478e+06	1.98997e+07	3.20135e+07	2.35482e+07	1.294e+07	3.41238e+07	2.22846e+07
Trigonelline	0.998278			36.5654	138.054	MS2	4.90011e+08	7.10143e+08	1.16137e+09	1.23887e+09	1.24258e+09	6.1607e+08	6.78782e+08	1.61825e+09	1.44886e+09	9.957e+08	1.56196e+09	1.45991e+09	1.03251e+09	1.4525e+09	9.86439e+08	1.02713e+09	1.90294e+09	1.04646e+09	1.0737e+09	1.09511e+09	1.94832e+09	1.16509e+09	1.07181e+09	3.72402e+09	5.45057e+09	3.54889e+09	3.9637e+09	2.42173e+09	3.48454e+09	4.61632e+09	4.78734e+09	4.17088e+09	2.92174e+09	6.44429e+09	6.33576e+09	3.62027e+09	1.48116e+09	3.87526e+09	3.84063e+09	4.19976e+09	3.95784e+09	5.43339e+09	3.79205e+09
2-Ethyl-6-methylpyrazine	0.998192			643.207	123.091	MS2	2.16427e+07	2.02557e+07	1.98121e+07	2.09667e+07	1.98614e+07	2.03517e+07	1.61939e+07	2.04428e+07	2.07499e+07	1.9571e+07	2.67125e+07	1.81091e+07	1.91432e+07	2.13946e+07	2.48969e+07	2.56629e+07	2.14829e+07	2.02414e+07	2.47989e+07	2.05869e+07	1.5826e+07	2.45136e+07	2.31532e+07	1.95935e+07	2.22737e+07	2.01416e+07	1.79022e+07	2.47947e+07	2.15994e+07	1.97325e+07	1.99609e+07	2.08466e+07	2.55097e+07	1.8774e+07	2.17509e+07	2.11212e+07	2.33452e+07	2.01954e+07	2.54265e+07	1.68625e+07	2.3728e+07	2.71195e+07	1.9774e+07
EPA	0.998175			635.111	164.106	MS2	1.10377e+07	1.97239e+07	8.97863e+06	1.4938e+07	1.75789e+06	1.40309e+07	1.08329e+07	7.803e+06	1.75526e+07	6.13516e+06	1.65639e+07	1.45542e+07	8.02856e+06	9.01509e+06	1.34367e+07	9.29022e+06	1.0655e+07	4.47927e+07	3.90699e+07	1.6223e+07	1.41956e+07	2.01517e+07	1.04863e+07	3.17407e+07	1.57775e+07	1.54125e+07	8.89755e+06	1.7245e+07	1.34491e+07	1.49157e+07	1.01157e+07	1.73196e+07	1.15147e+07	1.91908e+07	2.23177e+07	1.00942e+07	1.63567e+07	1.2169e+07	1.27785e+07	5.82454e+06	3.10185e+07	1.56768e+07	7.34296e+06
PC(20:5(5Z,8Z,11Z,14Z,17Z)/20:5(5Z,8Z,11Z,14Z,17Z))	0.9981			471.234	826.532	MS2	6.8683e+06	4.50942e+06	1.21072e+06	4.17776e+06	4.68491e+06	7.09475e+06	8.51815e+06	5.13188e+06	4.83238e+06	6.84055e+06	4.3735e+06	7.92404e+06	7.29593e+06	6.86989e+06	4.53186e+06	6.38794e+06	5.34791e+06	3.17707e+06	4.30078e+06	2.04812e+06	7.93302e+06	8.17778e+06	7.34194e+06	7.48958e+06	4.30035e+06	2.28102e+06	2.63248e+06	3.0377e+06	1.83877e+06	2.02977e+06	3.96525e+06	7.21466e+06	5.39953e+06	5.47366e+06	9.00654e+06	5.23713e+06	5.62114e+06	6.8218e+06	3.08663e+06	5.53449e+06	5.33144e+06	2.89806e+06	3.99511e+06
Norvaline	0.998069			502.498	118.086	MS2	4.87404e+06	5.831e+06	5.37384e+06	3.41844e+06	5.61081e+06	4.38746e+06	4.68066e+06	6.44957e+06	5.8866e+06	5.69901e+06	6.24791e+06	4.98067e+06	5.19992e+06	6.03057e+06	4.65222e+06	5.69297e+06	5.01718e+06	5.16941e+06	5.1459e+06	5.96254e+06	4.94107e+06	5.91086e+06	6.09316e+06	6.50062e+06	5.35422e+06	8.01838e+06	9.0123e+06	6.2669e+06	6.25512e+06	1.20512e+07	8.40499e+06	4.39182e+06	6.48852e+06	1.1133e+07	1.29675e+07	6.58773e+06	5.45251e+06	5.96138e+06	5.312e+06	7.20758e+06	5.84348e+06	9.57723e+06	6.86435e+06
Di(2-ethylhexyl)phthalate (DEHP)	0.99797			49.7163	391.282	MS2	3.73136e+06	5.1633e+06	3.70218e+06	5.22164e+06	4.51069e+06	2.89526e+06	3.59403e+06	4.73232e+06	3.38522e+06	4.65624e+06	4.60689e+06	3.09826e+06	2.16459e+06	4.52431e+06	4.95187e+06	1.34421e+06	1.78703e+06	433016	2.17937e+06	4.71795e+06	1.19631e+06	4.38123e+06	3.90839e+06	1.82059e+06	1.47678e+06	2.70509e+06	3.20855e+06	4.08114e+06	473631	3.43273e+06	3.74941e+06	3.23765e+06	7.65872e+06	2.67896e+06	3.9573e+06	286856	4.02008e+06	3.12208e+06	1.60784e+06	2.65323e+06	1.67137e+06	8.0563e+06	5.12569e+06
[12]-Gingerol	0.99794			420.909	377.272	MS2	1.0575e+07	6.36247e+06	6.55378e+06	5.5996e+06	5.9026e+06	5.11234e+06	1.68409e+07	1.27797e+07	2.22998e+07	2.29336e+07	1.56059e+07	1.25347e+07	1.04525e+07	1.39682e+07	1.60996e+07	1.46123e+07	2.90197e+07	2.04643e+07	9.32967e+06	8.08912e+06	2.27168e+07	1.42658e+07	2.81362e+07	7.57925e+06	1.08466e+07	1.44794e+07	8.36327e+06	5.62838e+06	1.46984e+07	1.03788e+07	1.30221e+07	1.73759e+07	1.29145e+07	1.06182e+07	4.04948e+07	1.56938e+07	9.31289e+06	6.86927e+06	9.17542e+06	1.83887e+07	8.08338e+06	9.43527e+06	2.10989e+07
Indoleacetaldehyde	0.997893			143.211	160.075	MS2	799516	747079	493820	509688	837408	760450	1.87065e+07	2.52419e+07	2.28826e+07	1.21769e+07	1.63829e+07	1.50427e+07	3.48824e+07	3.46226e+07	3.45238e+07	1.17353e+07	3.75594e+07	1.44826e+07	1.13076e+07	9.08253e+06	8.10289e+06	1.60767e+07	9.23309e+06	6.64242e+07	2.03876e+08	1.14518e+08	1.01767e+08	2.52815e+06	1.31358e+07	9.51949e+07	1.11266e+08	1.87816e+08	2.67438e+07	7.86347e+06	1.21915e+07	3.26219e+07	4.51833e+06	9.11259e+07	2.84429e+07	5.32482e+07	2.59917e+07	1.58166e+08	5.32235e+07
Palmitic acid	0.997879			690.93	255.233	MS2	7.08956e+06	7.99582e+06	9.07793e+06	7.1653e+06	9.71807e+06	4.83907e+06	7.7916e+06	7.92441e+06	7.72476e+06	1.08759e+07	9.13327e+06	7.32072e+06	5.70287e+06	7.09173e+06	2.46875e+07	8.44414e+06	7.88401e+06	6.79051e+06	6.08561e+06	6.44483e+06	8.61561e+06	9.48177e+06	9.1483e+06	4.67356e+06	5.06681e+06	5.27386e+06	5.1254e+06	9.08744e+06	9.92575e+06	7.0328e+06	1.02283e+07	7.00336e+06	7.95892e+06	4.94528e+06	5.99087e+06	7.68867e+06	2.19538e+06	5.22878e+06	1.05212e+07	3.89244e+06	8.03677e+06	1.10678e+06	6.43918e+06
CETRIMONIUM	0.997801			394.483	284.33	MS2	1.3084e+06	1.59882e+06	2.95331e+06	3.37872e+06	1.22967e+06	1.26258e+06	2.86607e+06	2.03192e+06	1.90776e+06	2.65866e+06	2.80603e+06	1.95818e+06	7.93151e+06	2.50633e+06	2.76082e+06	2.38263e+06	2.82546e+06	2.63807e+06	1.63044e+06	1.52547e+06	2.821e+06	1.07075e+06	1.84803e+06	2.67705e+06	3.62901e+06	2.44228e+06	2.68007e+06	5.26101e+06	3.07482e+06	4.38723e+06	6.63869e+06	3.73189e+06	2.24609e+06	2.84022e+06	4.50844e+06	3.03424e+06	1.31666e+06	1.73963e+06	2.32358e+06	3.26389e+06	3.6694e+06	4.46183e+06	5.05856e+06
PGG2	0.997752			330.743	367.215	MS2	71452.6	64670.1	4.40442e+06	2.46147e+06	439515	447253	1.87859e+07	7.05692e+06	3.63814e+07	3.84795e+07	2.18687e+07	6.98141e+06	1.16895e+07	1.30291e+07	1.47468e+07	1.35236e+07	2.09676e+07	8.52576e+06	3.77338e+06	1.91547e+06	1.26926e+07	6.33426e+06	6.09644e+06	6.43198e+06	1.48497e+07	2.20334e+07	1.18857e+07	2.19928e+06	3.89343e+07	2.15167e+07	2.31177e+07	2.31836e+07	1.98521e+07	1.12957e+07	1.43981e+08	2.55432e+07	1.08163e+06	1.00595e+07	9.89132e+06	1.83055e+07	1.18422e+07	1.39405e+07	2.07063e+07
Stearamide	0.997729			577.193	284.293	MS2	3.27191e+07	9.07349e+06	7.79573e+06	3.97989e+07	8.62071e+06	7.43882e+06	1.74138e+08	1.06999e+07	1.0303e+07	9.47101e+06	7.50998e+06	8.7571e+06	3.11313e+07	1.15681e+07	9.24251e+06	9.53369e+06	9.42599e+06	7.28386e+06	1.08331e+07	1.085e+07	8.25196e+06	9.60656e+06	1.10939e+07	6.45215e+06	7.52756e+06	5.12431e+06	8.51051e+06	1.12966e+07	1.06694e+07	1.18746e+07	1.03023e+07	8.63141e+06	8.67927e+06	8.21497e+06	9.76393e+06	9.06848e+06	9.36676e+06	8.36815e+06	7.50392e+06	9.18059e+06	8.40202e+06	1.04895e+07	6.07538e+06
2 -(Butylamido)-4-hydroxybutanoic acid	0.997711			36.4674	190.107	MS2	2.81176e+06	1.61192e+06	2.3068e+06	4.79498e+06	4.32014e+06	2.41991e+06	8.9835e+06	4.67082e+07	3.72802e+06	1.02322e+07	2.37845e+06	1.21906e+07	6.55964e+06	1.27331e+07	9.29106e+06	9.62166e+06	1.48098e+07	3.10234e+06	1.3855e+07	1.73188e+07	1.24302e+07	1.17838e+07	7.66613e+06	1.97771e+08	1.27481e+08	7.90735e+07	1.46225e+08	1.79462e+08	1.39081e+08	4.07555e+07	3.41869e+08	1.629e+08	9.83509e+07	2.73543e+08	9.64406e+07	5.38435e+07	2.65265e+07	4.15562e+07	6.58803e+07	1.7576e+08	4.46616e+07	2.10424e+08	1.52083e+08
Cys His Lys	0.997577			350.132	387.178	MS2	5.00544e+08	5.15069e+08	5.72443e+08	6.74192e+08	5.18956e+08	4.68805e+08	6.73281e+08	4.33433e+08	5.31458e+08	4.57861e+08	4.68531e+08	6.06626e+08	6.48255e+08	5.95697e+08	4.76297e+08	5.31446e+08	5.55639e+08	5.39816e+08	5.47403e+08	5.40808e+08	6.39577e+08	4.67535e+08	4.20146e+08	4.88416e+08	6.09051e+08	3.75069e+08	4.79359e+08	4.98663e+08	4.13521e+08	4.53161e+08	5.0334e+08	4.0187e+08	4.809e+08	4.26071e+08	5.07978e+08	4.71041e+08	5.13845e+08	4.15392e+08	4.6222e+08	3.60514e+08	6.68641e+08	4.92837e+08	2.63176e+08
Myristic acid	0.997526			468.245	227.201	MS2	2.96068e+08	4.66949e+08	3.489e+08	5.20225e+08	3.80708e+08	3.71613e+08	3.74637e+09	6.06335e+08	2.99886e+09	8.84019e+08	4.20893e+09	2.02346e+09	9.82596e+08	2.95949e+09	4.5044e+09	2.08372e+09	5.3984e+09	1.49249e+09	1.01278e+09	7.25295e+08	2.58899e+09	2.19569e+09	8.87197e+08	3.3608e+08	3.19481e+08	3.07788e+08	3.0518e+08	3.33768e+08	3.20843e+08	2.8139e+08	4.33073e+08	3.13481e+08	2.77231e+08	4.47366e+08	4.85466e+08	2.57149e+08	3.22787e+08	2.89445e+08	3.49057e+08	3.28665e+08	3.28955e+08	3.04318e+08	4.30696e+08
Myristic Acid ethyl ester	0.997512			646.198	255.233	MS2	7.14953e+06	1.53323e+07	6.81696e+06	1.01377e+07	7.79019e+06	8.34122e+06	1.84691e+07	9.71876e+06	1.58275e+07	1.74908e+07	2.10107e+07	1.17155e+07	8.88797e+06	1.60348e+07	2.33409e+07	1.8137e+07	1.89101e+07	1.17291e+07	9.62464e+06	1.68834e+07	1.32043e+07	1.77207e+07	1.17347e+07	8.93086e+06	9.59241e+06	6.83822e+06	6.75632e+06	1.01723e+07	1.14465e+07	9.13059e+06	1.12255e+07	1.25387e+07	9.35335e+06	9.35498e+06	9.79763e+06	8.84243e+06	8.72973e+06	7.84815e+06	7.66533e+06	7.38923e+06	8.95685e+06	1.56396e+07	1.19992e+07
4-ACETAMIDOBUTANOATE	0.997508			33.548	146.081	MS2	6.42412e+06	3.6733e+06	7.15443e+06	7.06697e+06	6.28697e+06	3.39053e+06	4.08535e+06	2.03685e+07	7.38209e+06	9.29349e+06	7.11589e+06	6.00031e+06	8.90145e+06	1.22109e+07	8.08494e+06	9.5821e+06	1.57464e+07	8.36484e+06	9.09951e+06	9.63313e+06	1.41894e+07	8.39193e+06	8.35706e+06	3.01567e+07	4.14356e+07	4.48986e+07	4.10685e+07	1.62146e+07	2.37053e+07	4.83684e+07	3.65924e+07	5.22937e+07	4.6434e+07	4.91807e+07	1.09352e+08	2.91299e+07	2.17482e+07	4.09254e+07	4.20253e+07	4.87908e+07	3.96434e+07	4.71689e+07	3.43611e+07
Lactulose	0.997469			33.9971	365.103	MS2	1.39574e+06	5.87077e+06	2.8361e+06	4.89495e+06	6.90826e+06	1.40104e+07	8.73362e+06	4.80108e+06	6.7611e+06	4.01408e+06	2.2711e+07	1.65815e+07	1.67216e+07	3.84054e+07	3.7477e+07	8.23902e+06	3.32449e+07	3.14293e+06	1.35985e+07	1.5233e+07	2.01161e+07	9.93923e+06	7.2098e+06	1.31986e+08	9.41301e+07	3.22603e+06	4.26126e+06	5.34242e+07	1.73295e+08	3.76619e+06	6.2241e+07	6.84858e+06	354216	2.6186e+08	8.85605e+07	1.65782e+07	4.15838e+06	3.68818e+06	4.96183e+06	2.43911e+07	8.96164e+06	8.34479e+07	7.41192e+07
Ethyl myristate	0.997415			712.116	255.233	MS2	2.85715e+06	6.91778e+06	5.62278e+06	7.38458e+06	1.23036e+07	4.81406e+06	7.77045e+06	1.39498e+07	8.07838e+06	7.05693e+06	1.23565e+06	6.77849e+06	6.09529e+06	2.34089e+07	1.01376e+07	7.03558e+06	7.64612e+06	1.30569e+07	6.47889e+06	1.56599e+07	7.05942e+06	9.4109e+06	8.50126e+06	7.29293e+06	6.98212e+06	4.35861e+06	4.56718e+06	6.49244e+06	6.6204e+06	6.37978e+06	6.72969e+06	7.55081e+06	8.29401e+06	5.38453e+06	8.04033e+06	7.95367e+06	6.42282e+06	4.24164e+06	3.72891e+06	9.33836e+06	6.20158e+06	9.4458e+06	5.7584e+06
2-(3,4-dimethoxyphenyl)ethanamine	0.997367			57.2345	182.117	MS2	1.04916e+06	746817	1.92301e+06	1.6385e+06	527755	1.15955e+06	864627	4.80727e+06	1.50502e+06	2.87585e+06	3.68985e+06	1.14358e+06	5.96157e+06	4.02024e+06	2.17253e+06	2.93798e+06	2.60583e+06	1.79767e+06	2.64532e+06	1.16191e+06	2.79155e+06	1.86003e+06	3.03152e+06	1.08028e+07	2.14158e+07	3.26872e+07	1.74549e+07	1.48717e+06	5.0403e+06	7.85335e+06	1.97225e+07	3.57492e+07	5.30653e+07	2.43912e+07	3.02213e+07	1.03612e+07	4.28052e+06	2.22878e+07	2.50691e+07	2.30367e+07	1.15988e+07	1.35773e+07	1.29144e+07
(3S,4R,4aS)-3-[(2S,3R,4S,5S,6R)-6-[[(2R,3R,4R)-3,4-dihydroxy-4-(hydroxymethyl)oxolan-2-yl]oxymethyl]-3,4,5-trihydroxyoxan-2-yl]oxy-4-ethenyl-4,4a,5,6-tetrahydro-3H-pyrano[3,4-c]pyran-8-one	0.997348			254.469	489.159	MS2	0	4.98897e+06	8.93015e+07	1.14234e+08	9.11924e+07	607075	1.49056e+08	2.09165e+07	1.65566e+08	2.42719e+08	7.38204e+07	8.08334e+07	1.89884e+08	2.80079e+08	1.87522e+08	1.42173e+08	1.10882e+08	1.48775e+08	2.13076e+08	2.23421e+08	6.65994e+07	1.18109e+08	4.20057e+07	4.50953e+06	1.09077e+08	3.05115e+07	4.79328e+07	5.23961e+07	4.46793e+07	1.14119e+08	1.16654e+07	5.6352e+07	1.38369e+08	3.23021e+07	1.17649e+08	9.38486e+07	4.33705e+06	6.71964e+07	5.11642e+06	1.75973e+07	1.50105e+08	1.22142e+08	1.12945e+08
Isopropylpyrazine	0.997099			591.999	123.091	MS2	2.04689e+07	2.69762e+07	1.85838e+07	5.7889e+06	2.9764e+07	1.53887e+07	3.0161e+06	2.41397e+07	1.62689e+07	2.09505e+07	1.17942e+07	1.75778e+07	4.37684e+06	2.30312e+07	4.11914e+07	2.61014e+07	2.24673e+07	1.7142e+07	1.61502e+07	1.90699e+07	2.03346e+07	2.36909e+07	2.71632e+07	1.42851e+07	2.19511e+07	3.59315e+06	2.13492e+07	2.19611e+07	3.1609e+06	1.19376e+07	2.33439e+07	1.41341e+07	3.94304e+07	1.97064e+07	3.96545e+07	2.39174e+07	1.90869e+07	1.53758e+07	2.23565e+07	1.79815e+07	1.6257e+07	3.25698e+07	3.25742e+06
L-Alanine n-butyl ester	0.997064			35.2805	146.117	MS2	1.21173e+07	6.7879e+06	1.07502e+07	2.31924e+07	1.09125e+07	7.15331e+06	1.74074e+07	4.30166e+07	1.87906e+07	1.77445e+07	3.70941e+07	1.78254e+07	5.64183e+07	6.40631e+07	3.74365e+07	3.23319e+07	3.8124e+07	2.42598e+07	2.53122e+07	1.43654e+07	5.15217e+07	2.43807e+07	6.16802e+07	1.69937e+08	1.7755e+08	1.19835e+08	1.27461e+08	1.05817e+08	9.9609e+07	8.99714e+07	2.05821e+08	2.58315e+08	2.70661e+08	2.88098e+08	1.20644e+08	1.04372e+08	3.76209e+07	1.56949e+08	1.8629e+08	1.77778e+08	8.8837e+07	1.52693e+08	1.07539e+08
beta-Alaninamide	0.997003			19.5697	89.0706	MS2	4.7185e+07	3.74007e+07	5.5442e+07	3.56403e+07	6.6425e+07	3.83384e+07	5.03242e+07	2.7204e+07	3.7763e+07	3.66678e+07	3.44937e+07	4.59732e+07	3.42843e+06	3.63186e+07	3.3892e+07	3.66986e+07	2.00389e+07	1.47275e+06	1.43951e+06	3.44739e+07	6.68421e+07	4.89417e+07	2.65637e+06	3.45253e+07	1.42775e+06	2.10665e+06	1.45943e+06	3.61393e+07	4.26857e+06	3.36673e+06	3.66132e+07	3.98544e+07	5.65285e+07	1.94412e+06	2.21845e+06	3.60736e+07	4.25134e+07	4.60808e+06	2.36796e+06	1.62459e+06	1.21625e+06	3.51731e+07	6.09171e+07
Thiomorpholine 3-carboxylate	0.996912			57.3015	148.042	MS2	1.37644e+06	1.61982e+06	1.21722e+07	1.52975e+07	7.1231e+06	4.55992e+06	2.40373e+07	2.65473e+07	4.26161e+07	2.15123e+07	4.79774e+07	1.39952e+07	3.78046e+07	2.12982e+07	2.81897e+07	1.33257e+07	2.77619e+07	2.25629e+07	2.89732e+07	2.21971e+07	2.61283e+07	2.18592e+07	3.60613e+07	1.61784e+07	1.18146e+07	1.59935e+07	1.82366e+07	9.99014e+06	1.7639e+07	2.47131e+07	3.67131e+07	2.20967e+07	1.85809e+07	2.07797e+07	3.42247e+07	1.45247e+07	9.6729e+06	1.48955e+07	1.77102e+07	1.91714e+07	1.99376e+07	3.43083e+07	2.24442e+07
Isoleucine	0.996748			74.3936	132.101	MS2	6.52503e+06	7.02497e+06	4.16406e+07	5.47735e+07	1.8995e+07	1.38227e+07	9.86069e+07	1.24571e+08	1.9124e+08	1.12034e+08	2.22629e+08	6.12232e+07	1.02382e+08	7.15391e+07	1.00041e+08	3.5891e+07	1.4984e+08	8.88269e+07	7.93461e+07	7.9558e+07	9.03666e+07	6.62332e+07	1.0043e+08	9.2878e+07	1.47149e+08	1.50261e+08	1.16902e+08	2.5958e+07	1.01877e+08	1.10308e+08	2.19524e+08	1.73e+08	7.36948e+07	2.3907e+08	2.33433e+08	7.14977e+07	2.73504e+07	1.035e+08	1.13366e+08	1.34493e+08	8.88524e+07	1.92684e+08	1.19423e+08
HYPOXANTHINE	0.996747			27.6608	135.018	MS2	1.09415e+06	430496	479212	839203	516072	310007	615782	494335	194253	681851	1.2641e+06	351096	1.13489e+06	555895	731311	588308	1.09425e+06	581932	666293	767811	414776	582762	607505	532141	661946	444000	245208	672092	929817	241489	546273	406594	654807	366475	648835	418948	896923	235856	349266	517015	287567	419190	610648
(9Z)-Hexadecenoic acid	0.99665	2-Amino-4-hydroxy-6-(D-erythro-1,2,3-trihydroxypropyl)-7,8-dihydropteridine	-12.3850422793699	480.224	254.22	metDNA	5.4112e+07	4.3352e+07	6.07775e+07	1.37488e+08	5.2794e+07	6.92035e+07	4.41098e+08	3.29482e+07	3.68029e+08	1.53407e+08	4.40764e+08	2.41444e+08	1.75194e+08	4.13071e+08	5.73381e+08	2.98194e+08	5.61079e+08	1.56719e+08	9.82815e+07	7.99864e+07	3.49606e+08	3.02345e+08	9.06379e+07	2.5377e+07	2.09476e+07	1.82608e+07	1.69435e+07	1.09112e+07	1.66968e+07	8.44568e+06	2.95584e+07	1.88079e+07	2.29915e+07	2.20821e+07	2.48085e+07	1.84557e+07	8.36978e+06	1.09314e+07	1.91168e+07	2.55368e+07	1.67045e+07	1.71836e+07	2.33357e+07
PC(22:6(4Z,7Z,10Z,13Z,16Z,19Z)/18:1(11Z))	0.99661			491.718	832.579	MS2	2.91753e+07	5.37594e+06	9.41304e+06	4.01234e+06	1.77312e+06	1.66294e+07	1.80118e+07	4.9068e+06	4.91251e+06	6.25836e+06	4.163e+06	1.78868e+07	2.17724e+07	1.16805e+07	7.12221e+06	7.11717e+06	3.70748e+07	2.02157e+07	3.02117e+07	3.89937e+06	2.12466e+07	5.73728e+06	7.33818e+06	2.71999e+07	2.76895e+07	1.54076e+07	2.13018e+06	4.46445e+06	4.53666e+06	6.3607e+06	4.30532e+06	8.26454e+06	5.23184e+06	1.29328e+07	836547	3.01362e+06	4.37236e+06	1.19372e+06	3.1917e+07	1.50097e+07	3.13305e+07	4.33235e+06	4.28426e+06
5-Acetyl-3,4-dihydro-2H-pyrrole	0.996492			577.663	112.075	MS2	1.42375e+07	1.38816e+07	1.38879e+07	1.44669e+07	1.44429e+07	1.82688e+07	1.78397e+06	1.00885e+07	1.58613e+07	1.39767e+07	1.31211e+07	1.29021e+07	1.452e+07	1.5806e+07	2.23289e+07	1.52975e+07	1.62182e+07	1.43221e+07	1.46436e+07	1.45199e+07	1.56611e+07	1.46261e+07	1.43863e+07	1.63457e+07	2.26937e+07	2.59496e+07	1.51104e+07	3.03453e+07	1.61212e+07	1.50948e+07	1.536e+07	1.51686e+07	1.64523e+07	1.39194e+07	1.34877e+07	8.08564e+06	1.57302e+07	9.46833e+06	1.62612e+07	1.67108e+07	1.62073e+07	1.62491e+07	1.2309e+07
3,4-Dihydro-5-propanoyl-2H-pyrrole	0.996484			633.4	126.091	MS2	2.85664e+07	1.28501e+07	9.20663e+06	1.60722e+07	2.60598e+07	4.07281e+07	3.97808e+07	1.34154e+06	1.43699e+07	1.50847e+07	1.89027e+07	3.65578e+07	1.49433e+07	2.89424e+07	4.80156e+07	1.66515e+07	1.31617e+07	2.95381e+07	3.47539e+07	1.64569e+07	1.42808e+07	1.66787e+07	7.48292e+06	1.60642e+07	4.1527e+07	1.45909e+07	1.13156e+07	2.27325e+07	1.40615e+07	1.40809e+07	3.53564e+07	2.53761e+07	9.75828e+06	1.78809e+07	3.33674e+07	9.69301e+06	1.56536e+07	1.5615e+07	2.36914e+07	1.46908e+07	3.76828e+07	1.47712e+07	3.39793e+07
N-(4-Hydroxyphenyl)propanamide	0.996411			56.9909	166.086	MS2	1.31744e+06	1.40151e+06	3.24804e+06	3.37821e+06	2.2128e+06	1.38488e+06	2.44829e+06	6.93451e+06	3.85872e+06	3.77832e+06	3.25595e+06	4.04536e+06	5.44262e+06	5.15809e+06	3.00493e+06	4.71434e+06	7.05415e+06	5.65209e+06	3.20861e+06	5.35581e+06	1.33285e+07	4.79425e+06	4.90273e+06	2.46932e+07	2.92593e+07	3.47372e+07	1.82157e+07	1.22052e+07	2.09619e+07	1.59451e+07	4.96107e+07	2.55754e+07	4.55165e+07	2.07918e+07	2.79736e+07	1.91326e+07	5.73373e+06	1.73928e+07	2.46922e+07	3.13818e+07	2.4655e+07	3.76909e+07	1.45376e+07
3-Methylbenzaldehyde	0.996369			150.427	121.064	MS2	1.07014e+07	1.81318e+07	1.59115e+07	1.85134e+07	1.45228e+07	1.05644e+07	1.14265e+07	1.40984e+07	1.22849e+07	1.29425e+07	1.2009e+07	9.92773e+06	6.61428e+07	3.99567e+07	2.33496e+07	1.67202e+07	1.05707e+07	8.2692e+07	3.45604e+07	1.93074e+07	3.88725e+07	1.30777e+07	4.46132e+07	1.15979e+07	1.23286e+07	1.18498e+07	1.52093e+07	1.9705e+07	1.23402e+07	1.79417e+07	1.99259e+07	1.62115e+07	1.93688e+07	9.48018e+06	1.44784e+07	8.89814e+06	1.45877e+07	1.35412e+07	1.32703e+07	1.65846e+07	1.19671e+07	5.68903e+06	1.7378e+07
3,4-Dihydro-5-(5-methyl-2-furanyl)-2H-pyrrole	0.996293			607.996	150.091	MS2	8.12609e+06	2.18818e+07	1.07407e+07	1.4427e+07	2.12637e+06	2.1257e+06	9.35356e+06	2.67701e+06	2.71733e+07	1.21157e+07	1.86779e+06	2.0606e+07	5.80291e+06	1.508e+07	1.10639e+07	1.43427e+06	1.06926e+07	2.78449e+06	4.52834e+06	8.03811e+06	1.32855e+07	4.49779e+06	2.34312e+06	1.56998e+07	2.76787e+06	7.95807e+06	8.51677e+06	1.84058e+07	1.24086e+07	2.48534e+07	1.21817e+07	2.53342e+06	1.26737e+07	1.16479e+07	2.45029e+06	1.84611e+07	1.17183e+07	8.37079e+06	2.2083e+07	2.33748e+06	7.26893e+06	1.91548e+07	2.39743e+06
Ethyl-imidazole carboxylate	0.996285			36.2243	141.066	MS2	9.7635e+06	7.82027e+06	1.69077e+07	1.99177e+07	1.79387e+07	9.67807e+06	1.2057e+07	3.66797e+07	2.37784e+07	2.29029e+07	1.98831e+07	1.84919e+07	2.06149e+07	2.52789e+07	2.0069e+07	2.01241e+07	3.46876e+07	1.46063e+07	1.8303e+07	2.274e+07	2.94385e+07	1.6426e+07	2.20625e+07	1.05451e+08	9.06165e+07	9.4157e+07	1.02125e+08	5.98251e+07	6.87133e+07	8.56784e+07	1.36508e+08	1.3047e+08	8.69574e+07	1.43974e+08	1.25709e+08	5.98077e+07	2.97206e+07	7.38795e+07	7.32406e+07	9.84304e+07	6.78256e+07	1.35133e+08	9.22624e+07
Phenylethylamine	0.996244			641.892	122.096	MS2	2.20405e+07	1.78525e+07	1.84388e+07	2.65591e+07	2.13364e+07	1.8711e+07	1.59112e+07	1.77069e+07	2.10585e+07	5.32809e+07	3.22398e+07	1.73981e+07	1.4301e+07	1.66946e+07	5.27099e+07	2.58728e+07	1.47888e+07	1.64884e+07	1.36303e+07	1.82181e+07	2.76637e+07	2.55979e+07	1.6309e+07	1.73294e+07	2.06169e+07	2.15007e+07	2.50548e+07	2.34717e+07	4.65861e+07	1.58054e+07	1.76114e+07	2.49386e+07	2.31903e+07	2.49461e+07	2.46065e+07	1.85787e+07	1.98496e+07	2.13639e+07	2.38676e+07	2.56168e+07	1.7265e+07	4.56943e+07	2.63205e+07
Arachidonic Acid	0.99619			485.521	303.232	MS2	1.42497e+07	1.4893e+07	4.29887e+07	1.34942e+08	2.60944e+07	1.70281e+07	1.26373e+09	1.31692e+08	1.35285e+09	1.33339e+09	1.45287e+09	5.5617e+08	6.78909e+08	9.37426e+08	1.3768e+09	6.73296e+08	1.40769e+09	7.81675e+08	1.57317e+08	1.37986e+08	6.05078e+08	4.08324e+08	1.97307e+08	5.60392e+07	1.12107e+08	1.14836e+08	6.04341e+07	1.60228e+07	6.4008e+07	8.60437e+07	8.65073e+07	1.58079e+08	1.87798e+08	5.10629e+07	1.14549e+08	9.14275e+07	2.05988e+07	6.93949e+07	9.75092e+07	7.47719e+07	1.31131e+08	8.00302e+07	1.28873e+08
Tridecanoic acid	0.996175			440.831	213.186	MS2	2.45855e+07	3.63267e+07	2.26806e+07	3.34037e+07	2.69572e+07	2.47449e+07	4.36864e+07	2.05481e+07	5.28603e+07	2.90874e+07	5.12814e+07	2.84409e+07	3.94324e+07	3.8411e+07	5.61204e+07	3.13072e+07	7.8727e+07	4.39377e+07	3.36189e+07	3.30298e+07	3.96627e+07	3.19942e+07	2.2231e+07	2.41631e+07	2.47605e+07	2.23235e+07	2.19932e+07	2.33738e+07	2.4892e+07	1.66476e+07	2.51132e+07	2.70889e+07	2.30382e+07	2.4318e+07	2.20072e+07	2.20747e+07	2.22008e+07	2.23973e+07	2.68816e+07	2.37121e+07	2.7221e+07	2.38175e+07	2.69252e+07
Tyrosine	0.996172			60.0904	180.066	MS2	3.43038e+06	4.36114e+06	4.89016e+07	4.36381e+07	2.86985e+07	1.77999e+07	8.31077e+07	9.49714e+07	1.93069e+08	6.69768e+07	1.43053e+08	4.82754e+07	2.36285e+08	1.3079e+08	1.16284e+08	2.39115e+07	7.22564e+07	3.30181e+08	1.28112e+08	1.00782e+08	3.03636e+08	1.62999e+08	3.79559e+08	3.41392e+07	5.2639e+07	5.45961e+07	4.23443e+07	1.35811e+07	3.96148e+07	3.10385e+07	1.09421e+08	5.73174e+07	1.85991e+07	9.69458e+07	1.24172e+08	3.45648e+07	1.14203e+07	3.17992e+07	4.15462e+07	6.01975e+07	4.48055e+07	1.07745e+08	6.16642e+07
2,5-Dihydro-2,4-dimethyloxazole	0.996159			574.205	100.075	MS2	6.40967e+07	6.08619e+07	6.13434e+07	6.07783e+07	6.56628e+07	6.63016e+07	7.12702e+07	6.87299e+07	1.03052e+08	6.33778e+07	5.65698e+07	6.35896e+07	6.69304e+07	6.88811e+07	5.91426e+07	5.77673e+07	7.13867e+07	1.1605e+08	7.35759e+07	6.19846e+07	8.2333e+07	4.16188e+07	6.26781e+07	5.98682e+07	5.6897e+07	7.36818e+07	9.04141e+06	3.55979e+07	8.08585e+07	6.30852e+07	6.22778e+07	8.72013e+07	8.50451e+07	1.2766e+08	7.64479e+07	9.07362e+07	6.53604e+07	6.93158e+07	2.1474e+07	5.84759e+07	1.74614e+07	1.05606e+07	9.71298e+07
(2R)-2-Hydroxy-2-methylbutanenitrile	0.996127			596.645	100.075	MS2	4.05404e+07	4.18867e+07	3.60164e+07	4.36971e+07	4.2163e+07	4.38238e+07	4.26066e+07	4.20536e+07	1.30526e+07	3.71635e+07	4.10513e+07	3.40756e+07	4.12505e+07	4.08344e+07	4.12166e+07	9.5154e+07	1.5061e+07	2.40625e+07	4.51034e+07	3.84962e+07	8.35263e+07	5.13785e+07	3.77677e+07	1.04739e+08	4.1761e+07	1.25158e+07	6.85096e+07	4.62892e+07	8.85945e+07	8.38378e+07	8.37531e+07	5.14122e+07	6.10923e+07	1.11285e+07	4.66083e+07	3.59681e+07	4.23802e+07	1.08121e+08	6.31513e+07	4.2598e+07	5.68247e+07	1.08382e+07	4.69075e+07
Isobutyric acid	0.996097			667.628	87.045	MS2	1.56851e+06	2.70927e+06	2.81421e+06	3.27942e+06	5.24942e+06	1.76002e+06	2.35151e+06	3.00615e+06	2.22124e+06	2.22921e+06	4.55284e+06	2.06044e+06	2.37578e+06	3.43767e+06	3.39638e+06	2.60389e+06	2.49289e+06	1.36433e+06	2.94815e+06	2.83244e+06	1.33318e+06	2.27092e+06	2.38298e+06	1.97394e+06	3.10707e+06	370617	1.80076e+06	2.83313e+06	4.13291e+06	2.69514e+06	2.80585e+06	3.36905e+06	3.29571e+06	275611	4.39169e+06	1.08346e+06	1.14932e+06	1.95313e+06	2.99309e+06	1.71268e+06	1.6699e+06	3.90246e+06	3.10246e+06
D-ALANINE	0.996072			34.9316	88.0403	MS2	299879	678830	3.57013e+06	3.48805e+06	2.33323e+06	1.63025e+06	4.03286e+06	8.59199e+06	1.13477e+07	6.03779e+06	5.32181e+06	5.32935e+06	3.36444e+06	3.67794e+06	4.69625e+06	3.1734e+06	7.00954e+06	4.28329e+06	4.13882e+06	5.85125e+06	5.35389e+06	3.33901e+06	4.05598e+06	3.26097e+07	3.5805e+07	1.98902e+07	2.84092e+07	3.18876e+06	1.97586e+07	3.13114e+07	3.49108e+07	3.05285e+07	1.23664e+07	4.33415e+07	4.57054e+07	2.66025e+07	9.92924e+06	1.938e+07	2.36403e+07	4.48911e+07	1.88536e+07	4.85846e+07	3.35588e+07
2,5-Dihydro-2,4,5-trimethyloxazole	0.996033			633.918	114.091	MS2	3.90608e+07	1.91549e+07	3.20645e+07	3.08629e+07	3.37344e+07	3.35122e+07	3.83683e+07	3.50517e+07	1.69119e+07	6.21962e+07	2.50213e+07	3.17131e+07	2.85967e+07	3.49034e+07	4.43679e+07	3.45641e+07	4.67464e+07	5.63444e+07	2.47769e+07	3.56033e+07	2.98258e+07	1.99269e+07	3.40241e+07	2.64696e+07	1.78666e+07	3.58015e+07	3.54646e+07	3.40894e+07	6.17335e+07	3.56717e+07	1.74002e+07	3.35577e+07	4.17669e+06	4.22134e+07	4.07763e+06	3.07551e+06	1.72909e+07	3.65223e+07	1.82805e+07	2.64517e+07	5.22335e+07	4.21935e+06	3.44877e+07
Arachidonate	0.996031	Convicine	5.4450257828584	485.529	304.236	metDNA	2.83977e+06	3.19612e+06	8.90858e+06	2.88282e+07	5.49285e+06	3.86549e+06	2.70634e+08	2.8092e+07	2.95297e+08	2.9079e+08	3.16038e+08	1.20119e+08	1.48218e+08	2.04076e+08	2.97373e+08	1.46288e+08	3.12625e+08	1.69102e+08	3.30944e+07	2.97205e+07	1.31284e+08	8.78882e+07	4.17924e+07	1.21009e+07	2.39095e+07	2.46057e+07	1.28801e+07	3.22248e+06	1.35606e+07	1.82079e+07	1.80647e+07	3.3758e+07	4.0348e+07	1.07925e+07	2.42106e+07	1.93816e+07	4.2731e+06	1.4578e+07	2.09196e+07	1.56192e+07	2.81324e+07	1.69322e+07	2.76359e+07
(5Z,8Z,11Z,14Z,17Z)-Icosapentaenoic acid	0.995991			460.313	302.22	metDNA	6.15348e+07	8.00553e+07	6.13701e+07	1.65375e+08	8.403e+07	1.64504e+08	1.21273e+09	6.60586e+07	1.11673e+09	7.40861e+08	1.08063e+09	5.47714e+08	5.42811e+08	8.94424e+08	1.28884e+09	6.04909e+08	1.30487e+09	8.49601e+08	1.2971e+08	7.59407e+07	4.75469e+08	2.95475e+08	1.73235e+08	3.5464e+07	5.50858e+07	5.57949e+07	3.24913e+07	7.31836e+06	3.43279e+07	3.57009e+07	8.26205e+07	5.86205e+07	8.56841e+07	3.76546e+07	7.275e+07	5.39097e+07	8.18344e+06	2.47976e+07	4.664e+07	5.14529e+07	6.60134e+07	5.10021e+07	7.20382e+07
Pro Glu Lys	0.995978			493.333	373.209	MS2	0	0	68205.2	544313	54603	0	3.89961e+06	335101	5.49134e+06	3.30967e+06	5.39497e+06	1.7407e+06	1.30857e+06	4.15259e+06	4.96365e+06	2.03911e+06	3.72979e+06	1.70111e+06	266161	177507	1.13958e+06	1.85642e+06	427848	90217.7	133061	61465.9	39103.3	9399.41	73663.5	67053.4	239427	92147.2	611717	102807	241194	120861	36750.2	104200	58277.3	100585	144278	209094	298140
Butethal	0.995914			36.5764	213.122	MS2	3.73496e+06	3.96501e+06	7.9689e+06	1.01723e+07	1.08728e+07	3.9061e+06	7.38744e+06	4.23554e+07	1.16761e+07	6.39141e+06	1.25138e+07	1.67989e+07	1.89123e+07	1.43912e+07	8.18449e+06	1.22657e+07	2.43034e+07	4.89337e+06	1.76975e+07	1.74773e+07	1.81898e+07	1.05324e+07	5.80283e+06	3.89133e+07	7.10734e+07	1.48557e+08	4.7869e+07	1.55947e+07	3.0152e+07	3.67316e+07	2.8867e+07	4.41684e+07	5.29986e+07	2.52121e+07	3.03116e+07	3.84507e+07	6.54359e+07	4.0319e+07	8.87442e+07	3.17117e+07	3.01139e+07	6.77615e+07	2.54916e+07
PC(20:1(11Z)/12:0)	0.995807			491.459	732.548	MS2	5.00983e+06	8.53065e+06	4.14943e+06	4.44508e+06	2.32658e+06	1.00013e+06	1.01053e+07	3.38085e+06	2.32697e+06	4.85139e+06	4.27757e+06	4.37531e+06	1.39949e+06	5.155e+06	405709	4.03461e+06	1.67354e+06	151875	650232	3.77033e+06	2.93133e+06	7.39842e+06	3.86754e+06	512190	1.3016e+06	5.12229e+06	2.95111e+06	4.65939e+06	2.93615e+06	6.72628e+06	3.24975e+06	2.33511e+06	6.40591e+06	1.26883e+07	5.43719e+06	2.95152e+06	4.62618e+06	4.60759e+06	363246	6.15483e+06	427226	3.64356e+06	3.18904e+06
8,11,14-Eicosatetraynoic acid	0.995765			414.693	301.215	MS2	318917	739757	1.64004e+06	7.06559e+06	1.29435e+06	766812	4.046e+06	6.50714e+06	1.72972e+07	1.07899e+07	8.77428e+06	1.48168e+07	2.64861e+07	1.38245e+07	1.94745e+07	8.8616e+06	1.63337e+07	4.202e+07	3.25704e+06	1.34872e+07	2.2569e+07	5.47184e+06	1.38543e+07	1.05197e+06	2.03111e+07	1.90625e+06	1.21377e+06	13631	707681	2.61818e+06	4.9935e+06	1.33325e+07	1.62462e+07	537723	588064	3.06599e+06	105666	1.70621e+06	6.79562e+06	5.56091e+06	1.59829e+06	5.30519e+06	2.58435e+06
1,2-Epoxybutane	0.99565			54.9782	73.0644	MS2	3.82259e+07	3.47164e+07	4.09806e+07	3.94484e+07	3.58363e+07	4.71523e+07	3.12113e+07	3.71124e+07	2.86153e+07	5.8077e+07	5.24628e+07	3.71545e+07	5.59341e+07	5.89787e+07	5.61312e+07	6.09625e+07	2.52339e+07	2.60811e+07	2.30621e+07	3.60787e+07	4.3416e+07	4.23344e+07	3.2713e+07	4.15916e+07	3.41696e+07	3.11477e+07	3.62429e+07	3.49479e+07	3.72272e+07	3.92998e+07	3.23686e+07	3.34001e+07	4.0291e+07	6.52665e+07	3.53536e+07	6.23582e+07	3.5676e+07	3.49996e+07	4.31793e+07	3.42799e+07	2.68845e+07	3.62608e+07	3.67707e+07
Propionylcarnitine	0.995523			129.451	218.138	MS2	785177	780199	4.01851e+06	5.4593e+06	1.15097e+06	790966	2.49131e+06	8.19234e+06	2.69728e+06	5.93656e+06	7.67373e+06	3.19416e+06	3.36121e+06	5.30286e+06	9.97821e+06	5.80189e+06	1.94475e+07	4.06983e+06	7.00132e+06	1.31431e+07	1.49626e+06	3.42257e+06	1.69851e+06	2.10204e+07	1.70813e+07	7.27867e+06	1.85412e+07	3.2176e+06	2.68151e+07	6.02471e+07	1.31796e+07	2.14392e+07	4.77585e+07	1.22288e+07	1.62743e+08	8.92881e+06	2.48261e+06	1.7522e+07	1.61737e+07	2.17047e+07	2.63165e+07	2.43007e+07	4.33432e+07
N,N'-Diethylthiourea	0.995477			34.5969	133.08	MS2	1.01834e+06	1.29836e+06	545419	677017	471547	2.0065e+06	858382	1.92411e+06	2.50954e+06	4.30093e+06	2.31353e+06	1.17997e+06	562018	3.97426e+06	1.07683e+06	579805	1.61346e+06	1.88402e+06	1.14007e+06	1.85413e+06	2.43584e+06	938010	1.01951e+06	1.15009e+07	9.46532e+06	4.90332e+06	8.88497e+06	2.45566e+06	4.54761e+06	9.04865e+06	7.04513e+06	8.36139e+06	3.71708e+06	3.24354e+06	1.06287e+07	9.05054e+06	3.28506e+06	5.83918e+06	7.3863e+06	1.57994e+07	5.25983e+06	1.81769e+07	1.04902e+07
(+)-Isostearic acid	0.995422			563.995	283.264	MS2	2.32173e+07	3.01764e+07	2.84849e+07	3.19612e+07	2.99053e+07	3.33005e+07	3.8285e+07	2.98353e+07	6.06195e+07	3.82714e+07	2.71813e+07	2.61224e+07	4.80032e+07	1.17419e+07	2.5783e+07	4.33874e+07	3.7522e+07	5.67091e+07	2.94819e+07	3.63107e+07	2.43305e+07	4.47958e+07	3.77605e+07	2.38265e+07	2.60282e+07	2.37828e+07	2.91316e+07	3.6435e+07	1.88307e+07	2.33311e+07	2.66316e+07	1.83235e+07	6.29701e+06	2.4908e+07	3.27294e+07	1.91174e+07	1.62639e+07	2.06225e+07	2.44151e+07	2.92769e+07	2.64789e+07	2.25447e+07	3.97935e+07
Val Leu	0.995239			153.862	231.169	MS2	214573	59671.3	225413	165575	200847	38928.3	271530	1.67572e+06	1.47794e+06	586038	299718	127910	642569	507069	446678	424488	798445	153303	1.30702e+06	433984	447284	1.39597e+06	79183.2	2.50238e+06	2.89553e+06	4.56149e+06	3.49508e+06	3.41152e+06	3.58367e+06	5.67234e+06	8.51525e+06	4.33253e+06	3.82873e+06	1.09265e+07	5.00303e+06	1.47052e+06	1.89365e+06	2.28941e+06	1.58142e+06	2.66734e+06	2.29883e+06	7.98129e+06	3.15597e+06
Benzoic acid	0.995037			212.787	121.029	MS2	9.56229e+06	1.97586e+07	1.25558e+07	1.20018e+07	1.0575e+07	1.34363e+07	3.61622e+07	1.76757e+07	1.59533e+07	2.62632e+07	2.83182e+07	4.82818e+07	5.35476e+07	4.47255e+07	3.08644e+07	1.79141e+07	5.1633e+07	3.25784e+07	1.43111e+07	5.75557e+07	3.90758e+07	3.35472e+07	6.8551e+07	9.24417e+06	9.86106e+06	9.47728e+06	9.25574e+06	1.0445e+07	1.07686e+07	9.28688e+06	1.08706e+07	1.06348e+07	1.06155e+07	8.83394e+06	1.22793e+07	1.28073e+07	8.75326e+06	9.10928e+06	1.16465e+07	1.74607e+07	1.01114e+07	1.0766e+07	1.04767e+07
NORLEUCINE	0.99478			52.218	130.087	MS2	1.34338e+06	1.52717e+06	8.63886e+06	1.09192e+07	4.17372e+06	3.06427e+06	2.07493e+07	2.74599e+07	4.4567e+07	2.36535e+07	6.14849e+07	1.51941e+07	1.48775e+07	1.35054e+07	1.99688e+07	8.08264e+06	2.85557e+07	1.54203e+07	1.23985e+07	1.43045e+07	1.88033e+07	1.28195e+07	1.73686e+07	1.38519e+07	2.10681e+07	2.95906e+07	2.49027e+07	5.36695e+06	1.78034e+07	2.05173e+07	5.97201e+07	3.04621e+07	1.34951e+07	4.64572e+07	6.81293e+07	1.37782e+07	5.07115e+06	1.76118e+07	2.27761e+07	2.99329e+07	1.63913e+07	4.21151e+07	2.52613e+07
1-(1-Pyrrolidinyl)-2-propanone	0.99469			555.962	128.106	MS2	1.04598e+07	6.42713e+06	1.00672e+07	2.48803e+07	1.07463e+07	9.52696e+06	1.05491e+07	1.00515e+07	6.28243e+06	8.30725e+06	1.28449e+07	1.02075e+07	9.903e+06	1.13421e+07	1.47003e+07	1.00349e+07	9.63789e+06	9.04976e+06	9.40102e+06	5.27071e+06	9.39502e+06	1.2522e+07	1.03457e+07	1.05469e+07	1.00926e+07	1.09583e+07	1.11551e+07	1.25129e+07	1.14088e+07	1.12932e+07	1.09109e+07	1.06291e+07	1.53194e+07	1.19992e+07	1.54937e+07	7.63599e+06	1.36638e+07	1.07076e+07	1.00393e+07	1.20105e+07	9.96225e+06	1.11991e+07	1.02296e+07
PC(22:6(4Z,7Z,10Z,13Z,16Z,19Z)/18:4(6Z,9Z,12Z,15Z))	0.994683			491.72	826.532	MS2	8.81016e+06	3.0405e+06	868667	3.43016e+06	3.82227e+06	7.84436e+06	5.70784e+06	8.11357e+06	1.17852e+07	6.21864e+06	4.54639e+06	4.7052e+06	7.88181e+06	3.49414e+06	1.36718e+07	3.65707e+06	4.36343e+06	6.01029e+06	3.62763e+06	7.23452e+06	3.80822e+07	4.10887e+06	3.84092e+06	4.39382e+06	5.95389e+06	997001	4.03457e+06	3.3012e+06	1.24903e+06	4.95577e+06	4.86889e+06	1.43664e+07	7.73497e+06	2.08451e+06	5.7204e+06	6.06058e+06	4.07673e+06	5.87988e+06	2.61525e+06	4.7729e+06	1.67761e+07	2.60967e+06	4.44068e+06
Phe Ile	0.994665			214.782	279.169	MS2	289794	740859	1.47531e+07	1.5628e+07	2.75286e+06	3.53538e+06	5.16664e+07	3.90877e+06	4.63823e+07	3.14768e+07	4.69534e+07	6.21768e+07	7.37208e+07	7.9713e+07	7.9241e+07	1.67711e+07	5.18196e+07	6.3152e+07	2.76787e+07	7.48871e+07	7.19908e+07	6.86138e+07	2.37741e+07	1.65499e+07	1.74127e+07	2.88508e+07	226220	4.37083e+07	3.12694e+07	488904	4.26204e+07	3.94378e+07	4.15015e+07	3.10444e+07	4.27137e+07	3.68243e+07	182357	3.09481e+07	99798.7	2.76952e+07	1.53665e+07	3.23317e+07	374005
Phenylethanolamine	0.994519			630.69	138.091	MS2	1.61969e+07	2.36683e+07	2.27702e+07	2.25359e+07	2.09917e+07	1.53634e+07	1.14706e+07	2.13919e+07	1.65923e+07	2.15863e+07	2.68779e+07	1.56795e+07	1.83653e+07	1.91856e+07	2.08555e+07	2.3255e+07	1.98169e+07	1.27111e+07	2.01409e+07	1.91241e+07	1.83293e+07	2.20407e+07	1.78604e+07	2.09073e+07	2.28076e+07	1.95935e+07	1.93135e+07	2.4526e+07	1.94849e+07	1.70874e+07	9.44381e+06	2.28097e+07	2.11554e+07	7.69504e+06	2.16416e+07	1.35998e+07	1.74568e+07	1.69988e+07	2.41608e+07	2.00211e+07	8.41036e+06	2.19583e+07	1.92452e+07
LysoPE(22:6(4Z,7Z,10Z,13Z,16Z,19Z)/0:0)	0.994459			395.315	526.29	MS2	1.70919e+06	2.49062e+06	4.39239e+06	5.83171e+06	2.81464e+06	3.75631e+06	6.04304e+07	7.72555e+06	8.21324e+07	2.81027e+07	3.75988e+07	1.56458e+07	4.82559e+07	2.3129e+07	5.29745e+07	3.01229e+07	4.94212e+07	6.3693e+07	1.12671e+07	4.34883e+06	2.71177e+07	2.29107e+07	1.1941e+07	3.94046e+06	1.12976e+07	6.39692e+06	9.7203e+06	1.96561e+06	6.43253e+06	6.44901e+06	4.48443e+06	8.69631e+06	6.52467e+07	7.72984e+06	2.99591e+07	7.64549e+06	2.56789e+06	5.77083e+06	5.65746e+06	5.5562e+06	8.31219e+06	6.47155e+06	7.87855e+06
Myristoleic acid	0.994452			433.011	225.186	MS2	6.61631e+06	6.21576e+06	9.09767e+06	2.81651e+07	7.17881e+06	6.18846e+06	2.67385e+07	5.90943e+06	2.85387e+07	1.92607e+07	2.37214e+07	2.17348e+07	2.58846e+07	2.71118e+07	4.31871e+07	2.3745e+07	3.89618e+07	2.48071e+07	9.90448e+06	1.06549e+07	2.22515e+07	1.92665e+07	1.1733e+07	5.05558e+06	4.89843e+06	4.78854e+06	4.83885e+06	4.406e+06	4.63824e+06	4.78161e+06	5.22165e+06	4.66534e+06	4.64353e+06	4.53091e+06	7.12353e+06	3.88965e+06	3.961e+06	3.66891e+06	4.71335e+06	5.544e+06	4.73994e+06	5.22982e+06	5.91146e+06
1-Indolizidinone	0.994335			555.618	140.106	MS2	7.5149e+06	9.82464e+06	7.8157e+06	1.47192e+06	7.29793e+06	1.55886e+06	3.13444e+07	2.61389e+07	1.58574e+06	1.61068e+06	2.97268e+06	7.27735e+06	1.69323e+07	1.84101e+07	1.71446e+07	7.43029e+06	1.23867e+07	1.23901e+06	1.31249e+06	1.76144e+07	7.03426e+06	9.36595e+06	1.33116e+07	4.28967e+06	1.10551e+07	7.40865e+06	8.28328e+06	1.96778e+06	7.73914e+06	1.03658e+06	1.09587e+07	2.05703e+07	1.13515e+07	9.62514e+06	1.6672e+07	1.70427e+07	986492	1.85551e+07	7.30789e+06	1.13905e+07	7.02778e+06	1.79279e+06	1.1791e+07
Hexadecanoic acid	0.994324	Bisoprolol	19.8271646024147	410.137	326.239	metDNA	303447	586266	730745	1.86358e+06	627811	1.03015e+06	6.81025e+06	1.33215e+06	3.90751e+06	8.23667e+06	9.37296e+06	3.63921e+06	2.20103e+06	6.94293e+06	9.08556e+06	2.72736e+06	6.26478e+06	2.48452e+06	1.92384e+06	2.59875e+06	6.65189e+06	4.02818e+06	1.87558e+06	106168	222984	430197	326836	208459	301246	155896	94359	249520	292822	337684	1.02457e+06	449488	73650.8	35325.8	95837.1	388623	473449	111789	923791
Isolauric acid	0.994302			413.935	199.17	MS2	8.8319e+07	1.74543e+08	9.40329e+07	1.25113e+08	1.2642e+08	7.89637e+07	1.51543e+08	1.06632e+08	1.22325e+08	9.6805e+07	9.90985e+07	1.08087e+08	1.06807e+08	1.34524e+08	1.45064e+08	1.13922e+08	1.17617e+08	1.01481e+08	1.0512e+08	9.59036e+07	1.61631e+08	1.03834e+08	9.43026e+07	9.16395e+07	1.05485e+08	1.03674e+08	9.61416e+07	8.00372e+07	9.75892e+07	9.62857e+07	1.04696e+08	1.34387e+08	7.50045e+07	1.28188e+08	1.54196e+08	6.53646e+07	1.21444e+08	9.952e+07	1.23458e+08	1.16324e+08	1.30371e+08	1.10461e+08	1.21085e+08
13-HpOTrE(r)	0.994145			468.187	309.204	MS2	2.37126e+06	3.85807e+06	2.80672e+06	4.19807e+06	3.07749e+06	2.92342e+06	2.35124e+07	4.72484e+06	1.93361e+07	6.00444e+06	2.58013e+07	1.42553e+07	7.29268e+06	2.0169e+07	2.822e+07	1.64057e+07	3.17462e+07	1.03174e+07	8.04885e+06	5.88074e+06	1.79181e+07	1.69737e+07	6.90696e+06	2.5386e+06	2.33478e+06	2.37463e+06	2.29489e+06	2.74293e+06	2.45658e+06	2.15738e+06	3.42545e+06	2.44385e+06	2.23311e+06	3.38913e+06	3.1212e+06	2.09692e+06	1.41767e+06	2.17171e+06	2.70582e+06	2.44365e+06	2.68202e+06	2.47548e+06	3.25345e+06
(9Z,12Z,15Z)-Octadecatrienoic acid	0.994143			465.66	278.22	metDNA	4.91888e+06	4.7118e+06	1.05675e+07	2.32227e+07	5.77898e+06	5.83971e+06	5.56589e+08	2.66641e+07	5.5859e+08	1.23138e+08	4.93772e+08	3.07818e+08	1.27587e+08	4.52129e+08	7.28992e+08	3.40259e+08	6.67034e+08	1.86016e+08	1.12952e+08	6.86244e+07	3.59517e+08	3.01151e+08	9.15523e+07	1.07313e+07	1.79352e+07	1.07489e+07	9.48342e+06	4.66441e+06	1.08847e+07	5.57137e+06	2.56801e+07	1.9085e+07	1.94375e+07	1.45066e+07	2.86554e+07	2.11498e+07	4.09498e+06	8.54744e+06	1.39539e+07	1.91759e+07	1.57731e+07	1.41793e+07	2.06611e+07
(R)-10-Hydroxystearate	0.994006	N-Acetylglucosamine 4-sulfate	-5.71875835705656	429.003	300.262	metDNA	2.98754e+06	2.72421e+06	5.22568e+06	4.50836e+06	2.96352e+06	2.85759e+06	1.15217e+07	2.72388e+06	9.77872e+06	8.20211e+06	4.99142e+06	4.23073e+06	3.48428e+06	7.17307e+06	5.33896e+06	7.41534e+06	4.07275e+06	6.94813e+06	3.60406e+06	3.36528e+06	4.57759e+06	6.77821e+06	2.63608e+06	2.59479e+06	2.4804e+06	2.65485e+06	3.14565e+06	3.68286e+06	2.84841e+06	2.33708e+06	2.79927e+06	3.21075e+06	2.21134e+06	2.62063e+06	6.39336e+06	2.88302e+06	4.11662e+06	3.27577e+06	3.15544e+06	2.95343e+06	3.46839e+06	3.58515e+06	4.24394e+06
NAD	0.99392			44.7855	664.113	MS2	0	0	0	0	0	0	0	0	0	0	0	0	0	0	0	0	0	0	11181.4	0	0	0	0	2.23921e+06	2.26801e+06	2.21239e+06	1.62955e+06	638961	820081	464277	2.97203e+06	1.95864e+06	1.46875e+06	2.74168e+06	843988	1.1469e+06	503701	1.66594e+06	2.07438e+06	2.43413e+06	2.14623e+06	3.3672e+06	1.5623e+06
N2,N2-Dimethylguanosine	0.993913			160.707	312.129	MS2	571866	233621	364452	852970	297534	345934	1.51302e+06	643147	2.05701e+06	1.17299e+06	990054	636901	907753	1.14499e+06	1.66709e+06	936263	1.72463e+06	846417	510239	901452	384161	824648	228940	1.27562e+06	2.14337e+06	953695	1.32194e+06	592994	2.1122e+06	3.47976e+06	760749	770318	884898	1.00364e+06	2.70603e+06	841121	693647	1.06627e+06	1.25512e+06	839452	1.11769e+06	1.34768e+06	781658
Nonanoic acid	0.993814			464.938	157.123	MS2	3.52873e+07	5.22454e+07	3.60215e+07	1.01925e+08	5.27421e+07	4.27022e+07	2.69809e+07	4.97305e+07	3.96755e+07	3.43054e+07	2.89142e+07	2.84488e+07	3.4322e+07	4.14762e+07	3.64271e+07	3.90479e+07	2.13826e+07	3.14459e+07	3.37303e+07	1.41042e+08	2.81029e+07	4.91825e+07	4.21516e+07	3.58548e+07	3.56386e+07	3.43251e+07	5.40886e+07	3.70441e+07	3.80365e+07	3.65887e+07	7.77633e+07	3.53874e+07	3.79436e+07	3.26652e+07	6.60198e+07	3.56016e+07	3.5146e+07	3.50084e+07	3.86465e+07	3.39909e+07	4.68939e+07	3.39955e+07	1.29953e+08
Margaric acid	0.993784			91.9298	271.262	MS2	9.78614e+06	1.43597e+07	1.12024e+07	1.40559e+07	1.3336e+07	8.10416e+06	1.76177e+07	1.26572e+07	1.39038e+07	3.82762e+07	1.36472e+07	9.52811e+06	7.38774e+06	8.90189e+06	2.40239e+07	1.41204e+07	5.89402e+06	5.87776e+06	1.19324e+07	1.26446e+07	8.68782e+06	1.49316e+07	1.30811e+07	6.41859e+06	7.10523e+06	1.11064e+07	1.16048e+07	1.95726e+06	1.24904e+07	1.20823e+07	1.33137e+07	1.40176e+07	1.44445e+07	1.23816e+07	1.36892e+07	1.27894e+07	9.41686e+06	1.51812e+06	6.85786e+06	1.11059e+07	6.21625e+06	1.37059e+07	1.3037e+07
1,4-Butynediol	0.993778			677.024	85.0294	MS2	887159	1.08641e+06	1.05503e+06	1.22952e+06	1.4243e+06	386538	1.44476e+06	1.07701e+06	858546	1.1537e+06	797600	442439	950551	1.24822e+06	608520	429738	796886	719631	155087	961138	1.01486e+06	888282	1.42481e+06	932250	771616	742568	945995	115290	1.30698e+06	3.01045e+06	861230	152499	1.07346e+06	937880	966766	1.48153e+06	630615	1.69324e+06	329016	1.15696e+06	132417	802742	145838
Arsenobetaine	0.993741			34.2729	179.004	MS2	2.83849e+06	3.62306e+06	1.74736e+07	1.31572e+07	3.86828e+06	2.45605e+06	3.04963e+06	8.60728e+06	7.83728e+06	5.27137e+06	8.72304e+06	4.82314e+06	4.33228e+06	6.74485e+06	6.26075e+06	7.52343e+06	7.88872e+06	6.82057e+06	6.21815e+06	6.78157e+06	1.14511e+07	7.5652e+06	9.03888e+06	1.66477e+07	2.42752e+07	1.58855e+07	2.35454e+07	1.14196e+07	2.60634e+07	2.68525e+07	1.95472e+07	2.63957e+07	2.54231e+07	4.57619e+07	8.0349e+07	2.09637e+07	5.51637e+06	1.76506e+07	1.65512e+07	2.21925e+07	2.90273e+07	3.10102e+07	2.84787e+07
Allopurinol	0.993728			57.6037	137.045	MS2	1.50128e+07	1.03578e+07	1.50359e+07	1.26615e+07	2.00925e+07	2.57287e+07	7.40634e+07	2.20874e+07	4.91229e+07	5.68523e+07	5.51047e+07	2.40132e+07	2.55681e+07	1.73785e+07	4.38278e+07	3.47577e+07	5.80522e+07	1.63812e+07	1.34405e+07	1.87505e+07	1.40411e+07	8.18818e+06	1.34902e+07	2.46993e+08	6.28435e+07	1.30595e+08	1.62703e+08	1.38128e+06	4.46078e+07	1.58408e+08	4.3934e+07	2.34285e+08	1.18132e+08	6.84947e+07	1.99581e+08	5.01931e+07	1.99409e+07	1.18196e+08	2.46147e+08	1.76241e+08	6.18699e+07	4.25264e+08	6.17794e+07
1-hexylamine	0.993507			379.691	102.127	MS2	2.91375e+07	3.05439e+07	7.23744e+07	4.17324e+07	5.7829e+07	2.47429e+07	4.9653e+07	2.39405e+07	2.84453e+07	9.93072e+07	1.6785e+07	5.20614e+06	5.91582e+06	1.43114e+08	2.70156e+07	9.41227e+07	3.25425e+07	2.36819e+07	2.84048e+07	3.03527e+07	3.30664e+07	2.34772e+07	9.96199e+06	7.0873e+07	3.66142e+07	3.35538e+07	3.69568e+07	3.94923e+07	1.72996e+07	7.15346e+06	3.92141e+07	2.35358e+07	7.45094e+06	3.3502e+07	1.25973e+07	4.43758e+07	4.38394e+07	3.20207e+07	5.35257e+07	3.97746e+07	3.42977e+06	1.75312e+07	1.06643e+07
1,2,3,4,5,6-Hexahydro-7H-cyclopenta[b]pyridin-7-one	0.993487			607.186	138.091	MS2	3.03715e+06	3.17162e+07	1.23198e+07	1.76551e+07	1.54297e+07	1.29028e+07	1.13473e+07	2.06423e+06	1.43165e+07	1.38741e+07	1.47343e+07	1.12875e+07	1.49486e+07	7.46189e+07	1.14989e+07	2.16943e+07	1.26056e+07	1.80367e+07	1.38437e+07	1.52439e+07	1.68024e+07	1.88532e+07	1.45722e+07	1.46809e+07	2.12246e+06	1.73412e+07	1.3613e+07	1.3034e+07	1.93617e+07	3.22421e+06	7.60055e+06	1.49919e+07	1.44729e+07	2.42473e+06	4.00885e+07	1.20297e+07	2.00006e+07	1.3653e+07	1.05972e+07	1.41313e+07	1.95161e+06	1.96878e+07	1.47246e+07
2-Pyrrolidinone	0.993405			527.056	86.0595	MS2	1.56045e+07	8.10938e+06	7.49601e+06	5.58384e+06	8.10016e+06	1.49425e+07	7.21388e+06	7.63403e+06	7.47619e+06	3.33689e+06	7.1268e+06	7.93383e+06	6.93314e+06	8.30321e+06	7.35961e+06	8.03613e+06	7.3434e+06	1.50035e+07	8.02999e+06	7.8203e+06	7.01496e+06	7.40283e+06	7.26971e+06	8.85485e+06	9.16305e+06	4.72649e+06	4.86728e+06	5.53853e+06	8.41007e+06	8.85368e+06	1.57329e+07	8.28027e+06	7.79683e+06	8.4423e+06	3.37254e+06	8.2303e+06	8.16175e+06	1.34121e+07	4.52127e+06	1.05264e+07	9.32644e+06	9.18298e+06	3.34872e+06
9,10-DHOME	0.993293	Wedelolactone	-4.14051534392291	361.887	313.238	metDNA	2.17359e+06	4.12582e+06	906791	985923	1.37766e+06	2.24659e+06	1.05572e+06	1.18466e+06	785613	1.44632e+06	1.09358e+06	1.06514e+06	947372	1.26112e+06	997747	1.11862e+06	1.05156e+06	2.03319e+06	3.08503e+06	1.21385e+06	3.45217e+06	1.05722e+06	1.16706e+06	2.61471e+06	824160	1.84612e+06	1.80175e+06	932834	1.03633e+06	912726	1.08976e+06	1.05991e+06	909249	930349	3.33119e+06	915829	1.14503e+06	867255	2.8392e+06	1.81353e+06	1.90526e+06	1.06539e+06	1.1876e+06
piperidine	0.993024			137.07	86.0959	MS2	4.86055e+06	3.91777e+06	2.99547e+06	6.55951e+06	3.9662e+06	4.70073e+06	9.5867e+06	3.84628e+06	2.80341e+07	3.1519e+06	7.95733e+06	7.30527e+06	6.69946e+06	5.3419e+06	9.27442e+06	3.56773e+06	6.53369e+06	1.65176e+07	5.76431e+06	9.08711e+06	2.56511e+07	7.15388e+06	1.66452e+07	4.86973e+06	4.66714e+06	4.37636e+06	4.51714e+06	3.74791e+06	3.67014e+06	4.37757e+06	3.67908e+06	3.95716e+06	3.67036e+06	4.45494e+06	3.5679e+06	4.10854e+06	4.25178e+06	4.50766e+06	4.73292e+06	4.45927e+06	4.71989e+06	3.51936e+06	4.12325e+06
PC(22:5(7Z,10Z,13Z,16Z,19Z)/18:1(11Z))	0.992819			470.081	834.596	MS2	1.47603e+07	5.84138e+06	4.73098e+06	5.1196e+06	6.62731e+06	3.7746e+07	1.4472e+06	5.76244e+06	9.16746e+06	6.02767e+06	5.13067e+06	1.51048e+07	3.65316e+07	7.34357e+06	6.10883e+06	5.20258e+06	5.88351e+06	4.33931e+07	4.03138e+07	5.9266e+06	2.59688e+07	6.52444e+06	6.74315e+06	3.74141e+07	3.08263e+07	6.74542e+06	7.21541e+06	5.90701e+06	5.30349e+06	7.96435e+06	5.75382e+06	8.05174e+06	6.56457e+06	1.03683e+07	5.74006e+06	7.32027e+06	6.82038e+06	7.3891e+06	3.35788e+07	1.26631e+07	4.1509e+07	5.11223e+06	1.02249e+07
Lys Ser Leu	0.992653			291.084	347.229	MS2	3.53718e+06	9.63606e+06	5.42111e+06	4.89564e+06	5.51955e+06	2.27898e+06	5.49109e+06	3.75156e+06	927382	2.09766e+06	2.0163e+06	4.3639e+06	3.14671e+06	4.94909e+06	3.6742e+06	2.92293e+06	2.28521e+06	0	2.00916e+06	5.22445e+06	1.1239e+06	4.32917e+06	1.02244e+06	3.86474e+06	3.63448e+06	2.17311e+06	1.80796e+06	2.90504e+06	3.13405e+06	3.44136e+06	4.06451e+06	4.3077e+06	4.95246e+06	4.776e+06	4.6985e+06	6.27631e+06	2.30242e+06	4.30783e+06	6.86606e+06	2.13425e+06	3.97824e+06	1.90309e+06	9.39114e+06
4-Amino-4-deoxychorismate	0.992649			151.358	277.059	metDNA	12187.1	19889.7	201483	191101	160937	74626.2	1.80594e+06	835326	303881	297824	772445	1.38273e+06	415579	882429	266880	202579	109127	567735	2.58005e+06	2.19607e+06	656694	1.71553e+06	481534	10590.5	476276	220355	258726	9175.01	622524	881119	56106.2	887877	170784	114053	2.09824e+06	792253	57054	72718.7	273393	1.04847e+06	423171	3.03889e+06	1.16378e+06
Palmitic amide	0.99238			659.083	256.263	MS2	1.95853e+07	2.77176e+07	2.22357e+07	3.17746e+07	2.80202e+07	2.56758e+06	1.16039e+07	3.74903e+07	2.74466e+07	3.08438e+07	3.30738e+07	2.16784e+07	1.85029e+07	2.86388e+07	3.39949e+07	3.29234e+07	1.96214e+07	2.29349e+07	1.95511e+07	3.12577e+07	1.93708e+07	3.37796e+07	3.06694e+07	1.62056e+07	1.71301e+07	2.00006e+07	1.71155e+07	2.98962e+07	3.48845e+07	2.35077e+07	3.10215e+07	2.49016e+07	2.95034e+07	2.12511e+07	3.33009e+07	2.28965e+07	1.70541e+07	2.63715e+07	2.68535e+07	1.82921e+07	6.67947e+06	3.40904e+07	2.5072e+07
Guanosine 3'-phosphate	0.992292			57.995	364.063	MS2	0	0	0	0	0	0	27186.5	0	133819	398866	1.12315e+06	25544.3	4.68257e+06	27107.1	821484	552015	291168	1.74225e+06	1.12931e+06	1.36439e+06	793783	118757	1.06798e+06	3.42312e+06	4.32189e+06	1.11196e+06	4.57425e+06	527364	5.78581e+06	2.46977e+06	5.90801e+06	4.16052e+06	961286	4.44105e+06	1.65926e+07	5.13744e+06	811526	2.70389e+06	1.24492e+06	6.83768e+06	2.21591e+06	5.36945e+06	5.70718e+06
Vigabatrin	0.992291			56.6282	130.086	MS2	6.43547e+06	5.38039e+06	6.73817e+06	6.33948e+06	6.34931e+06	6.03425e+06	8.3562e+06	1.43432e+07	1.09671e+07	7.53289e+06	1.0215e+07	8.89269e+06	1.84875e+07	1.27043e+07	8.94105e+06	6.93373e+06	1.13606e+07	9.60793e+06	1.08091e+07	1.11062e+07	1.83973e+07	8.94257e+06	1.18684e+07	4.48447e+07	4.16317e+07	3.5653e+07	2.88667e+07	1.08427e+07	1.53497e+07	3.45865e+07	1.72039e+07	2.57289e+07	3.04008e+07	1.87561e+07	2.57256e+07	1.59632e+07	1.9482e+07	2.65789e+07	3.29148e+07	2.55679e+07	1.50589e+07	2.62023e+07	1.68467e+07
PC(20:5(5Z,8Z,11Z,14Z,17Z)/14:0)	0.992165			469.223	752.518	MS2	5.88061e+06	8.47074e+06	2.652e+06	1.03081e+07	7.86502e+06	8.21825e+06	2.59994e+06	2.69171e+06	9.84999e+06	2.00625e+06	2.57605e+06	1.65599e+07	3.43938e+06	4.85075e+06	4.8024e+06	2.20206e+07	6.55641e+06	6.33567e+06	5.47283e+06	8.19348e+06	9.78686e+06	4.99204e+06	1.11799e+07	6.64434e+06	2.44488e+06	6.15971e+06	753847	7.06922e+06	1.07525e+07	7.19507e+06	3.02763e+06	4.02842e+06	2.9554e+06	8.13609e+06	1.18467e+06	1.57872e+06	6.95708e+06	1.50468e+06	4.51348e+06	3.9563e+06	4.77826e+06	3.89568e+06	5.92473e+06
dodecanamide	0.992111			404.736	200.2	MS2	7.59604e+07	7.73482e+07	9.56109e+07	8.15036e+07	1.10142e+08	8.64903e+07	7.20948e+07	1.04456e+08	7.8693e+07	8.04385e+07	9.12098e+07	8.2042e+07	8.16755e+07	6.93515e+07	8.10666e+07	8.26509e+07	1.04125e+08	9.13199e+07	9.94835e+07	8.40998e+07	7.23499e+07	9.16582e+07	9.81031e+07	8.69591e+07	8.58256e+07	7.47224e+07	9.84821e+07	8.7288e+07	1.11569e+08	8.22033e+07	7.91659e+07	7.23523e+07	8.38954e+07	7.17536e+07	8.08918e+07	6.57382e+07	1.18696e+08	1.08434e+08	1.22326e+08	6.76862e+07	9.18506e+07	1.1844e+08	8.29727e+07
3Z,6Z,9Z,11E-Eicosatetraene	0.991963			540.49	275.272	MS2	9.23729e+06	8.3752e+06	9.11627e+06	1.13314e+07	1.41206e+07	9.96003e+06	9.95046e+06	1.37929e+07	9.98035e+06	1.20987e+07	1.20515e+07	1.10497e+07	9.68125e+06	1.19029e+07	1.15513e+07	1.12491e+07	1.24485e+07	1.1384e+07	1.16375e+07	1.07693e+07	8.94658e+06	1.25241e+07	1.26437e+07	1.16135e+07	1.03475e+07	1.17926e+07	9.51349e+06	1.29232e+07	1.33142e+07	1.24892e+07	1.17307e+07	1.03037e+07	1.28661e+07	1.00921e+07	1.22225e+07	1.00672e+07	1.35706e+07	1.35085e+07	1.2038e+07	1.10406e+07	1.23654e+07	1.57088e+07	1.1555e+07
Tetradecanoic acid	0.991693	Endalin	15.0166118024431	468.263	228.204	metDNA	4.21065e+07	6.49984e+07	4.90505e+07	7.35925e+07	5.46273e+07	5.24586e+07	5.39435e+08	8.50161e+07	4.25392e+08	1.25249e+08	6.07339e+08	2.85833e+08	1.38562e+08	4.26148e+08	6.44299e+08	2.99901e+08	7.77954e+08	2.1224e+08	1.441e+08	1.02441e+08	3.6694e+08	3.13856e+08	1.2518e+08	4.76422e+07	4.48359e+07	4.35121e+07	4.31173e+07	4.64926e+07	4.57259e+07	3.96234e+07	6.05813e+07	4.42514e+07	3.92203e+07	6.24831e+07	6.83616e+07	3.63868e+07	4.57235e+07	4.01385e+07	4.9419e+07	4.62192e+07	4.67341e+07	4.33529e+07	6.11043e+07
Dodecanoic acid	0.991631	3-{[(2E)-4-Amino-4-oxobut-2-enoyl]amino}-L-alanine	3.75731912091671	413.938	200.173	metDNA	1.08568e+07	2.21754e+07	1.17668e+07	1.59264e+07	1.5918e+07	9.89293e+06	1.93549e+07	1.35201e+07	1.55379e+07	1.22283e+07	1.26222e+07	1.37307e+07	1.38876e+07	1.7087e+07	1.86362e+07	1.4241e+07	1.50077e+07	1.28769e+07	1.32766e+07	1.2093e+07	2.04702e+07	1.30946e+07	1.17596e+07	1.15751e+07	1.35257e+07	1.33957e+07	1.21552e+07	9.98518e+06	1.25137e+07	1.20474e+07	1.31876e+07	1.70606e+07	9.23092e+06	1.60248e+07	1.97839e+07	8.10768e+06	1.54308e+07	1.24086e+07	1.54792e+07	1.46759e+07	1.62998e+07	1.37056e+07	1.53804e+07
4-Vinylcyclohexene	0.991447			464.178	109.101	MS2	2.48794e+07	2.83992e+07	2.15031e+07	5.50457e+07	5.26072e+07	3.00077e+07	3.79267e+07	2.85784e+07	3.24286e+07	2.21644e+07	2.22888e+07	2.06116e+07	2.85607e+07	2.9979e+07	3.79408e+07	3.89279e+07	2.7499e+07	1.97988e+07	2.18658e+07	7.65731e+07	2.56982e+07	3.54549e+07	2.51859e+07	3.96148e+07	3.98702e+07	1.96466e+07	3.17278e+07	2.37899e+07	2.18626e+07	3.76779e+07	4.28027e+07	3.55547e+07	2.06908e+07	1.92405e+07	3.87306e+07	2.54835e+07	2.07531e+07	2.18722e+07	3.12025e+07	1.91888e+07	4.01616e+07	1.93463e+07	8.44152e+07
Leu Arg Val Glu	0.991375			396.01	514.299	MS2	15713.3	39944.6	2.81263e+06	3.03745e+06	4056.76	0	1.00818e+06	616264	459729	4.85836e+06	3.49187e+06	68611.2	74964.6	143200	319756	42315.9	319932	4122.83	35694.3	116998	613001	450183	463089	672843	61613.5	107913	2.20953e+06	261590	1.27074e+07	4721.02	104219	9.69677e+06	578663	2.5933e+07	1.08964e+08	4.426e+06	224060	138048	20439.8	1.32073e+07	1.3435e+06	124275	4.29371e+06
Valsartan acid	0.991361			191.489	265.075	MS2	4.38746e+06	5.53683e+06	1.96752e+07	2.02108e+07	1.97929e+07	6.01699e+06	1.60382e+07	2.3421e+07	5.8963e+07	2.3461e+07	2.17956e+07	2.3073e+07	1.00199e+08	2.12401e+07	2.54943e+07	9.55535e+06	1.82769e+07	2.53345e+08	9.40481e+07	1.57628e+08	1.57667e+08	3.94393e+07	9.3651e+07	4.15966e+06	1.15624e+07	1.64076e+07	9.76408e+06	3.08909e+06	1.20809e+07	1.92039e+07	3.00829e+06	8.4399e+06	2.68822e+07	7.80033e+06	1.34114e+07	3.6102e+06	5.09656e+06	1.82842e+07	2.1357e+06	8.50017e+06	9.39065e+06	1.45315e+07	1.04773e+07
Phosphoric acid	0.991258			677.576	96.9695	MS2	4.02881e+06	2.22219e+06	1.46392e+06	3.21409e+06	1.13864e+07	4.03194e+06	2.74993e+06	2.86758e+06	1.53129e+06	3.61638e+06	2.20879e+06	5.40761e+06	1.08882e+06	1.0949e+07	2.0957e+06	3.87344e+06	137394	4.23639e+06	4.03678e+07	2.47247e+06	799668	1.59291e+06	2.93107e+06	2.40348e+06	4.44131e+06	5.44697e+06	932571	4.79887e+06	108843	6.44415e+06	1.78122e+06	3.21304e+07	1.91418e+06	6.22172e+06	2.88457e+07	2.94424e+07	939848	7.53196e+06	1.60125e+06	2.96767e+06	6.49304e+06	6.38153e+06	1.73823e+06
6,10,14-Trimethyl-5,9,13-pentadecatrien-2-one	0.99119			403.382	263.236	MS2	5.33623e+06	7.25903e+06	7.18793e+06	7.72084e+06	1.00323e+07	1.72976e+07	1.44448e+07	9.72529e+06	7.62901e+06	8.79794e+06	1.97456e+07	1.03507e+07	1.73662e+07	2.06549e+07	8.17927e+06	6.85212e+06	9.75696e+06	1.94377e+07	2.13258e+07	1.91567e+07	1.65705e+07	7.77358e+06	2.68319e+07	1.83337e+07	2.05877e+07	6.03544e+06	7.76494e+06	6.31987e+06	8.2375e+06	7.48751e+06	5.88161e+06	5.18851e+06	1.83226e+07	1.50664e+07	1.74114e+07	1.32553e+07	7.74186e+06	2.19041e+07	3.04746e+07	1.50962e+07	2.04814e+07	1.89935e+07	5.59625e+06
Linoleate	0.991088			492.366	280.236	metDNA	1.04245e+07	9.78328e+06	1.55899e+07	2.79965e+07	9.90544e+06	1.11113e+07	1.78513e+08	2.89016e+07	1.55581e+08	8.01532e+07	2.20953e+08	9.68446e+07	6.39989e+07	1.66631e+08	2.33654e+08	1.12678e+08	2.27663e+08	7.96628e+07	4.03846e+07	3.51856e+07	1.11812e+08	8.75745e+07	3.92606e+07	1.04104e+07	1.35773e+07	1.27836e+07	1.43028e+07	9.97256e+06	9.09555e+06	8.58809e+06	1.29601e+07	1.56252e+07	1.8944e+07	1.26684e+07	1.23621e+07	1.10151e+07	7.84451e+06	8.95977e+06	1.22571e+07	1.61166e+07	1.36499e+07	1.40411e+07	1.97206e+07
5-Hydroxyferulic acid methyl ester	0.991022			197.653	210.049	metDNA	1.68894e+06	1.71044e+06	1.67599e+06	1.71112e+06	1.73345e+06	1.69848e+06	1.62019e+06	1.679e+06	1.44979e+06	1.64617e+06	1.57193e+06	1.63505e+06	1.52711e+06	1.58309e+06	1.54282e+06	1.67765e+06	1.55516e+06	1.2953e+06	1.60823e+06	1.53874e+06	1.38233e+06	1.57819e+06	1.32753e+06	1.6814e+06	1.65272e+06	1.68648e+06	1.66077e+06	1.6747e+06	1.72234e+06	1.70676e+06	1.80093e+06	1.74287e+06	1.74998e+06	1.68314e+06	1.74744e+06	1.74646e+06	1.74369e+06	1.68328e+06	1.70981e+06	1.6743e+06	1.7087e+06	1.74565e+06	1.75696e+06
BIFONAZOLE	0.990857			293.106	309.137	MS2	1.13126e+06	6.5924e+06	5.73299e+07	2.38445e+07	5.87786e+07	4.52815e+06	1.00281e+09	1.43483e+08	1.86284e+09	7.80965e+08	2.09049e+08	6.14782e+08	3.59616e+08	4.60077e+08	5.44707e+08	7.24452e+08	5.7144e+08	1.27341e+09	2.14555e+08	1.74822e+08	2.25645e+09	9.15417e+08	9.87185e+08	4.93722e+06	1.13631e+08	1.47801e+07	6.74632e+06	1.93856e+07	3.31671e+07	5.27688e+08	7.02273e+06	4.09263e+07	1.09517e+08	1.41659e+07	8.38561e+07	3.29926e+07	2.7672e+06	2.2454e+07	3.82957e+06	1.27758e+07	5.98879e+07	4.65796e+07	3.51472e+07
Nicotinic acid	0.990797			25.7596	124.039	MS2	1.2603e+07	1.17975e+07	1.2354e+07	1.5778e+07	1.38931e+07	7.1979e+06	1.44796e+07	1.34892e+07	1.97739e+07	1.8828e+07	2.02665e+07	9.82534e+06	2.00906e+07	1.6278e+07	1.56498e+07	1.34885e+07	1.53362e+07	1.97298e+07	2.14368e+07	2.02864e+07	1.70807e+07	1.88954e+07	2.57028e+07	1.63397e+07	1.1888e+07	1.28318e+07	1.46387e+07	1.47455e+07	1.78916e+07	1.47045e+07	1.30919e+07	1.09863e+07	1.65117e+07	9.75192e+06	1.13455e+07	1.11678e+07	1.45238e+07	1.5281e+07	1.44906e+07	1.16336e+07	1.19574e+07	1.22738e+07	1.34579e+07
NIPECOTIC ACID	0.990698			27.2762	130.086	MS2	5.11997e+06	4.05151e+06	3.90341e+06	5.94184e+06	5.91359e+06	3.57732e+06	3.87022e+06	2.06956e+07	4.7009e+06	4.73979e+06	8.91156e+06	1.17541e+07	2.80533e+07	5.91565e+06	1.54658e+07	5.97804e+06	2.87721e+06	3.66625e+07	2.50385e+07	2.01554e+07	4.8858e+07	2.6271e+07	3.6968e+07	4.69028e+07	2.13227e+07	2.07185e+07	1.65577e+07	1.15133e+07	1.95772e+07	4.02377e+07	2.17809e+07	2.46074e+07	5.70492e+07	3.32928e+07	2.79747e+07	9.97938e+06	2.59485e+07	7.09877e+07	1.70744e+07	1.61225e+07	1.44752e+07	2.69599e+07	1.56199e+07
Palmitoyl thio-PC	0.990659			457.488	750.538	MS2	4.21959e+06	7.19507e+06	6.623e+06	5.29266e+06	4.33673e+06	363050	5.41701e+06	6.16718e+06	4.26941e+06	4.29457e+06	5.25153e+06	5.24558e+06	217189	5.23486e+06	7.88038e+06	6.06566e+06	267339	134289	306138	4.91595e+06	1.04689e+06	1.04405e+07	4.3019e+06	224668	328573	5.94714e+06	9.02537e+06	3.39413e+06	7.08867e+06	7.45306e+06	7.52454e+06	4.04085e+06	9.98995e+06	6.78283e+06	5.30523e+06	5.34415e+06	8.03547e+06	5.73982e+06	191292	8.29487e+06	292357	6.75588e+06	5.69215e+06
N-octanoyl-L-Homoserine lactone	0.990512			298.181	262.12	MS2	0	689885	2.23917e+07	3.0023e+07	1.08052e+07	87480.6	2.62343e+08	5.29906e+06	2.48922e+08	3.36929e+08	5.30302e+07	1.24016e+08	1.22516e+08	9.98121e+07	1.07804e+08	7.98684e+07	1.22873e+08	5.78718e+08	7.68829e+07	5.12718e+07	3.02003e+08	1.15342e+08	1.20156e+08	208533	1.16767e+07	2.00604e+06	4.42112e+06	2.77411e+06	2.66996e+06	4.62656e+07	731895	2.67357e+06	1.13818e+07	2.67347e+06	1.19914e+07	7.89791e+06	336733	1.4304e+06	304220	1.88269e+06	2.08261e+07	9.53532e+06	7.58212e+06
Arginine	0.990458			29.4917	175.118	MS2	1.57036e+06	1.01565e+06	2.94552e+06	3.92404e+06	1.38944e+06	1.16136e+06	6.01495e+07	1.28171e+08	7.11251e+07	6.09263e+07	1.14666e+08	6.10804e+07	2.62896e+08	1.18061e+08	1.85455e+08	5.36194e+07	5.5723e+07	4.18944e+08	2.07916e+08	1.78695e+08	5.23371e+08	2.21843e+08	5.14339e+08	1.35307e+07	2.06358e+07	3.27322e+07	1.99131e+07	7.32902e+06	2.08652e+07	1.57123e+07	3.60581e+07	2.72348e+07	7.02243e+06	7.3896e+07	4.97144e+07	1.67672e+07	8.5287e+06	1.53463e+07	2.83272e+07	3.3305e+07	1.65934e+07	4.51496e+07	2.79965e+07
2,3-dinor-8-iso-PGF2a	0.990247			354.908	325.201	MS2	214810	1.23081e+08	465771	2.12549e+06	206402	243739	1.54827e+07	936379	2.76585e+06	1.27169e+07	1.33807e+07	2.70429e+06	1.65218e+06	6.08391e+06	2.14437e+06	177369	1.61499e+07	2.19588e+06	122669	186001	2.50042e+06	252156	2.72212e+06	1.06735e+07	1.15587e+07	136745	1.18266e+07	1.2355e+07	159548	1.39449e+07	1.58244e+07	2.23206e+07	168202	117577	3.71126e+07	114102	2.17178e+07	1.02301e+07	1.43997e+07	6.8593e+06	174697	1.17237e+07	1.3867e+07
PC(O-14:1(1E)/0:0)	0.990218			446.524	452.311	MS2	719485	723504	3.26661e+06	1.19185e+07	2.11299e+06	870281	1.65192e+08	2.28852e+07	8.60399e+07	2.85882e+08	2.16249e+08	4.52511e+07	7.0365e+07	7.14648e+07	8.89072e+07	6.15006e+07	1.15073e+08	7.62424e+07	1.32731e+07	2.19792e+07	6.09209e+07	2.45724e+07	4.5527e+07	4.42832e+06	5.14328e+07	1.87334e+07	8.92346e+06	2.72098e+06	7.29599e+06	8.03709e+06	1.4598e+07	2.2274e+07	2.25571e+07	9.20837e+06	9.37626e+06	7.5439e+06	1.82328e+06	7.76269e+06	9.06692e+06	8.8591e+06	1.4366e+07	1.04726e+07	1.09014e+07
N,2,3-Trimethyl-2-(1-methylethyl)butanamide	0.990064			353.266	172.169	MS2	5.86725e+07	4.7037e+07	7.35928e+07	6.09253e+07	8.30509e+07	6.60159e+07	5.87267e+07	7.56473e+07	5.68179e+07	7.48584e+07	6.4736e+07	6.50364e+07	6.17593e+07	4.42571e+07	6.58945e+07	7.1298e+07	9.20375e+07	8.85594e+07	9.08271e+07	5.26074e+07	5.93724e+07	7.87039e+07	8.87153e+07	7.17814e+07	7.13521e+07	5.99787e+07	7.42436e+07	7.10219e+07	9.88322e+07	6.0839e+07	6.70412e+07	4.6416e+07	7.14453e+07	5.74378e+07	6.34927e+07	5.60836e+07	9.55828e+07	9.91201e+07	1.08246e+08	5.35016e+07	6.34276e+07	9.64085e+07	5.92511e+07
2-Methylpropan-2-ol	0.989999			717.308	75.08	MS2	6.37056e+06	2.98683e+06	2.74458e+06	2.73857e+06	2.1799e+06	2.80604e+06	6.88134e+06	3.39123e+07	3.60202e+06	3.32506e+06	1.62294e+06	613571	954730	899585	2.07133e+06	1.56764e+06	2.56846e+06	2.83076e+06	443384	1.7026e+06	2.9407e+06	6.01517e+06	5.23551e+06	441563	1.78554e+06	2.72613e+06	516771	1.20155e+06	1.43312e+06	2.6474e+06	1.58435e+06	5.67376e+06	1.09595e+07	5.85745e+06	6.12019e+06	4.98521e+06	6.35369e+06	564091	5.18095e+06	1.8517e+06	2.33452e+06	1.31908e+06	4.38343e+06
Gly-Leu	0.989986			159.357	189.123	MS2	404670	535490	8.06267e+06	6.31585e+06	1.97524e+06	1.5862e+06	1.13163e+07	1.14139e+07	6.91191e+06	7.4129e+06	2.34314e+07	5.5355e+06	2.853e+07	1.4961e+07	1.52216e+07	2.52216e+06	6.81554e+06	7.12158e+06	1.4999e+07	1.44571e+07	6.85829e+06	1.44426e+07	1.03315e+07	302636	1.98559e+07	420674	2.09234e+06	508193	608910	1.08427e+06	1.1167e+07	381366	1.12097e+06	348495	609424	1.84502e+06	776282	3.25736e+06	2.11871e+06	393516	4.71595e+06	407826	3.21616e+06
20alpha-Hydroxy-4-pregnen-3-one	0.989717			376.228	353.188	metDNA	325236	2.13069e+06	322368	471071	462353	191879	1.60178e+06	166728	531921	168568	242717	467425	910683	417082	491340	255834	528587	1.70016e+06	380780	425495	1.08761e+06	588830	558557	249525	784806	306668	336583	379430	399519	331924	89240.8	500472	590151	339000	1.43734e+06	256311	463769	328250	141467	121977	371282	139074	367768
D-Glu	0.989691			28.0144	146.046	MS2	923987	1.93952e+06	8.90588e+06	8.53959e+06	4.55286e+06	5.25572e+06	3.72911e+07	3.27979e+07	6.90184e+07	2.48981e+07	4.27443e+07	2.92639e+07	1.38187e+07	1.89355e+07	2.28223e+07	1.24652e+07	2.89877e+07	1.27027e+07	1.15216e+07	1.1232e+07	1.98721e+07	1.10681e+07	8.41182e+06	9.00455e+07	2.41033e+08	1.72538e+08	1.46247e+08	3.31111e+07	7.7301e+07	1.5676e+08	1.68717e+08	1.81513e+08	7.55393e+07	3.40988e+08	2.91982e+08	1.05125e+08	1.60155e+07	8.2848e+07	1.08685e+08	1.76348e+08	1.10819e+08	2.47376e+08	1.15875e+08
para-Cresidine	0.989679			558.114	138.091	MS2	1.62514e+07	8.40741e+06	1.67431e+07	1.01017e+07	8.81341e+06	1.25953e+07	2.01113e+07	2.56827e+07	2.61336e+07	1.0535e+07	9.71426e+06	2.69249e+07	1.09839e+07	890065	1.22424e+07	9.10531e+06	3.88665e+07	1.36127e+07	2.56136e+07	1.11062e+07	1.05865e+07	8.90513e+06	9.44682e+06	1.76203e+07	8.20577e+06	8.6743e+06	5.65632e+06	2.6486e+06	9.33824e+06	2.15965e+07	1.4547e+06	2.53136e+07	9.39477e+06	1.06605e+07	1.06288e+07	8.97401e+06	1.59922e+07	1.9613e+07	2.37191e+07	8.99121e+06	1.48329e+07	1.1778e+07	2.01344e+06
2,6-Dimethylpyridine	0.98966			162.873	108.08	MS2	1.01809e+07	1.00882e+07	1.20244e+07	1.1703e+07	9.81917e+06	8.61856e+06	8.30664e+06	1.15033e+07	9.93482e+06	8.43446e+06	4.47125e+06	1.09775e+07	5.30759e+06	1.1282e+07	1.04624e+07	1.11237e+07	3.532e+06	6.58606e+06	9.33328e+06	8.9567e+06	7.51803e+06	8.16758e+06	7.77341e+06	8.63549e+06	9.72966e+06	7.9117e+06	9.74944e+06	1.11578e+07	1.23075e+07	7.49008e+06	8.88365e+06	1.07995e+07	1.08554e+07	4.33212e+06	6.90122e+06	1.03005e+07	9.75083e+06	5.70362e+06	1.08461e+07	9.82999e+06	1.41512e+07	9.12945e+06	9.91767e+06
Decanoic acid	0.989589			651.805	171.139	MS2	8.77597e+06	1.15807e+07	2.6743e+07	2.97384e+07	1.14197e+07	2.0788e+07	1.77724e+07	4.86268e+07	4.69738e+07	4.92087e+07	2.81022e+07	3.19244e+07	3.0576e+07	2.90339e+07	3.41698e+07	5.93161e+07	2.96226e+07	2.56279e+07	1.82027e+07	3.79324e+07	1.29875e+07	5.18201e+07	3.53394e+07	9.95533e+06	2.1137e+07	5.15448e+06	2.46737e+07	4.37132e+07	3.16669e+07	2.14229e+07	5.23791e+07	4.02834e+07	5.30721e+07	2.0629e+07	3.8911e+07	3.6458e+07	2.74703e+07	2.57937e+07	1.62895e+07	2.06892e+07	2.87294e+07	3.60118e+07	3.87496e+07
Miserotoxin	0.989483			131.766	268.103	MS2	5.32054e+07	6.09666e+07	2.18586e+08	2.68072e+08	1.04996e+08	3.62509e+07	1.20325e+08	3.75006e+08	1.56027e+08	1.74061e+08	2.92434e+08	6.74946e+07	2.02312e+08	1.15475e+08	1.55102e+08	9.59118e+07	1.39515e+08	1.09404e+08	3.64566e+07	6.77985e+07	4.55081e+07	7.33791e+07	3.84597e+07	7.31847e+08	4.36941e+08	9.97555e+08	5.09142e+08	6.22556e+07	3.03872e+08	6.03404e+08	2.06483e+08	4.36221e+08	8.98276e+08	3.26471e+08	8.05362e+08	3.39539e+08	1.92208e+08	5.82476e+08	2.86074e+08	4.19826e+08	2.34663e+08	3.04691e+08	2.73848e+08
PC(22:5(7Z,10Z,13Z,16Z,19Z)/14:0)	0.989422			393.704	780.549	MS2	6.35744e+06	1.57953e+07	1.24278e+07	4.03365e+07	1.40494e+07	1.33537e+06	1.65797e+07	6.19305e+06	3.86074e+07	1.3034e+07	2.22253e+07	1.46865e+07	0	7.08522e+06	1.69345e+07	2.27139e+07	2.8627e+06	2.79594e+06	3.57923e+06	1.50509e+07	2.94311e+07	1.7715e+07	1.68285e+07	3.15275e+06	8.60744e+06	1.28368e+07	9.6748e+06	6.03754e+06	8.924e+06	4.50333e+06	1.13866e+07	1.19302e+07	1.37092e+07	4.64265e+06	6.96538e+06	7.78038e+06	4.54883e+06	4.97118e+06	3.05214e+06	1.84515e+07	3.1102e+06	8.1419e+06	4.27308e+06
11-HETE	0.989327			398.127	319.227	MS2	598154	908576	1.50328e+06	3.37697e+06	2.24458e+06	641366	3.96439e+06	1.72161e+07	1.27189e+07	2.81797e+07	1.8661e+07	9.23687e+06	2.55245e+07	1.78165e+07	1.8359e+07	1.09513e+07	2.0888e+07	4.31595e+07	2.38445e+06	2.54704e+07	3.92457e+07	9.09798e+06	2.38583e+07	3.79619e+06	2.65982e+07	7.63685e+06	2.8001e+06	454085	1.31817e+06	4.9791e+06	5.63124e+06	2.12646e+07	2.08776e+07	1.28538e+06	1.27118e+06	5.02421e+06	938797	4.51803e+06	1.19702e+07	7.50157e+06	1.95173e+06	9.21634e+06	2.86024e+06
1-phenyl-3-(pyridin-2-yl)urea	0.989306			250.353	212.084	MS2	2488.12	21352.8	3.33317e+06	9.1978e+06	5.08946e+06	10364.6	1.11695e+06	1.11512e+06	5.3003e+07	2.61168e+07	7.99678e+06	452733	2.0363e+07	1.51621e+07	2.18007e+07	7.26659e+06	590854	7.62957e+07	3.83346e+07	2.38254e+07	3.42892e+07	2.94429e+07	2.79122e+07	470379	6.5201e+06	1.14541e+06	4.61329e+06	2.52523e+06	2.85719e+06	1.33708e+06	1.90365e+06	2.14721e+06	1.44303e+07	5.05899e+06	1.06071e+07	2.27368e+06	241344	2.85469e+06	1.0149e+06	1.55597e+06	2.48227e+07	9.23963e+06	6.57178e+06
D-Lactic acid	0.989202			404.291	89.0243	MS2	7.50824e+06	5.5866e+06	1.13294e+07	9.69934e+06	1.18954e+07	1.83663e+06	1.15913e+07	1.03418e+07	1.21079e+07	1.19062e+07	1.05054e+07	1.15313e+07	1.16348e+07	1.15658e+07	1.05966e+07	1.07597e+07	1.36768e+07	1.37152e+07	1.37907e+07	1.03698e+07	1.16581e+07	1.12544e+07	1.20993e+07	1.27078e+07	1.1115e+07	8.64179e+06	1.54573e+06	1.07321e+07	4.63607e+06	1.11707e+07	3.355e+06	1.18343e+07	1.05036e+07	381709	1.04931e+07	1.24641e+07	5.43491e+06	2.9103e+06	6.91424e+06	1.12168e+07	1.26392e+07	9.91766e+06	1.12634e+07
L-Methionine S-oxide	0.988884			45.8523	166.053	MS2	1.5348e+06	1.66216e+06	1.38509e+07	1.76511e+07	7.77691e+06	4.57569e+06	2.78634e+07	2.83861e+07	3.27843e+07	2.38311e+07	6.57195e+07	1.69737e+07	4.8437e+07	2.90801e+07	3.59536e+07	1.57311e+07	3.49439e+07	1.94427e+07	3.58317e+07	2.95979e+07	2.00365e+07	3.01521e+07	3.33088e+07	1.99728e+07	1.81415e+07	2.39792e+07	1.57565e+07	1.21934e+07	2.3751e+07	3.42722e+07	5.29186e+07	3.20204e+07	2.85049e+07	3.23125e+07	4.32517e+07	1.99922e+07	1.12831e+07	2.20382e+07	2.41258e+07	2.17454e+07	2.22968e+07	3.31678e+07	3.01747e+07
Glu Leu His Glu	0.988805			253.911	525.231	MS2	0	33776.7	3.4601e+06	1.05009e+06	2.93607e+06	0	0	744696	388630	1.89991e+06	1.96841e+06	1.73353e+06	0	351269	1.23662e+06	2.38952e+06	2.7786e+06	315544	0	708250	0	439122	0	0	3.19978e+06	1.15422e+06	2.10746e+06	2.39362e+06	1.94775e+06	2.27494e+06	291199	2.26299e+06	367845	1.31105e+06	2.7875e+06	2.28125e+06	5549.7	2.67755e+06	37824.4	854230	1.44072e+06	3.2335e+06	2.8964e+06
Maleylpyruvate	0.988733			297.738	166.993	metDNA	2.11402e+07	2.44369e+07	2.25419e+07	1.91332e+07	2.31375e+07	2.02621e+07	2.06588e+07	2.14315e+07	1.93455e+07	3.70794e+06	1.83734e+07	2.24037e+07	2.66957e+07	2.96141e+07	1.63164e+07	7.76019e+06	1.66625e+07	1.07998e+07	1.5556e+07	3.31572e+07	4.49018e+06	2.82283e+07	1.53168e+06	1.99473e+07	1.95797e+07	2.50362e+07	2.56175e+07	2.28738e+07	2.34122e+07	2.37507e+07	2.26694e+07	2.25341e+07	2.38033e+07	2.53731e+07	1.987e+07	2.52707e+07	2.52448e+07	2.38846e+07	2.16361e+07	2.21277e+07	2.06329e+07	2.35464e+07	2.41076e+07
4-Nitrophenol	0.988712			33.4515	138.023	MS2	129671	1.01476e+07	1.20765e+06	1.0653e+06	558493	2.06952e+06	210150	1.85669e+06	1.09861e+06	902980	495738	953239	303032	892748	554933	718336	1.54138e+06	492038	623757	617410	820246	561443	543450	6.01794e+06	6.94914e+06	7.73274e+06	8.74127e+06	5.22223e+06	8.25547e+06	7.06828e+06	9.31312e+06	9.6768e+06	8.82588e+06	1.33352e+07	1.05591e+07	5.94121e+06	1.71182e+06	6.1763e+06	5.43668e+06	7.07089e+06	3.39159e+06	7.33824e+06	9.61004e+06
Monoiodotyrosine	0.98871			164.005	305.963	MS2	50231	63990.3	116641	603923	76275	87605.9	421519	51214.1	173506	399508	5.97523e+06	1.26193e+06	1.27321e+06	3.59683e+06	1.20324e+07	277357	497817	1.39679e+07	2.81526e+06	6.37461e+06	1.39907e+06	4.20213e+06	8.46825e+06	53238.6	45539.8	92433.7	65249	54150	47056	53577.1	45841.3	47428.7	49816.2	51256.2	53164	59678.7	75590.9	52849.7	70332.9	81790.6	50998	41551.3	51344.9
PE(17:1(9Z)/0:0)	0.988699			401.259	466.29	MS2	338768	188366	452069	810057	162378	579575	2.29185e+06	1.40597e+06	2.35526e+06	5.39963e+06	4.25435e+06	2.15856e+06	8.971e+06	1.6915e+06	3.72932e+06	2.30784e+06	2.72412e+06	3.80071e+06	1.0701e+06	3.18226e+06	3.21865e+06	2.81117e+06	2.26854e+06	660416	1.46546e+06	3.22891e+06	1.87359e+06	720928	1.50366e+06	2.1152e+06	1.02519e+06	2.12535e+06	3.54916e+06	2.29231e+06	2.46957e+06	1.24636e+06	251240	1.13556e+06	1.39936e+06	1.09367e+06	3.35801e+06	1.17212e+06	1.9161e+06
O-Succinyl-L-homoserine	0.987695			163.207	272.073	metDNA	1680.6	0	52432.3	35729.3	27244.7	10172.3	163005	159487	100069	158316	305337	63709.6	259286	240991	207583	75424.6	175350	74060.4	100305	171276	146532	189837	124886	83044.5	115517	163161	91867.9	15938.5	56862	60262.3	380214	208314	57145.3	387047	266566	79564.5	6322.88	86293.9	134800	185043	107532	275995	175375
DL-Stearoylcarnitine	0.987673			414.956	428.371	MS2	39956.7	75500.5	593193	433425	185736	172079	2.32312e+06	1.72772e+06	7.91763e+06	8.89856e+06	8.50324e+06	2.76262e+06	4.33268e+07	3.23105e+06	1.46879e+07	8.65557e+06	6.50027e+06	2.77357e+07	3.17399e+06	2.27689e+06	1.16235e+07	4.80935e+06	6.51764e+06	1.45743e+07	2.02618e+07	4.67084e+06	1.21253e+07	1.91374e+06	8.85082e+06	1.54057e+07	3.64695e+07	1.59385e+07	7.85216e+06	2.44595e+06	1.568e+07	3.46453e+06	908333	7.53169e+06	9.24058e+06	1.35807e+07	1.44583e+07	8.21196e+06	1.13377e+07
L-Arginine	0.987646			35.1258	173.104	MS2	489592	466862	611146	822033	172276	451107	1.50516e+07	2.68789e+07	3.64338e+07	1.58944e+07	2.76228e+07	1.41155e+07	8.49062e+07	3.09015e+07	5.04574e+07	1.149e+07	1.46866e+07	2.32979e+08	5.1795e+07	3.37888e+07	2.51773e+08	7.39945e+07	2.03234e+08	3.19954e+06	6.10931e+06	9.29466e+06	5.32915e+06	1.33197e+06	5.19638e+06	5.2056e+06	9.63452e+06	7.8205e+06	2.55619e+06	5.75832e+06	1.30226e+07	3.67753e+06	1.87517e+06	4.47125e+06	8.84715e+06	7.69486e+06	3.49885e+06	9.99729e+06	6.63016e+06
Halaminol A	0.987387			452.935	228.231	MS2	1.29609e+08	1.36191e+08	1.73857e+08	1.39045e+08	2.08796e+08	1.53414e+08	1.2338e+08	2.02524e+08	1.38703e+08	1.49426e+08	1.65055e+08	1.51122e+08	1.34405e+08	1.34753e+08	1.41167e+08	1.49402e+08	1.88473e+08	1.64707e+08	1.71613e+08	1.30521e+08	1.21612e+08	1.6778e+08	1.76841e+08	1.47513e+08	1.45027e+08	1.29843e+08	1.9258e+08	1.52737e+08	2.10247e+08	1.50087e+08	1.42447e+08	1.248e+08	1.48111e+08	1.19687e+08	1.45718e+08	1.23692e+08	2.18595e+08	2.08331e+08	2.15806e+08	1.15354e+08	1.54787e+08	2.16424e+08	1.47533e+08
DL-2-Aminoadipic acid	0.987341			35.6815	162.075	MS2	2.78525e+06	1.30123e+06	2.36422e+06	3.75884e+06	1.31877e+06	3.30509e+06	2.3751e+06	1.45619e+07	4.84484e+06	3.81824e+06	3.46499e+06	3.9892e+06	8.85384e+06	5.85972e+06	4.4659e+06	4.94539e+06	8.40992e+06	2.77153e+06	3.45334e+06	2.89301e+06	4.16934e+06	3.13204e+06	3.94461e+06	9.5127e+06	1.36909e+07	2.58103e+07	1.93748e+07	7.46729e+06	4.54855e+07	2.65145e+07	1.91607e+07	2.06583e+07	4.10332e+07	2.30411e+07	1.46712e+08	2.9617e+07	5.97969e+06	2.11861e+07	3.93203e+07	1.2917e+07	1.2985e+07	2.29163e+07	1.27236e+07
5,7-Diethyl-9-methyl-3E,5E,7E,9E-tridecatetraene	0.987195			509.107	247.241	MS2	2.71175e+07	4.28155e+07	4.24285e+07	4.05791e+07	2.7601e+07	2.55371e+07	2.43853e+07	4.71922e+07	2.30724e+07	4.42999e+07	2.08435e+07	4.1503e+07	2.09629e+07	4.52559e+07	4.4123e+07	4.32133e+07	4.4373e+07	3.05769e+07	2.03488e+07	4.15245e+07	1.98766e+07	4.76093e+07	2.40141e+07	2.54278e+07	4.27967e+07	4.55416e+07	1.54531e+07	4.51954e+07	4.81009e+07	4.59854e+07	2.29285e+07	4.14894e+07	4.39315e+07	7.86569e+06	4.53951e+07	2.62461e+07	4.71108e+07	3.27794e+07	2.90895e+07	4.19302e+07	4.33434e+07	3.02109e+07	4.44091e+07
Deoxycytosine	0.987174			643.474	98.0708	MS2	3.11527e+06	3.42412e+06	3.43109e+06	3.67824e+06	3.1357e+06	3.54552e+06	3.40181e+06	3.64973e+06	3.10392e+06	3.15122e+06	2.05746e+06	2.83847e+06	2.79566e+06	3.27331e+06	3.57995e+06	3.5814e+06	3.34671e+06	3.8689e+06	3.7582e+06	3.78432e+06	4.09264e+06	3.48539e+06	2.82041e+06	3.74866e+06	3.38217e+06	2.97121e+06	3.54134e+06	3.49159e+06	3.72106e+06	3.6591e+06	3.39694e+06	3.10932e+06	3.96584e+06	1.04891e+07	3.64697e+06	4.12636e+06	3.6682e+06	3.21069e+06	3.53275e+06	3.3634e+06	4.80726e+06	3.36898e+06	3.60293e+06
2-Hydroxycinnamic acid, predominantly trans	0.98717			175.154	163.04	MS2	450531	454399	431825	479390	456954	431934	2.99922e+06	671689	712694	2.62562e+06	1.8724e+06	2.91201e+06	3.61414e+06	2.1535e+06	2.64885e+06	1.9261e+06	5.49841e+06	2.58172e+06	1.21575e+06	6.95335e+06	6.039e+06	4.62824e+06	4.26192e+06	659249	694762	628674	532129	606518	892715	784615	615924	818593	833750	662517	1.26614e+06	757725	849085	723072	651995	827154	583382	763758	922982
Pentadecanoic acid	0.986817			456.133	241.208	MS2	498226	582932	502516	670713	516710	495036	120149	664645	469836	255986	322470	476395	170157	594653	455256	740890	289561	167524	891452	710415	538516	628060	606620	505113	504508	541746	477537	647153	556966	562950	591419	573874	632107	454869	657185	506995	540785	481028	504581	622120	883137	689906	556946
9R,10S-EpOME	0.986313			421.156	295.227	MS2	8.65714e+06	6.58633e+06	9.60204e+06	1.50236e+07	6.19743e+06	1.59114e+07	7.78951e+06	6.43434e+06	9.60974e+06	8.32459e+06	1.30906e+07	6.99116e+06	1.09556e+07	1.0337e+07	6.03328e+06	8.75268e+06	8.37639e+06	5.53407e+06	6.41559e+06	1.1105e+07	1.32814e+07	6.47654e+06	5.61225e+06	3.66038e+06	6.11973e+06	8.16547e+06	5.80531e+06	4.68937e+06	4.15681e+06	6.48095e+06	5.90864e+06	4.99585e+06	6.01592e+06	7.17824e+06	4.80638e+06	3.72356e+06	9.42769e+06	4.78647e+06	1.27786e+07	7.72036e+06	8.63918e+06	6.81664e+06	5.69154e+06
Serotonin	0.985987			143.477	177.102	MS2	799881	721532	782363	667399	699931	643075	4.72563e+06	6.26619e+06	5.83338e+06	3.14603e+06	4.04525e+06	4.02231e+06	8.70786e+06	8.39796e+06	8.36215e+06	3.01346e+06	9.20926e+06	3.5601e+06	2.65852e+06	2.36476e+06	2.28901e+06	4.12403e+06	2.38563e+06	1.62302e+07	5.16288e+07	2.96525e+07	2.55476e+07	747847	3.19773e+06	2.41961e+07	2.73505e+07	4.68469e+07	6.37045e+06	2.00596e+06	3.07485e+06	7.75972e+06	1.27005e+06	2.33247e+07	7.2036e+06	1.35676e+07	6.19378e+06	3.9198e+07	1.31683e+07
3-amino-octanoic acid	0.985789			57.2169	160.133	MS2	3.50958e+06	1.45252e+06	2.84873e+06	3.11419e+06	2.92084e+06	1.97423e+06	3.39477e+06	2.16373e+07	6.92374e+06	5.49414e+06	3.76345e+06	5.59756e+06	9.30344e+06	1.25463e+07	5.33213e+06	7.49432e+06	1.20402e+07	5.66587e+06	5.19906e+06	4.79748e+06	1.40448e+07	2.93914e+06	7.53065e+06	6.55443e+07	6.41432e+07	8.70092e+07	4.19427e+07	1.82189e+07	6.90006e+07	4.45024e+07	1.05758e+08	7.65067e+07	1.26478e+08	1.16453e+08	2.60172e+07	3.39601e+07	1.77737e+07	6.43832e+07	8.53392e+07	4.31422e+07	2.77364e+07	8.30659e+07	3.31868e+07
Leu Phe Ile Asp	0.985104			261.774	505.262	MS2	0	458720	4.48535e+06	2.44176e+06	6.5086e+06	53193.4	0	6.37115e+06	2.85154e+06	1.36786e+06	2.76965e+06	259197	1.66608e+06	0	2.04351e+06	0	750597	234130	0	2.75334e+06	344699	813728	1.90806e+06	457604	2.52818e+06	1.18269e+06	753513	2.44643e+06	3.2681e+06	1.17729e+06	612917	4.96386e+06	2.68272e+06	2.71812e+06	2.42846e+06	1.39568e+06	721755	1.07859e+06	916008	5.90508e+06	4.48239e+06	2.5068e+06	3.71572e+06
PC(17:2(9Z,12Z)/17:1(9Z))	0.984973			470.573	756.549	MS2	5.5091e+06	6.42852e+06	8.69914e+06	8.81628e+06	4.40914e+06	6.84849e+06	4.22492e+06	5.86531e+06	8.42981e+06	9.90957e+06	6.74081e+06	9.63299e+06	4.95596e+06	8.80746e+06	1.0588e+07	6.28592e+06	1.84143e+06	1.69488e+06	1.51191e+06	6.1191e+06	8.50564e+06	3.53789e+06	6.36391e+06	2.01443e+06	3.49432e+06	1.0362e+07	6.72937e+06	7.55213e+06	3.98765e+06	2.5465e+06	4.18363e+06	7.62042e+06	6.15543e+06	5.26385e+06	7.24079e+06	2.73317e+06	3.28485e+06	6.41816e+06	2.98884e+06	7.21815e+06	137002	4.67703e+06	2.9077e+06
GLYCERALDEHYDE	0.984293			31.7036	89.0243	MS2	9.17929e+06	2.39588e+07	2.23076e+07	2.2147e+07	1.96021e+07	1.37036e+07	1.98536e+07	2.63707e+07	3.49561e+07	3.37342e+07	2.60517e+07	2.61278e+07	2.89268e+07	2.89706e+07	2.63825e+07	2.08389e+07	3.22745e+07	2.67128e+07	3.42397e+07	3.24297e+07	3.60863e+07	3.11641e+07	2.7033e+07	2.85924e+07	3.35298e+07	1.89014e+07	2.19883e+07	2.23431e+07	3.65924e+07	7.87179e+07	3.39487e+07	2.30772e+07	1.86735e+07	4.62541e+07	9.31587e+07	2.62599e+07	2.17566e+07	2.62559e+07	2.89442e+07	3.21332e+07	6.92513e+07	3.95144e+07	3.93553e+07
Malate	0.984278			26.72	133.014	MS2	1.24746e+06	558180	585148	981462	1.04553e+06	675678	2.48669e+06	1.69877e+06	2.58677e+06	1.07127e+06	745835	853445	2.05379e+06	544087	850410	605363	965518	1.28124e+06	752581	2.33774e+06	2.06169e+06	457309	2.00136e+06	1.13092e+07	1.40964e+07	9.8573e+06	1.38282e+07	2.07003e+06	5.06237e+06	3.63724e+07	5.61167e+06	1.79767e+07	8.89967e+06	4.2518e+07	8.70832e+07	1.1189e+07	2.34494e+06	1.4768e+07	1.59091e+07	3.57245e+07	3.48532e+07	4.89565e+07	1.81319e+07
δ-Valerolactam	0.984068			492.148	100.075	MS2	2.36814e+07	2.21684e+07	2.28169e+07	2.25519e+07	2.13518e+07	2.34134e+07	2.20742e+07	2.16505e+07	4.76465e+07	2.15161e+07	2.04541e+07	2.13534e+07	2.22909e+07	2.12653e+07	2.03548e+07	1.84096e+07	2.5472e+07	4.94347e+07	2.39563e+07	2.20495e+07	2.16878e+07	2.19169e+07	2.15966e+07	2.52863e+07	2.18708e+07	2.40521e+07	2.4122e+07	2.03762e+07	4.64988e+07	1.95516e+07	1.87105e+07	2.0739e+07	1.91675e+07	1.93848e+07	2.07014e+07	2.19502e+07	4.59225e+07	4.47171e+07	5.0121e+07	2.12864e+07	5.33547e+07	2.07838e+07	2.4904e+07
3-aminobenzoic acid	0.983462			91.4767	138.054	MS2	4.34477e+06	4.64935e+06	4.51134e+06	4.96523e+06	4.85295e+06	4.28453e+06	4.49428e+06	5.68373e+06	5.12516e+06	4.75871e+06	5.51155e+06	4.83894e+06	6.30248e+06	5.08029e+06	5.02062e+06	4.87033e+06	7.14957e+06	4.53058e+06	4.17211e+06	5.06357e+06	6.67644e+06	4.9241e+06	4.69767e+06	1.58064e+07	3.74344e+06	2.78867e+07	1.7795e+07	9.96638e+06	1.19799e+07	2.94745e+08	3.20866e+07	2.21888e+07	1.44662e+07	4.81261e+08	2.13893e+07	1.94889e+07	8.29347e+06	2.84122e+07	1.45912e+07	1.40588e+07	1.81566e+07	3.61387e+06	1.15908e+07
Leu Val Ala	0.98345			168.284	302.206	MS2	41536.8	267547	1.93304e+06	4.64747e+06	1.57886e+06	1.14094e+06	5.96823e+06	4.47187e+06	2.00652e+07	2.19837e+06	1.44192e+07	6.47258e+06	7.66691e+06	1.83067e+07	1.63399e+07	1.99703e+06	9.81931e+06	8.6456e+06	1.11639e+07	1.77562e+07	1.18161e+07	1.49861e+07	1.25716e+07	0	17230.3	90337.1	0	6799.37	58572.1	94042.5	8295.13	26100.9	14669.9	21155	150128	31280.6	16952.9	0	13735.4	14532.9	120722	19327.1	62024.1
1-Hydroxy-2-butanone	0.983158			34.0622	89.0592	MS2	1.34038e+07	1.45988e+07	1.13182e+07	1.36335e+07	9.86376e+06	1.0374e+07	9.05528e+06	1.21725e+07	8.58486e+06	1.04316e+07	1.29752e+07	9.0033e+06	1.12584e+07	1.28418e+07	1.48129e+07	1.45614e+07	9.40606e+06	1.16913e+07	9.64233e+06	1.46221e+07	8.84686e+06	1.08552e+07	9.65859e+06	8.63323e+06	1.26182e+07	2.51862e+07	1.06337e+07	1.35866e+07	1.22038e+07	2.86077e+07	9.61375e+06	1.77321e+07	9.5354e+06	2.63915e+07	1.54136e+07	1.17623e+07	1.38346e+07	1.0516e+07	4.04004e+06	2.4379e+07	1.21947e+07	6.13343e+06	4.49804e+06
2-Imino-4-methylpiperidine	0.982678			491.986	113.107	MS2	3.43695e+06	2.39005e+06	4.02401e+06	3.12488e+06	3.6919e+06	2.8104e+06	3.16059e+06	9.36806e+06	7.67396e+06	4.75067e+06	5.1408e+06	2.77875e+06	2.84728e+06	6.56564e+06	6.40208e+06	1.29699e+07	2.2967e+06	2.53086e+06	1.74132e+06	9.89748e+06	3.42875e+06	5.20982e+06	6.20603e+06	2.45383e+06	3.1564e+06	4.10274e+06	3.87132e+06	2.26895e+06	7.84125e+06	4.38006e+06	1.04298e+07	3.51814e+06	9.20699e+06	3.43283e+06	1.10232e+07	3.77628e+06	4.71613e+06	2.67356e+06	2.51108e+06	3.9388e+06	2.6942e+06	9.18375e+06	4.68857e+06
(-)-Linalool	0.982646			323.807	137.132	MS2	1.44179e+07	1.46152e+07	1.44134e+07	2.03849e+07	2.06567e+07	1.37307e+07	6.5512e+07	1.68295e+07	1.74185e+07	2.06273e+07	1.68935e+07	2.1167e+07	3.77215e+07	7.16333e+07	8.86677e+06	1.61292e+07	2.06554e+07	1.72669e+07	3.85802e+07	1.7215e+07	1.58899e+07	3.41425e+07	1.64606e+07	1.40163e+07	2.36377e+07	1.45492e+07	1.44458e+07	1.6215e+07	1.70997e+07	1.18817e+07	1.71182e+07	1.60239e+07	1.75785e+07	1.51893e+07	1.5314e+07	2.16414e+07	1.50727e+07	1.56461e+07	1.3101e+07	1.51129e+07	1.30418e+07	1.74836e+07	1.62945e+07
3-Iodo-L-tyrosine	0.982359			164.002	306.966	metDNA	3982.05	5294.62	0	30938.4	5731	4606.64	10640.9	6250.64	82599	9027.29	509946	75509.2	76507.2	302661	1.07239e+06	2331.57	10127.1	1.25688e+06	258249	540186	99094	351694	817568	3817.38	1979.7	0	3558.99	9247.38	8470.99	1864.93	2932.26	0	6209.27	3613.42	4114.94	11488.9	2822.2	4865.48	4406.58	4585.32	1782.75	0	4222.35
6-Caprolactam	0.981957			186.279	114.091	MS2	2.70492e+07	2.78163e+07	2.52022e+07	2.3003e+07	2.53971e+07	2.3495e+07	2.24942e+07	2.03766e+07	1.83741e+07	1.72916e+07	1.64286e+07	2.02793e+07	1.6867e+07	2.1534e+07	1.70629e+07	2.00259e+07	1.48599e+07	1.07518e+07	1.39541e+07	1.83944e+07	1.6079e+07	1.60632e+07	1.50084e+07	3.14993e+07	3.21654e+07	2.15941e+07	2.57533e+07	1.9521e+07	1.9869e+07	2.25197e+07	2.02865e+07	2.22888e+07	1.89244e+07	2.64828e+07	2.03391e+07	1.94555e+07	2.09327e+07	2.27103e+07	1.60288e+07	2.2403e+07	1.61303e+07	1.78689e+07	1.95061e+07
PE(16:0/0:0)	0.981724			415.762	454.29	MS2	432788	245712	1.23886e+06	2.92796e+06	44206	283422	7.81191e+06	183361	4.93594e+06	6.23716e+06	3.935e+06	4.15596e+06	2.10925e+07	4.2221e+06	1.20373e+07	7.90779e+06	8.20395e+06	1.05155e+07	1.98737e+06	794259	6.45945e+06	1.45882e+06	3.76428e+06	673799	3.17141e+06	1.32703e+06	625139	21613.7	332627	83203	1.36661e+06	1.16224e+06	354985	209476	81691.9	565539	67738.4	550371	687061	726914	541567	645030	711343
Hexadecenal	0.981183	Betaxolol	21.2656703145854	410.152	308.229	metDNA	34233.1	136646	196752	624260	114101	227896	2.64397e+06	468883	1.59566e+06	3.60983e+06	3.94616e+06	1.36505e+06	802423	3.098e+06	3.77036e+06	987761	2.76847e+06	966099	647906	1.08375e+06	2.84221e+06	1.78704e+06	612198	42230	44836.4	71495.7	58844.6	53512.4	47606.5	27409.1	8120.63	69003.6	38734	57396.4	327892	60470.7	14544.8	8011.69	7886.76	65228.4	61998.3	15302.9	283770
Anofinic acid	0.980553			659.431	205.085	MS2	4.07694e+06	677996	1.84118e+06	2.56658e+06	393890	1.41866e+06	341914	368171	310117	5.23256e+06	441455	4.97599e+06	1.35783e+06	3.09528e+06	6.42978e+06	447447	1.25849e+06	365886	1.10023e+06	402781	420987	3.17483e+06	2.99002e+06	326736	204590	316844	4.1479e+06	351598	1.68316e+06	333700	6.98977e+06	5.25606e+06	2.7949e+06	5.32529e+06	5.30185e+06	1.77733e+06	3.93524e+06	277253	2.5819e+06	5.66154e+06	1.73335e+06	4.51869e+06	305914
9(10)-EpOME	0.9804			421.195	296.231	metDNA	1.57208e+06	1.08895e+06	1.80784e+06	2.96116e+06	1.0923e+06	2.96325e+06	1.3005e+06	853610	1.70455e+06	1.81353e+06	2.59048e+06	1.05971e+06	2.02133e+06	1.72405e+06	1.06679e+06	863366	1.4793e+06	932271	1.1098e+06	2.14626e+06	2.37452e+06	1.05661e+06	1.02542e+06	521662	1.03705e+06	1.52422e+06	485702	623077	606668	1.10928e+06	466626	677857	1.03781e+06	1.25411e+06	637995	517115	1.74662e+06	348318	2.45735e+06	1.11853e+06	1.43145e+06	1.14188e+06	427293
D-Pantothenic Acid	0.980329			160.563	220.117	MS2	2.21072e+06	355343	463977	756356	888479	644188	1.14464e+06	1.24507e+06	1.69674e+06	1.3289e+06	3.21269e+06	904883	1.15179e+06	2.41544e+06	2.10343e+06	1.67611e+06	4.2232e+06	787531	3.03454e+06	2.08599e+06	2.76638e+06	1.81679e+06	1.58257e+06	2.18795e+06	2.51148e+06	923451	1.18273e+06	2.13464e+06	7.26449e+06	3.52169e+06	1.38621e+06	1.35699e+06	1.51504e+06	6.83073e+06	5.33712e+06	1.50348e+06	1.99247e+06	2.09707e+06	1.70587e+06	1.62383e+06	2.64249e+06	2.19003e+06	3.14631e+06
N-Methyl-L-alanine	0.980197			34.4654	104.07	MS2	2.63584e+06	4.02336e+06	4.36726e+06	5.14054e+06	3.80076e+06	3.17109e+06	3.38737e+06	7.87211e+06	4.74579e+06	4.20216e+06	4.66204e+06	4.37097e+06	7.15637e+06	5.22921e+06	5.14657e+06	4.65682e+06	5.35658e+06	3.70763e+06	4.01266e+06	6.57006e+06	7.3642e+06	4.28357e+06	4.57908e+06	1.55868e+07	2.01274e+07	2.66447e+07	2.17147e+07	7.79688e+06	9.46713e+06	2.50814e+07	2.00594e+07	2.76586e+07	1.5878e+07	2.39921e+07	2.80084e+07	1.41446e+07	5.90688e+06	1.7013e+07	2.35559e+07	2.08437e+07	1.74808e+07	2.71594e+07	2.29781e+07
D-erythro-Sphingosine C-17	0.980029			343.938	286.273	MS2	614081	212123	1.66216e+06	1.70181e+06	954961	521291	7.82594e+07	7.69336e+06	5.26417e+07	6.80851e+07	5.53273e+07	2.97834e+07	2.99026e+07	2.35053e+07	2.88381e+07	3.89836e+07	5.85533e+07	2.02753e+07	9.69472e+06	6.53715e+06	1.66496e+07	1.57974e+07	1.30277e+07	3.16506e+06	1.28937e+07	4.91508e+06	4.87606e+06	3.77698e+06	3.69236e+06	1.81836e+07	9.33713e+06	6.56035e+06	4.71485e+06	4.97092e+06	4.17633e+07	6.58669e+06	1.84243e+06	2.80633e+06	5.85352e+06	5.58139e+06	1.10063e+07	4.87787e+06	1.14642e+07
Sphinganine	0.979944			348.558	302.304	MS2	2.82806e+06	8.59481e+06	1.66844e+07	6.21015e+06	1.32582e+07	3.37408e+06	4.76284e+06	1.14645e+07	4.10358e+06	3.68826e+06	3.92723e+06	4.02168e+06	4.37736e+06	2.9594e+06	1.96136e+07	3.16866e+06	1.07651e+07	4.35065e+06	1.32676e+07	5.107e+06	4.34836e+06	4.91384e+06	1.51383e+07	3.41872e+07	8.52614e+06	4.82784e+06	1.13578e+07	5.02144e+06	1.10294e+07	1.75561e+07	5.58017e+06	4.76306e+06	2.05343e+07	2.92588e+06	5.17327e+06	1.89805e+07	6.2781e+06	4.0341e+06	5.762e+06	3.79944e+06	4.57236e+06	7.88494e+06	3.28508e+07
2,3-Dihydro-5-propanoyl-1H-pyrrolizine	0.979905			559.159	164.106	MS2	1.18851e+06	1.5783e+07	1.81391e+07	1.79469e+07	1.45116e+06	1.90716e+07	1.78515e+07	1.16813e+07	3.24671e+07	1.58137e+06	1.11787e+07	7.58212e+06	3.89422e+07	1.73557e+06	1.66988e+06	8.82331e+06	2.78777e+07	8.81545e+06	1.91533e+06	1.40228e+07	1.53316e+07	4.41592e+06	3.45967e+07	9.09202e+06	1.22624e+06	7.71239e+06	1.55727e+06	1.83069e+07	1.89519e+07	2.5318e+07	1.5468e+07	2.66646e+07	9.51435e+06	1.12066e+07	5.55833e+06	2.57734e+07	1.21298e+07	1.87223e+06	1.56113e+07	6.74344e+06	1.67689e+07	2.28044e+07	1.47281e+06
2-Methyl-1,3-cyclohexadiene	0.979821			481.817	95.0849	MS2	3.40906e+06	5.07006e+06	6.10887e+06	5.3922e+06	7.48792e+06	5.27255e+06	4.45537e+06	7.31687e+06	4.5214e+06	5.71661e+06	5.50971e+06	5.66019e+06	4.43862e+06	5.55588e+06	4.73272e+06	5.36437e+06	7.52666e+06	5.77088e+06	5.9583e+06	4.46541e+06	4.29549e+06	6.50483e+06	6.11034e+06	5.90717e+06	5.41929e+06	5.18848e+06	4.04932e+06	5.63884e+06	4.0901e+06	5.37454e+06	5.31703e+06	4.29313e+06	5.56623e+06	5.41842e+06	5.87233e+06	4.4364e+06	7.65805e+06	7.48048e+06	7.59603e+06	5.40139e+06	5.43502e+06	7.35555e+06	6.30021e+06
9Z,12Z,15Z-Octadecatrienal	0.979732			481.865	263.236	MS2	4.67739e+08	4.69859e+08	6.66196e+08	5.09706e+08	7.76604e+08	5.7856e+08	4.41883e+08	8.09644e+08	4.8321e+08	5.70936e+08	5.84066e+08	5.66487e+08	4.85681e+08	4.96231e+08	5.16883e+08	5.91295e+08	7.10215e+08	6.26225e+08	6.54295e+08	4.31536e+08	4.53219e+08	6.22536e+08	7.08597e+08	5.3409e+08	5.62828e+08	4.99701e+08	7.55086e+08	5.64994e+08	8.07336e+08	5.69887e+08	5.1911e+08	4.61842e+08	5.5368e+08	4.38439e+08	5.31838e+08	4.60419e+08	7.90727e+08	8.04946e+08	8.59747e+08	4.61376e+08	5.94441e+08	8.33971e+08	5.20357e+08
Pyrrolidine	0.979629			490.459	72.0804	MS2	6.79022e+06	7.90609e+06	6.3003e+06	6.66976e+06	2.58698e+06	6.20403e+06	6.03125e+06	7.52626e+06	6.8373e+06	5.28666e+06	1.09447e+07	5.00095e+06	6.17006e+06	7.41008e+06	9.10319e+06	1.07733e+07	3.52814e+06	5.6813e+06	2.85669e+06	1.91257e+06	1.42987e+06	7.35154e+06	537869	7.50529e+06	4.33112e+06	5.06499e+06	7.4912e+06	2.37818e+06	366213	4.66367e+06	3.87641e+06	4.64844e+06	4.85294e+06	7.29211e+06	1.76533e+07	1.44555e+07	4.42766e+06	2.99037e+06	5.8071e+06	6.9109e+06	4.17531e+06	7.17272e+06	7.20387e+06
2-Butylfuran	0.979617			464.188	125.096	MS2	1.03194e+07	1.41905e+07	1.11228e+07	2.63615e+07	1.57378e+07	2.12151e+07	1.15074e+07	9.2683e+06	1.58834e+07	1.13971e+07	1.3082e+07	1.1235e+07	1.32417e+07	1.50103e+07	1.38556e+07	1.1107e+07	1.13407e+07	1.91834e+07	1.54604e+07	3.67271e+07	1.89997e+07	2.69302e+07	2.2227e+07	1.92564e+07	1.59289e+07	1.9132e+07	1.61453e+07	1.34791e+07	7.56955e+06	1.07567e+07	2.1446e+07	1.0373e+07	1.08283e+07	1.40409e+07	1.88997e+07	1.0619e+07	1.9795e+07	1.10494e+07	2.19644e+07	1.23374e+07	1.97859e+07	1.03033e+07	4.0115e+07
4-Methylbenzoate	0.979349			196.552	135.045	MS2	3.62094e+06	4.28882e+06	5.09054e+06	4.61822e+06	4.37026e+06	5.41348e+06	3.55108e+06	5.34762e+06	4.49179e+06	4.38866e+06	3.94579e+06	3.37388e+06	3.41366e+06	3.87022e+06	4.1373e+06	4.3381e+06	4.47703e+06	3.44931e+06	3.57142e+06	3.86268e+06	3.563e+06	3.76577e+06	5.54421e+06	3.61927e+06	3.49985e+06	4.78013e+06	3.98546e+06	4.75366e+06	3.89399e+06	3.50013e+06	4.16913e+06	4.31611e+06	4.11577e+06	4.82366e+06	5.56642e+06	4.34667e+06	4.70736e+06	4.2035e+06	4.05877e+06	5.66938e+06	4.5561e+06	4.29494e+06	3.98035e+06
Myristoylcarnitine	0.979313			362.942	372.309	MS2	14963.5	15228.3	412065	182999	9063.42	14491.8	3.01951e+06	642336	6.52384e+06	4.13917e+06	4.10426e+06	1.72788e+06	1.02096e+07	2.29095e+06	5.11008e+06	4.91257e+06	7.70286e+06	2.58177e+07	3.54103e+06	1.34769e+06	9.125e+06	2.98598e+06	6.58055e+06	9.90565e+06	8.46015e+06	2.19648e+06	6.31103e+06	794873	5.38656e+06	1.28021e+07	7.31173e+06	3.90101e+06	4.57325e+06	1.79819e+06	5.20247e+06	1.52446e+06	25749.8	2.6011e+06	4.0059e+06	3.4477e+06	1.52933e+07	5.07579e+06	5.55484e+06
Dodecanoylcarnitine	0.979233			337.642	344.278	MS2	13650.4	11563.4	163484	59689.1	13169.3	17770	743095	1.08862e+06	483507	329113	521151	309625	1.31949e+06	848822	745557	1.00116e+06	1.38464e+06	2.32712e+06	370043	158959	973194	237928	896809	3.0541e+06	3.58348e+06	2.70668e+07	4.13643e+06	214479	942299	2.43329e+07	2.80105e+06	2.5411e+06	3.18014e+06	2.37885e+06	2.68956e+06	272969	112747	1.01534e+07	6.96059e+06	961037	2.92412e+06	1.64919e+06	2.58088e+06
sn-Glycero-3-phosphoethanolamine	0.97898			180.935	268.054	metDNA	219907	237667	242343	259182	244586	240382	203219	240875	168040	200003	239488	211010	192774	232042	233158	255189	191229	4.83581e+06	203971	226730	188974	211012	167785	215476	233427	235723	251717	262505	254114	205930	249707	230688	265548	240194	241167	233976	232226	220158	204809	236604	221380	253655	237407
12(13)-EpOME	0.978964			387.141	295.227	MS2	2.9363e+06	1.64313e+06	3.04047e+06	5.34839e+06	1.442e+06	1.59804e+06	3.37118e+06	4.91788e+06	5.76954e+06	4.56067e+06	6.02233e+06	3.69637e+06	6.92624e+06	6.7806e+06	6.96436e+06	6.18614e+06	6.23437e+06	5.45565e+06	2.46473e+06	1.1858e+07	1.88985e+07	4.05479e+06	7.60796e+06	1.97371e+06	2.58811e+06	3.16711e+06	2.9894e+06	1.86623e+06	1.82848e+06	3.01003e+06	2.70739e+06	2.9441e+06	6.14449e+06	2.96123e+06	2.3545e+06	1.415e+06	2.40046e+06	2.20196e+06	5.21437e+06	4.57478e+06	1.85952e+06	3.4922e+06	3.83615e+06
Methenamine	0.978902			522.19	141.113	MS2	5.64675e+06	5.86346e+06	5.45064e+06	5.25401e+06	1.21851e+07	5.82161e+06	8.71312e+06	5.18936e+06	1.8281e+07	6.80744e+06	6.97849e+06	7.24701e+06	1.51402e+07	8.52565e+06	5.97859e+06	5.85726e+06	6.3116e+06	1.60587e+07	1.38112e+07	5.24365e+06	1.47258e+07	1.50184e+07	6.36862e+06	6.50668e+06	5.91115e+06	7.15699e+06	7.01111e+06	6.05061e+06	5.82959e+06	7.04535e+06	6.35219e+06	7.57483e+06	5.28562e+06	6.44041e+06	5.4287e+06	5.7117e+06	1.22672e+07	4.73653e+06	5.60921e+06	6.47728e+06	4.99834e+06	6.29522e+06	5.4913e+06
2-Methylbutyroylcarnitine	0.978452			194.557	246.169	MS2	1.53533e+06	708527	2.99714e+06	1.49689e+06	1.46385e+06	908739	3.8079e+06	8.44028e+06	5.71045e+06	4.86878e+06	5.27477e+06	2.15504e+06	3.11636e+06	3.33581e+06	4.17614e+06	4.98195e+06	1.11167e+07	2.15548e+07	5.94193e+06	1.49632e+07	4.58346e+07	6.79901e+06	1.41271e+07	7.01534e+06	1.88769e+07	1.85625e+07	1.92403e+07	8.85664e+06	1.01769e+07	4.64107e+07	9.0043e+06	1.10536e+07	5.03965e+07	5.33038e+06	1.71673e+07	1.00236e+07	5.51767e+06	1.23327e+07	2.41494e+07	1.20825e+07	2.85602e+07	2.45572e+07	1.74997e+07
L-Tryptophan	0.978392			163.224	225.064	metDNA	35990.9	54433	332184	303925	163452	108032	739875	643701	489816	604709	1.14889e+06	313177	915775	866228	910894	317630	666371	312061	499179	658166	418061	641640	595661	340210	601993	676100	455839	119095	264246	367596	1.42646e+06	808989	274882	1.7163e+06	1.07592e+06	341628	94349.5	398886	568095	807079	412940	1.1326e+06	637521
Dehydroepiandrosterone	0.978156			439.374	288.205	metDNA	26983.5	21952.8	24283.8	225442	42477.8	165702	2.95937e+06	17959.3	3.46781e+06	1.23115e+06	2.44056e+06	1.39605e+06	881308	2.23598e+06	3.82611e+06	1.20105e+06	3.21724e+06	1.35176e+06	140743	75661.7	777058	756974	150169	6027.6	4048.55	0	0	0	0	0	19517.2	7125.61	35289.4	4972.82	87137.4	14897.3	0	0	0	4680.89	0	14263.1	12256.6
N-palmitoyl tyrosine	0.978149			355.138	420.308	MS2	9984.89	5974.26	7019.16	105275	0	19370.4	2.10498e+06	14779.5	3.09619e+06	832818	313672	1.48298e+06	2.70757e+06	1.63374e+06	3.16563e+06	2.54163e+06	5.67565e+06	2.09851e+07	2.31135e+06	660357	4.45412e+06	1.06228e+06	1.62118e+06	9.23798e+06	4.3608e+06	15087.1	1.36505e+06	0	1.60006e+06	1.63202e+06	2.95183e+06	356691	142399	39530.7	2.45979e+06	116481	0	161817	71032.5	1.80424e+06	7.3835e+06	1.67199e+06	1.60372e+06
Val Ile Ile	0.977734			219.898	344.253	MS2	12482.6	93353	2.36981e+06	3.66627e+06	756915	695927	8.49412e+06	4.08523e+06	5.70252e+06	6.12918e+06	1.41699e+07	4.96826e+06	1.8196e+07	2.02654e+07	1.33573e+07	299118	9.01951e+06	5.63741e+07	2.18217e+06	1.38719e+07	3.12556e+07	1.66532e+07	5.03088e+07	5006	31885.8	6178.44	0	5608.53	14096.3	58104.7	6051.32	0	0	0	195961	115459	0	0	0	0	529028	0	54501.6
PS(18:1(9Z)/0:0)	0.977605			350.858	522.283	MS2	8411.27	22604.8	578551	567636	21542	36892.1	1.44088e+07	1.00223e+06	1.27732e+07	2.44524e+07	6.91814e+06	6.01512e+06	1.42756e+07	2.78036e+06	6.31206e+06	4.89575e+06	7.31821e+06	6.62902e+06	2.49531e+06	3.4818e+06	3.364e+06	4.33703e+06	3.52298e+06	1.27683e+06	1.63061e+06	1.23061e+06	1.97689e+06	502987	1.45873e+06	1.39867e+06	457303	3.77852e+06	4.03193e+07	1.85366e+06	4.27821e+06	1.56145e+06	394983	1.95843e+06	2.00607e+06	2.0075e+06	2.74793e+06	1.72113e+06	2.03634e+06
Styrene	0.977394			350.132	105.069	MS2	1.86301e+07	1.9774e+07	2.13508e+07	2.56667e+07	1.90759e+07	1.69494e+07	2.40968e+07	1.66712e+07	1.99071e+07	1.75688e+07	1.82599e+07	2.24076e+07	2.38976e+07	2.24724e+07	1.83522e+07	2.0283e+07	2.01897e+07	1.99244e+07	2.04103e+07	2.07705e+07	2.38213e+07	1.78864e+07	1.58776e+07	1.80882e+07	2.20992e+07	1.37288e+07	1.80307e+07	1.95232e+07	1.61237e+07	1.68322e+07	1.9203e+07	1.48789e+07	1.82938e+07	1.58788e+07	1.9949e+07	1.75544e+07	1.94407e+07	1.51653e+07	1.63965e+07	1.32419e+07	2.44281e+07	1.86538e+07	9.97702e+06
3-O-Methyl-L-DOPA	0.977387			142.97	212.091	MS2	990189	221725	492924	222178	275907	457377	371858	325822	1.195e+06	446646	443767	808806	580697	528642	718364	910395	3.17639e+06	1.36335e+06	1.13245e+06	1.04607e+06	1.07419e+06	443933	1.11929e+06	3.85176e+06	6.84795e+06	1.01983e+07	2.27568e+06	2.30902e+06	1.71697e+06	5.08676e+06	6.05868e+06	1.46516e+06	593272	2.6953e+06	5.17577e+06	6.12524e+06	576681	2.14853e+06	4.29009e+06	3.47994e+06	7.23886e+06	1.72247e+06	7.57043e+06
Guanosine-3',5'-cyclic monophosphate	0.977129			118.033	346.053	MS2	717116	782897	1.1465e+07	1.06173e+07	3.98717e+06	2.4496e+06	4.19764e+06	2.08829e+06	6.01703e+06	2.63087e+06	4.07971e+06	6.1189e+06	6.05065e+06	1.04269e+07	8.19559e+06	1.42812e+06	9.25228e+06	6.33662e+06	8.35761e+06	9.73946e+06	1.97132e+07	7.44818e+06	5.11595e+06	165655	0	19991.1	1.30847e+06	130434	2.68489e+06	55651.5	4295.69	786001	6695.29	1.92522e+06	6.76405e+06	881375	408095	37387.5	13760.8	945391	1.17736e+06	35659.1	1.84429e+06
21-Hydroxypregnenolone	0.976861	Dichlofluanid	23.3551750530458	392.885	332.231	metDNA	7736.89	223234	241329	110276	382558	216317	270476	106925	870293	379367	482625	1.66084e+06	1.12501e+06	1.05825e+06	974595	592092	1.594e+06	1.59946e+06	229001	1.33323e+06	2.34749e+06	504423	826039	23410.2	337299	15116	18701.8	11092.7	27010.2	27756.5	80252.1	370080	667907	40028.6	8141.85	54736	39970.7	74409.2	126309	117219	30872.2	119628	23878.2
Leu Lys Lys Lys	0.976746			398.285	516.387	MS2	383719	430918	477659	860420	436692	407526	1.07141e+06	537608	1.24405e+06	1.57687e+06	1.24406e+06	777999	723641	954599	1.31056e+06	1.14804e+06	861707	857512	520927	731501	814587	1.12352e+06	1.06076e+06	305421	368985	400659	401546	492254	430411	711097	399123	510449	938452	417210	560736	491203	412336	357477	310332	427173	422097	501727	430971
4-Methylaminobutanal	0.976378			530.546	102.091	MS2	5.83447e+07	6.81333e+07	6.21936e+07	6.205e+07	7.68736e+07	4.11774e+07	5.65348e+07	6.95916e+07	6.25077e+07	6.13673e+07	7.0282e+07	5.49905e+07	5.36002e+07	5.43918e+07	6.1939e+07	6.02605e+07	7.33633e+06	5.40712e+07	4.03327e+07	6.58439e+07	5.77041e+07	7.36624e+07	6.69072e+07	3.92006e+07	4.26256e+06	4.57896e+07	1.78621e+07	7.45327e+07	1.0319e+07	4.99024e+07	6.36498e+07	7.43948e+07	6.96339e+07	7.48797e+07	7.3487e+07	7.09228e+07	7.14669e+07	7.8294e+06	5.49371e+06	4.73247e+07	4.32203e+07	7.49329e+06	7.79388e+07
cGMP	0.976174			59.6724	344.038	MS2	2.68572e+06	959210	2.48782e+06	1.54833e+06	1.67035e+06	1.04646e+06	2.56282e+06	1.57684e+06	6.15215e+06	3.01599e+06	4.82706e+06	1.82407e+06	6.96965e+06	2.4692e+06	4.36772e+06	3.19157e+06	3.05327e+06	6.10696e+06	4.28454e+06	5.47664e+06	6.40977e+06	3.9539e+06	7.10069e+06	2.56232e+06	2.18228e+06	2.39656e+06	1.63457e+06	765235	1.31928e+06	2.94555e+06	968072	957236	1.64342e+06	1.06679e+06	7.00779e+06	1.07461e+06	2.82968e+06	2.24697e+06	1.29469e+06	1.10237e+06	2.0999e+06	794042	1.28222e+06
AGELASINE	0.975614			366.965	422.324	MS2	1.10952e+06	1.55868e+06	1.03989e+06	1.5646e+06	1.48795e+06	937786	1.358e+06	1.45485e+06	2.5683e+06	750949	521244	797294	3.42272e+06	1.32517e+06	2.55384e+06	2.0659e+06	4.47958e+06	1.87473e+07	1.974e+06	708543	4.65854e+06	936025	1.70217e+06	1.10198e+07	7.76766e+06	700721	2.60405e+06	1.01646e+06	2.78593e+06	3.24002e+06	3.16127e+06	1.53043e+06	501299	1.05463e+06	2.47052e+06	359412	988624	309949	585786	2.16776e+06	9.40569e+06	2.38429e+06	2.90084e+06
9,12-Octadecadiynoic Acid	0.975196			441.843	275.201	MS2	1.25776e+07	1.61812e+07	2.70411e+07	8.3946e+07	2.17657e+07	2.82397e+07	1.48663e+09	2.67292e+07	1.43358e+09	2.19306e+08	1.03217e+09	8.39449e+08	2.50154e+08	1.08789e+09	1.94449e+09	7.66108e+08	1.66476e+09	1.89447e+08	1.68868e+08	9.25391e+07	5.28543e+08	6.05561e+08	1.10251e+08	1.836e+07	2.7924e+07	1.7246e+07	1.28338e+07	4.97929e+06	1.9659e+07	6.78178e+06	5.01543e+07	2.6013e+07	3.61517e+07	2.75032e+07	5.65808e+07	2.90059e+07	2.68103e+06	1.17559e+07	1.85537e+07	3.04209e+07	3.14031e+07	2.30067e+07	3.24575e+07
Oleamide	0.974951			706.97	282.278	MS2	3.38768e+07	4.11297e+07	3.19328e+07	5.18534e+07	4.523e+07	2.04511e+07	2.10477e+07	6.28747e+07	3.6903e+07	4.45217e+07	5.57466e+07	5.61423e+07	1.96276e+07	4.13651e+07	5.52141e+07	5.70342e+07	1.47569e+07	2.40727e+07	2.52937e+07	4.86956e+07	2.25331e+07	5.07478e+07	4.58586e+07	1.74969e+07	1.72454e+07	2.22905e+07	3.28871e+07	4.41146e+07	5.97567e+07	5.68966e+07	5.06941e+07	3.34576e+07	4.37468e+07	2.54487e+07	5.45779e+07	2.88446e+07	4.10493e+07	3.64023e+07	1.9144e+07	2.01364e+07	2.14211e+07	5.95203e+07	3.31502e+07
Chitobiose	0.974866			55.0692	425.174	MS2	6215.99	11650.6	0	356621	5713.11	0	6494.87	0	0	420300	9226.59	0	0	3.56967e+06	109712	6438.5	0	19232.4	78299.7	8.4635e+06	1.32658e+06	5.53364e+06	1.17633e+06	0	0	0	0	6075.62	24768.8	7024.25	0	0	0	0	0	6984	0	0	0	8814.38	0	9153.81	0
5,6-Lipoxin A4	0.974371			346.707	351.22	MS2	680084	751516	1.98036e+07	1.27735e+07	1.08098e+06	5.03709e+06	4.73265e+07	1.18919e+07	7.40868e+07	1.01765e+08	4.60703e+07	2.63142e+07	2.48504e+07	4.87129e+07	3.32564e+07	3.29508e+07	5.53483e+07	2.92781e+07	8.58526e+06	1.03487e+07	1.73999e+08	1.78047e+07	3.76428e+07	1.26308e+07	1.28077e+07	2.48827e+07	2.43398e+07	5.18422e+06	2.39594e+08	7.29002e+07	3.97348e+07	4.2303e+07	2.96637e+07	2.66969e+07	9.10538e+08	1.4677e+08	2.17599e+06	3.93984e+07	1.42501e+07	5.053e+07	1.92742e+07	4.57765e+07	5.14541e+07
Caprylic acid	0.974269			446.928	143.107	MS2	6.47338e+06	2.36043e+07	5.48699e+06	1.36105e+07	2.69979e+07	9.72641e+06	5.97282e+06	2.41275e+07	2.21349e+07	1.6849e+07	1.75257e+07	3.2377e+06	5.92084e+06	2.16584e+07	1.79889e+07	3.71931e+07	6.13017e+06	6.49146e+06	6.29899e+06	1.74668e+07	6.46423e+06	1.51921e+07	1.88955e+07	5.88131e+06	5.90342e+06	5.91691e+06	5.29543e+06	1.69379e+07	3.52276e+07	7.07079e+06	1.57971e+07	4.08764e+07	2.04557e+07	6.47471e+06	2.42531e+07	3.17083e+07	1.47995e+07	5.77405e+06	5.95493e+06	5.98374e+06	6.17548e+06	1.69813e+07	2.16021e+07
N-Acetyl-L-aspartate	0.974238	CV 2961	3.68036083635277	360.787	374.089	metDNA	15459.9	132829	7.21133e+06	1.00329e+07	5.56076e+06	20115.2	1.35636e+07	1.65197e+06	791880	5.1916e+06	7.21949e+06	3.69386e+06	1.82063e+07	1.13059e+07	3.90341e+06	1.60164e+07	2.57723e+06	610883	1.71616e+07	1.36879e+07	5.93626e+06	1.79158e+06	1.65006e+07	212564	4.30576e+06	1.38176e+06	1.96214e+06	1.95206e+06	2.62891e+06	9.64661e+06	338285	2.56275e+06	4.5982e+06	2.87053e+06	6.39091e+06	3.62379e+06	133055	451419	312125	1.70604e+06	8.50323e+06	4.70864e+06	5.12259e+06
ALANYL-dl-PHENYLALANINE	0.973666			177.337	237.122	MS2	198049	294889	2.68335e+06	2.37808e+06	1.26873e+06	1.8513e+06	5.36703e+06	1.18372e+06	5.18862e+06	3.62957e+06	5.58165e+06	7.60905e+06	2.11888e+07	1.20202e+07	9.63471e+06	2.04297e+06	7.22669e+06	9.64827e+06	6.36093e+06	1.18392e+07	1.32358e+07	9.14012e+06	1.11058e+07	153155	157758	193365	165672	101628	102016	146557	68970.4	140065	132361	69558.6	75308	101896	123712	155075	219612	143685	231885	67616.9	82175.6
PC(20:5(5Z,8Z,11Z,14Z,17Z)/18:3(6Z,9Z,12Z))	0.973366			471.665	802.531	MS2	1.3797e+07	1.70275e+07	1.81948e+07	1.37732e+07	1.48301e+07	1.87969e+07	2.82862e+07	1.03385e+07	1.66269e+07	1.62959e+07	1.20461e+07	1.56676e+07	1.70665e+07	2.18732e+07	3.49635e+07	3.65029e+07	4.75088e+06	4.09485e+06	2.28795e+06	9.16793e+06	2.74772e+07	1.65809e+07	2.18631e+07	1.63854e+07	1.46375e+07	2.40678e+07	1.09563e+07	8.06899e+06	1.05181e+07	1.1497e+07	1.80623e+07	1.55534e+07	1.1815e+07	1.50286e+07	2.15975e+07	2.52391e+07	7.63346e+06	1.1747e+07	1.24304e+07	2.67853e+07	6.84025e+06	9.33539e+06	1.23637e+07
maltotetraose	0.972951			36.225	689.207	MS2	0	98079.4	103527	25566.6	0	50608	1.61003e+06	94450	334413	309944	3.05065e+06	2.44957e+06	1.41677e+06	1.49881e+06	4.55129e+06	2.16736e+06	4.85063e+06	52700.3	1.57295e+06	766192	2.36968e+06	1.74767e+06	694208	0	0	333419	189957	0	290526	0	0	0	0	0	1.20215e+06	371895	610836	121454	296561	2.96013e+06	1.39736e+06	909241	2.09876e+06
Hexadecanal	0.972744			481.822	264.239	metDNA	8.52284e+07	8.67826e+07	1.22263e+08	1.00309e+08	1.44954e+08	1.06795e+08	8.47928e+07	1.41072e+08	8.38265e+07	1.05589e+08	1.13802e+08	1.04277e+08	8.81448e+07	9.18927e+07	9.45433e+07	1.09982e+08	1.32597e+08	1.15829e+08	1.20987e+08	7.96073e+07	8.36596e+07	1.14989e+08	1.30187e+08	9.91619e+07	1.03215e+08	9.17481e+07	1.39079e+08	5.55385e+07	1.49755e+08	1.07355e+08	9.59151e+07	8.5997e+07	1.0366e+08	8.05237e+07	9.87065e+07	8.11827e+07	1.47062e+08	1.49639e+08	1.59151e+08	8.17851e+07	1.08757e+08	1.51793e+08	9.69896e+07
2-Propylisonicotinic acid	0.971384			558.966	166.086	MS2	4.57403e+07	9.25837e+06	1.80194e+07	1.8479e+07	8.55887e+06	1.81592e+07	4.00116e+07	2.06316e+07	2.94422e+07	4.76634e+07	1.02326e+07	1.73109e+07	1.9888e+07	2.24672e+07	1.16482e+07	1.68832e+07	1.28397e+07	1.01137e+07	2.42148e+07	1.22098e+07	3.45739e+07	2.60471e+07	1.55652e+07	2.34902e+07	2.03353e+07	2.05343e+07	1.98047e+07	1.92668e+07	2.10009e+07	1.96073e+07	2.12804e+07	1.37662e+07	9.25067e+06	1.2471e+07	1.07648e+07	1.35188e+07	1.22092e+07	1.1896e+07	2.09028e+07	2.20886e+07	2.21473e+07	2.37042e+06	1.87664e+07
Palmitic Acid methyl ester	0.970954			695.936	271.262	MS2	4.71695e+06	1.29079e+06	8.00632e+06	995545	2.74531e+06	1.89609e+06	632257	5.1304e+06	804849	1.69179e+07	1.11387e+06	7.89542e+06	4.05657e+06	3.39374e+06	891377	6.4587e+06	396806	315028	585747	606412	4.01016e+06	1.10363e+07	3.24384e+06	2.1203e+06	348150	1.09576e+07	645602	1.33394e+06	6.04123e+06	533128	5.52432e+06	1.01912e+06	3.61504e+06	5.09224e+06	5.59282e+06	7.74657e+06	6.13412e+06	5.20017e+06	1.55016e+06	568394	3.5424e+06	6.82414e+06	778487
N-Acetylleucine	0.970489			192.534	174.112	MS2	3.2703e+06	9.64544e+06	2.98954e+06	4.99005e+06	3.80715e+06	2.43238e+06	2.28908e+06	3.54153e+06	4.54771e+06	4.33575e+06	1.71469e+06	3.74203e+06	2.39692e+06	6.58184e+06	3.28972e+06	2.41605e+06	2.33953e+06	2.3922e+06	3.27169e+06	1.11696e+07	1.45514e+06	5.90102e+06	2.2145e+06	3.0225e+06	2.30834e+06	1.79541e+06	2.4549e+06	3.2871e+06	3.98674e+06	2.38368e+06	3.29771e+06	1.85401e+06	3.80142e+06	2.14813e+06	5.39257e+06	4.02795e+06	1.6273e+06	3.73773e+06	4.60636e+06	1.69358e+06	2.47019e+06	1.42445e+06	9.95297e+06
Benzoylagmatine	0.970416			180.75	275.169	metDNA	201329	146138	459301	566148	554642	92253.2	77355.5	399098	304824	360814	71411	291883	70766.6	520430	323977	239130	311534	256949	384441	201208	202747	630023	347035	238213	285953	97654.8	257941	398633	381839	254823	523653	110135	240953	267237	142017	243855	155922	367917	176890	122100	212177	91314.1	375679
Phthalic anhydride	0.970203			180.512	149.023	MS2	2.18765e+07	2.49409e+07	2.52541e+07	2.98429e+07	3.21624e+07	1.77067e+07	2.19816e+07	2.47813e+07	2.74261e+07	3.30702e+07	3.14265e+07	1.92714e+07	1.27419e+07	3.11782e+07	3.19909e+07	3.50502e+07	1.17883e+07	9.65507e+06	1.19815e+07	3.17794e+07	1.31034e+07	3.16648e+07	2.56184e+07	1.39918e+07	1.44004e+07	1.52353e+07	2.61464e+07	3.60174e+07	3.8232e+07	2.64346e+07	3.66229e+07	3.22191e+07	3.56721e+07	2.6651e+07	1.84544e+07	3.07736e+07	2.75499e+07	2.64065e+07	1.41598e+07	2.32146e+07	1.3565e+07	3.61536e+07	3.0901e+07
d-Dethiobiotin	0.969894			57.8289	215.138	MS2	887199	608168	89193.1	623004	607465	767438	553270	2.67735e+06	491320	1.04634e+06	894238	589104	1.87124e+06	1.65465e+06	698521	1.18108e+06	1.11266e+06	455510	1.47315e+06	893168	1.74359e+06	899082	760624	1.02235e+07	7.17822e+06	1.40352e+07	5.86995e+06	2.22141e+06	2.3693e+06	3.91096e+06	1.17693e+07	6.87746e+06	5.78838e+06	1.07111e+07	7.66572e+06	5.88491e+06	3.30264e+06	9.93774e+06	9.2374e+06	4.62024e+06	3.07651e+06	9.07373e+06	5.71913e+06
Betaine aldehyde	0.969784			498.566	102.091	MS2	5.19872e+06	4.73527e+06	6.47203e+07	5.89271e+07	6.17363e+07	5.73382e+07	5.38632e+06	6.42909e+07	7.49143e+07	6.39843e+07	5.60331e+07	9.79591e+06	5.55141e+07	6.2346e+07	6.1023e+07	6.26722e+07	4.16879e+06	5.09663e+07	6.02462e+06	6.83465e+07	6.13594e+07	5.27916e+06	6.86172e+07	5.52112e+06	1.1793e+07	6.78501e+07	5.82859e+06	7.25656e+07	5.92194e+07	8.54042e+06	6.34634e+07	7.0565e+07	6.85595e+07	8.14653e+07	6.50876e+07	6.88661e+07	5.84814e+06	6.7826e+07	4.53368e+07	6.62582e+07	4.99571e+07	5.8732e+07	7.13384e+07
26,26,26-trifluoro-25-hydroxy-27-norvitamin D3 / 26,26,26-trifluoro-25-hydroxy-27-norcholecalciferol	0.969714			479.139	441.295	MS2	0	0	0	15936.4	0	0	8.75892e+06	3.63665e+06	4.66971e+06	4.6683e+06	1.31999e+07	1.75067e+06	1.54108e+06	6.89583e+06	5.64452e+06	1.36143e+06	1.11925e+07	495515	39114.1	87129.9	1.09842e+06	590806	644960	0	0	23570.7	0	0	52997.8	15844	0	0	0	47767	328135	0	0	0	0	14485.7	0	0	28332.8
Acetylcarnitine	0.969461			57.0221	204.122	MS2	1.26852e+06	1.09523e+06	3.26303e+06	2.80337e+06	1.80338e+06	1.45129e+06	3.26045e+06	9.80456e+06	1.09212e+07	4.58428e+06	9.49633e+06	4.33958e+06	1.35e+07	8.19304e+06	5.98039e+06	4.92011e+06	7.25926e+06	9.29528e+06	7.1078e+06	8.98477e+06	1.50622e+07	3.61445e+06	1.44123e+07	5.22168e+07	4.37876e+07	3.30037e+07	4.68631e+07	1.58312e+07	2.44713e+07	3.92152e+07	8.25651e+07	4.77057e+07	2.14458e+07	3.28762e+07	3.30056e+07	2.4472e+07	1.46963e+07	5.65495e+07	6.52553e+07	7.96176e+07	3.12543e+07	5.11536e+07	3.50713e+07
N-Nitrosomethylethylamine (NMEA)	0.969227			635.293	89.0721	MS2	3.72825e+07	4.36432e+06	3.22933e+07	152598	2.00541e+06	1.79966e+06	7.11274e+06	1.49938e+07	6.78179e+06	2.07755e+06	306235	2.94911e+07	2.82541e+07	4.91535e+06	1.51206e+07	2.00966e+06	1.84131e+06	5.57984e+06	3.66377e+06	2.46727e+06	3.06103e+07	2.37468e+06	5.85413e+06	2.29013e+06	2.73847e+07	3.59935e+07	3.81903e+07	2.43739e+06	1.38032e+07	3.36369e+07	2.38745e+06	3.29324e+07	1.81862e+07	3.66797e+07	3.44106e+06	2.31059e+06	209647	3.68714e+07	5.15951e+06	3.47731e+07	4.86951e+06	3.41563e+06	341517
Gabapentin	0.96918			458.996	172.132	MS2	3.85255e+07	5.52125e+07	4.11324e+07	1.23008e+08	6.7249e+07	5.25646e+07	4.47411e+07	6.05935e+07	7.01089e+07	3.06152e+07	3.4021e+07	4.25547e+07	4.47966e+07	6.40909e+07	3.94949e+07	4.02125e+07	4.37157e+07	3.31459e+07	4.2479e+07	1.78722e+08	4.32822e+07	7.45205e+07	4.77555e+07	4.11955e+07	4.48526e+07	4.20542e+07	7.49565e+07	3.51917e+07	3.51648e+07	4.11131e+07	9.63576e+07	3.73254e+07	3.71772e+07	3.74964e+07	8.30173e+07	3.64384e+07	4.05123e+07	4.00144e+07	4.85685e+07	3.73087e+07	4.38281e+07	3.44968e+07	2.08223e+08
CocamidoprpylBetaine	0.968745			333.183	343.294	MS2	1.11996e+06	892351	1.58658e+06	1.44549e+06	1.62633e+06	1.29012e+06	4.10947e+06	1.67094e+06	3.02691e+06	1.8368e+06	2.92067e+06	1.78934e+06	1.62178e+06	2.72858e+06	2.5689e+06	3.16061e+06	2.15412e+06	1.55358e+06	2.09349e+06	2.09623e+06	3.15524e+06	1.75645e+06	1.07277e+07	830862	2.27167e+06	810058	1.09863e+06	1.82409e+06	1.18169e+06	1.28494e+06	908553	1.29693e+06	1.6271e+06	1.09317e+06	2.62978e+06	3.15182e+06	598969	1.139e+06	1.68187e+06	4.82198e+06	2.68823e+06	2.59139e+06	2.74792e+06
15-methyl palmitic acid	0.968539			33.7904	271.262	MS2	7.96105e+06	9.19793e+06	7.40915e+06	8.47487e+06	8.78775e+06	5.35108e+06	7.62862e+06	1.08165e+07	8.09686e+06	9.19853e+06	8.33862e+06	6.14052e+06	5.96876e+06	1.02597e+07	9.38547e+06	9.4863e+06	3.64264e+06	2.91677e+06	3.88442e+06	9.93008e+06	5.06528e+06	8.83454e+06	7.10244e+06	2.99935e+06	3.50169e+06	5.88702e+06	7.88787e+06	9.70324e+06	8.36636e+06	6.49582e+06	9.0901e+06	6.40826e+06	9.26391e+06	4.6642e+06	6.24589e+06	9.6503e+06	8.42377e+06	6.73531e+06	2.76029e+06	5.79542e+06	3.07102e+06	6.92508e+06	8.68342e+06
N,N-dimethyl-Safingol	0.968383			375.05	330.335	MS2	1.92977e+07	1.8342e+07	2.71467e+07	1.39657e+07	4.08865e+07	1.02846e+07	3.95164e+07	1.78363e+07	1.5751e+07	2.89826e+07	1.79116e+07	1.45711e+07	2.85891e+07	1.51321e+07	2.25008e+07	1.68511e+07	2.34433e+07	2.11459e+07	2.02351e+07	2.81596e+07	1.9335e+07	2.16892e+07	2.20511e+07	4.59671e+07	2.00866e+07	1.54982e+07	1.78449e+07	1.49589e+07	1.75123e+07	2.43374e+07	2.28288e+07	1.69183e+07	2.81351e+07	1.74487e+07	1.60943e+07	2.64369e+07	1.83325e+07	1.43633e+07	2.76545e+07	2.91852e+07	4.97894e+07	1.7263e+07	2.61639e+07
Methyl sulfate	0.967565			492.93	110.976	MS2	1.41039e+07	1.45816e+07	1.45248e+07	7.03501e+06	7.19331e+06	1.49456e+07	8.75538e+06	1.38517e+07	1.60908e+07	1.44829e+07	1.38508e+07	5.75732e+06	1.69708e+07	1.38932e+07	1.25542e+07	1.44271e+07	1.65658e+07	1.91345e+07	1.93752e+07	1.39048e+07	1.64927e+07	1.40607e+07	1.62287e+07	1.63184e+07	1.43065e+07	1.10031e+06	1.47554e+07	1.36485e+07	1.37311e+07	1.51677e+07	1.27286e+07	1.37148e+07	6.1891e+06	1.44339e+07	1.35001e+07	1.431e+07	1.41534e+07	1.49092e+07	1.53781e+07	1.62802e+07	1.58756e+07	8.48959e+06	1.26725e+07
1-Hexadecanol	0.967555			509.093	266.255	metDNA	1.84377e+07	2.91481e+07	2.87083e+07	4.42086e+06	2.94143e+07	1.08619e+07	2.71362e+07	3.19205e+07	1.67505e+07	1.47311e+07	1.88351e+07	1.87691e+07	2.62256e+07	2.95544e+07	3.03796e+07	2.85422e+07	2.98907e+07	2.16312e+07	2.91475e+07	1.71091e+07	1.3702e+07	3.15501e+07	3.21888e+06	8.03441e+06	2.84791e+07	1.03961e+07	2.06562e+07	3.11998e+07	3.22022e+07	1.77441e+07	1.82463e+07	2.78455e+07	1.79183e+07	1.70147e+07	3.00259e+07	1.7941e+07	9.13479e+06	2.18419e+07	1.92201e+07	2.88491e+07	2.18222e+07	1.0849e+07	2.92232e+07
Valyl-Isoleucine	0.966799			175.696	231.169	MS2	1.05487e+06	3.27445e+06	2.38372e+07	1.58765e+07	1.45162e+07	1.48268e+07	4.59565e+07	1.06685e+07	2.79038e+07	2.31997e+07	1.50647e+08	3.91462e+07	1.00736e+08	4.10155e+07	3.05412e+07	9.02413e+06	2.63608e+07	4.55919e+07	9.9193e+07	4.12972e+07	3.46664e+07	4.62078e+07	8.78791e+07	3.93671e+06	5.09128e+06	4.69178e+06	4.23923e+06	2.9793e+06	5.01667e+06	1.77839e+07	2.58064e+06	5.50603e+06	3.38338e+06	5.00566e+06	1.59646e+07	4.51353e+06	2.54047e+06	4.83301e+06	2.91178e+06	3.87258e+06	7.48848e+06	6.40961e+06	6.67091e+06
Pregnenolone	0.966373			477.791	315.232	MS2	1.48498e+06	1.15236e+06	1.93853e+06	7.67461e+06	2.15009e+06	1.22893e+06	4.23708e+08	1.56004e+07	2.32364e+08	1.02923e+08	3.58241e+08	1.8731e+08	9.67261e+07	2.9181e+08	4.08169e+08	1.5767e+08	4.50608e+08	1.0637e+08	2.96542e+07	1.63103e+07	1.04609e+08	8.74239e+07	2.92182e+07	1.13016e+07	1.17889e+07	9.89384e+06	7.19909e+06	1.72414e+06	7.88871e+06	4.70311e+06	1.69496e+07	1.17412e+07	1.72988e+07	1.06537e+07	1.24136e+07	1.13364e+07	2.90556e+06	7.08908e+06	1.20543e+07	1.36337e+07	1.03684e+07	1.08715e+07	1.45255e+07
PC(2:0/O-16:0)[U]	0.966168			472.997	524.368	MS2	14932.2	17096.9	28387.6	0	6413.35	27075	2.52827e+06	986793	1.02311e+06	3.80656e+06	1.9662e+06	1.0565e+06	6.01338e+06	1.20816e+06	2.95814e+06	1.80001e+06	2.43631e+06	7.847e+06	895299	686780	4.54162e+06	574481	1.22759e+06	344307	3.26306e+06	1.6691e+06	359827	97844	231413	385795	889760	2.84676e+06	4.34931e+06	730802	2.37371e+06	188023	16193.3	218594	521403	585637	921524	1.19256e+06	794537
Isoleucyl-Arginine	0.966147			153.304	288.191	MS2	0	97886.7	1.70416e+06	1.4231e+06	485544	314477	4.30986e+06	1.09816e+06	5.35904e+06	4.01798e+06	1.37124e+06	2.87031e+06	4.44163e+06	2.41752e+06	1.75221e+06	409710	2.48867e+06	4.04871e+07	3.91257e+06	4.68504e+06	6.30629e+06	2.36387e+07	3.75724e+06	0	56875.4	30538.7	36815.2	13194.9	95980.3	848771	7811.48	24219.5	24596.6	13921.9	133186	73579.7	16903.9	14528.4	4760.58	23747.3	48329	78573.6	91421.9
8-HDoHE	0.966075			431.272	327.23	MS2	0	13718.2	262928	1.23929e+06	34956.1	12529.9	2.0673e+06	798121	9.42192e+06	6.09799e+06	3.14454e+06	5.22453e+06	8.17923e+06	5.60289e+06	4.93233e+06	3.16332e+06	6.42656e+06	1.02232e+07	1.40667e+06	3.31229e+06	5.84587e+06	2.86363e+06	3.70352e+06	116433	2.0429e+06	45919.5	133726	12027.8	60168.8	325447	520633	857117	3.28607e+06	76317.2	101920	391898	0	260682	928289	707000	321810	865577	446643
2-Methylbutyrylglycine	0.965996			33.5076	160.096	MS2	1.64185e+07	1.07502e+07	1.54936e+07	1.49744e+07	1.0302e+07	7.8691e+06	1.01354e+07	3.69641e+07	1.45173e+07	1.40366e+07	2.16572e+07	1.54368e+07	1.33054e+07	2.25281e+07	1.82826e+07	1.95003e+07	2.25528e+07	1.29351e+07	1.51785e+07	1.286e+07	1.57833e+07	1.27573e+07	1.58147e+07	5.82862e+07	7.56587e+07	7.62001e+07	6.01344e+07	1.7696e+07	4.97725e+07	1.04294e+08	5.76352e+07	9.01304e+07	1.01575e+08	1.14933e+08	1.62897e+08	6.03672e+07	3.17789e+07	6.6787e+07	7.35728e+07	6.74126e+07	4.82644e+07	7.67024e+07	6.57025e+07
2-Methylpiperidine	0.965539			498.932	100.112	MS2	5.40431e+06	4.97743e+06	5.32662e+06	1.57506e+07	4.85324e+06	3.71955e+06	5.14121e+06	4.78172e+06	1.51679e+07	5.24868e+06	5.05807e+06	5.29018e+06	3.46027e+06	1.50195e+07	6.51223e+06	1.56125e+07	3.01029e+06	2.16045e+06	2.85802e+06	1.60712e+07	9.74644e+06	5.18589e+06	4.62783e+06	3.34522e+06	3.52765e+06	5.49742e+06	4.45828e+06	1.56491e+07	4.45658e+06	1.2276e+07	5.14301e+06	1.64561e+07	4.63916e+06	4.77153e+06	3.63455e+06	5.98823e+06	1.44707e+07	1.33257e+07	1.40373e+07	1.74955e+07	1.6398e+07	4.10119e+06	5.35224e+06
Uridine-5-diphosphoacetylglucosamine	0.965236			36.4492	608.085	MS2	0	0	80131.3	156223	20075.8	0	86988.8	483019	0	203162	381940	720225	265038	129171	248674	229778	825913	0	357820	383299	0	142989	0	1.11667e+06	1.66689e+06	1.48957e+06	1.62579e+06	561609	2.13163e+06	1.6257e+06	2.87918e+06	3.23377e+06	4.36109e+06	1.6442e+06	6.5789e+06	2.72656e+06	371199	1.74484e+06	2.32094e+06	2.23638e+06	3.75787e+06	2.29008e+06	2.27105e+06
Gentiatibetine	0.965073			524.471	166.086	MS2	2.63182e+07	1.74424e+07	2.49473e+07	1.02759e+07	2.32663e+07	1.36113e+07	2.06764e+07	1.69807e+07	1.3601e+07	1.83864e+07	1.97021e+07	1.57482e+07	8.4939e+06	1.3847e+07	6.74131e+06	1.97624e+07	3.34685e+07	1.57939e+07	1.76026e+07	1.50797e+07	1.46376e+07	1.97552e+07	1.45946e+07	1.22441e+07	2.88039e+07	1.99289e+07	1.94523e+07	2.52988e+07	1.79361e+07	1.86059e+07	8.28494e+06	7.29758e+06	1.44091e+07	1.74327e+07	2.31452e+07	1.73975e+07	1.81803e+07	8.77486e+06	2.71385e+07	1.92265e+07	1.10925e+07	1.44716e+07	1.82349e+07
9,10-DiHOME	0.964824			314.439	313.238	MS2	1.78681e+06	2.12436e+06	1.86603e+06	2.22413e+06	1.92822e+06	1.92823e+06	1.717e+06	2.19979e+06	2.06533e+06	2.40052e+06	2.50953e+06	1.74355e+06	2.03854e+06	2.08039e+06	2.08832e+06	2.10549e+06	1.80163e+06	1.62138e+06	1.75789e+06	2.32167e+06	1.98864e+06	2.08906e+06	2.00295e+06	1.64326e+06	1.62503e+06	1.83687e+06	1.66405e+06	1.94753e+06	1.90162e+06	1.78702e+06	2.14746e+06	2.0085e+06	2.11917e+06	1.69329e+06	1.99052e+06	1.8592e+06	1.93191e+06	1.64783e+06	1.93078e+06	1.78229e+06	1.85287e+06	2.07893e+06	1.83769e+06
Palmitoleoyl-EA	0.964784			367.245	298.273	MS2	1.50902e+06	5.03788e+06	4.10187e+06	5.30815e+06	6.91985e+06	3.43829e+06	1.0444e+07	6.55545e+06	1.2714e+07	3.84913e+06	2.65383e+06	2.50232e+06	2.97482e+06	3.06024e+06	2.48424e+06	2.74458e+06	3.53378e+06	8.0052e+06	3.50242e+06	5.81839e+06	2.57131e+06	3.32385e+06	3.94447e+06	1.79223e+06	2.29319e+06	1.69588e+06	2.84145e+06	4.11911e+06	2.84734e+06	5.68058e+06	2.02307e+06	3.83366e+06	4.5331e+06	2.00526e+06	2.95758e+06	1.78128e+06	4.11044e+06	4.85551e+06	3.08534e+06	3.32477e+06	5.524e+06	5.46582e+06	4.30402e+06
Indarubicin	0.964317			351.624	263.08	MS2	1.14132e+06	1.87799e+07	605474	695748	484134	901658	691747	1.94899e+07	624376	292983	451417	824772	701239	1.20365e+07	650361	845437	446303	3.15465e+06	722884	7.06016e+06	686601	565706	5.75059e+06	497040	777397	760765	761709	864136	648691	366441	841059	542101	563287	729785	420111	509696	1.00224e+06	567513	855462	545731	2.21809e+06	670652	9.13125e+06
Leu Glu Lys Glu	0.96431			312.715	516.271	MS2	0	0	0	0	0	0	151665	88880.4	283634	406704	115672	90612.4	29012.9	59815.7	64534	110903	208666	203315	3658.7	220795	295255	40335.5	208637	0	0	0	0	0	0	18584.3	0	3810.91	20270.7	6272.96	4137.32	0	0	0	0	0	0	3357.56	0
Adenosine	0.963349			153.375	266.089	MS2	912894	1.05752e+06	3.68026e+06	3.97695e+06	1.61055e+06	580091	1.70485e+06	1.02305e+07	2.07464e+06	2.79476e+06	4.37298e+06	1.00093e+06	2.07954e+06	1.61663e+06	3.40315e+06	1.44993e+06	1.66461e+06	1.051e+06	404304	769276	2.28954e+06	892552	1.28777e+06	1.14419e+07	5.83825e+06	2.56781e+07	1.05987e+07	1.05105e+06	8.33587e+06	1.50013e+07	3.51256e+06	8.81099e+06	2.45178e+07	6.34981e+06	3.06716e+07	6.06104e+06	3.18124e+06	1.38657e+07	1.79062e+07	8.97691e+06	3.78926e+06	6.12436e+06	5.22026e+06
2,2-Dimethyloxirane	0.96297			34.1816	73.0644	MS2	3.38348e+07	3.62584e+07	3.30541e+07	3.25483e+07	3.08165e+07	3.93859e+07	3.27984e+07	3.56603e+07	2.43312e+07	2.98056e+07	3.77424e+07	3.20255e+07	2.75759e+07	2.95786e+07	3.44707e+07	2.91729e+07	2.31263e+07	1.85494e+07	2.15735e+07	3.05856e+07	2.86715e+07	3.21087e+07	2.71852e+07	2.48772e+07	1.91047e+07	2.27973e+07	2.59756e+07	3.07441e+07	2.78108e+07	2.74098e+07	2.63343e+07	2.38914e+07	3.17443e+07	2.20237e+07	2.51266e+07	2.59635e+07	3.47551e+07	3.46618e+07	2.1731e+07	2.28891e+07	2.44457e+07	2.57803e+07	2.95859e+07
alpha-Methylstyrene	0.962804			228.554	119.085	MS2	1.29781e+07	1.66829e+07	1.03853e+07	1.80316e+07	2.40628e+07	1.03997e+07	2.04576e+07	1.60368e+07	1.01335e+07	1.36216e+07	1.3278e+07	1.33311e+07	1.05874e+07	1.35111e+07	1.79013e+07	1.68176e+07	8.63867e+06	5.99526e+06	9.38577e+06	1.69802e+07	7.71268e+06	1.40655e+07	1.25109e+07	9.86241e+06	1.10257e+07	1.37106e+07	1.48452e+07	1.62155e+07	1.46954e+07	1.35496e+07	1.60429e+07	1.56421e+07	1.55968e+07	1.40855e+07	1.51206e+07	1.37628e+07	1.50712e+07	1.46448e+07	1.0652e+07	1.2739e+07	1.01907e+07	1.53661e+07	1.76075e+07
2-Oxohexanoic acid	0.962594			645.098	111.045	metDNA	1.01043e+06	893949	1.02672e+06	806506	887624	971448	986189	1.04913e+06	924536	1.07489e+06	965656	882660	1.013e+06	964312	896389	913919	988447	1.19646e+06	1.00129e+06	890253	1.14175e+06	985164	902908	1.07821e+06	949947	988172	998590	882068	7.5907e+06	1.05393e+06	982826	930252	999134	1.04547e+06	1.04284e+06	1.01837e+06	1.09401e+06	927074	1.04057e+06	1.05128e+06	943709	935895	1.05855e+06
p-Tolualdehyde	0.962543			350.125	121.064	MS2	3.25871e+07	3.39703e+07	3.58366e+07	4.17586e+07	3.33527e+07	3.00429e+07	3.86514e+07	2.87546e+07	3.07043e+07	2.69828e+07	2.90765e+07	3.51744e+07	3.59368e+07	3.54589e+07	2.79605e+07	3.10928e+07	3.08059e+07	3.01152e+07	3.0798e+07	3.24341e+07	3.54357e+07	2.73008e+07	2.47899e+07	3.01335e+07	3.71479e+07	2.49808e+07	3.12454e+07	3.26036e+07	2.75537e+07	2.89362e+07	3.43455e+07	2.62486e+07	3.05351e+07	2.78054e+07	3.26111e+07	3.03784e+07	3.41328e+07	2.75125e+07	2.89246e+07	2.36293e+07	3.85794e+07	3.15663e+07	1.79319e+07
N-Methyl-2-pyrrolidone	0.962261			150.926	100.075	MS2	5.32063e+06	4.80921e+06	5.50472e+06	5.3163e+06	4.72966e+06	5.26825e+06	5.33907e+06	5.54268e+06	4.46894e+06	5.75666e+06	6.18787e+06	6.97356e+06	8.43466e+06	6.45091e+06	6.52324e+06	4.96277e+06	5.96818e+06	4.87548e+06	3.91946e+06	2.1823e+07	8.89344e+06	6.61727e+06	5.96922e+06	4.00422e+06	4.04667e+06	4.77373e+06	6.44841e+06	4.98848e+06	7.05616e+06	5.24846e+06	4.69086e+06	9.3259e+06	4.97698e+06	7.5575e+06	1.75431e+07	8.47859e+06	4.85394e+06	5.8162e+06	4.15793e+06	6.90614e+06	4.52946e+06	5.22366e+06	7.90327e+06
Juvenile hormone I	0.96216			368.321	294.215	metDNA	84302	67381	113613	139648	70783.5	116531	893744	744356	3.9017e+06	932177	1.2976e+06	1.64655e+06	2.37676e+06	2.784e+06	2.67174e+06	1.60392e+06	2.73179e+06	2.30578e+06	764312	4.76545e+06	9.25925e+06	1.64364e+06	2.49253e+06	144866	1.16851e+06	223183	374983	79423.7	122766	161437	650258	1.12043e+06	2.39822e+06	166408	116513	489298	63323	125479	1.28201e+06	1.28198e+06	160116	421573	282429
Sugeonyl acetate	0.96187			438.235	277.179	MS2	2.64239e+06	3.65651e+06	2.79954e+06	3.73919e+06	3.1437e+06	2.49921e+06	2.74676e+06	3.2731e+06	3.20387e+06	3.22009e+06	2.96818e+06	2.71785e+06	2.76797e+06	3.33705e+06	3.15562e+06	3.18468e+06	2.34984e+06	2.38174e+06	2.57185e+06	3.29808e+06	2.4618e+06	3.14738e+06	3.05788e+06	2.76787e+06	2.71035e+06	3.20887e+06	2.89597e+06	3.44103e+06	3.08678e+06	3.31564e+06	3.46695e+06	3.0485e+06	3.38764e+06	2.90245e+06	2.91355e+06	3.33785e+06	3.42968e+06	3.10396e+06	2.561e+06	2.98364e+06	2.21106e+06	3.14528e+06	3.19766e+06
Erucamide	0.961161			584.187	338.34	MS2	9.61832e+08	1.26549e+09	9.90539e+08	1.11045e+09	1.58578e+09	9.71674e+08	9.12863e+08	1.31812e+09	9.5722e+08	9.74355e+08	5.06455e+08	1.22244e+09	8.40066e+08	1.46514e+09	1.04258e+09	1.02822e+09	1.27015e+09	1.0106e+09	1.01315e+09	1.32321e+09	9.75786e+08	1.40569e+09	1.11572e+09	1.12322e+09	7.01898e+08	1.19144e+09	1.11165e+09	1.11108e+09	1.36604e+09	1.09789e+09	1.07538e+09	1.0898e+09	1.02036e+09	9.73496e+08	9.23397e+08	8.68541e+08	1.24964e+09	1.01683e+09	9.1955e+08	1.00384e+09	1.02051e+09	1.38872e+09	4.59936e+08
Octadecanoic acid	0.960621	3,5,7-trihydroxy-2-(3-methoxyphenyl)-1chromen-1-ylium	0.142459428544709	564.126	284.267	metDNA	4.61883e+06	5.74594e+06	5.18064e+06	6.16012e+06	5.14952e+06	6.12661e+06	7.34931e+06	6.08018e+06	1.15665e+07	5.43484e+06	2.00881e+06	4.67009e+06	9.05681e+06	2.47972e+06	1.64761e+06	4.2737e+06	6.66971e+06	1.07492e+07	1.00489e+07	6.82223e+06	1.19427e+07	3.24914e+06	7.04304e+06	4.52854e+06	4.5115e+06	4.64447e+06	2.99462e+06	6.76113e+06	3.01557e+06	1.97121e+06	5.02022e+06	1.87097e+06	2.3907e+06	4.92173e+06	6.28686e+06	3.45377e+06	5.79323e+06	1.93646e+06	4.43601e+06	5.74275e+06	4.96255e+06	2.15186e+06	7.69948e+06
N-Glucosylnicotinate	0.960171			153.561	327.114	metDNA	388875	431540	1.60183e+06	1.66592e+06	733827	230207	694672	3.12141e+06	897932	1.18703e+06	1.83373e+06	410992	835028	709010	938032	611311	698757	414687	151217	298821	943710	348054	509191	4.83992e+06	2.45517e+06	1.09027e+07	4.45556e+06	423758	2.47898e+06	6.26177e+06	1.52864e+06	4.04303e+06	1.04656e+07	2.73613e+06	7.94312e+06	2.75474e+06	1.34959e+06	5.89707e+06	7.70236e+06	3.85242e+06	1.49388e+06	2.60188e+06	2.23148e+06
Val Ile Asp	0.959966			163.013	346.196	MS2	0	5810.32	201354	163315	0	0	5.08169e+06	1.06429e+06	6.77536e+06	2.86078e+06	1.17372e+07	4.1004e+06	6.81904e+06	1.17945e+07	1.01768e+07	1.99776e+06	7.51854e+06	7.29746e+06	8.18498e+06	5.31346e+06	1.83462e+07	1.26887e+07	7.03033e+06	0	37575.8	49641.6	0	11453.6	18329.4	99477.8	12824.6	11259.4	28415.4	181376	314555	5821.93	10319.7	8322.57	4666.6	0	61702.2	46086	42556.8
13-HODE-biotin	0.95971			431.443	535.33	MS2	1.2487e+06	1.43969e+06	5.49876e+06	6.16662e+06	2.16483e+06	2.23048e+06	9.25127e+06	1.24504e+07	9.47605e+06	1.89621e+07	1.5736e+07	1.00924e+07	3.55708e+06	9.06336e+06	8.31182e+06	8.14153e+06	1.61851e+07	1.66553e+07	3.83192e+06	5.54271e+06	1.3344e+07	5.39532e+06	1.09835e+07	2.63921e+06	4.94826e+06	1.09196e+07	6.36372e+06	1.32896e+06	2.36919e+07	6.7147e+06	4.2722e+06	8.5042e+06	5.24691e+06	1.08212e+07	5.01123e+07	1.68646e+07	705417	3.21876e+06	4.2252e+06	1.30393e+07	3.73091e+06	9.66742e+06	2.17235e+07
5-(1-oxopropan-2-yl)isolongifol-5-ene	0.959561			387.238	261.22	MS2	3.29914e+06	3.82489e+06	5.06002e+06	4.40483e+06	6.13681e+06	3.38843e+06	3.4434e+06	3.96525e+06	5.31873e+06	6.0325e+06	3.58225e+06	3.23643e+06	3.23429e+06	4.86904e+06	4.59609e+06	4.90517e+06	3.82551e+06	3.28907e+06	4.52393e+06	4.16613e+06	4.71487e+06	3.32591e+06	4.13191e+06	4.66139e+06	4.81546e+06	4.19301e+06	4.93161e+06	2.43458e+06	5.17571e+06	4.67983e+06	3.39079e+06	2.4464e+06	4.63512e+06	2.44844e+06	2.86251e+06	3.26953e+06	4.92702e+06	3.25796e+06	4.5603e+06	3.9085e+06	4.78249e+06	3.51472e+06	3.66634e+06
2-Hydroxy-3-carboxybenzalpyruvate	0.959558			325.554	278.056	metDNA	0	0	7255.91	0	0	0	4405.57	9017.21	0	0	14546.4	87139.6	85908.6	96522.5	108993	56344	221289	368785	26827	247757	471897	90615.2	505451	0	0	0	0	0	0	4327.48	0	0	5830.69	0	4100	0	0	0	0	3627.51	9073.7	0	3448.99
Juvenile hormone III	0.959518			398.9	248.173	metDNA	4.71173e+06	7.04977e+06	4.87206e+06	9.33265e+06	6.90236e+06	1.2562e+07	8.47791e+06	449487	9.92369e+06	2.35619e+06	3.08806e+06	4.39064e+06	1.95237e+06	5.25907e+06	9.22229e+06	4.21789e+06	6.41116e+06	1.09477e+06	1.1419e+06	591315	3.8487e+06	4.02529e+06	1.07908e+06	4666.6	29880.8	15580.9	11378	0	5511.76	0	75330.5	9352.5	9820.33	15242.4	46662.6	21815.2	3420.02	3547.27	15092.5	35501.4	24009	20093.7	18465.4
4,5-(methanoxyethano)isolongifol-4-ene	0.95943			422.986	261.22	MS2	4.13155e+06	4.55347e+06	6.61374e+06	5.4475e+06	7.20742e+06	5.26961e+06	4.49485e+06	6.47482e+06	6.16257e+06	5.56806e+06	5.7363e+06	4.84207e+06	4.43429e+06	4.83861e+06	4.16466e+06	5.04157e+06	6.48497e+06	5.51308e+06	5.89607e+06	4.48202e+06	4.37294e+06	5.54117e+06	6.44524e+06	4.82079e+06	6.21863e+06	5.07411e+06	6.31739e+06	5.363e+06	6.75111e+06	5.14772e+06	4.74198e+06	3.87281e+06	5.68187e+06	3.8654e+06	4.31635e+06	4.02598e+06	8.15626e+06	7.24739e+06	9.08484e+06	4.05444e+06	5.90246e+06	8.38585e+06	4.94535e+06
L-phenylalanyl-L-proline	0.958837			193.084	263.138	MS2	11425.7	82611.3	2.28135e+06	1.99779e+06	535759	525343	1.47111e+07	1.8133e+06	1.84641e+07	1.18216e+07	5.54721e+06	5.253e+06	2.6487e+07	8.66393e+06	6.73201e+06	1.71205e+06	7.68682e+06	3.67618e+07	9.2983e+06	9.88116e+06	2.50686e+07	1.44222e+07	6.69828e+06	17339.5	107503	11803.9	0	0	18323.3	11509.6	140038	6339.49	15330.5	29222.9	30098.8	20192.9	47095.8	35972	135804	18369.4	159640	16627.1	47315.4
Androsterone	0.958484			465.39	290.22	metDNA	4935.21	43333.7	36096.3	382557	21775.9	68634.6	4.80442e+06	190455	5.28485e+06	5.18633e+06	4.88131e+06	2.0292e+06	3.1371e+06	3.58838e+06	4.45297e+06	2.06513e+06	4.81687e+06	3.39838e+06	236142	336205	1.38046e+06	1.22478e+06	604418	32244.6	214913	197021	28050.9	0	74840.4	79035.6	167282	315694	552847	37962.7	104307	108404	0	65930.6	99963	97118.3	271872	126124	184290
Cyclohexanone	0.958223			695.649	99.0799	MS2	1.36277e+07	3.74645e+06	4.07189e+06	3.66181e+07	1.73274e+07	2.46241e+07	2.06374e+07	4.73714e+06	3.85653e+07	1.71035e+07	5.56901e+06	1.53196e+07	4.90991e+06	3.28456e+06	5.18603e+06	6.55793e+06	2.83746e+06	5.99107e+06	8.27714e+06	3.28835e+06	2.28268e+07	6.13169e+06	4.27226e+06	1.16111e+07	3.89432e+06	2.43551e+07	1.44751e+07	5.9893e+06	2.21523e+07	4.38898e+06	2.67358e+07	6.3542e+06	1.70947e+07	2.97501e+06	6.74966e+06	4.58508e+06	5.05488e+06	2.01542e+07	1.86816e+06	3.05892e+06	1.30566e+07	5.68265e+06	1.23687e+07
Ile Thr Thr	0.957602			154.853	334.195	MS2	6643.26	0	840103	831733	205160	128011	2.96252e+06	1.07018e+06	5.50595e+06	1.91354e+06	7.11867e+06	3.51916e+06	1.5692e+07	4.95187e+06	6.11929e+06	817550	5.37886e+06	8.08674e+06	4.41243e+06	5.20609e+06	6.04337e+06	4.11308e+06	1.01024e+07	43448.3	561206	238988	38381.1	14042.9	43633.6	88217.9	692237	119558	23149.2	60767.6	65471.1	91527.8	7590.92	200266	180273	163202	49110.9	132812	228196
N-(6-aminohexanoyl)-6-aminohexanoic acid	0.95748			197.232	245.185	MS2	172224	2.00439e+06	2.44002e+07	2.25913e+07	8.71934e+06	4.97466e+06	4.69993e+07	2.25263e+07	5.44648e+07	3.95711e+07	8.68488e+07	5.34655e+07	1.04306e+08	5.51015e+07	4.19973e+07	1.01265e+07	4.87175e+07	5.8677e+07	1.70684e+07	6.15638e+07	6.75523e+07	1.72388e+07	6.01468e+07	66625.5	474602	155866	194991	283652	425586	2.47591e+06	946773	253089	145846	481395	702718	266751	693910	154896	91134.4	412391	1.02607e+06	738225	1.09102e+06
2-(Methylthio)propane	0.956963			18.1282	91.0539	MS2	3.89163e+06	9.2633e+06	1.91344e+06	9.59511e+06	9.33955e+06	9.64058e+06	9.06817e+06	2.12593e+06	9.23422e+06	9.22005e+06	5.9692e+06	1.91114e+06	4.78981e+06	9.94322e+06	2.32224e+06	9.33349e+06	9.26516e+06	1.28645e+06	9.28661e+06	5.97829e+06	2.01936e+06	2.26067e+06	2.0251e+06	1.27635e+06	1.30019e+06	1.99822e+06	8.74605e+06	2.48296e+06	7.23243e+06	3.60519e+06	9.63789e+06	1.94528e+06	1.11928e+06	1.99274e+06	2.18015e+06	3.59642e+06	9.78416e+06	6.90985e+06	945385	1.73278e+06	1.63095e+06	2.53365e+06	1.05827e+06
cis-1,2-Dichloroethene	0.956741			297.077	116.928	metDNA	4.4095e+07	2.75816e+07	4.2591e+07	2.04069e+07	1.68706e+07	2.6115e+06	2.33696e+07	2.487e+07	6.76377e+07	1.82838e+07	1.82794e+07	3.38579e+07	5.44647e+07	1.72378e+07	7.05024e+06	3.80103e+07	4.57878e+07	1.19327e+08	9.02962e+07	1.32227e+07	2.82135e+07	1.34206e+07	2.74073e+06	6.11858e+07	1.64569e+07	3.77293e+07	3.59167e+07	2.59309e+07	2.05758e+07	2.65863e+07	8.26758e+06	3.3036e+07	2.52414e+07	2.16017e+07	2.52701e+07	3.16197e+07	3.06667e+07	3.39254e+07	9.80482e+06	1.8647e+07	1.00341e+08	2.61062e+07	3.10365e+07
Leu Val Glu	0.956458			162.365	360.211	MS2	0	0	601538	472858	0	0	3.99291e+06	1.58429e+06	3.20604e+06	1.81216e+06	4.98152e+06	2.81329e+06	1.06833e+07	3.71327e+06	5.75146e+06	2.03671e+06	4.2224e+06	7.5494e+06	5.37514e+06	5.06225e+06	8.5247e+06	5.23538e+06	1.04654e+07	12032	782270	47441.4	87316	0	34164.7	251596	440187	131308	39058.4	34118.4	45752.4	19962.6	8174.17	22196.2	56056.6	18710.9	53184.2	526693	44182.7
5-Hydroxyferulate	0.956455			180.703	209.045	MS2	1.26422e+07	1.39997e+07	1.28971e+07	1.27772e+07	4.3487e+06	1.25971e+07	1.29065e+07	4.382e+06	5.36587e+06	6.7727e+06	3.98951e+06	1.17714e+07	3.55713e+06	1.28748e+07	6.41912e+06	1.33942e+07	1.32469e+07	8.01531e+06	1.09794e+07	1.13093e+07	5.06713e+06	4.09064e+06	3.22457e+06	1.354e+07	1.37963e+07	4.36982e+06	4.58671e+06	1.289e+07	1.29869e+07	1.23784e+07	1.27078e+07	1.38382e+07	7.28246e+06	1.38271e+07	1.30443e+07	1.29253e+07	4.75537e+06	4.39561e+06	1.34248e+07	4.3161e+06	4.27594e+06	1.38549e+07	4.31434e+06
L-METHIONINE	0.956234			45.4119	150.058	MS2	338590	387960	1.30482e+07	6.66843e+06	3.34606e+06	2.44068e+06	2.96386e+07	7.52384e+07	9.78949e+07	1.91294e+07	6.25059e+07	1.96322e+07	3.83328e+07	2.89298e+07	3.31989e+07	8.861e+06	3.32477e+07	4.85761e+07	3.59408e+07	500651	2.74806e+07	2.66716e+07	3.95103e+07	1.16884e+07	1.57024e+07	3.57066e+07	2.35776e+07	4.0783e+06	1.35495e+07	3.84467e+07	1.0652e+08	6.98218e+07	2.46731e+07	6.86127e+07	1.26929e+08	2.39467e+07	3.00226e+06	1.56331e+07	2.53845e+07	4.96669e+07	3.52607e+07	7.35417e+07	3.56261e+07
2-(5,8-Tetradecadienyl)cyclobutanone	0.956035			444.108	263.236	MS2	4.21245e+06	7.16652e+06	4.92094e+06	6.69073e+06	7.71608e+06	4.70189e+06	3.2569e+06	5.96031e+06	6.01058e+06	5.31042e+06	4.21584e+06	3.59453e+06	4.69091e+06	5.83959e+06	4.19516e+06	4.1602e+06	4.62451e+06	3.93464e+06	5.38582e+06	4.87251e+06	4.10716e+06	6.15702e+06	6.65894e+06	4.47409e+06	5.55657e+06	4.05832e+06	5.3413e+06	4.75492e+06	4.86798e+06	5.07411e+06	5.03342e+06	3.9476e+06	4.88622e+06	4.38721e+06	4.16187e+06	3.54046e+06	5.29183e+06	6.26316e+06	8.02189e+06	3.92189e+06	5.21329e+06	4.76079e+06	5.48255e+06
(R)-Mevalonate	0.955769			150.282	130.059	metDNA	377762	495951	444907	723640	398963	446249	1.50784e+06	769512	485100	7.4507e+06	1.46458e+06	5.28085e+06	1.99048e+06	2.98109e+06	2.114e+06	1.30676e+06	8.62619e+06	1.53586e+06	652930	5.32274e+06	4.61698e+06	2.59578e+06	4.30712e+06	583329	579578	649268	591052	438332	721737	750265	1.46045e+06	876687	277579	999867	747680	509960	448515	512207	583799	600877	603603	344408	641824
2-Acetyl-3-ethylidene-3,4,5,6-tetrahydropyridine	0.955523			559.247	152.106	MS2	1.02287e+07	7.70495e+06	9.94589e+06	2.65822e+07	6.79083e+06	6.09984e+06	2.60824e+07	1.17628e+07	1.87097e+07	1.14266e+07	1.63893e+06	1.02021e+07	1.00177e+07	1.197e+07	1.15566e+07	2.26955e+07	1.17548e+07	1.06831e+07	1.36208e+07	2.34655e+07	9.88307e+06	1.85336e+07	7.20816e+06	1.34319e+07	9.71177e+06	1.10094e+07	3.12894e+07	1.21936e+07	1.02059e+07	6.4507e+06	1.16894e+07	1.51012e+07	8.01411e+06	9.0045e+06	1.03715e+07	1.22363e+07	5.54275e+06	9.80124e+06	1.01025e+07	1.17303e+07	1.89723e+06	1.85345e+06	7.93459e+06
Ser Ile Leu	0.955081			211.394	332.216	MS2	0	22505.5	599116	1.21984e+06	269326	160674	6.25204e+06	2.80137e+06	7.38456e+06	3.65312e+06	7.34948e+06	3.91518e+06	1.89662e+07	1.94684e+07	1.45798e+07	3.01644e+06	6.79306e+06	1.68686e+07	6.91571e+06	1.27531e+07	1.44128e+07	1.18767e+07	1.47442e+07	196024	65601.3	18766.6	44830	0	69175.3	192203	37167.1	7031.1	65295.9	0	115106	6758.67	10955.9	7836.89	206747	0	303846	49279.3	14948.4
Phe Lys	0.954488			148.988	294.18	MS2	0	0	0	14196.1	0	0	641855	176617	5.95623e+06	533597	1.96307e+06	1.43195e+06	6.23868e+06	1.3468e+06	3.82377e+06	448050	2.20963e+06	1.06514e+07	8.60012e+06	4.88049e+06	8.21739e+06	5.55012e+06	1.11968e+07	5973.38	6795.65	0	18111.6	21906.1	13636.6	14004.5	7931.03	5150.22	0	0	161959	0	15435.1	11866.2	9767.76	0	20393.8	30514.2	6898.07
Pentanoic acid	0.954238			482.669	101.061	MS2	8.22359e+06	1.04845e+07	8.52531e+06	1.11344e+07	1.12906e+07	8.23912e+06	6.97098e+06	1.16671e+07	6.58043e+06	9.58972e+06	1.06797e+07	6.97944e+06	1.41051e+07	1.00495e+07	4.89639e+06	1.07985e+07	6.45594e+06	7.10799e+06	1.06569e+07	1.07591e+07	7.91975e+06	9.55699e+06	1.07781e+07	7.53932e+06	4.68994e+06	7.91163e+06	8.67546e+06	1.07211e+07	1.09408e+07	9.62687e+06	1.05319e+07	1.06868e+07	1.01155e+07	1.1565e+07	1.12227e+07	1.14147e+07	1.13284e+07	9.07257e+06	7.88621e+06	8.03003e+06	7.67453e+06	1.08559e+07	1.09999e+07
Ile Pro	0.954218			137.291	229.154	MS2	204074	157025	138409	187940	149128	160752	184748	1.30232e+06	178683	199964	262544	296776	176483	332151	192605	389461	575119	150784	368088	268944	137780	201171	1.62125e+06	1.45369e+06	2.25288e+06	5.68092e+06	1.92708e+06	353100	2.02024e+06	2.69952e+06	612208	1.70291e+06	3.53558e+06	1.51644e+06	2.04791e+06	1.81615e+06	1.49746e+06	1.9722e+06	2.031e+06	555374	797601	1.48101e+06	612524
L-Carnitine	0.953915			60.1018	162.112	MS2	3.19834e+06	565823	695379	897722	682255	413099	767421	4.87241e+06	1.12952e+06	1.26239e+06	1.52939e+06	1.15045e+06	1.07392e+06	3.49015e+06	981492	2.09141e+06	1.93406e+06	642568	1.17289e+06	1.0261e+06	990315	773453	1.23174e+06	5.46206e+06	8.58947e+06	6.50327e+06	4.33324e+06	1.15751e+06	3.83863e+06	9.33147e+06	2.74758e+06	5.34952e+06	1.86224e+07	5.55948e+06	9.94576e+06	4.03211e+06	2.42846e+06	1.25263e+07	7.51391e+06	3.88583e+06	3.617e+06	4.38647e+06	2.86601e+06
Malyngamide H	0.953403			394.622	430.299	MS2	20729.1	3772.23	2.66986e+06	1.65371e+06	8044.98	12015.9	2.19999e+06	995160	788878	2.55245e+06	1.40602e+06	283878	217602	425494	511726	392339	1.32599e+06	437254	182529	414286	920529	390680	934518	305851	245334	497127	1.37433e+06	173348	8.8114e+06	725674	541008	3.21157e+06	500711	4.49433e+06	4.01736e+07	6.885e+06	130488	309428	123328	3.59623e+06	1.0785e+06	2.39064e+06	1.54281e+07
His Asp Asn His	0.952988			36.148	522.2	MS2	103895	470325	638665	1.24885e+06	789552	741987	2.3377e+06	972361	673264	537181	4.0645e+06	5.01991e+06	3.56695e+06	1.14104e+07	1.24555e+07	3.1935e+06	1.01611e+07	150830	7.1191e+06	2.17067e+06	3.4434e+06	2.82707e+06	1.32974e+06	1.66044e+06	594633	1.0133e+06	523784	588851	6.63847e+06	49707.6	182650	304687	0	1.18162e+07	8.35597e+06	1.38999e+06	1.06351e+06	208784	972677	6.73528e+06	3.50752e+06	8.94141e+06	9.92003e+06
4-Carboxy-4-hydroxy-2-oxoadipate	0.952715			331.993	289.017	metDNA	0	196509	2.56507e+06	3.6429e+06	3.35442e+06	16443.6	3.79439e+06	572987	3.08238e+06	4.04201e+06	3.07724e+06	1.20704e+07	3.97202e+06	1.4345e+07	2.95184e+06	4.29816e+06	7.99412e+06	6.04837e+06	1.17006e+06	2.37475e+06	4.77913e+06	4.15026e+06	88645	177998	2.54245e+06	1.94049e+06	2.16951e+06	1.57797e+06	1.02104e+06	5.90615e+06	1.06418e+06	2.21471e+06	5.73023e+06	1.71007e+06	2.95022e+06	5.58338e+06	896406	4.06104e+06	362364	383918	1.57941e+06	5.52791e+06	3.75248e+06
para-Trifluoromethylphenol	0.952573			251.292	163.038	MS2	2.16632e+07	1.82677e+07	4.59905e+07	1.86486e+07	3.7252e+06	1.72934e+07	1.81152e+07	2.53709e+06	1.76568e+06	1.69243e+07	2.26296e+07	1.70888e+07	1.3025e+07	5.09919e+07	2.01998e+07	1.25129e+07	7.77148e+06	5.74553e+06	7.82383e+06	1.58476e+07	1.54478e+06	1.33015e+07	1.13005e+07	8.97294e+06	1.13366e+07	1.74506e+07	2.25917e+07	1.6214e+07	1.47002e+07	4.10934e+07	1.45285e+07	1.64682e+07	1.33097e+07	5.11656e+06	1.95954e+07	2.10318e+07	1.54469e+07	1.79014e+07	9.4407e+06	7.61644e+06	1.26089e+07	1.65248e+07	1.49117e+07
Isethionate	0.952555			31.3577	124.991	MS2	1.13277e+07	3.5244e+06	5.871e+06	1.29307e+07	7.05936e+06	3.05986e+06	7.32362e+06	5.43825e+07	1.67768e+07	2.09598e+07	1.89889e+07	1.58244e+07	2.65881e+07	4.62006e+07	1.8813e+07	2.13218e+07	3.36156e+07	1.67093e+07	1.62451e+07	1.5956e+07	1.9929e+07	1.13556e+07	2.41749e+07	1.2543e+08	1.8382e+08	2.92958e+08	1.61203e+08	8.67623e+07	2.23911e+07	5.19394e+07	1.68617e+08	1.98321e+08	2.08519e+08	4.96302e+08	2.04978e+07	1.19228e+08	5.93879e+07	2.13875e+08	2.40325e+08	2.32267e+08	9.5174e+07	1.91896e+08	9.09847e+07
Idazoxan	0.952419			177.417	205.096	MS2	4.3973e+06	4.70546e+06	5.45915e+07	5.2243e+07	3.10056e+07	2.54879e+07	1.41194e+08	1.21105e+08	2.39933e+08	1.32428e+08	2.71871e+08	6.4111e+07	2.64873e+08	1.96057e+08	1.99806e+08	6.08825e+07	1.54727e+08	2.79265e+08	1.1075e+08	1.64291e+08	2.12039e+08	1.79976e+08	2.42582e+08	6.38653e+07	1.02047e+08	1.16043e+08	6.94107e+07	2.38157e+07	4.8452e+07	6.43767e+07	2.61354e+08	1.34347e+08	4.96429e+07	3.01565e+08	1.91908e+08	6.05481e+07	1.88044e+07	6.95182e+07	9.38543e+07	1.31512e+08	7.8835e+07	1.93619e+08	1.06824e+08
(22E)-(25R)-26,26,26-trifluoro-1alpha,25-dihydroxy-22,23-didehydrovitamin D3 / (22E)-(25R)-26,26,26-trifluoro-1alpha,25-dihydroxy-22,23-didehydrocholecalciferol	0.952326			500.44	469.29	MS2	55334.4	93965.3	917847	652972	186521	13940.5	5.1906e+06	3.61496e+06	9.9037e+06	1.33382e+07	2.79206e+07	8.37259e+06	4.60684e+07	6.51709e+06	1.23173e+07	7.17129e+06	7.74407e+06	8.42339e+06	809164	1.8138e+07	9.74442e+06	4.5635e+06	1.65697e+07	1.63602e+06	3.44046e+06	1.86377e+07	6.3937e+06	327449	1.18683e+06	1.03268e+07	948091	7.80256e+06	1.53953e+07	1.65316e+06	2.62166e+06	959613	248122	5.53207e+06	3.14525e+06	1.25902e+06	5.42249e+06	981921	2.02312e+06
ether	0.951857			55.564	75.08	MS2	1.55375e+07	7.77139e+06	3.7532e+06	1.28299e+07	8.79136e+06	1.27356e+07	6.76095e+06	1.04167e+07	5.42233e+06	1.04568e+07	1.12419e+07	2.86039e+06	3.57224e+06	1.00479e+07	1.13538e+07	1.94259e+07	2.87497e+06	3.45331e+06	3.34013e+06	1.06198e+07	1.29679e+07	8.28635e+06	8.88244e+06	4.11483e+06	4.63867e+06	1.47863e+07	1.42514e+07	9.98478e+06	1.00149e+07	1.37158e+07	1.07372e+07	8.92894e+06	8.16914e+06	5.93309e+06	1.28747e+07	8.81753e+06	5.37984e+06	1.41759e+07	4.39525e+06	1.55946e+07	3.96131e+06	1.09688e+07	8.98487e+06
Pinacidil-N-Oxide	0.951161			140.884	262.164	MS2	1.25961e+06	520654	1.35921e+06	1.52715e+06	1.32655e+06	504391	1.30752e+06	4.59163e+06	1.30956e+06	2.42971e+06	2.22568e+06	2.62165e+06	3.18933e+06	2.12524e+06	2.99643e+06	2.57954e+06	3.38179e+06	2.02148e+06	3.83298e+06	6.87587e+06	2.93516e+06	3.72274e+06	2.77074e+06	1.17417e+07	1.67708e+07	1.79578e+07	1.66144e+07	1.28257e+07	1.57193e+07	2.26216e+07	1.18354e+07	1.11529e+07	1.17616e+07	2.30402e+07	1.12875e+07	1.04786e+07	1.08106e+07	6.64365e+06	1.48724e+07	1.46279e+07	2.93369e+07	1.44782e+07	1.73767e+07
Trimethylamine N-oxide	0.9492			644.858	76.0753	MS2	4.88628e+06	4.36276e+06	4.34779e+06	4.4142e+06	4.49995e+06	3.86464e+06	4.20373e+06	4.69306e+06	4.40985e+06	4.18928e+06	2.75013e+06	4.47677e+06	4.86154e+06	4.28459e+06	4.15742e+06	4.31974e+06	4.87625e+06	5.17705e+06	5.06741e+06	4.12159e+06	4.65106e+06	4.71866e+06	4.24623e+06	4.46524e+06	5.29475e+06	5.03881e+06	4.42609e+06	4.85243e+06	3.21617e+06	4.59044e+06	5.42092e+06	4.11582e+06	3.60967e+06	4.3011e+06	2.8543e+06	4.69011e+06	4.71801e+06	4.79997e+06	5.51322e+06	4.58783e+06	4.78026e+06	4.681e+06	4.46814e+06
N-stearoyl taurine	0.948825			387.36	390.268	MS2	0	0	1.02833e+06	467104	4469.92	6797.79	695811	546545	638676	2.05955e+06	1.18713e+06	411737	520690	296126	471398	509068	1.13338e+06	315374	121768	144449	411683	195820	178025	796760	2.46287e+06	570467	2.51283e+06	1.10825e+06	4.29446e+06	413984	3.97674e+06	2.72102e+06	1.09148e+06	4.32534e+06	2.01161e+07	1.68542e+06	75445.2	255682	210084	3.1866e+06	647262	2.58004e+06	4.33735e+06
deoxyguanosine 5'-monophosphate (dGMP)	0.948705			57.3505	348.069	MS2	233384	25540.2	268841	111911	132846	80417.2	3.02731e+06	2.62921e+06	5.27824e+06	8.23282e+06	8.2322e+06	3.27332e+06	2.50872e+07	2.2598e+06	1.04929e+07	4.68973e+06	5.49134e+06	9.92284e+06	9.40786e+06	8.67995e+06	7.79742e+06	5.96706e+06	9.63993e+06	5.92575e+07	2.77555e+07	1.39289e+07	5.6163e+07	5.9969e+06	2.70056e+07	2.05058e+07	4.95639e+07	5.81274e+07	1.25311e+07	1.30675e+08	8.56813e+07	4.49599e+07	9.7984e+06	3.26258e+07	1.1896e+07	1.00545e+08	1.6178e+07	9.75309e+07	6.03571e+07
Docosahexanoic acid	0.948671			475.147	327.232	MS2	3.83262e+07	4.10712e+07	1.33302e+08	3.88384e+08	8.12916e+07	5.79428e+07	3.88201e+09	2.81186e+08	3.93686e+09	2.54053e+09	4.22313e+09	1.56424e+09	1.16035e+09	3.03084e+09	3.41478e+09	1.49337e+09	3.93479e+09	2.0673e+09	3.72526e+08	1.70743e+08	1.15332e+09	1.10905e+09	4.58084e+08	1.49835e+08	1.8691e+08	1.52062e+08	1.40228e+08	2.59318e+07	1.31637e+08	1.09229e+08	2.18629e+08	1.56074e+08	3.66613e+08	1.32161e+08	2.58361e+08	1.78125e+08	2.58098e+07	1.19955e+08	2.05315e+08	1.91337e+08	1.96052e+08	1.69203e+08	2.16363e+08
Tyrosyl-Isoleucine	0.948611			191.969	295.164	MS2	100467	212931	3.16904e+06	3.22119e+06	1.00655e+06	734719	1.01042e+07	1.13974e+06	1.13705e+07	8.82861e+06	1.15579e+07	1.36352e+07	1.86076e+07	1.34199e+07	1.57611e+07	3.73837e+06	1.23761e+07	2.26622e+07	1.87808e+07	1.69264e+07	2.89313e+07	1.67557e+07	2.50904e+07	55341.8	117891	149683	13589.9	12518.1	223407	470265	87069	13046.8	14687.8	54226.6	555655	72407.3	61876.4	38670	71601.4	44684.9	174162	56336.5	302757
Glutathione (reduced)	0.948566			57.2722	308.09	MS2	0	6324.83	5943.39	0	0	0	0	0	1.68487e+06	18024.5	20128.4	7894.55	269464	14541	122958	77714.4	6855.41	5.08264e+06	3.87241e+06	77038.9	1.84888e+06	601772	362658	3.44878e+07	1.99665e+06	57196	5.96442e+06	5759.01	1.21908e+07	7.07683e+06	8.07992e+06	8.12923e+06	150649	5.13355e+07	1.73126e+07	7.40354e+06	26125.2	259836	7.18209e+06	2.72095e+07	2.14071e+07	2.96136e+07	358760
8-HEPE	0.948343			375.823	317.212	MS2	5.53077e+06	7.71739e+06	1.34072e+07	4.30592e+07	9.54763e+06	1.04555e+07	3.1252e+07	5.20988e+07	1.22207e+08	7.5877e+07	7.47998e+07	1.11096e+08	1.9638e+08	1.07952e+08	1.24e+08	7.25733e+07	1.33098e+08	3.54445e+08	2.90324e+07	1.08006e+08	2.05968e+08	4.70155e+07	1.19279e+08	9.91621e+06	1.78662e+08	1.54286e+07	1.1996e+07	793206	7.07846e+06	2.25805e+07	4.07026e+07	1.12997e+08	1.35219e+08	5.51056e+06	5.92275e+06	2.50386e+07	2.72152e+06	1.46447e+07	5.92585e+07	4.49307e+07	1.27729e+07	4.68928e+07	2.08872e+07
2-Isopropyl-1,4-benzenediol	0.947969			463.905	153.09	MS2	9.40419e+06	1.34452e+07	2.60324e+07	2.44446e+07	1.48361e+07	1.24024e+07	9.46175e+06	1.30015e+07	1.33641e+07	2.58797e+07	9.29041e+06	9.68092e+06	9.44739e+06	1.27453e+07	8.24658e+06	7.84899e+06	1.08563e+07	1.01937e+07	1.04236e+07	3.11156e+07	1.92821e+07	1.57735e+07	1.231e+07	1.00769e+07	1.0604e+07	9.96804e+06	1.27945e+07	9.97203e+06	1.0492e+07	1.07159e+07	1.9049e+07	9.45005e+06	9.70774e+06	2.34822e+07	1.72241e+07	2.51532e+07	9.96934e+06	2.5212e+07	1.16103e+07	1.0044e+07	1.04341e+07	8.6903e+06	3.56673e+07
Thiobinupharidine	0.947896			505.096	495.305	MS2	0	0	65048.2	39223.1	0	0	1.78312e+06	625364	3.7213e+06	3.65178e+06	8.36167e+06	3.05671e+06	1.50509e+07	1.75434e+06	5.71706e+06	1.52108e+06	2.97376e+06	3.91383e+06	22484	3.22597e+06	2.8894e+06	583403	3.63634e+06	516710	1.59868e+06	6.05384e+06	2.73898e+06	62187.6	422407	3.58069e+06	849829	1.70049e+06	4.71324e+06	495693	349382	339166	17809.5	1.31842e+06	1.09814e+06	352293	589126	287317	521641
Isoguvacine	0.94776			40.5972	128.07	MS2	3.74868e+06	1.05546e+07	5.56601e+06	4.47648e+06	4.88361e+06	296174	1.79377e+07	1.11614e+07	4.08965e+06	1.8398e+07	2.53178e+07	2.57883e+07	9.92854e+06	3.10063e+07	5.02295e+07	1.228e+07	2.95732e+07	9.36366e+06	1.77758e+07	1.09859e+08	9.56938e+06	5.39067e+07	2.22746e+07	5.24083e+06	4.48579e+06	458814	1.18531e+07	4.00564e+06	5.13998e+07	7.79865e+06	4.91458e+06	2.52975e+07	1.431e+07	2.39375e+07	1.28061e+08	4.53335e+07	4.90583e+06	1.53696e+07	7.66051e+06	2.51915e+07	5.54778e+06	2.50312e+07	6.62269e+07
DL-2-hydroxy stearic acid	0.947415			429.016	299.259	MS2	2.41504e+07	1.41738e+07	2.762e+07	2.3242e+07	1.51382e+07	2.10467e+07	5.82903e+07	1.74887e+07	3.21021e+07	4.16613e+07	2.33181e+07	2.28148e+07	1.76847e+07	3.59925e+07	2.10192e+07	3.81977e+07	3.77376e+07	2.79106e+07	1.88336e+07	1.75212e+07	2.1685e+07	2.08145e+07	2.75758e+07	1.32326e+07	1.26918e+07	1.46181e+07	1.09446e+07	1.28142e+07	1.50564e+07	1.23693e+07	1.44531e+07	1.55206e+07	1.1661e+07	1.25587e+07	3.28179e+07	1.43474e+07	1.51379e+07	1.82909e+07	1.53625e+07	1.46459e+07	1.80935e+07	1.24748e+07	1.49653e+07
(19R)-9-acetyl-19-hydroxy-10,14-dimethyl-20-oxopentacyclo[11.8.0.0.0.0]henicos-17-yl acetate	0.946773			487.46	467.274	MS2	14793	0	67105.4	562010	66841.4	0	1.36483e+06	314124	3.8317e+06	2.48547e+06	9.81798e+06	2.99934e+06	9.09091e+06	2.20389e+06	3.94041e+06	1.44043e+06	3.70744e+06	2.89136e+06	599596	3.64163e+06	2.84533e+06	597594	3.44015e+06	200768	2.7842e+06	3.87391e+06	1.6114e+06	102835	363835	2.48202e+06	978000	1.81614e+06	3.00189e+06	690289	688456	348785	0	1.09442e+06	763997	515800	875720	538939	923914
(R)-Lactate	0.946371			430.911	89.0243	metDNA	3.05697e+06	4.03612e+06	3.79966e+06	3.6098e+06	4.50134e+06	1.83458e+06	4.00185e+06	3.69968e+06	4.53524e+06	4.4978e+06	3.89573e+06	3.91038e+06	3.88135e+06	4.00818e+06	3.69606e+06	3.61294e+06	4.87175e+06	5.0086e+06	4.87297e+06	3.69655e+06	3.97282e+06	4.16853e+06	4.42004e+06	4.30339e+06	3.91362e+06	3.98909e+06	3.67598e+06	5.068e+06	5.22472e+06	4.04961e+06	5.16853e+06	4.42031e+06	3.85015e+06	3.40751e+06	3.66383e+06	3.41623e+06	635616	5.4978e+06	3.31793e+06	4.02784e+06	4.79303e+06	3.41825e+06	3.97296e+06
Glutamate	0.945966			32.4225	148.06	MS2	1.67931e+06	2.28689e+06	9.76701e+06	1.16841e+07	4.89318e+06	4.88816e+06	5.1732e+07	4.3e+07	6.16612e+07	3.89182e+07	7.43729e+07	3.25458e+07	3.12729e+07	2.54936e+07	3.62684e+07	1.78077e+07	4.4369e+07	2.39433e+07	2.61315e+07	2.68802e+07	2.35914e+07	1.63476e+07	1.81183e+07	1.12419e+08	2.25133e+08	1.72962e+08	1.50133e+08	5.02011e+07	1.06685e+08	1.5492e+08	1.96357e+08	1.63271e+08	8.95008e+07	3.07369e+08	2.42887e+08	9.3122e+07	2.36493e+07	9.16469e+07	1.12634e+08	1.52214e+08	9.65135e+07	2.00921e+08	1.21832e+08
1-Linoleoylglycerophosphocholine	0.945886			397.719	520.337	MS2	139524	136153	2.20097e+06	1.97207e+06	362829	1.45285e+06	2.77027e+07	7.06094e+06	4.16151e+07	2.84303e+07	1.47912e+07	5.97698e+06	1.5831e+07	7.18297e+06	1.53738e+07	9.99397e+06	1.76132e+07	2.23894e+07	2.96808e+06	3.73303e+06	9.97319e+06	7.39685e+06	5.90176e+06	592794	4.783e+06	1.91701e+06	4.20512e+06	187852	2.80492e+06	1.56333e+06	890830	2.91089e+06	8.35319e+07	2.09063e+06	2.34546e+07	2.3553e+06	89472.6	1.23697e+06	1.35741e+06	1.62634e+06	3.05631e+06	2.15447e+06	5.40827e+06
Methyl isobutyl ketone	0.945375			33.8006	101.096	MS2	1.59615e+08	1.74682e+08	1.52158e+08	1.85039e+08	1.66521e+08	1.58237e+08	1.57143e+08	2.05387e+08	1.40661e+08	1.58876e+08	1.95278e+08	1.75975e+08	1.56053e+08	1.61681e+08	1.89335e+08	1.64964e+08	1.62629e+08	1.34343e+08	1.53116e+08	1.9856e+08	1.38551e+08	1.79437e+08	1.46005e+08	1.43808e+08	1.33215e+08	1.45774e+08	1.39618e+08	1.86734e+08	1.52582e+08	1.56773e+08	1.69887e+08	1.37762e+08	1.58751e+08	1.24204e+08	1.36305e+08	1.76836e+08	1.94688e+08	1.38768e+08	1.42001e+08	1.31611e+08	1.36727e+08	1.43117e+08	1.69967e+08
PA(10:0/10:0)	0.945096			501.623	481.29	MS2	0	0	540502	418803	0	0	3.40798e+06	1.69515e+06	6.78669e+06	7.15904e+06	1.29081e+07	8.42744e+06	2.11394e+07	4.24058e+06	8.43115e+06	2.29465e+06	5.9361e+06	8.21267e+06	206869	9.07295e+06	5.93415e+06	1.65088e+06	1.25677e+07	313434	1.59263e+06	1.05801e+07	3.6408e+06	33015.7	670194	5.58704e+06	343496	5.83936e+06	8.21352e+06	871612	1.44773e+06	410586	37527.4	2.18835e+06	1.69093e+06	1.00148e+06	1.79231e+06	462843	1.14182e+06
Ala Leu Ser	0.945053			156.513	290.17	MS2	0	21530.2	1.7533e+06	1.9073e+06	701441	381757	3.34354e+06	2.55684e+06	4.0559e+06	2.01732e+06	7.23906e+06	2.80538e+06	6.6117e+06	5.42451e+06	1.09063e+07	2.07619e+06	4.03161e+06	7.63284e+06	4.76144e+06	5.67353e+06	7.17892e+06	4.14953e+06	1.2473e+07	555954	1.01586e+06	766196	451879	446083	968144	4.74455e+06	735843	505706	564506	941505	6.55597e+06	1.11999e+06	984770	781503	517411	1.02428e+06	2.33883e+06	733941	1.47505e+06
L-Cyclo(alanylglycyl)	0.944882			44.5722	129.066	MS2	6.388e+07	3.69552e+07	175570	8.59697e+07	8.75465e+07	2.50592e+07	886157	481263	9.22418e+07	1.45189e+06	1.38572e+06	1.38995e+06	2.73675e+06	1.61545e+06	2.13738e+06	520192	1.60803e+06	1.03662e+06	916533	7.53786e+06	2.3103e+06	3.16965e+06	4.93472e+06	8.23866e+08	1.04348e+09	1.84664e+09	9.36895e+08	167640	1.74219e+06	6.56311e+08	1.09335e+09	1.1997e+06	1.05677e+09	1.2667e+06	7.13165e+06	2.52684e+06	4.65513e+08	1.26551e+09	1.40154e+09	1.28686e+06	412378	1.08947e+06	2.14264e+06
2,6-Di-tert-butyl-4-ethylphenol	0.944584			444.909	235.205	MS2	4.2589e+06	4.44898e+06	7.26132e+06	5.25224e+06	9.31382e+06	6.10924e+06	4.39509e+06	9.03012e+06	4.94262e+06	6.27075e+06	6.16832e+06	6.00314e+06	4.53324e+06	4.84671e+06	5.16567e+06	5.90921e+06	8.96085e+06	6.34868e+06	7.7322e+06	3.97827e+06	4.31688e+06	6.45855e+06	7.43096e+06	5.60997e+06	5.76098e+06	4.64899e+06	8.67388e+06	5.94392e+06	1.04446e+07	6.16669e+06	5.39001e+06	4.04115e+06	6.21264e+06	4.10574e+06	5.52813e+06	4.22464e+06	9.50241e+06	9.76356e+06	1.0465e+07	4.03846e+06	6.00895e+06	1.06036e+07	4.91196e+06
Piperidione	0.944524			632.447	170.117	MS2	1.4236e+07	2.16453e+07	4.01394e+07	4.15054e+07	1.91422e+07	7.32952e+06	5.63756e+07	2.21709e+07	2.82126e+07	1.64484e+07	2.62745e+07	1.93085e+07	4.27157e+07	2.24434e+07	2.85276e+07	3.86752e+07	1.84531e+07	5.44047e+07	6.37807e+06	6.10944e+07	1.54615e+07	3.012e+07	2.5005e+07	2.20063e+07	2.2048e+07	1.6954e+07	8.91346e+07	3.49784e+07	2.15604e+07	1.96259e+07	2.28161e+07	2.44778e+07	9.69027e+07	7.55099e+07	3.73686e+07	1.52283e+07	2.81678e+07	5.28227e+07	2.54422e+07	2.726e+07	5.35043e+07	5.96748e+07	2.97803e+07
Leu Ile Glu	0.944126			180.463	374.227	MS2	5062.21	11157.8	546651	549810	64455.6	7644.71	4.30939e+06	1.03524e+06	1.82111e+06	6.24569e+06	5.98519e+06	3.76733e+06	5.36741e+06	2.20466e+06	8.15795e+06	908671	2.75896e+06	8.49365e+06	5.00436e+06	7.91652e+06	4.07733e+06	1.87423e+06	1.36879e+07	9550.2	5778.93	0	0	0	0	179432	11543.4	14462.8	6156.82	0	40075.3	8088.96	6717.43	0	0	0	21313.6	8728.04	25473.2
Sulfate	0.944023	Ethephon	0.14630970940508	275.52	144.982	metDNA	3.24928e+06	2.47054e+06	2.10623e+07	6.01893e+07	1.66254e+07	2.16292e+07	5.96841e+06	1.19788e+07	5.75338e+06	2.83425e+07	1.66611e+07	2.53422e+07	2.65116e+07	3.38309e+07	1.64109e+07	5.25835e+07	2.4553e+07	3.58108e+07	1.91761e+07	2.52017e+07	2.29178e+07	1.68939e+07	2.89949e+07	5.21939e+06	3.35071e+07	2.14725e+07	4.60336e+07	2.60397e+07	2.30688e+07	3.66261e+06	3.06328e+07	2.03187e+07	1.44031e+07	3.47607e+07	1.28678e+07	2.29185e+06	2.9495e+07	2.21169e+07	2.47091e+07	2.59261e+07	5.02345e+07	2.934e+07	1.695e+07
L-phenylalanyl-L-hydroxyproline	0.943883			161.882	279.132	MS2	40036	82213.7	1.96032e+06	2.20851e+06	498792	297119	8.67829e+06	701746	1.32479e+07	8.56378e+06	7.4271e+06	5.93396e+06	6.46604e+06	4.2074e+06	7.12322e+06	862950	6.48876e+06	4.3245e+06	1.40583e+07	1.3385e+07	2.66165e+06	9.23894e+06	5.18237e+06	136987	3.90695e+06	683795	188987	48059	69355.8	251861	4.45733e+06	1.47097e+06	150459	177971	223248	2.3403e+06	57617.4	1.23628e+06	381864	725070	2.8231e+06	152709	1.07916e+06
Phenol	0.943695	Acetylcysteine	24.9391540712714	308.897	164.042	metDNA	3.4238e+06	2.90284e+06	3.977e+06	5.05917e+06	3.68102e+06	2.96463e+06	4.17228e+06	3.54029e+06	4.50183e+06	3.56739e+06	4.55483e+06	5.1804e+06	4.62295e+06	3.37977e+06	2.77425e+06	3.52464e+06	2.43705e+06	2.65272e+06	2.95031e+06	3.70943e+06	6.90977e+06	4.32156e+06	3.32527e+06	4.38295e+06	3.10489e+06	4.57693e+06	4.76739e+06	3.9141e+06	3.76504e+06	4.96792e+06	3.66932e+06	6.54785e+06	6.37091e+06	4.84231e+06	3.60785e+06	2.88621e+06	3.96675e+06	4.66717e+06	2.26979e+06	3.06819e+06	2.56822e+06	2.98224e+06	2.57455e+06
13-HOTrE	0.943407			368.101	293.212	MS2	970472	713121	569305	882768	808560	1.09016e+06	4.89833e+06	4.39299e+06	2.09979e+07	4.92636e+06	6.62034e+06	8.0695e+06	1.19315e+07	1.45397e+07	1.53285e+07	8.11508e+06	1.46611e+07	1.22169e+07	4.32288e+06	2.55595e+07	4.9608e+07	8.9476e+06	1.37696e+07	1.20716e+06	6.00789e+06	1.67067e+06	1.92959e+06	1.11082e+06	835845	1.28588e+06	4.04271e+06	6.07117e+06	1.28853e+07	771195	882473	2.72561e+06	854439	1.01538e+06	6.88133e+06	6.99325e+06	1.26907e+06	2.49764e+06	1.76184e+06
L-Phenylalanine	0.943248	2-Oxosuberate	-13.872933925731	177.421	189.073	metDNA	248043	306737	4.50679e+06	4.58417e+06	2.61667e+06	2.02219e+06	1.20512e+07	1.09972e+07	2.13695e+07	1.18761e+07	2.52642e+07	5.0549e+06	2.33949e+07	1.78091e+07	1.82568e+07	5.27351e+06	1.39959e+07	2.4471e+07	1.00234e+07	1.49296e+07	1.79164e+07	1.6469e+07	2.1311e+07	5.58028e+06	9.03481e+06	9.90244e+06	5.92786e+06	1.93434e+06	4.29631e+06	5.54584e+06	2.45331e+07	1.2274e+07	4.22221e+06	2.70527e+07	1.75697e+07	5.429e+06	1.60848e+06	5.62882e+06	8.50519e+06	1.11084e+07	6.90456e+06	1.79858e+07	9.6048e+06
Undecanoic acid	0.942929			385.498	185.154	MS2	1.33735e+07	1.91716e+07	1.34663e+07	1.61705e+07	1.48593e+07	1.31116e+07	1.94076e+07	2.59576e+07	1.6366e+07	1.84517e+07	3.32856e+07	1.45757e+07	1.56009e+07	1.64668e+07	1.65882e+07	1.47143e+07	1.72059e+07	1.76435e+07	1.48742e+07	1.6072e+07	1.85018e+07	1.55388e+07	1.54298e+07	1.32829e+07	1.3488e+07	1.35705e+07	1.27482e+07	1.38119e+07	1.49353e+07	1.37563e+07	1.512e+07	1.70126e+07	1.35813e+07	1.41045e+07	1.77323e+07	1.25254e+07	1.44524e+07	1.30731e+07	1.50689e+07	1.31814e+07	1.55012e+07	1.41134e+07	1.41136e+07
(9Z)-Octadecenoic acid	0.941563	7-Methylinosine	-7.65081038443259	521.303	282.251	metDNA	806882	160085	1.14985e+06	1.94902e+06	177431	196560	1.49894e+07	2.32101e+06	1.1572e+07	6.82185e+06	1.81088e+07	8.18343e+06	7.63179e+06	1.32066e+07	1.48528e+07	8.9155e+06	1.83558e+07	7.78856e+06	3.54706e+06	3.32514e+06	1.12649e+07	8.19711e+06	2.98966e+06	905259	935670	921007	613340	175966	536881	365624	630459	959513	1.57034e+06	732676	1.70597e+06	633133	482153	480848	1.15176e+06	1.04922e+06	970609	855908	958328
12-amino-octadecanoic acid	0.941124			362.348	300.288	MS2	726291	788803	4.18052e+06	1.08836e+06	421468	813371	4.94289e+07	1.96896e+06	3.29906e+07	3.83265e+07	2.72807e+07	2.2644e+07	2.19477e+07	1.81713e+07	2.14574e+07	2.55576e+07	4.30758e+07	2.01893e+07	6.96535e+06	1.64483e+06	6.08767e+06	1.237e+07	1.08025e+07	953249	2.94944e+06	1.76217e+06	1.32693e+06	3.29935e+06	7.31956e+06	2.10034e+06	8.27452e+06	3.38933e+06	1.25928e+06	4.74304e+06	4.93161e+07	4.40207e+06	803680	2.27314e+06	1.11784e+06	6.90389e+06	5.00026e+06	2.07314e+06	5.87393e+06
Benzaldehyde	0.941113			304.1	122.061	metDNA	912056	896132	666013	1.0257e+06	981802	872809	372134	859379	267899	376487	599187	523522	61988.5	610306	481317	547033	713529	175553	684538	845272	248626	305067	364231	927363	861634	1.03134e+06	1.03887e+06	938895	973137	626667	947509	991197	649124	719527	942861	901520	917710	707998	933006	600147	878924	73522	874192
Glu Leu Ile	0.94096			214.119	374.227	MS2	6956.89	0	400349	902435	91922.2	5597.6	4.99612e+06	2.19926e+06	5.55443e+06	3.4294e+06	8.23798e+06	5.14259e+06	1.02616e+07	1.11452e+07	9.27327e+06	1.84028e+06	5.54923e+06	1.04671e+07	6.00533e+06	8.68047e+06	1.27981e+07	8.6747e+06	8.3158e+06	12912.4	28497.6	28342.1	16009.2	0	16415.4	83690.3	5518.58	18110.1	13955.3	6307.35	170592	20146.5	0	33247.3	5059.31	7868.02	117955	66942.9	18318.5
Bupropion	0.94085			282.812	238.099	MS2	111249	1.53139e+06	3.92931e+07	7.48453e+07	2.93908e+07	565158	1.42434e+08	8.12996e+06	5.18013e+08	3.15339e+08	9.15267e+07	1.1136e+08	2.56583e+08	1.61251e+08	2.4604e+08	1.95342e+08	1.56051e+08	2.69744e+08	2.03163e+08	1.44712e+08	3.75001e+08	3.52615e+08	2.79323e+08	1.91357e+06	2.29486e+07	6.69748e+06	1.57618e+07	9.5406e+06	1.31089e+07	6.30769e+07	2.91941e+06	1.28877e+07	2.49741e+07	1.25825e+07	4.066e+07	2.03357e+07	1.41936e+06	4.65209e+06	2.11017e+06	7.34417e+06	7.74525e+07	2.70575e+07	2.54713e+07
Asn Phe Ala Arg	0.940731			476.204	507.269	MS2	1.65054e+06	1.99128e+06	1.96306e+06	1.55466e+06	2.2777e+06	1.49665e+06	2.74245e+06	2.09422e+06	3.05948e+06	2.03683e+06	2.0986e+06	2.06172e+06	2.04463e+06	2.47875e+06	3.47063e+06	2.08233e+07	3.24721e+06	1.63317e+06	1.87591e+06	1.98497e+06	2.06632e+06	3.19091e+06	2.0236e+06	1.77718e+06	1.91398e+06	1.75091e+06	2.17793e+06	2.12139e+06	2.25191e+06	2.19166e+06	2.10328e+06	2.02759e+06	1.9084e+06	2.1132e+06	1.62298e+06	2.04544e+06	2.05151e+06	2.01826e+06	1.87356e+06	1.82798e+06	1.86337e+06	2.33619e+06	2.48407e+06
Cyclohexane	0.940533	Hexylamine	-4.60135501843804	314.334	102.127	metDNA	1.49873e+07	2.06488e+07	3.67206e+07	3.53097e+07	3.3159e+07	8.90515e+06	1.02263e+07	2.7083e+07	1.28346e+07	1.85108e+07	2.15952e+07	1.27014e+07	3.23593e+06	2.34934e+07	2.25095e+07	7.75517e+07	2.4364e+06	2.51781e+06	2.38305e+06	2.75302e+07	5.34269e+06	1.17045e+07	1.39875e+07	3.18008e+06	3.28309e+06	3.19943e+07	4.09274e+06	2.68027e+06	3.91716e+07	1.66855e+07	2.68179e+07	4.64572e+07	3.1102e+07	2.7969e+07	2.08461e+07	7.22168e+06	1.42922e+07	4.26266e+07	3.28748e+06	9.5897e+06	2.51159e+06	3.42967e+07	1.91125e+07
Gyromitrin	0.940498			578.808	101.07	MS2	3.99979e+07	1.28739e+08	8.70345e+07	1.88425e+08	1.51531e+08	1.83893e+08	6.58718e+07	1.00228e+08	1.19228e+08	1.02701e+07	8.86927e+07	1.35964e+08	1.08246e+08	5.01563e+07	7.2139e+07	9.33704e+07	8.9476e+07	1.56124e+08	2.05033e+08	1.7084e+08	4.80556e+07	6.48133e+07	5.87826e+07	1.53014e+08	2.29661e+08	9.48661e+07	1.44998e+08	1.81192e+08	1.40102e+07	1.02599e+08	1.35987e+07	1.18532e+08	8.35337e+07	1.06287e+07	8.8493e+07	1.03756e+08	1.11568e+08	8.79202e+07	7.41565e+07	1.36371e+08	1.31418e+08	1.88624e+07	1.14047e+08
Hydroxytrihexyphenidyl	0.939259			506.034	318.239	MS2	1.86159e+06	2.57485e+06	2.09278e+06	1.54386e+06	2.74171e+06	2.44498e+06	2.21269e+06	3.65085e+06	2.46818e+06	2.10981e+06	2.40214e+06	2.45319e+06	2.25375e+06	2.83888e+06	2.06502e+06	2.08553e+06	4.34546e+06	2.54462e+06	2.0851e+06	1.85992e+06	2.0663e+06	2.78562e+06	2.49438e+06	2.92038e+06	2.38969e+06	2.50688e+06	3.31001e+06	1.47384e+06	3.26205e+06	1.45092e+06	3.22455e+06	2.08323e+06	2.54418e+06	1.58541e+06	2.25761e+06	2.53032e+06	4.4753e+06	3.6052e+06	3.87747e+06	2.29525e+06	2.67651e+06	2.18759e+06	2.24352e+06
AMP	0.93922	Captafol	18.6539985734857	131.952	348.06	metDNA	0	0	0	0	1576.45	0	0	0	0	0	11964.4	0	98868.8	3269.16	13935.7	0	11503	4323.96	7947.89	24022.8	8070.1	0	6578.63	19119.5	2385.07	5632.23	82051	0	65676.6	6752.92	13499.9	56133.4	2152.41	158715	354273	92843.4	0	12238.6	0	142282	2538.46	53590.4	250190
Milrinone	0.93916			241.12	210.068	MS2	16368.5	151977	2.30207e+06	1.42488e+06	4.59961e+06	1.46723e+06	2.22467e+06	1.29088e+07	4.06537e+07	8.0475e+06	6.14829e+06	415051	1.03557e+07	6.5438e+06	1.17946e+07	3.6963e+06	374029	8.28144e+07	2.27687e+07	1.29221e+07	4.95881e+07	8.24898e+06	3.54384e+06	598936	4.53745e+06	835535	783921	2.15638e+06	2.0757e+06	1.60107e+06	1.43064e+06	3.35694e+06	5.54722e+06	4.46296e+06	6.57201e+06	2.84716e+06	253060	2.73913e+06	582878	1.53185e+06	4.3151e+06	3.14029e+06	3.35929e+06
[8]-Paradol	0.939159			410.134	307.225	MS2	896320	1.56611e+06	1.70273e+06	3.97702e+06	1.68065e+06	2.3353e+06	1.36388e+07	3.23716e+06	8.80613e+06	1.78441e+07	1.94748e+07	7.44453e+06	5.04395e+06	1.51217e+07	1.94531e+07	5.59338e+06	1.30707e+07	6.12537e+06	4.43779e+06	5.61176e+06	1.40429e+07	8.48355e+06	4.32144e+06	715533	945862	1.35721e+06	1.216e+06	879705	1.06252e+06	670929	231580	1.16894e+06	1.10903e+06	1.09205e+06	2.32235e+06	1.50087e+06	381494	331153	507633	1.1176e+06	1.27275e+06	661995	2.27862e+06
Thr Leu Ile	0.939129			210.728	346.232	MS2	0	0	924601	665900	132924	63288.4	2.82887e+06	1.28472e+06	2.13793e+06	1.59775e+06	3.02976e+06	2.65892e+06	1.10331e+07	6.74489e+06	5.05902e+06	691153	4.62686e+06	3.26362e+07	1.48506e+07	6.80586e+06	2.0217e+07	1.7717e+07	1.24615e+08	5258.89	16084.6	5694.99	0	0	5520.93	14959.8	0	0	0	0	111114	7829.1	5576.54	0	6112.8	0	88562.1	10700.6	12787.6
1alpha,25-dihydroxy-24-oxo-23-azavitamin D2 / 1alpha,25-dihydroxy-24-oxo-23-azaergocalciferol	0.938244			366.61	446.324	MS2	116684	484811	255065	154358	96281.6	82651.7	3.13225e+06	445474	9.08943e+06	3.31448e+06	1.88122e+06	3.83523e+06	1.75589e+07	7.0089e+06	1.3229e+07	1.13427e+07	1.42542e+07	1.28671e+08	1.0532e+07	3.61695e+06	2.41046e+07	5.04192e+06	1.31062e+07	2.1881e+07	1.58629e+07	284465	1.09551e+07	205789	5.0281e+06	1.18572e+07	8.79219e+06	1.77709e+06	3.83223e+06	343120	1.01277e+07	1.75856e+06	586435	1.34856e+06	1.25924e+06	7.12617e+06	3.5463e+07	3.83729e+06	6.6759e+06
Heptanoic acid	0.938185			245.228	129.092	MS2	8.12113e+06	9.23094e+06	7.46888e+06	1.14003e+07	1.12661e+07	9.15545e+06	1.40127e+07	9.33621e+06	4.63849e+06	8.7338e+06	9.87132e+06	1.45789e+07	6.4076e+06	1.06747e+07	8.16844e+06	1.44411e+07	9.31241e+06	1.87069e+06	5.5143e+06	8.40611e+06	4.07851e+06	6.80756e+06	5.81157e+06	7.28795e+06	7.13382e+06	7.36779e+06	7.9593e+06	7.29636e+06	7.42201e+06	1.22531e+07	7.78766e+06	9.51511e+06	1.33882e+07	8.69967e+06	1.79756e+07	7.36553e+06	8.48859e+06	7.41109e+06	7.89834e+06	8.39707e+06	1.24221e+07	7.80419e+06	1.01698e+07
Asn Met Phe Cys	0.937427			333.672	514.179	MS2	8412.24	183412	6.10508e+06	5.73713e+06	5.98911e+06	0	2.88598e+06	3.25807e+06	9.13561e+06	5.4049e+06	6.77779e+06	1.88836e+06	8.98122e+06	1.3737e+07	6.25202e+06	7.57834e+06	3.81536e+06	1.36154e+07	7.5949e+06	7.31392e+06	1.64073e+07	9.13698e+06	6.76799e+06	203007	6.16852e+06	1.61655e+06	1.691e+06	2.73428e+06	2.91626e+06	1.42973e+07	703323	3.95134e+06	8.33538e+06	3.03989e+06	6.80831e+06	5.09432e+06	405019	3.67642e+06	402672	2.26478e+06	1.08912e+07	7.29826e+06	5.8659e+06
Pelargonate	0.936896			706.92	157.123	MS2	7.32454e+06	4.79546e+06	939433	1.06013e+07	7.19613e+06	3.32664e+06	4.51482e+06	6.33516e+06	4.41503e+06	6.86423e+06	1.22308e+07	5.79341e+06	6.77263e+06	3.88151e+06	5.40923e+06	9.68221e+06	4.95871e+06	4.83881e+06	3.30446e+06	6.37337e+06	1.02959e+06	3.21865e+06	7.89538e+06	1.1216e+07	5.13244e+06	5.44851e+06	5.89556e+06	4.76643e+06	7.40044e+06	1.39873e+07	3.56117e+06	7.09529e+06	906790	3.29445e+06	2.51987e+06	5.54105e+06	5.953e+06	6.91986e+06	6.89266e+06	7.35028e+06	5.11768e+06	6.07906e+06	6.31583e+06
Stigmastane-3,6-dione	0.936845			629.722	429.37	MS2	2.04168e+06	9.82736e+06	6.39881e+06	1.93551e+07	1.21074e+07	425726	545778	106154	1.76179e+06	8.62957e+06	2.02025e+06	8.75346e+06	1.61169e+07	4.90626e+06	5.68832e+06	5.00828e+06	1.17509e+07	9.89159e+06	5.8246e+06	5.59324e+06	599005	6.20672e+06	1.58368e+07	7.9846e+06	1.17219e+07	1.29282e+07	1.14283e+06	506587	1.28436e+07	5.02957e+06	2.24956e+07	1.38131e+07	3.17679e+06	7.42475e+06	6.66862e+06	1.28278e+07	2.66516e+06	8.12095e+06	2.36165e+07	1.28386e+06	1.3109e+06	1.39241e+06	8.75418e+06
Elaeokanine C	0.936834			294.889	212.164	MS2	3.28221e+06	5.81206e+06	3.62834e+06	1.24719e+07	7.5311e+06	5.16516e+06	3.06857e+06	5.33937e+06	1.86335e+06	3.88055e+06	3.13822e+06	2.86693e+06	3.55848e+06	6.00509e+06	3.46289e+06	3.54472e+06	2.94654e+06	1.92492e+06	4.50723e+06	1.64406e+07	1.93416e+06	3.52337e+06	4.05665e+06	3.506e+06	3.95059e+06	3.34794e+06	6.75639e+06	3.92991e+06	3.4282e+06	3.55016e+06	1.03402e+07	2.96359e+06	3.26731e+06	2.89602e+06	6.75923e+06	3.29926e+06	3.28583e+06	3.32635e+06	4.26754e+06	2.55627e+06	3.45176e+06	2.89184e+06	1.63499e+07
Leu Ile Thr	0.936078			182.82	346.232	MS2	5248.72	39506.1	1.53209e+06	1.68827e+06	388650	250193	3.24427e+06	3.3129e+06	1.9789e+06	2.6216e+06	7.60697e+06	2.8322e+06	8.89725e+06	5.25488e+06	4.75421e+06	2.21202e+06	3.63788e+06	1.12273e+07	4.31004e+06	4.7869e+06	845421	2.72063e+06	8.99208e+06	613081	1.60537e+06	1.47439e+06	2.99422e+06	713565	3.38647e+06	951521	915405	2.77799e+06	852687	2.18339e+06	6.10422e+06	1.38015e+06	77193.9	590026	1.03522e+06	969771	3.00625e+06	1.83477e+06	1.66071e+06
Sebacic acid	0.935352			282.095	184.106	metDNA	86152.6	83372.7	170618	0	87052.6	57953.5	4.49181e+06	218574	3.42219e+06	7.69711e+06	2.53041e+06	1.32818e+06	4.88979e+06	826894	5.10594e+06	0	1.56247e+06	6.77445e+06	0	471597	8.03529e+06	1.97563e+06	4.59575e+06	474899	486203	522203	1.02558e+06	105076	806316	65145.1	189419	505228	216122	355369	732000	1.11165e+06	67592.9	145622	251670	525636	76026.2	368396	2.24208e+06
LysoPE(0:0/20:4(5Z,8Z,11Z,14Z))	0.935097			395.853	502.29	MS2	211007	549299	1.16416e+06	1.11299e+06	1.10917e+06	1.08658e+06	3.94731e+06	2.2904e+06	5.898e+06	5.81291e+06	5.27998e+06	2.65585e+06	1.10584e+07	3.26303e+06	5.51352e+06	3.97091e+06	3.5888e+06	1.0225e+07	3.25345e+06	2.08004e+06	5.92483e+06	4.88215e+06	3.50387e+06	2.14695e+06	3.49213e+06	3.69953e+06	3.08155e+06	2.61818e+06	4.57532e+06	5.4035e+06	2.16382e+06	3.53167e+06	5.41201e+06	3.64434e+06	7.79295e+06	3.72333e+06	2.42358e+06	3.12699e+06	2.80826e+06	2.24306e+06	5.49648e+06	3.49561e+06	4.8076e+06
gamma-Glutamyl-gamma-aminobutyraldehyde	0.934916	Felbamate	-4.89784374260186	141.904	239.102	metDNA	4.66701e+06	4.40279e+06	1.26598e+06	1.49929e+06	278731	225276	1.76214e+06	1.21102e+06	5.08346e+06	1.21117e+06	2.91217e+06	1.45335e+06	5.00845e+06	3.09019e+06	3.70247e+06	938671	3.04783e+06	4.46212e+06	2.11597e+06	2.61323e+06	1.52283e+06	1.62795e+06	3.08314e+06	4.35982e+06	1.39002e+06	4.56527e+06	114702	4.12192e+06	4.22449e+06	4.72113e+06	873734	4.46917e+06	4.17735e+06	4.87476e+06	2.67007e+06	300021	4.63829e+06	4.91321e+06	434326	4.89431e+06	902390	4.19554e+06	83693.4
Leu Ile Leu	0.933207			233.036	358.268	MS2	7268.32	10073.2	1.352e+06	1.17478e+06	146528	184310	1.50993e+06	2.17351e+06	1.79625e+06	3.50274e+06	9.01652e+06	2.61293e+06	1.19917e+07	1.08731e+07	5.2827e+06	725051	4.60537e+06	2.60514e+07	3.06308e+06	1.74284e+07	4.89251e+06	1.1112e+07	3.72322e+07	0	0	0	0	0	0	0	0	0	11887.7	0	246862	0	0	0	4970	0	36952.6	0	5802.32
Styrene-cis-2,3-dihydrodiol	0.933111			350.199	122.068	metDNA	2.50131e+06	2.87702e+06	2.83383e+06	3.29091e+06	2.50748e+06	2.41117e+06	2.93852e+06	2.33041e+06	2.44473e+06	2.10323e+06	2.30417e+06	2.98147e+06	2.90301e+06	2.69256e+06	2.32601e+06	2.54731e+06	2.55049e+06	2.48752e+06	2.45442e+06	2.55942e+06	2.827e+06	2.1036e+06	1.9026e+06	2.55128e+06	3.0173e+06	1.98728e+06	2.43692e+06	2.54078e+06	2.28088e+06	2.17363e+06	2.638e+06	1.93995e+06	2.38184e+06	1.9132e+06	2.57703e+06	2.43838e+06	2.88261e+06	2.02276e+06	2.23234e+06	1.80083e+06	2.94959e+06	2.53919e+06	1.39834e+06
cis-1,2-Dihydro-3-ethylcatechol	0.932379			350.196	106.073	metDNA	1.79377e+06	1.92414e+06	2.16048e+06	2.62399e+06	2.0349e+06	1.73327e+06	2.41791e+06	1.6297e+06	2.09778e+06	1.70506e+06	1.8977e+06	2.29398e+06	2.49554e+06	2.41638e+06	1.86269e+06	2.01466e+06	1.99971e+06	2.06617e+06	2.13612e+06	2.21865e+06	2.30936e+06	1.78566e+06	1.73985e+06	1.80135e+06	2.28973e+06	1.19933e+06	1.84159e+06	1.91428e+06	1.58357e+06	1.56857e+06	1.80303e+06	1.43107e+06	1.82805e+06	1.44311e+06	1.92355e+06	1.66588e+06	2.1052e+06	1.43202e+06	1.68029e+06	1.33871e+06	2.54746e+06	1.83614e+06	1.0022e+06
5beta-Cholestan-3-one	0.932277	Glycyrrhetaldehyde	-5.39032473142442	570.006	455.35	metDNA	0	6529.35	6832.36	0	8623.52	9952.66	379645	0	169690	670051	221033	2.11896e+06	195578	579607	64291	336444	1.67369e+06	604649	0	1.0316e+06	610576	26476.8	29758	15137.1	0	8145.15	0	6026.49	0	13979.8	0	7397	0	0	11225.5	7097.61	9601.82	0	0	14947.6	0	11610.7	0
Phe Asp Ile Glu	0.931906			298.237	521.221	MS2	0	0	1.92859e+06	4.78603e+06	515514	0	2.64112e+07	294772	2.85391e+07	4.03717e+07	1.02184e+07	1.20966e+07	1.4791e+07	1.07712e+07	1.65117e+07	1.30922e+07	1.70087e+07	3.9497e+07	8.62034e+06	6.65312e+06	2.60737e+07	1.90675e+07	2.55593e+07	0	469627	4331.13	117902	0	5556.85	5.32795e+06	0	37030.3	412278	0	646805	139170	0	0	0	19331.6	1.49276e+06	230881	164890
Methanesulfonate	0.931537			643.469	94.9808	MS2	9.24307e+06	7.45577e+06	8.50072e+06	5.94835e+06	6.94389e+06	8.03813e+06	8.51496e+06	8.64195e+06	9.24046e+06	8.30347e+06	8.39676e+06	8.92082e+06	9.35152e+06	8.20001e+06	7.84343e+06	1.02981e+07	9.65434e+06	1.01218e+07	9.56858e+06	8.8748e+06	1.12807e+07	9.04352e+06	9.58325e+06	8.06187e+06	9.01559e+06	7.83678e+06	7.45478e+06	6.63127e+06	7.52114e+06	8.11906e+06	6.77601e+06	1.06888e+07	6.78309e+06	7.35212e+06	7.94349e+06	7.83519e+06	7.90547e+06	7.22957e+06	7.52332e+06	8.68866e+06	8.27169e+06	6.68706e+06	7.5262e+06
LysoPC(17:0)	0.93098			440.634	510.353	MS2	25277.7	20063.5	52900.8	228463	26176.7	101215	6.17767e+06	1.55319e+06	2.4678e+06	5.33838e+06	4.31248e+06	3.27717e+06	6.70684e+06	2.6389e+06	6.89806e+06	3.63714e+06	7.00454e+06	1.18713e+07	885531	1.13506e+06	6.7717e+06	1.05078e+06	3.27854e+06	136441	4.88643e+06	2.2323e+06	611833	105199	587359	572325	1.35599e+06	3.69148e+06	7.16062e+06	779308	2.7631e+06	482084	41944.8	505013	675813	950881	1.6888e+06	838580	1.14518e+06
Oxaloacetate 4-methyl ester	0.930184			369.935	127.001	metDNA	1.63203e+07	9.56329e+06	2.22664e+07	2.56317e+07	2.43743e+07	5.02327e+07	1.94308e+07	2.19463e+07	2.4506e+07	2.01324e+07	1.91507e+07	3.24333e+07	1.85863e+07	1.88903e+07	1.9283e+07	2.04066e+07	1.91158e+07	2.90045e+07	1.92733e+07	1.93518e+07	1.86111e+07	1.97741e+07	1.89066e+07	2.12046e+07	2.02988e+07	3.08582e+06	3.68071e+07	7.39788e+06	2.05464e+07	1.93549e+07	2.51843e+07	3.70232e+07	3.43655e+07	2.43929e+07	3.73596e+07	2.25103e+07	3.31328e+07	1.88148e+07	2.34226e+07	1.59089e+07	1.93547e+07	2.46381e+07	1.79036e+07
LysoPC(20:3(5Z,8Z,11Z))	0.929483			413.634	546.353	MS2	0	0	6659.81	58915.7	7247.45	6644.33	5.93135e+06	388274	5.18915e+06	4.11216e+06	3.41296e+06	1.55406e+06	3.6759e+06	1.83317e+06	4.69318e+06	2.28345e+06	4.38948e+06	6.39782e+06	754373	441299	3.35516e+06	1.69465e+06	1.78384e+06	33404.4	1.08131e+06	129332	666666	0	231606	133173	108896	668447	1.07599e+07	103577	2.81577e+06	822801	0	78040.7	21013.2	128085	271679	307727	905853
9-OxoOTrE	0.929385			378.87	291.196	MS2	47885.5	61557.6	231401	390323	124699	128689	1.84565e+06	1.53662e+06	4.73766e+06	1.59683e+06	3.56863e+06	2.9349e+06	3.57599e+06	5.51465e+06	5.53488e+06	3.50101e+06	3.87179e+06	3.87723e+06	1.32545e+06	1.07912e+07	1.40439e+07	3.41521e+06	4.59365e+06	337751	1.18487e+06	2.09048e+06	1.35491e+06	18181.1	167094	112169	872172	2.83368e+06	2.95151e+06	295229	66132.3	609836	134919	1.20051e+06	1.64522e+06	2.15124e+06	163050	415282	699978
Galactinol	0.929313			35.3904	341.108	MS2	436161	1.78956e+06	978221	1.37425e+06	1.79773e+06	4.36217e+06	3.35654e+06	1.86682e+06	4.59453e+06	1.33022e+06	6.30632e+06	6.0565e+06	6.93741e+06	1.45765e+07	1.51705e+07	3.40413e+06	1.14e+07	3.82376e+06	1.17389e+07	5.1354e+06	1.40898e+07	4.39166e+06	5.59273e+06	2.18457e+07	1.69113e+07	1.17538e+06	1.69284e+06	9.50886e+06	3.44462e+07	1.27985e+06	1.19188e+07	2.03276e+06	247140	7.20887e+07	2.49955e+07	4.52653e+06	1.54553e+06	1.25026e+06	1.42681e+06	9.76028e+06	3.71166e+06	2.2474e+07	1.9845e+07
Ile Ala Ala	0.928763			157.433	274.175	MS2	0	152145	1.65359e+06	1.99335e+06	629272	780750	3.99518e+06	3.92626e+06	4.37588e+06	2.15305e+06	7.5041e+06	3.53376e+06	9.59105e+06	1.07856e+07	9.48609e+06	1.67745e+06	6.02411e+06	1.67152e+07	1.12863e+07	1.3599e+07	1.58145e+07	1.10516e+07	1.80432e+07	85964.1	87921.3	114023	50510.1	0	26178.8	59324.4	0	32586.5	103756	23827.4	174914	48102.2	33596.7	115817	67461.8	44075.1	125830	26785.4	40613.6
Parapyruvate	0.928709			240.15	175.024	metDNA	1.34193e+06	976703	1.21352e+06	1.11082e+06	1.30779e+06	1.12776e+06	1.25308e+06	1.11316e+06	3.45128e+06	593933	1.19211e+06	858310	850048	1.24685e+06	801617	1.21876e+06	647789	3.81693e+06	912725	1.42659e+06	8.14121e+06	1.91186e+06	5.08155e+06	986143	1.22658e+06	1.09264e+06	1.11421e+06	1.14995e+06	1.05888e+06	498632	1.05115e+06	1.06953e+06	1.35933e+06	1.26509e+06	1.2685e+06	1.16328e+06	1.11153e+06	547968	956977	1.08381e+06	1.40898e+06	1.21047e+06	1.29137e+06
5-Hydroxy-2,4-dioxopentanoate	0.927964			325.985	127.001	metDNA	2.09654e+07	1.74957e+07	3.28383e+07	5.04151e+06	1.57061e+07	1.37998e+07	1.64664e+07	6.20835e+06	1.01309e+07	1.75162e+07	1.6268e+07	2.79716e+07	1.64483e+07	1.73656e+07	1.70993e+07	1.61833e+07	1.71122e+07	2.08441e+07	1.70005e+07	1.58602e+07	1.98383e+07	1.71467e+07	1.64538e+07	9.15508e+06	1.98649e+07	2.44588e+07	2.55435e+07	2.24216e+07	1.90266e+07	1.67363e+07	3.64513e+07	1.84735e+07	1.97887e+07	1.719e+07	1.30567e+07	2.00289e+07	2.77939e+07	1.77227e+07	2.10335e+07	1.93537e+07	1.72028e+07	2.2691e+07	1.88042e+07
13-OxoODE	0.927835			398.93	293.212	MS2	1.4331e+06	1.01738e+06	1.02019e+06	1.78956e+06	1.1045e+06	1.20445e+06	2.82038e+06	3.03797e+06	3.35627e+06	2.9295e+06	5.54904e+06	2.68612e+06	3.31407e+06	5.32482e+06	5.27666e+06	3.75242e+06	4.52415e+06	2.2218e+06	1.08612e+06	5.62095e+06	7.94941e+06	2.93054e+06	3.31893e+06	1.05736e+06	1.20175e+06	3.31499e+06	2.68436e+06	627063	1.06542e+06	887333	1.24182e+06	2.11845e+06	3.68691e+06	1.05659e+06	903625	772189	1.42099e+06	1.68459e+06	2.25137e+06	2.41302e+06	642584	1.46123e+06	2.58595e+06
3mPFOS	0.927377			337.593	498.929	MS2	1.20648e+06	1.66063e+06	1.14171e+06	1.85947e+06	1.09729e+06	1.01157e+06	7.45868e+06	2.05711e+06	1.40425e+07	1.17999e+07	9.55102e+06	2.318e+06	2.39614e+06	2.95083e+06	5.50132e+06	9.65563e+06	6.81369e+06	1.35579e+07	3.55191e+06	2.74292e+06	2.50488e+07	7.48027e+06	7.37841e+06	1.12315e+06	3.62583e+06	1.24661e+06	2.28342e+06	1.6394e+06	2.46431e+06	6.39761e+06	1.31951e+06	2.29354e+06	8.28077e+06	2.23217e+06	1.1294e+07	1.77839e+06	1.31409e+06	1.60663e+06	1.36376e+06	2.66366e+06	8.70843e+06	2.43668e+06	4.19466e+06
15(R)-Iloprost	0.927186			465.498	359.22	MS2	58031	73154.9	208588	677656	73048	146483	1.47591e+07	827810	1.48307e+07	3.98706e+06	7.18554e+06	9.05268e+06	4.03643e+06	1.27229e+07	1.78793e+07	1.07528e+07	1.51016e+07	5.31499e+06	3.71988e+06	2.61595e+06	1.00239e+07	1.00821e+07	3.17111e+06	173939	658186	185981	202418	52419.1	200938	29438.8	830743	498662	623494	356268	700144	651165	30573	172512	340581	468674	409881	405361	574148
3-(5,6,6-Trimethylbicyclo[2.2.1]hept-1-yl)cyclohexanol	0.927157			464.719	237.22	MS2	8.74558e+06	7.71252e+06	1.29426e+07	9.81015e+06	1.60076e+07	1.12554e+07	9.18683e+06	1.72635e+07	9.62071e+06	1.15319e+07	1.22603e+07	1.09184e+07	9.28962e+06	1.00838e+07	1.11704e+07	1.12199e+07	1.66306e+07	1.2608e+07	1.35264e+07	8.06401e+06	8.32699e+06	1.24698e+07	1.3752e+07	1.04711e+07	1.05259e+07	7.69377e+06	1.48296e+07	1.17835e+07	1.74767e+07	1.09102e+07	1.01169e+07	8.1462e+06	1.10629e+07	8.02731e+06	1.03611e+07	8.70305e+06	1.70427e+07	1.72045e+07	1.72363e+07	8.12897e+06	1.13055e+07	1.80367e+07	9.48904e+06
PC(22:6(4Z,7Z,10Z,13Z,16Z,19Z)/16:1(9Z))	0.927086			468.06	804.548	MS2	2.55968e+07	1.06311e+06	6.08454e+06	2.16757e+07	1.02249e+07	8.55999e+06	2.23638e+07	3.82259e+06	1.78642e+07	1.69436e+07	1.23899e+06	2.49367e+07	5.2876e+06	1.48467e+07	1.27712e+07	8.09099e+06	1.68051e+07	1.63292e+07	1.35665e+07	7.14363e+06	1.45999e+07	1.02112e+07	1.23228e+07	1.23006e+07	1.31895e+07	1.02726e+07	8.36244e+06	1.01265e+07	8.12434e+06	9.82894e+06	6.625e+06	6.07777e+06	1.10599e+07	8.01175e+06	2.11895e+07	6.33176e+06	9.73806e+06	8.59851e+06	6.88659e+06	2.10797e+07	8.06611e+06	7.40717e+06	9.69023e+06
4-Cholesten-7alpha,12alpha-diol-3-one	0.926893	Dicloxacillin	15.75679015048	441.844	469.327	metDNA	508333	397419	561553	240834	457115	548969	813064	1.34281e+06	1.01739e+06	568502	977970	811341	482074	487931	586707	413860	1.05115e+06	566872	334620	1.3243e+06	1.61461e+06	934930	1.09416e+06	567536	509213	441515	225477	252375	737179	980675	221559	516680	323582	104515	1.12555e+06	681582	461753	399472	599693	545310	2.91764e+06	493629	438115
Epiandrosterone	0.926663			465.275	289.217	MS2	692102	731539	928728	3.42407e+06	877888	946199	2.68511e+07	2.49601e+06	2.82193e+07	2.65572e+07	2.72223e+07	1.21808e+07	1.76793e+07	2.07966e+07	2.56815e+07	1.26418e+07	2.85558e+07	1.91949e+07	2.95563e+06	3.26385e+06	9.50937e+06	7.29993e+06	4.10294e+06	956579	2.25883e+06	2.18812e+06	1.08082e+06	232328	1.06831e+06	1.13442e+06	1.94484e+06	2.72479e+06	3.68991e+06	1.02771e+06	1.8914e+06	1.41022e+06	143192	987500	1.67006e+06	1.26038e+06	1.99648e+06	1.47677e+06	2.29475e+06
gamma-Terpinene	0.926482			481.548	137.132	MS2	5.63277e+06	5.5372e+06	7.10759e+06	7.60017e+06	4.94423e+06	4.42919e+06	6.58156e+06	8.93629e+06	8.87254e+06	7.7502e+06	7.96261e+06	7.03272e+06	6.68966e+06	7.44966e+06	6.99949e+06	7.69257e+06	3.91382e+06	7.11548e+06	7.39441e+06	7.46049e+06	6.01624e+06	7.71829e+06	7.94908e+06	6.37376e+06	4.12586e+06	7.0381e+06	4.57464e+06	7.35493e+06	9.88241e+06	3.30103e+06	6.99257e+06	6.39618e+06	6.96442e+06	7.31684e+06	7.2035e+06	7.06963e+06	1.13856e+07	8.1169e+06	9.12095e+06	6.30888e+06	7.5894e+06	4.81547e+06	5.9233e+06
3-methyl-2-oxovaleric acid	0.925768			150.115	129.056	MS2	5.04262e+06	5.0307e+06	5.35479e+06	5.79362e+06	5.40539e+06	6.13372e+06	2.31437e+07	8.22961e+06	1.66707e+07	1.15093e+08	2.43482e+07	8.25563e+07	3.24383e+07	4.69562e+07	3.40872e+07	2.09153e+07	1.33605e+08	2.56384e+07	1.09217e+07	8.32096e+07	7.37894e+07	4.10331e+07	6.78813e+07	5.82324e+06	5.60168e+06	7.10828e+06	6.44583e+06	4.80499e+06	5.19715e+06	5.92345e+06	5.72452e+06	1.11283e+07	5.85559e+06	5.53489e+06	7.73638e+06	5.91935e+06	5.2666e+06	5.87773e+06	5.85264e+06	5.7091e+06	6.72955e+06	1.06687e+07	5.97581e+06
PC(20:4(8Z,11Z,14Z,17Z)/16:1(9Z))	0.925653			362.691	780.549	MS2	6.29691e+06	1.13528e+07	1.20748e+07	1.03777e+07	9.18474e+06	8.23149e+06	1.22081e+07	5.20434e+06	1.96768e+06	1.15653e+07	2.30956e+07	1.59488e+07	1.09241e+07	1.79154e+07	2.25632e+07	3.39186e+07	1.21679e+06	706410	1.31215e+06	6.12203e+06	5.47168e+06	4.88681e+06	7.39095e+06	4.34117e+06	8.87915e+06	1.4669e+07	9.81583e+06	5.76576e+06	6.27777e+06	1.04932e+07	7.03517e+06	8.2582e+06	5.02303e+06	4.13096e+06	5.41025e+06	4.6147e+06	3.25361e+06	5.24987e+06	7.24493e+06	1.34502e+07	1.74392e+06	6.36502e+06	3.208e+06
Glu Leu Val	0.923855			188.794	360.211	MS2	6305.43	114428	868326	1.93245e+06	757509	288053	7.03791e+06	3.80399e+06	2.66712e+06	4.5424e+06	8.69e+06	7.89226e+06	1.42983e+07	1.04884e+07	8.79981e+06	1.36388e+06	7.01159e+06	7.56416e+06	5.89419e+06	1.14082e+07	1.04384e+07	6.72698e+06	1.22774e+07	0	0	21463.3	9015.45	5145.42	6250.88	25845.7	0	12554.4	14171.8	0	80536.1	0	12896.6	12030.6	0	12954.6	87380.5	44728.6	11356.2
L-PIPECOLIC ACID	0.92293			45.7953	128.072	MS2	520559	685195	1.06131e+06	1.18258e+06	1.04389e+06	410868	576419	6.00922e+06	1.95797e+06	631362	1.70152e+06	1.16349e+06	4.06451e+06	2.55221e+06	1.06853e+06	1.15738e+06	2.19303e+06	1.51036e+06	1.42441e+06	926505	2.4754e+06	801018	985513	2.27406e+07	2.11975e+07	1.93333e+07	1.30747e+07	3.69669e+06	6.83847e+06	1.80362e+07	8.20905e+06	1.50523e+07	1.65083e+07	9.17137e+06	1.42811e+07	7.56615e+06	8.56742e+06	1.31765e+07	1.64865e+07	1.33054e+07	4.35229e+06	1.47496e+07	7.37675e+06
D-Fructose	0.922642			32.5927	179.056	MS2	2.33447e+06	4.65723e+06	1.95169e+07	1.15006e+07	7.05936e+06	6.16406e+06	1.42654e+07	1.14072e+07	1.32745e+07	1.65445e+07	2.38747e+07	2.295e+07	3.35285e+07	2.35079e+07	2.76105e+07	1.57529e+07	2.93624e+07	1.97408e+07	3.82559e+07	2.70836e+07	3.83005e+07	2.19089e+07	3.17726e+07	2.76144e+07	4.57719e+07	1.67527e+07	1.38183e+07	1.38179e+07	3.3076e+07	1.47352e+07	1.54798e+07	2.65421e+07	6.96275e+06	2.91073e+07	6.87712e+07	3.37476e+07	1.7501e+07	1.50703e+07	2.29063e+07	2.9482e+07	2.30139e+07	5.41584e+07	4.81978e+07
4-Hexen-3-one	0.922457			651.28	99.0799	MS2	8.80779e+06	1.40067e+07	1.04913e+07	3.53984e+06	1.36848e+07	9.33131e+06	8.945e+06	1.17399e+07	1.03138e+07	1.10788e+07	1.15653e+07	8.61703e+06	1.31131e+07	5.27206e+06	1.07084e+07	1.30976e+07	6.8078e+06	8.83396e+06	6.13775e+06	1.04277e+07	1.02492e+07	1.04176e+07	1.13233e+07	7.41337e+06	8.20143e+06	9.36536e+06	5.23031e+06	1.16334e+07	1.19897e+07	9.80072e+06	8.6468e+06	1.09174e+07	1.12093e+07	4.81896e+06	1.28364e+07	8.83414e+06	1.11354e+07	1.0686e+07	7.20415e+06	9.77706e+06	6.24929e+06	1.01e+07	7.35855e+06
Thr Phe	0.922456			148.093	267.133	MS2	701111	106152	3.06651e+06	2.52173e+06	775000	695989	4.09196e+06	1.33184e+06	3.02888e+06	3.89813e+06	7.50113e+06	4.0086e+06	199765	4.63494e+06	4.52788e+06	948249	4.26261e+06	1.43612e+06	5.63524e+06	6.50055e+06	2.3734e+06	5.68476e+06	4.34339e+06	849402	152531	119160	595903	89836.5	104414	3.42553e+06	424000	511607	419698	752247	2.26866e+06	215465	636542	129641	657735	684960	623626	576638	1.05161e+06
Monoiodotyrosine( MIT)	0.921949			174.815	307.976	MS2	11981.4	47947.2	162205	1.06439e+06	87069.4	120023	741059	63492.8	223280	734806	1.105e+07	2.22874e+06	2.347e+06	6.70652e+06	2.25468e+07	490200	851791	2.7479e+07	5.28148e+06	1.24228e+07	2.4004e+06	7.87865e+06	1.65656e+07	4050.31	0	57508.5	6182.42	0	0	78320.3	0	0	5789.78	0	50269.1	6663.89	0	0	22344.1	16295.6	5584.08	21272.5	5033.75
Cytidine diphosphate choline (CDPcholine)	0.921131			34.5947	489.112	MS2	0	0	0	0	0	0	38316.7	0	23826.6	126986	0	46406.1	0	0	15052.6	49409.7	78895.5	0	0	59310	0	0	0	0	124080	239203	428893	87742.2	355448	1.93984e+06	2.07242e+06	1.67193e+06	4.16364e+06	1.34548e+06	2.42931e+06	234951	26854.7	946249	607002	686156	1.96167e+06	253852	327066
Tridecanamide	0.920736			425.13	214.216	MS2	4.099e+06	4.3218e+06	1.43085e+06	1.21305e+06	1.7634e+06	4.71272e+06	3.84821e+06	1.62664e+06	1.12053e+06	1.25014e+06	1.03147e+06	4.49791e+06	4.04646e+06	4.04828e+06	1.04383e+06	4.60547e+06	5.85253e+06	5.06916e+06	5.36037e+06	4.03171e+06	3.75464e+06	1.46861e+06	5.46828e+06	4.55509e+06	4.47028e+06	1.10741e+06	1.59583e+06	4.96764e+06	1.80565e+06	934750	1.22539e+06	820688	4.77246e+06	1.08715e+06	964882	3.94855e+06	1.83402e+06	1.76033e+06	6.65514e+06	3.61514e+06	4.8309e+06	1.86808e+06	1.28013e+06
Pentadecanal	0.920013			485.096	269.266	metDNA	9.42426e+06	9.12498e+06	1.36958e+07	9.66629e+06	1.49287e+07	1.15107e+07	8.96365e+06	1.45125e+07	9.09395e+06	1.09657e+07	1.10988e+07	1.06173e+07	9.69357e+06	9.37602e+06	9.51117e+06	1.10873e+07	1.31306e+07	1.12263e+07	1.2641e+07	8.28464e+06	8.10442e+06	1.07509e+07	1.31107e+07	1.06356e+07	1.07977e+07	1.00085e+07	1.50359e+07	1.02971e+07	1.47819e+07	1.12256e+07	9.76846e+06	8.78489e+06	1.0877e+07	8.77876e+06	1.03159e+07	8.56419e+06	1.53701e+07	1.57089e+07	1.65116e+07	8.9937e+06	1.15854e+07	1.53803e+07	1.04832e+07
PC(20:5(5Z,8Z,11Z,14Z,17Z)/0:0)	0.91978			398.074	542.32	MS2	1.70146e+06	2.46172e+06	1.877e+06	3.30592e+06	2.02385e+06	3.49526e+06	2.17473e+07	4.40584e+06	4.74436e+07	1.51166e+07	9.57455e+06	1.15229e+06	4.18644e+06	7.9404e+06	1.62843e+07	8.8255e+06	4.17598e+06	4.68623e+07	2.93933e+06	1.09925e+06	1.51182e+07	6.66742e+06	6.05826e+06	559114	2.11567e+06	1.01212e+06	2.50272e+06	93288.6	1.41052e+06	952846	1.24653e+06	2.53211e+06	4.30303e+07	2.03057e+06	9.99562e+06	2.42809e+06	40738.7	626726	831410	1.37521e+06	2.5739e+06	2.27735e+06	3.22356e+06
L-Homocysteine	0.91973			194.196	201.992	metDNA	4.91625e+06	5.9974e+06	5.62258e+06	5.37895e+06	5.90485e+06	8.08391e+06	4.95855e+06	5.63699e+06	4.84952e+06	5.1664e+06	4.69779e+06	4.91339e+06	3.35369e+06	3.5919e+06	4.64157e+06	5.52758e+06	4.40871e+06	3.0482e+06	6.31983e+06	4.80314e+06	3.54019e+06	4.98975e+06	4.2295e+06	4.74028e+06	5.76824e+06	4.79414e+06	6.65259e+06	6.01838e+06	8.18214e+06	5.74506e+06	6.3888e+06	9.04951e+06	6.43863e+06	5.37758e+06	4.88654e+06	6.55317e+06	2.88264e+06	6.83778e+06	1.21874e+06	6.09896e+06	5.6119e+06	4.21846e+06	4.73397e+06
7-Ethyl-3,11-dimethyldodeca-1,3,6,10-tetraene	0.918206			464.949	219.21	MS2	3.39201e+06	3.11621e+06	4.52859e+06	3.4935e+06	5.63988e+06	4.7108e+06	3.0642e+06	6.70633e+06	3.34997e+06	4.2567e+06	4.20639e+06	4.032e+06	4.05001e+06	3.76541e+06	3.67007e+06	4.11028e+06	6.0862e+06	5.02705e+06	4.83885e+06	3.19108e+06	2.93762e+06	4.64888e+06	4.77083e+06	3.91757e+06	3.64411e+06	3.27281e+06	5.18439e+06	3.90891e+06	6.19898e+06	4.13926e+06	3.48821e+06	2.85247e+06	4.09171e+06	2.7827e+06	3.73507e+06	3.10196e+06	6.05936e+06	6.32779e+06	6.01472e+06	2.77022e+06	3.79507e+06	6.2787e+06	3.5529e+06
PC(20:5(5Z,8Z,11Z,14Z,17Z)/18:4(6Z,9Z,12Z,15Z))	0.91776			470.718	800.516	MS2	9.92842e+06	3.57126e+06	3.51395e+06	4.68535e+06	4.60962e+06	4.99542e+06	7.25062e+06	1.04254e+07	9.39391e+06	1.13164e+06	1.05814e+07	7.93793e+06	1.25319e+07	3.10604e+06	6.60923e+06	3.77188e+06	6.11686e+06	3.67257e+06	4.36957e+06	8.03442e+06	1.73781e+07	2.62554e+06	3.53683e+06	4.88773e+06	5.73108e+06	1.24273e+06	1.56392e+07	5.29851e+06	3.97545e+06	6.26526e+06	5.70228e+06	4.23773e+06	8.07171e+06	2.70354e+06	6.16245e+06	4.63146e+06	3.32547e+06	1.80727e+06	6.00688e+06	215104	6.63934e+06	2.82304e+06	7.03508e+06
2-Benzothiazolesulfonic acid	0.917364			193.356	213.964	MS2	281740	833619	946174	956167	2.27416e+06	1.10905e+06	2.89555e+06	4.42565e+06	1.35279e+07	4.27849e+06	3.793e+06	2.04435e+06	2.52824e+07	2.42523e+06	5.38419e+06	1.65567e+06	2.23726e+06	4.74577e+07	1.06275e+07	1.08346e+07	4.16347e+07	1.96339e+07	5.48856e+07	1.1133e+06	5.5645e+06	737405	694607	1.2091e+06	2.55001e+06	1.48731e+07	569091	4.01738e+06	5.15465e+06	1.88457e+06	3.50576e+06	1.00587e+06	659795	2.35343e+06	562349	3.33456e+06	2.47102e+06	2.36045e+06	2.56336e+06
1-O-[2-(Acetylamino)-2-deoxy-alpha-D-glucopyranosyl]-D-myo-Inositol	0.917277	Stypandrol	20.7625060561267	137.197	431.158	metDNA	0	0	0	11611.9	0	0	60775.8	107154	412622	172841	1.00789e+06	85052.5	148606	230340	156548	45893.9	369205	61473.8	49743.4	63745.3	0	23107.4	9463.51	0	0	0	12865.1	0	531807	0	0	52957.7	0	445187	1.91739e+06	353833	0	45208.2	0	849751	40644.2	14747.7	1.14256e+06
PC(14:0/0:0)	0.917			377.675	468.306	MS2	52029.1	159582	522979	1.49982e+06	132109	375248	2.17819e+07	2.68418e+06	1.717e+07	9.85988e+06	8.09531e+06	9.21022e+06	9.92443e+06	7.7312e+06	1.90722e+07	9.08629e+06	2.43283e+07	2.27403e+07	2.56525e+06	4.1608e+06	1.72151e+07	4.98567e+06	5.33523e+06	2.53212e+06	1.4067e+07	6.05731e+06	2.91891e+06	1.36671e+06	3.21115e+06	1.52255e+06	6.623e+06	9.09218e+06	1.20262e+07	6.28518e+06	9.50333e+06	2.35477e+06	64650.9	1.41532e+06	1.51105e+06	2.71005e+06	2.8305e+06	5.06159e+06	5.36109e+06
Cholic acid	0.916827			412.584	461.286	metDNA	3911.33	22232	313969	292381	58014.7	15446.7	1.68951e+06	1.79622e+06	720939	1.36946e+06	1.49785e+06	430830	701749	698688	915032	571311	1.31609e+06	1.18437e+06	203629	1.08307e+06	524483	87102.5	234380	542672	619032	82901.8	781317	1.28016e+06	1.01946e+06	1.06634e+06	2.11782e+06	1.45943e+06	234729	1.12216e+06	2.10455e+06	697279	74410.4	240309	214027	1.06736e+06	2.71917e+06	1.55092e+06	1.19425e+06
LysoPC(16:1(9Z))	0.9156			356.059	494.324	MS2	0	0	60410.3	1.11843e+06	15608	32269.5	783161	1.40902e+06	1.80108e+06	834318	593417	312891	618701	530966	816235	743657	328238	644427	114265	7847.78	173715	241977	82081.6	674752	1.01541e+06	638806	637666	874130	462159	144151	1.64423e+06	1.28587e+06	213171	257597	399795	350803	0	598665	337125	838444	188394	719573	1.21288e+06
Histidinyl-Isoleucine	0.915532			35.7677	269.148	MS2	184633	425105	766924	799872	1.40242e+06	660265	4.20491e+06	3.91111e+06	1.66743e+06	1.28745e+06	3.04025e+06	1.46311e+06	920222	1.63651e+06	889067	681154	1.93383e+06	799321	4.92015e+06	423717	3.44918e+06	7.13992e+06	792569	1.82764e+07	1.69362e+07	5.50298e+06	2.86077e+06	1.54531e+06	1.00093e+07	6.54423e+06	3.25125e+06	3.02414e+06	4.74941e+06	5.29759e+06	8.0948e+06	2.85016e+06	1.56198e+06	3.6255e+06	3.5553e+06	2.70347e+07	1.09382e+07	3.19451e+07	1.88615e+07
3alpha-Hydroxy-12-oxo-5beta-chol-6-en-24-oic Acid	0.915369			495.204	389.264	MS2	0	0	8017.53	0	0	0	725626	2.00611e+06	151653	530085	1.63348e+06	611431	1.45362e+06	934125	530839	309970	2.13222e+06	123896	0	187552	879574	675930	239896	0	549750	80615.7	1.12847e+06	0	227651	10170.8	26070.4	315654	9.5915e+06	54867.7	1.32423e+06	120614	0	42614.2	0	277134	138065	73597.4	1.00547e+06
(4-Methylphenyl)acetaldehyde	0.915352			376.666	135.08	MS2	1.38026e+07	1.62695e+07	1.593e+07	1.84377e+07	1.39006e+07	1.28998e+07	1.77899e+07	1.32886e+07	1.84365e+07	1.50634e+07	1.27171e+07	1.43308e+07	1.83002e+07	1.50197e+07	1.39354e+07	1.61417e+07	1.36433e+07	1.58718e+07	1.3519e+07	1.32536e+07	2.0811e+07	1.43968e+07	1.28656e+07	1.22033e+07	1.52762e+07	1.05839e+07	1.40066e+07	1.39057e+07	1.18978e+07	1.18339e+07	1.49972e+07	1.15474e+07	1.17808e+07	1.25195e+07	1.47595e+07	1.30455e+07	1.39327e+07	1.23325e+07	1.27447e+07	9.76947e+06	1.36079e+07	1.36065e+07	6.69927e+06
(ent-2b,4S,9a)-2,4,9-Trihydroxy-10(14)-oplopen-3-one 2-(2-methylbutanoate) 9-(3-methyl-2E-pentenoate)	0.915227			417.234	449.285	MS2	68229.9	73265.1	79483.8	93235.5	87428.6	23703.8	1.02416e+07	68853	3.19169e+06	2.26661e+06	3.33735e+06	7.35606e+06	7.32201e+06	5.66951e+06	1.42201e+07	4.61386e+06	9.2462e+06	1.84179e+06	2.72894e+06	2.47829e+06	7.3182e+06	6.51431e+06	2.36407e+06	14935.7	21107.1	66853.9	67581.6	69904.6	99864.3	68918.8	76328.4	74594.5	72737.3	66577.2	84090.5	127035	77632.1	62352.1	7283.12	37686	17245.9	74839.4	152790
Ala Lys Ala	0.915212			143.618	289.186	MS2	738763	590954	647060	353960	437363	16489.8	1.49358e+06	1.65814e+06	1.45901e+06	1.5104e+06	457423	1.52442e+06	2.03833e+06	1.78872e+06	1.14768e+06	1.48782e+06	1.41909e+06	1.55472e+06	1.57375e+06	1.2232e+06	1.18145e+06	1.50866e+06	2.278e+06	3.36345e+06	2.77355e+06	2.03948e+06	788061	930392	824534	2.6025e+06	1.5392e+06	3.83954e+06	2.39738e+06	651774	2.97386e+06	2.42158e+06	3.84872e+06	2.16517e+06	1.49764e+06	1.32586e+06	1.68826e+06	1.24177e+06	2.03394e+06
PG(16:0/18:1(9Z))[U]	0.914903			492.433	747.515	MS2	1.44802e+06	4.10411e+06	4.93228e+06	3.38248e+06	1.73322e+06	4.08093e+06	2.26477e+06	2.59322e+06	2.98613e+06	3.35906e+06	3.74642e+06	3.85173e+06	5.68758e+06	4.02036e+06	5.12907e+06	3.68759e+06	1.37196e+06	1.47227e+06	1.54686e+06	2.83965e+06	3.02185e+06	2.07761e+06	5.90583e+06	2.23744e+06	3.7284e+06	5.18104e+06	3.32887e+06	4.35821e+06	1.38991e+06	3.28406e+06	2.30658e+06	3.41786e+06	2.60222e+06	1.96088e+06	7.61971e+06	3.70687e+06	1.82726e+06	3.51168e+06	2.27725e+06	1.17433e+06	2.47609e+06	2.31703e+06	3.49495e+06
O-Carbamoyl-L-serine	0.914278			187.043	202.042	metDNA	1.20343e+06	978622	1.14583e+06	1.17607e+06	1.12517e+06	1.13067e+06	77242.3	1.10931e+06	152480	123328	197325	1.11764e+06	614436	1.18029e+06	1.31188e+06	1.0947e+06	1.37762e+06	2.71116e+07	228201	1.54182e+06	1.38967e+07	272049	443315	1.28476e+06	126683	1.25259e+06	1.26526e+06	1.21576e+06	1.248e+06	76744.2	1.11088e+06	1.11284e+06	202889	88168	1.07074e+06	998125	1.1341e+06	1.23321e+06	1.24151e+06	1.16442e+06	1.23386e+06	1.02459e+06	1.13108e+06
Styrene oxide	0.913871	Phenylacetaldehyde	-4.11883300922322	224.978	121.064	metDNA	3.84312e+06	5.02041e+06	4.04843e+06	5.17243e+06	2.9826e+06	3.18666e+06	6.25671e+06	4.69932e+06	4.2935e+06	834698	2.56298e+06	3.48021e+06	3.07544e+06	4.63073e+06	4.14984e+06	3.57187e+06	2.73799e+06	2.00132e+06	2.98221e+06	3.32535e+06	2.72608e+06	4.48982e+06	4.03915e+06	2.95762e+06	3.06646e+06	3.76792e+06	4.22345e+06	4.04738e+06	7.09737e+06	4.20064e+06	5.06185e+06	3.58009e+06	5.31348e+06	5.9273e+06	5.04769e+06	7.44951e+06	4.9382e+06	4.47915e+06	2.92408e+06	3.81443e+06	2.94148e+06	5.31077e+06	4.70618e+06
(4E,8E,9Me-d19:2)sphingosine	0.913451			355.903	312.288	MS2	992475	1.62094e+06	1.79781e+06	3.45334e+06	2.33651e+06	373988	5.65442e+07	495162	6.87421e+07	5.59618e+07	1.79298e+07	2.38951e+07	4.10821e+07	2.32924e+07	3.2065e+07	4.26006e+07	4.87086e+07	3.28482e+07	1.10426e+07	3.72339e+06	2.3019e+07	1.85002e+07	1.8245e+07	2.65944e+06	9.96744e+06	4.05401e+06	4.35527e+06	3.2586e+06	4.26354e+06	5.22194e+06	1.01723e+07	4.46849e+06	2.36674e+06	5.14267e+06	3.83062e+07	6.47973e+06	814259	2.25952e+06	4.75751e+06	4.69964e+06	5.93675e+06	5.63969e+06	1.35699e+07
Gly Ile Phe	0.912978			208.151	336.19	MS2	0	0	360818	126619	28259.6	18626.3	2.77407e+06	685481	3.54766e+06	1.75604e+06	3.26052e+06	2.07131e+06	1.54624e+07	8.23675e+06	5.16118e+06	1.55838e+06	3.3453e+06	2.47622e+07	4.06122e+06	5.05516e+06	1.34765e+07	1.08806e+06	6.87665e+06	0	5015.02	0	0	0	0	6132.1	0	4351.68	5869.33	5160.38	15155.1	12631.5	0	0	10229.6	0	23483.3	0	0
2-Oxoglutarate	0.912518			308.501	127.001	metDNA	4.61851e+07	2.23497e+07	2.87025e+07	2.86577e+07	1.65807e+07	2.14685e+07	2.05706e+07	3.44696e+06	6.6175e+07	3.1489e+06	2.13761e+07	2.60701e+07	2.40886e+06	2.23358e+07	2.10515e+07	2.21218e+07	2.18624e+07	6.11875e+07	2.25103e+07	2.21076e+07	3.00301e+07	4.43704e+07	1.71675e+06	1.87458e+07	4.15277e+07	1.60404e+07	1.42372e+07	2.97378e+07	1.05617e+07	2.12171e+07	6.08623e+07	1.62112e+07	1.97921e+07	2.53927e+06	8.64044e+06	2.42299e+07	1.68385e+07	1.38182e+07	1.73556e+07	2.39643e+07	2.2349e+07	1.30111e+07	2.04753e+07
PG(16:0/0:0)[U]	0.911916			359.854	483.272	MS2	5.93183e+06	7.88764e+06	3.12652e+06	5.64815e+06	6.21839e+06	1.6894e+07	2.15693e+06	653407	1.81172e+06	2.28696e+06	1.93677e+06	1.48674e+06	5.3446e+06	3.00919e+06	3.8356e+06	2.19446e+06	3.64896e+06	1.61509e+06	361072	348503	2.15881e+06	541295	1.02249e+06	387080	706757	484364	735210	192991	209760	331282	653216	399592	192151	2.63079e+06	290149	202094	3953.93	163123	293257	212953	275105	157210	298711
N,N-Dimethyldodecylamine N-oxide	0.911745			324.404	230.247	MS2	6.15028e+07	1.16893e+08	6.32983e+07	1.12816e+08	9.09648e+07	7.40003e+07	4.69149e+07	1.14511e+08	5.687e+07	5.01802e+07	7.29482e+07	4.82888e+07	5.20234e+07	5.67433e+07	3.77465e+07	3.712e+07	5.45794e+07	3.35992e+07	4.8381e+07	6.80941e+07	4.1863e+07	5.6104e+07	5.7067e+07	8.23327e+07	7.57585e+07	7.06715e+07	9.36576e+07	7.72472e+07	6.84008e+07	4.35587e+07	1.02477e+08	6.44369e+07	6.75524e+07	6.47478e+07	8.35644e+07	7.3592e+07	5.45162e+07	6.4526e+07	9.50078e+07	6.55454e+07	6.12466e+07	4.61782e+07	1.60378e+08
Lys Tyr Val Lys	0.911607			471.801	535.322	MS2	499865	685122	1.9254e+06	1.66457e+06	659648	783189	755768	217615	506304	1.10293e+06	1.38136e+06	128923	43281.8	56839.2	317581	83011	295558	544182	0	398137	118639	0	166258	107718	20854.7	53788.9	521050	6388.44	3.59038e+06	0	0	328488	51470.1	1.21837e+06	9.08478e+06	543917	0	0	0	561224	11614.4	127299	422434
Oxaloglutarate	0.911304			335.772	224.027	metDNA	488065	582641	527745	533086	507274	555709	518475	560393	545495	556361	563043	399142	704638	573435	483573	524219	498474	517916	614094	685202	333356	524991	428850	574613	650594	499405	555070	576403	543364	536707	522560	597872	516633	519482	545694	513171	501834	563111	572538	482102	583638	564944	505630
(-)-sabinene	0.911279			368.351	137.132	MS2	2.36338e+07	2.69578e+07	2.53016e+07	2.77375e+07	2.48587e+07	2.23879e+07	2.18388e+07	2.83353e+07	1.50938e+07	6.63531e+07	3.08576e+07	5.56194e+07	2.57236e+07	1.22642e+07	3.45747e+07	1.7891e+07	1.34285e+07	3.51107e+07	2.68603e+07	3.02466e+07	2.07526e+07	2.77606e+07	2.58714e+07	2.20774e+07	2.2463e+07	2.40344e+07	2.41867e+07	2.63373e+07	2.68095e+07	2.58773e+07	2.72606e+07	2.57275e+07	2.66194e+07	2.42612e+07	2.64544e+07	1.08476e+07	2.55235e+07	2.50395e+07	2.22617e+07	2.3883e+07	2.29848e+07	2.6444e+07	2.4735e+07
S-(Hydroxyphenylacetothiohydroximoyl)-L-cysteine	0.911057			139.876	323.064	metDNA	0	2389.65	161968	110591	61010.7	30468.4	285413	445224	483187	270905	506957	210603	710185	477539	410399	106152	288374	530560	304105	399408	682340	541650	470172	74074.5	92616.9	208783	127212	16847.9	109864	152066	382855	145390	99407.5	265694	505243	55213.9	17399.7	78636.4	89111.2	137911	104420	329114	185352
Cerebroside A	0.910733			599.212	726.547	MS2	689171	1.43016e+06	1.58321e+07	1.42577e+07	4.11078e+06	438063	7.528e+06	6.49175e+07	1.64858e+07	3.03348e+07	2.02888e+07	1.30836e+07	2.78542e+07	1.31001e+07	1.47531e+07	6.79386e+06	1.28353e+07	4.83412e+06	2.88979e+06	4.48438e+06	1.12667e+07	4.4843e+06	6.03267e+06	2.59637e+07	3.71081e+07	3.75329e+07	2.9643e+07	1.64518e+07	4.39303e+07	8.38698e+07	2.4767e+07	4.74908e+07	7.72857e+07	4.11464e+07	8.90701e+07	4.36795e+07	1.38388e+07	3.8017e+06	4.00103e+07	3.89622e+07	2.36179e+07	3.98883e+07	3.42545e+07
4-Acetylbutyric acid	0.910675			645.246	129.056	MS2	4.05292e+06	4.83088e+06	4.27982e+06	5.31191e+06	4.46033e+06	4.76864e+06	4.33797e+06	5.24882e+06	4.82445e+06	5.15606e+06	4.68232e+06	5.00829e+06	4.45604e+06	4.50532e+06	5.70502e+06	5.45652e+06	4.91275e+06	5.0401e+06	4.15048e+06	4.64221e+06	4.62609e+06	4.78688e+06	4.80947e+06	4.79095e+06	4.20489e+06	4.5702e+06	4.173e+06	3.94441e+06	5.09121e+06	4.90959e+06	4.90948e+06	4.97949e+06	4.71054e+06	4.90691e+06	4.59401e+06	4.36426e+06	4.67877e+06	4.49244e+06	4.53639e+06	4.14369e+06	4.60282e+06	4.81861e+06	5.34625e+06
4-Hydroxy-2-oxohexanoic acid	0.910088	2-Aceto-2-hydroxybutanoate	-3.91382002618161	350.151	147.065	metDNA	3.46555e+06	3.87819e+06	4.17723e+06	4.72877e+06	3.68795e+06	3.3308e+06	4.48665e+06	3.10093e+06	3.74678e+06	3.28202e+06	3.57802e+06	4.11809e+06	4.45764e+06	4.31087e+06	3.45018e+06	3.75802e+06	3.59502e+06	3.84467e+06	3.6591e+06	3.99707e+06	4.3837e+06	3.22276e+06	3.30275e+06	3.49327e+06	4.35879e+06	2.80762e+06	3.39957e+06	3.55325e+06	3.0892e+06	3.22414e+06	3.74122e+06	3.07699e+06	3.38763e+06	3.14384e+06	3.56084e+06	3.24067e+06	3.91585e+06	2.93127e+06	3.35402e+06	2.75754e+06	4.5957e+06	3.462e+06	1.8624e+06
Leu Glu Met Val	0.909789			215.683	491.251	MS2	0	0	0	0	0	0	612072	61781.8	1.74131e+06	72148.7	1.23342e+06	306203	1.36291e+06	9.22545e+06	3.59565e+06	507606	831242	4.14098e+06	2.60268e+06	2.02668e+06	6.80172e+06	5.48012e+06	2.17234e+07	0	5189.12	17038.2	5169.54	0	11558.9	6799.77	0	0	9527.62	0	15457.8	5528.01	0	0	0	0	0	0	0
EVOXINE	0.909411			45.4884	348.147	MS2	878860	173006	830872	1.32072e+06	561804	517358	1.77722e+06	1.49892e+06	419410	1.44075e+06	3.42391e+06	1.03293e+06	1.0151e+07	3.81263e+06	4.6547e+06	1.98276e+06	3.24269e+06	336261	4.87265e+06	9.10954e+06	527204	5.24913e+06	796242	3.9665e+06	5.60988e+06	7.37165e+06	4.29547e+06	1.71202e+06	3.29454e+06	2.11123e+06	6.72891e+06	6.71758e+06	1.47283e+06	1.71399e+07	4.88951e+06	3.37406e+06	3.24717e+06	4.80911e+06	5.1388e+06	3.47616e+06	3.17981e+06	6.04844e+06	5.3241e+06
gamma-Glutamyltyramine	0.909393	Lansiumamide A	11.7666098098706	181.227	250.126	metDNA	18723.6	0	0	25496.5	7802.1	10981.5	67938.1	58162.3	20637.4	43724.7	231019	26579.2	178955	113124	93381.9	8366.77	126411	128278	43594.5	83754	92398.9	39982.9	69396.5	530536	862296	1.45699e+06	1.09885e+06	38467	289472	685232	4.48959e+06	1.24745e+06	367108	1.97582e+06	801816	306225	25263.7	473589	199901	454850	297903	1.27292e+06	741716
5-hydroxy,3E-sphingosine	0.908229			479.427	300.288	MS2	2.22353e+06	1.17707e+06	2.15117e+06	2.72626e+06	2.22367e+06	869019	1.58847e+06	1.33763e+06	3.01611e+06	2.9511e+06	1.98718e+06	2.01169e+06	1.97655e+06	3.50083e+06	1.96555e+06	1.3348e+06	1.95418e+06	2.31635e+06	1.61202e+06	2.95985e+06	5.18962e+06	3.03877e+06	1.6173e+06	1.55694e+06	1.94202e+06	1.80818e+06	477256	1.70888e+06	1.39069e+06	1.54011e+06	2.78962e+06	917376	966660	2.59921e+06	622090	1.11088e+06	2.02178e+06	1.44069e+06	2.2883e+06	1.59873e+06	2.07464e+06	829797	2.53509e+06
Quinic acid	0.907876			36.3895	191.056	MS2	2.13969e+06	761453	2.55961e+06	2.12729e+06	1.53511e+06	857458	4.51138e+06	2.41451e+06	5.93559e+06	3.98269e+06	2.61996e+06	3.87116e+06	1.00962e+07	8.06937e+06	9.39873e+06	6.27617e+06	8.18585e+06	3.23974e+07	1.13791e+07	6.17605e+06	1.56372e+07	1.36091e+07	2.19576e+07	1.2949e+07	8.47134e+06	9.90606e+06	1.43333e+07	9.32304e+06	1.43014e+07	1.00465e+07	1.4997e+07	1.15022e+07	1.01702e+07	1.53563e+07	7.30708e+06	1.02835e+07	1.48126e+07	1.77721e+07	9.23468e+06	9.62687e+06	6.04941e+06	1.12488e+07	1.30066e+07
Butanone	0.907574			653.557	73.0644	MS2	1.28398e+07	1.05099e+07	1.55915e+07	1.37348e+07	1.32928e+07	1.84018e+07	9.94217e+06	1.21126e+07	1.152e+07	1.37474e+07	1.1305e+07	5.89637e+06	2.36708e+07	1.12448e+07	1.08163e+07	1.29271e+07	4.89167e+06	4.41454e+06	5.21048e+06	1.11721e+07	1.50503e+07	1.312e+07	1.35907e+07	7.38075e+06	1.52985e+07	1.2894e+07	1.83183e+07	1.49821e+07	1.44668e+07	1.4906e+07	1.2676e+07	1.0023e+07	1.25435e+07	1.25601e+07	1.24857e+07	1.02462e+07	1.41782e+07	1.487e+07	1.65525e+06	9.61376e+06	5.26892e+06	1.09059e+07	1.52223e+07
Tryptophan	0.907108			163.217	203.082	MS2	2.76532e+06	2.89291e+06	3.17034e+07	3.11872e+07	1.9387e+07	1.47871e+07	7.74908e+07	6.88975e+07	1.19021e+08	7.2503e+07	1.46592e+08	3.57115e+07	1.38772e+08	1.07987e+08	1.09209e+08	3.67848e+07	8.24179e+07	1.39571e+08	6.0653e+07	8.74152e+07	1.17785e+08	9.93516e+07	1.27996e+08	3.83062e+07	5.85553e+07	6.65826e+07	4.24319e+07	1.45658e+07	2.92461e+07	3.77175e+07	1.52916e+08	8.24406e+07	3.0156e+07	1.74634e+08	1.08672e+08	3.64866e+07	1.18997e+07	4.21585e+07	5.56027e+07	7.72648e+07	4.66132e+07	1.10375e+08	6.49911e+07
Debromohymenialdisine	0.906776			58.2104	246.096	MS2	8.08091e+06	426177	1.95694e+06	3.95591e+06	2.03794e+06	1.74788e+06	1.15337e+07	1.42189e+07	1.47254e+07	7.38835e+06	3.82523e+07	5.62228e+06	6.24883e+07	2.71694e+07	2.78956e+07	1.107e+07	1.25842e+07	6.4751e+06	2.68854e+07	3.51988e+07	1.45122e+07	3.81419e+07	1.26277e+07	1.16392e+08	1.76854e+08	2.05994e+08	1.16939e+08	1.46294e+07	4.19958e+07	3.88861e+07	3.14736e+08	2.36487e+08	3.9232e+07	3.04096e+08	1.001e+08	9.16148e+07	2.67282e+07	1.25869e+08	1.30203e+08	1.39496e+08	9.84281e+07	1.39491e+08	1.18555e+08
PC(22:1(11Z)/12:0)	0.906325			362.068	760.581	MS2	1.5512e+07	5.11585e+06	4.93763e+06	5.69037e+06	3.06971e+06	1.82125e+07	2.33724e+07	3.91941e+06	5.61558e+06	6.99521e+06	6.25324e+06	2.64289e+07	2.21725e+06	6.85934e+06	5.83325e+06	7.35037e+06	3.92149e+07	4.54841e+07	6.97164e+06	5.2882e+06	3.35707e+07	7.91977e+06	6.21912e+06	1.91887e+07	1.95013e+07	1.02871e+07	6.79659e+06	5.26539e+06	4.00176e+06	4.14904e+06	3.02984e+06	3.89818e+06	5.09937e+06	4.26233e+06	4.55821e+06	2.70085e+06	2.31678e+06	5.64464e+06	2.49013e+06	1.17822e+07	3.40271e+07	3.24158e+06	2.44154e+06
Zidovudine	0.905986			35.2387	266.088	MS2	1.20196e+06	1.1059e+06	3.38208e+06	6.06597e+07	5.56769e+06	1.56972e+06	1.54437e+07	3.17535e+07	3.27574e+07	4.15032e+07	8.16184e+07	4.04707e+07	7.95478e+06	3.63306e+07	2.80542e+07	5.4626e+06	3.27341e+07	1.39305e+07	2.44527e+07	3.2396e+07	1.30571e+07	3.03382e+07	9.2798e+06	240215	727401	277312	613199	1.13531e+06	2.24272e+06	3.0744e+06	291617	413511	979729	1.16333e+06	2.91615e+06	524235	689911	536262	330707	637333	1.5357e+06	768950	1.49452e+06
16-Hydroxypalmitate	0.905933	Geranylgeraniol	8.71908149545714	325.994	291.271	metDNA	2.78584e+06	1.41658e+07	2.62184e+06	3.30332e+07	1.44794e+07	8.66727e+06	7.10651e+06	1.34642e+07	2.04705e+07	7.10001e+06	6.63141e+06	3.5294e+06	4.93439e+06	1.07816e+07	3.57074e+06	5.24318e+06	5.072e+06	5.13829e+06	4.94994e+06	4.07878e+07	4.50187e+06	1.28998e+07	8.01869e+06	6.02307e+06	7.26632e+06	4.51191e+06	1.45399e+07	5.39542e+06	4.84485e+06	3.16597e+06	2.56819e+07	5.30095e+06	5.29517e+06	5.07727e+06	2.83569e+07	5.99112e+06	2.80935e+06	4.69569e+06	8.63615e+06	4.46202e+06	5.12816e+06	2.4992e+06	7.93399e+07
5-Hydroxy-N-formylkynurenine	0.90581			149.912	287.045	metDNA	137836	66204	75589.8	100561	73765.6	67413.9	149503	51142.6	7.23137e+06	492358	118661	308417	68607.2	201638	80957.8	102083	441695	1.35933e+07	470248	238408	312423	211174	129614	143861	148277	58668.1	115017	95741.3	106392	118248	65328.6	57952.8	87747.9	108489	126672	55898.8	109827	98086.5	121396	64326.4	126727	197691	110130
CRINAMINE	0.905483			326.574	302.138	MS2	0	8331.76	1.60921e+06	3.30085e+06	3.62313e+06	0	2.32429e+06	980945	2.67464e+06	2.51874e+06	1.65104e+06	201613	1.52107e+06	7.48001e+06	1.38533e+07	8.87855e+06	1.39058e+06	1.92643e+06	857180	4.61708e+06	3.20238e+06	2.32868e+06	8.4301e+06	6028.2	142357	184969	654595	891858	1.79665e+06	6.64584e+06	21040.1	935630	3.37913e+06	234278	6.06674e+06	1.13253e+06	0	1.15281e+06	0	160366	1.85034e+06	3.15211e+06	1.91575e+06
Pyridine	0.904924			21.3356	80.049	MS2	2.27657e+07	1.66094e+07	1.96966e+07	2.21737e+07	1.86478e+07	1.51958e+07	2.57332e+07	1.91703e+07	2.51586e+07	2.18602e+07	2.45375e+07	2.02037e+07	2.77709e+07	2.0874e+07	2.24101e+07	1.97289e+07	8.20035e+06	2.65794e+07	2.60984e+07	2.53785e+07	2.60071e+07	2.26457e+07	3.03254e+07	5.17333e+06	6.91061e+06	1.31355e+07	1.96192e+07	2.02937e+07	1.4319e+07	1.18106e+07	6.68799e+06	8.94705e+06	9.76059e+06	2.1039e+07	8.33033e+06	9.64119e+06	1.37146e+07	1.2075e+07	1.03403e+07	1.0739e+07	9.59081e+06	1.52644e+07	1.9002e+07
PC(16:0/0:0)[U] / PC(16:0/0:0)[rac]	0.904901			421.115	496.337	MS2	2.84412e+06	1.68004e+06	4.60793e+06	7.58157e+06	1.80399e+06	2.22114e+06	9.73662e+07	1.70019e+07	9.58021e+07	5.11419e+07	5.70452e+07	5.00969e+07	8.49244e+07	4.83176e+07	1.25639e+08	6.29696e+07	1.17326e+08	2.17658e+08	2.68337e+07	2.0925e+07	1.28728e+08	2.22737e+07	5.04545e+07	1.48338e+07	8.25271e+07	3.09583e+07	1.38063e+07	4.84589e+06	1.18509e+07	7.80262e+06	2.26937e+07	5.71153e+07	6.74561e+07	2.1088e+07	3.03116e+07	1.08646e+07	2.55135e+06	1.12941e+07	1.16521e+07	1.60634e+07	2.68213e+07	2.23396e+07	2.04902e+07
2-Iodophenol methyl ether	0.904022			25.4826	234.96	MS2	6.7462e+07	2.99919e+07	3.90243e+07	3.41778e+07	4.17752e+07	2.83607e+07	2.5776e+07	5.39888e+07	2.35563e+07	2.31829e+07	5.29935e+07	2.19963e+07	1.19006e+07	3.50476e+07	4.28613e+07	7.73476e+07	4.97037e+07	7.85671e+06	6.27643e+06	5.99671e+06	8.25115e+07	4.10876e+07	6.49678e+06	4.85435e+07	3.33614e+07	3.38391e+07	3.617e+07	8.42342e+07	5.89406e+07	4.02133e+07	3.61873e+07	1.91388e+07	4.0763e+07	1.87642e+07	1.44745e+07	2.3324e+07	8.9388e+07	4.61701e+07	4.0173e+07	1.71409e+07	3.33328e+07	1.25029e+07	3.91614e+07
Testolate	0.903199			373.081	340.203	metDNA	2.80024e+07	9.09216e+07	3.74212e+07	4.15857e+07	4.17236e+07	2.06448e+07	7.26543e+07	3.39876e+07	4.60829e+07	4.00419e+07	3.07579e+07	3.11794e+07	2.70914e+07	4.76999e+07	3.11494e+07	2.88327e+07	3.66385e+07	3.70231e+07	3.54864e+07	3.85459e+07	6.46288e+07	4.83451e+07	3.65913e+07	2.39647e+07	3.13421e+07	2.93508e+07	2.50259e+07	3.34506e+07	3.14745e+07	3.0571e+07	4.07368e+07	7.76389e+07	3.04041e+07	3.28108e+07	6.2282e+07	2.31236e+07	4.34587e+07	3.1372e+07	4.26673e+07	2.38331e+07	3.56198e+07	2.67493e+07	3.32886e+07
N-palmitoyl taurine	0.902673			360.325	362.237	MS2	8410.66	0	748627	833852	39655.9	38545.1	2.09049e+06	514997	914656	2.12328e+06	2.46529e+06	1.6286e+06	969577	780251	1.45818e+06	1.08303e+06	3.41423e+06	372517	182241	400374	114607	287201	238894	423326	890176	366567	1.65761e+06	372618	2.61398e+06	288912	1.21825e+06	2.06069e+06	875616	2.49974e+06	1.9914e+07	1.71524e+06	54362.3	236371	180812	2.44244e+06	699301	1.15327e+06	3.2628e+06
3-Ketosphingosine	0.902515			443.842	340.302	metDNA	1.12074e+06	3.32917e+06	2.07486e+06	3.05059e+06	3.79096e+06	2.43361e+06	1.2188e+06	3.11807e+06	2.73304e+06	2.01524e+06	1.41196e+06	1.5751e+06	2.19236e+06	2.37952e+06	1.347e+06	1.3443e+06	1.93004e+06	1.57762e+06	2.59095e+06	2.99555e+06	1.60472e+06	2.77435e+06	3.03755e+06	2.22798e+06	2.74729e+06	1.83971e+06	2.61339e+06	2.11817e+06	2.0331e+06	2.2913e+06	1.96111e+06	762370	2.11534e+06	1.94106e+06	2.02465e+06	1.31942e+06	2.21401e+06	3.09007e+06	3.9843e+06	1.59562e+06	2.43326e+06	1.88082e+06	2.67637e+06
gamma-L-Glutamylputrescine	0.902432	Guanosine	-5.00809538388838	137.565	284.098	metDNA	3.01768e+06	3.9501e+06	3.76485e+07	3.24476e+07	5.96798e+06	3.03823e+06	3.16251e+07	5.39432e+07	2.53252e+07	3.15834e+07	9.96152e+07	3.29889e+07	3.07347e+07	2.74492e+07	4.42026e+07	1.33506e+07	4.14542e+07	1.1976e+07	5.57886e+06	2.49897e+07	2.54493e+07	1.25472e+07	1.44326e+07	2.39509e+07	4.63004e+07	6.05986e+07	3.48843e+07	6.05271e+06	4.54302e+07	4.88784e+07	4.05355e+07	4.91376e+07	5.01649e+07	3.3101e+07	1.35837e+08	4.27834e+07	1.1079e+07	3.84644e+07	6.13735e+07	4.62904e+07	2.98225e+07	6.60358e+07	5.03606e+07
3-Dehydrosphinganine	0.902401			422.446	342.318	metDNA	2.25504e+07	3.93884e+07	2.24152e+07	2.5927e+07	3.33e+07	2.59947e+07	1.54504e+07	3.46367e+07	2.14758e+07	2.13656e+07	2.5738e+07	1.73107e+07	1.80667e+07	2.36995e+07	1.89664e+07	2.09717e+07	1.9515e+07	1.66703e+07	3.52991e+07	2.55633e+07	1.7472e+07	2.64179e+07	3.14379e+07	1.87734e+07	2.02058e+07	1.80062e+07	2.55019e+07	3.43971e+07	2.96067e+07	2.51149e+07	2.81135e+07	1.60177e+07	2.28137e+07	2.10563e+07	2.04205e+07	1.62104e+07	2.89396e+07	3.89774e+07	4.96149e+07	1.74894e+07	2.25941e+07	3.27119e+07	2.13872e+07
Ser Phe	0.901561			171.549	253.117	MS2	84924.8	139217	2.09195e+06	2.20607e+06	1.02123e+06	1.04163e+06	4.21367e+06	1.2437e+06	4.5005e+06	3.94398e+06	4.39735e+06	7.11418e+06	1.30099e+07	8.59967e+06	6.58312e+06	1.74356e+06	7.94711e+06	4.15262e+06	3.35014e+06	8.4924e+06	6.98888e+06	6.32135e+06	5.42043e+06	100334	117775	66201.4	107083	100744	87288	124494	65745.7	83792.8	95948.3	75421.3	84907.6	97236	97878.3	82499.6	91700.7	56807.7	180817	33662.6	136309
Linoleamide	0.900282			403.361	280.262	MS2	2.37157e+08	1.15064e+08	1.25402e+08	1.14972e+08	4.18905e+08	2.91322e+08	9.56225e+07	1.5567e+08	3.08208e+08	1.40134e+08	3.12553e+08	2.73647e+08	2.83726e+08	3.24635e+08	1.02914e+08	1.32167e+08	1.65704e+08	3.11469e+08	3.46316e+08	1.15204e+08	2.7821e+08	3.03622e+08	4.25747e+08	2.89987e+08	3.29874e+08	9.84369e+07	3.31337e+08	1.03297e+08	1.29595e+08	1.22553e+08	8.98612e+07	2.21745e+08	1.10344e+08	8.93628e+07	2.72146e+08	7.7953e+07	1.18336e+08	3.52134e+08	1.71062e+08	2.46742e+08	3.25844e+08	2.98493e+08	8.58072e+07
8(R)-HPETE	0.899312			414.693	302.218	metDNA	17067.3	43533.6	135359	1.01219e+06	63069.5	20820.4	556746	1.14306e+06	3.41577e+06	1.9875e+06	1.71218e+06	3.0318e+06	5.7439e+06	2.89961e+06	3.49882e+06	1.79869e+06	3.42888e+06	8.54487e+06	490989	2.82775e+06	4.66487e+06	1.02235e+06	2.82152e+06	63111.7	4.25259e+06	238481	77725.4	0	8240.13	364722	934974	2.75657e+06	3.29582e+06	31146.4	34174.6	506613	5878.13	136662	1.27066e+06	897599	117570	941141	331862
Glu Asn Gln Glu	0.898997			285.595	517.19	MS2	14319.8	95179.2	3.13365e+06	8.45951e+06	1.97721e+06	191014	1.26007e+07	359457	1.41367e+07	3.73917e+07	4.45302e+06	1.97396e+07	1.42904e+07	2.68876e+07	1.00903e+07	6.93811e+06	1.88719e+07	4.16203e+07	1.15835e+07	7.14204e+06	1.44559e+07	1.22911e+07	5.34094e+06	0	3.06989e+06	68885.3	1.07857e+06	406935	353312	4.42194e+06	8408.42	462063	3.86145e+06	557715	1.78124e+06	2.29162e+06	0	93587.5	0	110280	6.45353e+06	3.96011e+06	2.11402e+06
13E,15E,18Z,20Z-pentacosatetraen-11-ynyl acetate	0.898221			543.353	399.323	MS2	556939	398037	993633	1.0913e+06	1.05637e+06	423367	5.30216e+06	2.22384e+06	1.03985e+06	3.56279e+06	5.34002e+06	2.28849e+06	2.34416e+06	2.75813e+06	2.71987e+06	1.30207e+06	5.16749e+06	1.35315e+06	729983	3.53072e+06	3.22543e+06	4.91629e+06	5.47648e+06	1.18372e+06	605016	314570	1.88202e+06	918070	1.11217e+06	880889	404085	568797	546649	589937	2.50638e+06	667916	875319	681385	723056	659863	2.86638e+06	1.86657e+06	860624
Cetraxate benzyl ester	0.89755			262.564	449.203	metDNA	0	331326	1.71686e+07	8.8623e+06	2.56394e+07	39911.5	4.61273e+07	2.97983e+07	2.56259e+08	7.94069e+07	2.83531e+07	1.51927e+06	1.6489e+08	2.38944e+07	9.61985e+07	2.35761e+07	5.5436e+06	1.86293e+08	1.13574e+08	8.39804e+07	4.34605e+08	2.07054e+08	5.0953e+08	238041	2.37021e+07	1.16465e+06	741536	4.75432e+06	8.84778e+06	6.80816e+07	515456	1.7215e+07	1.41987e+07	5.30153e+06	2.40875e+07	4.4743e+06	273133	2.70344e+06	814234	2.18916e+07	5.50125e+07	1.21656e+07	1.70537e+07
Latia luciferin	0.897146			357.426	254.21	metDNA	1.96256e+06	6.3465e+06	2.62675e+06	2.85511e+07	9.42383e+06	5.94832e+06	2.01386e+06	6.47455e+06	7.0229e+06	3.0333e+06	1.89325e+06	1.9232e+06	3.77065e+06	6.4416e+06	1.69896e+06	2.31171e+06	2.77563e+06	4.17636e+06	3.13662e+06	3.21499e+07	1.78531e+06	7.80724e+06	5.67102e+06	2.56895e+06	4.63014e+06	3.28398e+06	1.22406e+07	2.59731e+06	3.72327e+06	1.97328e+06	1.58685e+07	1.91901e+06	2.73303e+06	1.4826e+06	9.02424e+06	1.72869e+06	2.04232e+06	2.59595e+06	4.05196e+06	1.35133e+06	3.1633e+06	1.84702e+06	2.77383e+07
(R)-Pelletierine	0.897012			559.968	142.122	MS2	1.07057e+07	9.35281e+06	1.02656e+07	1.16355e+07	1.75941e+07	9.52964e+06	1.16221e+07	1.05685e+07	6.01859e+06	1.11899e+07	7.06762e+06	1.02271e+07	1.02544e+07	1.19231e+07	1.53044e+07	1.03783e+07	9.8178e+06	9.21069e+06	9.58038e+06	9.14766e+06	9.52431e+06	1.48662e+07	1.03887e+07	1.1192e+07	9.62512e+06	1.12868e+07	1.12546e+07	1.06643e+07	1.11359e+07	1.11044e+07	1.11928e+07	1.00242e+07	9.002e+06	8.53058e+06	9.99868e+06	1.49038e+07	1.0037e+06	9.72867e+06	9.50381e+06	1.22403e+07	9.43969e+06	1.21036e+07	9.68383e+06
Raffinose	0.895024			37.02	503.161	MS2	176733	349699	758999	1.471e+06	1.04717e+06	696613	1.72756e+06	707099	1.91449e+06	432419	3.84248e+06	3.70841e+06	3.37941e+06	8.85442e+06	1.19812e+07	2.48663e+06	8.49659e+06	1.81725e+06	5.25581e+06	1.86826e+06	8.6465e+06	2.93937e+06	3.04142e+06	943823	814103	847020	767991	433033	4.01327e+06	199753	287625	514543	11647.4	9.83951e+06	7.91774e+06	1.3932e+06	760938	571849	869202	6.75654e+06	2.67062e+06	7.89872e+06	8.00345e+06
13-epi-12-oxo Phytodienoic Acid	0.894858			350.628	291.196	MS2	282106	428680	1.42272e+06	3.75266e+06	683315	583649	6.58652e+06	3.67327e+06	2.52843e+07	4.13054e+06	6.14751e+06	2.03088e+07	9.55076e+06	2.27246e+07	1.6652e+07	1.06316e+07	2.50868e+07	9.37597e+06	4.82224e+06	2.07519e+07	3.45581e+07	1.12884e+07	5.51736e+06	1.05445e+06	1.11461e+07	877350	1.69852e+06	119680	929100	1.00927e+06	5.2989e+06	9.73402e+06	1.39606e+07	704868	892005	3.8384e+06	143609	1.29755e+06	7.78763e+06	7.84221e+06	1.71136e+06	3.81917e+06	2.22571e+06
3-Hydroxy-5-methyl-L-tyrosine	0.894237	Fenothiocarb	-1.11300557819579	171.869	254.121	metDNA	56685.1	25853	273254	170977	125714	170657	544219	97575.3	531353	499541	488910	888147	1.57979e+06	994931	827166	236393	1.06307e+06	333268	806525	987053	645409	816976	478184	59404	46510.9	21894.9	49452.3	12844.8	48046.3	23979.7	18132.4	23388.1	5904.06	30080	18224.1	18713.5	53556.8	41803.2	61686.3	57700.5	58407.2	27257.9	33225.2
2-Dehydro-3-deoxy-L-rhamnonate	0.894129			220.934	181.054	metDNA	54955.5	495826	1.54173e+06	3.87187e+06	2.23024e+06	36685.1	2.04839e+06	1.59691e+06	1.4679e+07	4.94439e+06	5.72311e+06	936649	1.2641e+07	3.64324e+06	4.45879e+06	1.40784e+06	1.15355e+06	6.02276e+07	9.46724e+06	2.81279e+07	1.73148e+07	1.18008e+07	1.91985e+07	827075	7.69594e+06	1.07489e+06	3.13107e+06	1.33187e+06	1.66792e+06	1.05099e+07	651831	2.66688e+06	8.92669e+06	4.4813e+06	6.30671e+06	1.22085e+06	258733	4.30565e+06	455286	1.62362e+06	4.2366e+06	4.72207e+06	2.60561e+06
His His Gly Cys	0.892916			376.93	453.165	MS2	1.29569e+07	1.53592e+07	1.12309e+07	9.68793e+06	9.88908e+06	1.22741e+07	4.86986e+06	1.04534e+07	2.94594e+06	2.32077e+06	4.64854e+06	6.38355e+06	8.00743e+06	5.51743e+06	3.7051e+06	4.12765e+06	4.96096e+06	1.34411e+06	6.76726e+06	5.02664e+06	3.94369e+06	3.66818e+06	2.69093e+06	1.27024e+07	1.39325e+07	1.01462e+07	1.25124e+07	1.20393e+07	9.92848e+06	6.12673e+06	1.53887e+07	1.03881e+07	1.10619e+07	1.16518e+07	1.04221e+07	1.10435e+07	1.32275e+07	1.17267e+07	1.35732e+07	9.06706e+06	9.58518e+06	1.09246e+07	4.62594e+06
Octanoic acid	0.891643			481.217	143.107	metDNA	2.80499e+07	5.68152e+07	2.57247e+07	5.57096e+07	1.64434e+08	1.07627e+07	2.48847e+07	6.0876e+07	8.7897e+07	7.35894e+07	7.5824e+07	3.02638e+07	2.59116e+07	3.86351e+07	7.43571e+07	8.36459e+07	2.38941e+07	3.00736e+07	2.73492e+07	8.53215e+07	1.95785e+07	6.85912e+07	1.15058e+08	2.67515e+07	2.66787e+07	2.65599e+07	2.59506e+07	5.93726e+07	8.81945e+07	3.18076e+07	7.5024e+07	9.98237e+07	5.72677e+07	2.82917e+07	1.18772e+08	1.83773e+08	7.17885e+07	2.56264e+07	2.75098e+07	2.69937e+07	2.76753e+07	6.71021e+07	8.68958e+07
Octadecanal	0.89146			540.452	311.312	metDNA	1.21985e+09	1.02999e+09	1.22378e+09	1.3444e+09	1.76437e+09	1.02892e+09	1.30239e+09	1.72553e+09	1.21733e+09	1.44777e+09	1.52644e+09	1.36106e+09	1.26255e+09	1.53006e+09	1.43099e+09	1.39642e+09	1.6001e+09	1.39565e+09	1.42373e+09	1.40626e+09	1.17095e+09	1.57972e+09	1.5325e+09	1.47817e+09	1.30802e+09	1.47891e+09	1.63484e+09	1.59046e+09	1.73105e+09	1.6507e+09	1.50361e+09	1.34189e+09	1.55351e+09	1.30708e+09	1.522e+09	1.2589e+09	1.71954e+09	1.72437e+09	1.53898e+09	1.42369e+09	1.47553e+09	1.95456e+09	1.44797e+09
Uridine	0.891417			92.7777	243.062	MS2	737927	1.01198e+06	3.26036e+06	4.6051e+06	1.37168e+06	637086	2.10223e+06	1.61743e+07	4.45767e+06	3.40384e+06	1.7373e+07	1.46245e+06	934510	2.56014e+06	3.76711e+06	1.33622e+06	5.05782e+06	321220	210564	794850	1.27183e+06	751765	724908	4.64386e+06	1.74175e+07	1.65173e+07	1.01481e+07	1.61134e+06	5.86905e+06	1.85807e+07	1.72945e+07	2.44138e+07	1.79459e+07	7.45585e+06	6.18666e+07	8.37085e+06	496462	1.14233e+07	2.3192e+07	1.62286e+07	9.06355e+06	1.8566e+07	1.83755e+07
(2R,4Z)-4-Hepten-2-ol	0.891206			34.2882	115.111	MS2	2.41079e+07	2.98195e+07	2.2001e+07	2.79609e+07	2.4557e+07	2.28647e+07	2.26203e+07	2.32735e+07	1.98829e+07	2.27503e+07	3.06317e+07	2.27717e+07	2.04365e+07	2.29228e+07	2.75149e+07	2.88272e+07	1.95228e+07	1.74793e+07	2.09377e+07	2.51251e+07	2.19606e+07	2.4801e+07	2.40736e+07	1.9263e+07	1.9138e+07	2.06504e+07	1.92557e+07	2.29983e+07	2.16108e+07	1.98252e+07	2.32906e+07	1.85192e+07	2.24699e+07	1.8504e+07	1.85513e+07	2.17017e+07	2.90219e+07	2.14508e+07	2.11061e+07	1.78912e+07	1.88346e+07	1.86762e+07	2.078e+07
Dodecylbenzenesulfonic acid	0.891174			359.805	325.184	MS2	1.17072e+08	4.05965e+08	1.56934e+08	1.85356e+08	1.79305e+08	9.57053e+07	3.489e+08	1.57762e+08	2.35541e+08	1.92833e+08	1.45161e+08	1.41494e+08	1.17219e+08	2.12758e+08	1.47604e+08	1.58002e+08	1.98728e+08	1.93157e+08	1.5964e+08	1.74932e+08	3.37295e+08	2.46768e+08	1.95581e+08	9.96775e+07	1.48406e+08	1.30168e+08	1.09305e+08	1.43585e+08	1.36468e+08	1.52509e+08	1.76838e+08	3.57023e+08	1.45027e+08	1.39819e+08	2.84985e+08	1.02149e+08	1.83077e+08	1.4022e+08	1.76926e+08	1.0179e+08	1.61746e+08	1.10809e+08	1.40922e+08
Phosphatidylethanolamine alkyl 16:0-22:6	0.891163			424.001	748.528	MS2	1.00469e+06	3.67836e+06	2.01864e+06	4.7873e+06	4.86857e+06	935120	1.00601e+06	3.22406e+06	4.60638e+06	2.49904e+06	2.90496e+06	829880	1.09922e+06	3.15279e+06	2.89548e+06	2.47296e+06	3.38055e+06	3.42405e+06	4.20473e+06	2.3187e+06	770246	3.23871e+06	2.73795e+06	2.90638e+06	1.48131e+06	2.70666e+06	2.20808e+06	3.42225e+06	509029	3.84225e+06	6.31454e+06	3.46572e+06	2.81995e+06	3.92174e+06	2.77516e+06	4.25497e+06	626876	4.1222e+06	2.33043e+06	1.6032e+06	4.14762e+06	4.27843e+06	4.22927e+06
Phosphatidylcholine lyso 20:4	0.891095			398.638	602.346	MS2	11172.8	54448.4	102166	236372	24375.3	59090	5.23862e+06	573197	8.02756e+06	4.01005e+06	2.63132e+06	1.571e+06	4.61126e+06	2.15123e+06	4.17804e+06	2.7797e+06	4.17617e+06	9.64029e+06	906248	1.01064e+06	4.26383e+06	2.49367e+06	2.15618e+06	135811	896482	250804	986993	0	489944	266094	239102	926416	1.2855e+07	394134	3.24306e+06	1.12543e+06	19926.5	359760	278469	494454	933266	724328	1.83475e+06
L-Methionine sulfone	0.890922			33.8576	182.047	MS2	451854	349544	966806	1.63238e+06	1.37032e+06	158196	805237	3.17909e+06	1.19001e+06	1.91595e+06	408963	2.73099e+06	799545	1.4459e+06	2.23097e+06	2.65586e+06	7.3099e+06	1.59669e+06	1.54297e+06	3.43914e+06	2.0084e+06	1.73379e+06	836229	3.4697e+07	4.24348e+07	2.56525e+07	5.59599e+07	1.80405e+07	2.35836e+07	2.06877e+07	3.98831e+07	7.43927e+07	2.30814e+07	1.90549e+08	1.8656e+07	3.08878e+07	1.50378e+06	1.40452e+07	1.79055e+07	3.70794e+07	2.25713e+07	7.41997e+07	3.47491e+07
3-Methylxanthine	0.890642			448.004	165.041	MS2	3.04711e+06	4.46818e+06	3.56969e+06	2.6713e+06	3.7691e+06	3.53053e+06	4.06325e+06	2.62932e+06	3.14098e+06	3.97918e+06	3.80867e+06	3.01235e+06	3.61196e+06	4.20539e+06	3.04973e+06	3.14887e+06	3.45606e+06	2.91314e+06	2.1296e+06	2.8274e+06	3.06663e+06	3.64563e+06	3.29108e+06	3.14843e+06	2.7393e+06	2.66209e+06	3.36304e+06	3.75344e+06	3.35696e+06	2.98773e+06	3.1271e+06	3.61444e+06	3.22759e+06	2.64779e+06	2.66305e+06	3.13754e+06	2.64073e+06	2.62393e+06	2.9468e+06	3.39397e+06	2.64799e+06	3.34298e+06	3.25445e+06
N-n-Hexanoylglycine methyl ester	0.890094			561.889	188.127	MS2	7.40498e+06	1.09466e+07	670433	8.53618e+06	1.46278e+07	8.62308e+06	8.14242e+06	6.75248e+06	5.73038e+06	7.90279e+06	9.85067e+06	9.48873e+06	8.08951e+06	1.01935e+07	1.02007e+07	6.96685e+06	9.74729e+06	6.4574e+06	6.75732e+06	8.58303e+06	1.34164e+07	5.36314e+06	6.94507e+06	9.23218e+06	616212	6.51439e+06	8.49726e+06	6.22714e+06	8.76346e+06	9.09001e+06	6.49028e+06	5.24136e+06	7.33617e+06	5.96167e+06	7.34185e+06	8.49294e+06	4.27101e+06	1.00407e+07	6.5645e+06	7.85696e+06	6.22242e+06	9.61121e+06	7.36128e+06
Phytosphingosine	0.889941			348.846	318.299	MS2	194762	688437	2.61482e+06	3.29205e+06	1.39497e+06	416464	6.52136e+07	4.62777e+06	1.04489e+08	4.89714e+07	5.40543e+07	1.45725e+07	1.76102e+07	1.49508e+07	2.52788e+07	4.55777e+07	3.42827e+07	3.80264e+07	1.83667e+07	9.53431e+06	3.73112e+07	4.00625e+07	2.15076e+07	3.1498e+06	8.958e+06	3.24013e+06	6.76104e+06	7.98409e+06	1.24506e+07	3.35221e+06	1.10683e+07	6.85178e+06	4.06843e+06	1.25888e+07	4.48335e+07	6.2277e+06	643132	1.93642e+06	2.2567e+06	6.17442e+06	7.43545e+06	8.39708e+06	2.20892e+07
cis-4-(1'-Hydroxynaphth-2'-yl)-2-oxobut-3-enoate	0.889808			243.657	262.062	metDNA	2468.06	0	5871.89	19857.8	58923.7	0	1.48127e+06	683473	2.1758e+06	1.43163e+06	999524	1.04831e+06	1.12367e+06	1.28081e+06	1.79899e+06	1.85437e+06	1.18438e+06	1.60626e+06	994607	1.0502e+06	4.78585e+06	2.21033e+06	3.31442e+06	6454.8	294580	0	3293.36	0	0	1.45279e+06	0	151067	208587	17887.5	33095.5	0	0	60359.9	0	103346	167809	67276.5	71703.7
Ile Ala Ala Ala	0.889761			166.429	345.211	MS2	0	0	57980.5	143772	13648.2	35230.1	1.48713e+06	562182	1.46857e+06	1.10712e+06	2.005e+06	1.4342e+06	3.28696e+06	9.06499e+06	7.75915e+06	1.39711e+06	2.68956e+06	1.53403e+07	1.18876e+07	5.9174e+06	2.29774e+07	1.03092e+07	7.47656e+07	15803.1	8038.58	6679.18	6516.29	78183.1	93422.3	43389.9	181739	27056.2	6763.9	593279	505392	36274.6	0	0	10212	25320.1	70470.7	221199	35253.7
(E,E)-3,7,11-Trimethyl-2,6,10-dodecatrienyl nonanoate	0.889645			326.255	363.328	MS2	3.93158e+06	9.34127e+06	2.0082e+06	8.78307e+06	4.66721e+06	4.77558e+06	4.85222e+06	5.43394e+06	4.55033e+06	3.72111e+06	5.22239e+06	4.98089e+06	4.43509e+06	4.57081e+06	1.74236e+06	2.89362e+06	3.21315e+06	2.97737e+06	2.06846e+06	4.92347e+06	4.14507e+06	4.72296e+06	2.70596e+06	3.49132e+06	3.93052e+06	5.19024e+06	4.65959e+06	4.63729e+06	3.34185e+06	1.64833e+06	6.56024e+06	4.82696e+06	2.49237e+06	4.57987e+06	5.91466e+06	5.12758e+06	3.42381e+06	3.19688e+06	5.38893e+06	4.64396e+06	3.90959e+06	2.8632e+06	3.43317e+06
m-Xylene	0.88949			376.7	107.085	MS2	4.80076e+06	4.80021e+06	6.49339e+06	7.33937e+06	5.29965e+06	4.71249e+06	5.30589e+06	5.91349e+06	1.18593e+07	4.72363e+06	5.0067e+06	4.99614e+06	4.8526e+06	6.30853e+06	5.42374e+06	5.67474e+06	5.09232e+06	4.58805e+06	5.38155e+06	5.48009e+06	5.62887e+06	6.07912e+06	7.52482e+06	4.75166e+06	4.68923e+06	4.47525e+06	5.04931e+06	4.60317e+06	5.04128e+06	5.11985e+06	5.28595e+06	5.08641e+06	5.0223e+06	4.8002e+06	5.44327e+06	4.8526e+06	5.18702e+06	4.87343e+06	4.5807e+06	4.50912e+06	5.13001e+06	5.42804e+06	4.6808e+06
3',5'-Cyclic GMP	0.889339			110.379	345.043	metDNA	3.12444e+06	2.78036e+06	671452	1.15134e+06	404040	2.74233e+06	438803	2.83121e+06	439159	4.63419e+06	343815	527509	708740	998818	771400	3.18137e+06	669374	529159	1.07465e+06	864176	1.31055e+06	701056	495587	2.87791e+06	2.79406e+06	2.71561e+06	64745.6	2.83589e+06	195661	2.88798e+06	2.49955e+06	2.59881e+06	2.70302e+06	2.65043e+06	606625	2.52719e+06	2.85774e+06	2.71049e+06	2.85501e+06	2.51197e+06	2.98803e+06	2.4543e+06	2.72996e+06
Thiabendazole	0.889323			177.975	202.043	MS2	6.23078e+07	5.6191e+07	7.44677e+07	7.39088e+07	6.6211e+07	6.38321e+07	7.7395e+07	8.30105e+07	7.69322e+07	8.31691e+07	7.66445e+07	7.80445e+07	7.84806e+07	8.03507e+07	7.87961e+07	8.58676e+07	8.23197e+07	7.58105e+07	8.48875e+07	7.79765e+07	6.91138e+07	7.74599e+07	7.19588e+07	8.69548e+07	8.83672e+07	8.36664e+07	8.36013e+07	8.32228e+07	8.05861e+07	8.11645e+07	8.46225e+07	8.3109e+07	8.49362e+07	8.56998e+07	8.67312e+07	8.24072e+07	8.23219e+07	7.90472e+07	8.72664e+07	8.37368e+07	8.57906e+07	8.53721e+07	8.34321e+07
Adenosine-3'-monophosphate	0.888581			62.2578	346.055	MS2	0	3651.24	25920.8	20603.1	13753	6838.02	68056.5	95440.3	329487	370408	215597	140023	418289	73841.9	517993	430426	457175	695068	138490	366193	626701	132074	408278	3.53044e+07	1.75907e+07	6.35716e+06	2.84061e+07	1.80283e+06	9.32919e+06	1.18684e+07	3.40752e+07	2.95153e+07	5.00117e+06	8.1148e+07	3.95554e+07	2.1133e+07	2.93951e+06	1.72468e+07	5.58219e+06	6.09966e+07	7.42097e+06	5.85411e+07	2.48514e+07
3-Dimethylallyl-4-hydroxymandelic acid	0.887875			282.896	237.105	metDNA	194831	2.26102e+06	5.89705e+07	1.14381e+08	4.38882e+07	841796	1.88804e+08	1.16763e+07	7.54809e+08	4.71244e+08	1.33247e+08	1.6266e+08	3.82997e+08	2.40959e+08	3.59709e+08	2.90667e+08	2.30323e+08	4.57904e+08	3.07484e+08	2.19448e+08	5.21106e+08	5.32341e+08	3.64395e+08	2.83895e+06	3.25857e+07	9.37181e+06	2.31298e+07	1.39479e+07	1.93453e+07	9.38062e+07	3.89861e+06	1.93702e+07	3.73566e+07	1.90789e+07	5.90765e+07	2.96388e+07	2.051e+06	6.79054e+06	3.26149e+06	1.06831e+07	1.20784e+08	4.03378e+07	3.73871e+07
Leukotriene A4	0.887759	Argiotoxin 659	-1.61382305666172	529.581	660.429	metDNA	1.27702e+06	1.78829e+06	2.24125e+06	2.28197e+06	2.1262e+06	4.58986e+06	1.25064e+06	123618	380608	1.01242e+06	525272	538542	133968	992989	294192	81352.7	1.43045e+06	26231.8	0	8718.42	65403.6	0	126050	0	5780.84	9286.64	0	0	0	0	0	0	0	0	0	12289	0	0	0	0	0	7900.84	0
Aminoacetaldehyde	0.886921	L-2,4-Diaminobutanoate	1.73413799115189	377.228	119.082	metDNA	927096	4.47989e+07	959696	5.33573e+07	3.92881e+07	843129	737469	919813	822259	4.47709e+07	726021	665738	750654	4.37782e+07	655196	4.69391e+07	3.79557e+07	4.63274e+07	3.86879e+07	3.86861e+07	5.96189e+07	4.22447e+07	899583	3.28041e+07	4.19913e+07	915626	3.73934e+07	826803	793133	966375	864101	704551	880356	3.43294e+07	1.046e+06	1.04445e+06	3.75708e+07	781439	1.05163e+06	779984	934106	3.90445e+07	1.87117e+07
Leucyl-Tyrosine	0.886861			142.634	295.149	MS2	32382.3	14191.2	16271.7	25428	23941.5	30285.4	31220	491049	187234	235027	929887	281426	986399	291500	246778	127894	234876	201312	606521	480181	616387	246544	573838	30111.3	24192.2	33461	15915.4	21380.7	17160.7	29907.9	0	12012	6934.67	11196.1	29178.4	31165.9	36336.9	12228.8	21553.8	12010.4	397349	10783.5	5880.89
Deoxyinosine	0.886843			140.671	251.078	MS2	65641.3	143594	388113	249343	321519	350885	76204.3	2.69506e+06	181115	566993	1.6192e+06	71251.2	203705	2.59675e+06	472114	165676	379988	118490	169477	2.73042e+06	185871	51214.8	1.59858e+06	288935	3.68844e+06	1.00473e+06	1.32355e+06	80982	3.6428e+06	4.20294e+06	501871	4.98482e+06	691970	1.47791e+06	1.47005e+07	3.65397e+06	732314	777962	2.1716e+06	6.32595e+06	2.04063e+06	1.99589e+07	5.56801e+06
Valyl-Proline	0.886456			148.481	215.138	MS2	1.00764e+06	624969	6.37325e+06	4.77205e+06	808715	975039	2.09869e+07	4.58275e+06	5.3596e+07	2.18497e+07	2.18499e+07	1.39644e+07	1.62212e+07	1.0436e+07	1.86045e+07	3.29584e+06	2.73418e+07	8.11499e+06	3.56343e+07	3.21538e+07	7.63576e+06	2.49835e+07	1.11927e+07	865978	770991	599443	656034	89678.1	688817	738594	841365	155528	546398	832187	904304	219498	704362	584132	777352	802407	849250	256214	828549
Leu Asn Leu	0.886071			208.84	359.227	MS2	0	0	555918	1.18522e+06	148716	66389.6	6.2601e+06	5.27445e+06	8.85308e+06	3.49895e+06	5.5475e+06	3.96652e+06	1.04307e+07	1.28617e+07	1.26154e+07	3.00246e+06	6.0924e+06	8.67847e+06	5.49966e+06	8.05829e+06	1.12785e+07	7.1747e+06	7.05421e+06	0	11271.1	0	0	0	14913.4	47276.6	0	0	0	0	131402	0	5954.73	0	0	4747.86	127717	20615.7	42626.3
Ala Leu Leu	0.885686			212.589	316.221	MS2	11852	20543.7	704568	1.59958e+06	402790	245204	5.40961e+06	3.52167e+06	1.92075e+06	2.56194e+06	6.1996e+06	2.14938e+06	1.82809e+07	1.92351e+07	6.25634e+06	2.25478e+06	5.96546e+06	6.17891e+07	1.1738e+07	1.61218e+07	3.50236e+07	1.09286e+07	2.73029e+07	0	0	0	0	5346.55	5351.24	54619.2	12904.7	0	5097.73	5189.04	16598.2	10645.8	5544.1	0	4391.04	10638.3	74208.1	31947.1	6765.35
Phe Trp	0.885402			229.289	352.164	MS2	8061.93	6259.93	49406.4	95982.3	14660.9	11526.7	1.9285e+06	11601.9	1.54521e+06	554375	637064	1.7062e+06	5.22222e+06	4.8631e+06	8.1509e+06	697682	2.15606e+06	3.02077e+06	1.89674e+06	1.40274e+06	7.94964e+06	3.57718e+06	5.28003e+06	5841.04	21539.6	0	0	8257.42	6903.87	0	8053.23	5688.82	0	0	7045.08	0	0	6008.32	7969	0	0	6991.99	6134.02
3-hydroxy-hexadecanoic acid	0.885334			387.492	271.227	MS2	1.1484e+07	6.3316e+06	9.78791e+06	5.68551e+06	4.06731e+06	1.21408e+07	4.03025e+07	3.90172e+07	5.00943e+07	5.30509e+07	2.47405e+07	5.67304e+07	1.44678e+07	7.53896e+07	7.01414e+07	1.29047e+07	8.43712e+07	7.49577e+07	1.16495e+07	4.82968e+06	4.44767e+07	8.48254e+06	6.23744e+06	3.44969e+06	5.61364e+06	9.6273e+06	1.02277e+07	6.56946e+06	1.04291e+07	1.56155e+07	1.85941e+07	6.93812e+06	3.66664e+06	6.03471e+06	7.63109e+06	4.36081e+06	1.89331e+07	6.20506e+06	4.59565e+06	1.46482e+07	6.68148e+06	7.18865e+06	2.3782e+07
LARIXOL ACETATE	0.885249			509.627	349.272	MS2	0	0	0	0	0	0	1.24375e+07	243733	5.47683e+06	3.02516e+07	2.25336e+07	3.84856e+06	1.15066e+07	8.42786e+06	1.21429e+07	2.78033e+06	1.16238e+07	2.1727e+07	1.54845e+06	4.11789e+06	1.97479e+07	5.20774e+06	1.20781e+07	0	3.44843e+06	249477	130509	0	119621	32588.2	0	888118	3.37094e+06	96413	3.8265e+06	618487	0	0	0	660880	288182	0	2.32058e+06
Polyneuridine aldehyde	0.884691			247.451	372.141	metDNA	0	0	0	0	0	0	821957	2.24546e+06	5.47911e+06	3.21767e+06	628323	1.08394e+06	713900	17570.9	1.74327e+06	1.2758e+06	451548	0	1.58995e+06	7.91541e+06	569539	4.3856e+06	6.26557e+06	0	18493.8	0	3906.36	0	0	182177	0	1.09272e+06	1.40088e+06	30974.1	8621.39	0	2872.52	16183	0	0	20421.2	203199	68774.4
2,4-dimethylphenylformamid	0.884563			633.998	150.091	MS2	2.07584e+06	1.19867e+07	1.19826e+07	1.69126e+07	3.95018e+07	3.14956e+07	3.62382e+07	3.67871e+07	1.22104e+07	2.96909e+07	1.84359e+07	2.17146e+07	3.054e+07	8.8757e+06	1.4772e+07	1.21575e+07	6.28806e+06	2.73159e+07	2.14158e+07	1.66927e+07	8.52725e+06	1.81015e+07	1.86226e+07	3.09093e+07	3.14398e+07	1.30116e+07	1.41239e+07	1.0801e+07	1.52967e+07	1.06917e+07	1.56397e+07	1.12059e+06	1.69175e+07	9.36759e+06	9.96254e+06	9.35324e+06	2.78535e+07	1.00087e+07	1.56422e+07	2.65055e+07	3.85233e+07	1.30263e+07	3.68208e+07
N-Acetyl-D-mannosamine 6-phosphate	0.884181	Salicin 6-phosphate	-10.5771622053645	228.204	367.075	metDNA	0	0	0	0	0	0	0	6219.83	0	0	0	6948.07	6084.99	0	6482.69	0	13386.3	9859.91	0	0	21684.3	4900.95	0	26005.1	499814	118835	99363.4	0	7462.71	1.7912e+06	917185	112793	30892.5	263283	1.42787e+06	559162	0	56481.1	205116	267018	233835	307463	821859
2,4-Diketo-3-deoxy-L-fuconate	0.883581	Nornitrogen mustard	-20.9974293266781	272.439	141.017	metDNA	4.18223e+07	9.33937e+06	1.11495e+08	8.78959e+07	4.55932e+07	7.04852e+07	3.60055e+07	1.42977e+08	1.40421e+07	4.63078e+07	8.67149e+07	8.48275e+07	5.10824e+07	6.64286e+07	5.21924e+07	9.21233e+07	6.72619e+07	2.71176e+06	3.28834e+07	7.71045e+07	1.5453e+07	1.33671e+07	4.12692e+07	1.24377e+08	1.36177e+08	1.34662e+08	9.93613e+07	1.37402e+08	1.10724e+08	1.00013e+08	5.51523e+07	1.5663e+08	9.68718e+07	1.18195e+08	1.18298e+08	1.37275e+08	9.18973e+07	4.89951e+07	1.17292e+08	6.33687e+07	3.7548e+07	1.25401e+08	5.25925e+07
Oleic acid	0.883053			521.572	281.248	MS2	5.26343e+06	3.11085e+06	7.05568e+06	1.12866e+07	3.38618e+06	2.8162e+06	7.97686e+07	1.37758e+07	6.35503e+07	3.63347e+07	9.69897e+07	4.70044e+07	3.84181e+07	7.07769e+07	8.0357e+07	4.86541e+07	9.58672e+07	4.13772e+07	1.86359e+07	1.73784e+07	5.87699e+07	4.42739e+07	1.7129e+07	6.36322e+06	6.61541e+06	6.0233e+06	5.16527e+06	2.92948e+06	4.3086e+06	3.27171e+06	5.37864e+06	6.04644e+06	9.06198e+06	5.36744e+06	1.00179e+07	4.71738e+06	4.53429e+06	4.03783e+06	6.74943e+06	7.02425e+06	6.49642e+06	5.81944e+06	6.11307e+06
Cys Gly Val Met	0.882987			350.159	409.16	MS2	1.78528e+08	1.73075e+08	1.16413e+08	8.72417e+07	1.07692e+08	1.63068e+08	3.05352e+07	1.15336e+08	1.82388e+07	1.57379e+07	5.09369e+07	4.32137e+07	2.25915e+07	2.59971e+07	1.72594e+07	2.18324e+07	1.15294e+07	1.78787e+07	1.89267e+07	2.68395e+07	1.23027e+07	1.51912e+07	1.40408e+07	1.654e+08	1.24665e+08	1.18802e+08	1.34896e+08	1.36329e+08	1.08916e+08	6.63422e+07	1.63437e+08	1.02732e+08	9.23595e+07	1.23371e+08	8.37214e+07	1.26232e+08	1.75034e+08	1.29856e+08	1.55262e+08	1.031e+08	5.30408e+07	1.07172e+08	5.80106e+07
5-Hydroxyconiferyl alcohol	0.882451			237.399	195.069	metDNA	194250	824621	7.88993e+06	2.40756e+07	1.38093e+07	133399	7.43357e+06	3.23499e+06	1.10178e+08	2.95318e+07	2.48805e+07	1.33223e+06	4.79022e+07	1.60156e+07	3.27517e+07	8.04742e+06	2.06501e+06	3.43541e+08	8.0195e+07	9.35423e+07	1.20142e+08	6.32382e+07	8.97942e+07	2.39542e+06	2.59779e+07	4.21283e+06	1.41644e+07	5.93917e+06	7.41456e+06	1.85857e+07	5.73099e+06	9.85055e+06	4.70945e+07	2.08153e+07	3.28574e+07	5.93312e+06	877935	1.60448e+07	3.10212e+06	6.57243e+06	3.56078e+07	2.55362e+07	1.31666e+07
PC(O-8:0/O-8:0)	0.881949			437.161	482.358	MS2	1.71292e+06	1.13429e+06	4.35095e+06	2.60772e+07	1.95636e+06	1.62744e+06	2.49009e+08	3.02897e+07	1.60659e+08	6.74345e+08	3.64827e+08	5.58509e+07	9.24554e+07	1.12432e+08	1.0771e+08	5.26002e+07	2.16954e+08	8.61846e+07	1.53132e+07	2.26625e+07	1.00389e+08	3.36416e+07	7.38391e+07	4.25777e+06	8.46364e+07	2.53511e+07	1.00589e+07	4.2118e+06	5.89827e+06	7.69551e+06	1.36109e+07	3.74376e+07	1.52245e+08	1.33926e+07	1.32801e+07	6.09529e+06	1.58301e+06	6.8359e+06	4.96769e+06	7.16408e+06	1.90804e+07	1.34757e+07	1.29643e+07
Phe Gly Ile	0.881942			226.077	336.19	MS2	0	0	59556.2	229858	11485.5	6475.3	5.02646e+06	916551	2.23707e+06	3.22438e+06	2.56352e+06	2.0921e+06	5.91364e+06	6.32575e+06	6.02623e+06	1.08021e+06	2.87172e+06	1.20744e+07	4.24099e+06	6.51743e+06	1.26538e+07	4.2521e+06	1.26119e+07	0	5059.51	0	7701.32	0	196513	7075.11	6215.77	5920.31	0	0	1.56323e+06	136689	5601.67	0	0	31310	48652.2	5430.56	79180.2
DL-Phenylalanine	0.88156			150.707	166.086	MS2	2.09914e+07	3.0949e+07	2.87313e+08	2.94778e+08	1.59173e+08	1.15712e+08	4.85806e+08	7.43119e+08	1.06619e+09	4.59849e+08	1.02816e+09	3.6159e+08	1.48364e+09	8.31169e+08	7.46004e+08	2.10634e+08	6.16549e+08	2.06092e+09	7.1314e+08	8.9966e+08	1.36829e+09	9.03208e+08	1.58086e+09	2.08743e+08	2.32002e+08	3.90379e+08	2.64387e+08	8.99775e+07	2.4488e+08	3.29676e+08	6.66151e+08	3.44445e+08	1.99152e+08	5.26421e+08	9.71417e+08	1.82199e+08	7.89438e+07	1.98729e+08	2.65095e+08	3.12667e+08	2.23532e+08	6.13535e+08	3.73366e+08
1-Hexen-1-ol	0.881125			375.64	101.096	MS2	2.58794e+07	2.37857e+07	4.61908e+06	3.01656e+06	4.77173e+06	3.00228e+07	2.56858e+07	2.70206e+06	2.11631e+07	2.12968e+07	2.11663e+07	2.61271e+07	1.71787e+06	2.26626e+07	2.1509e+07	2.1079e+07	2.82735e+07	4.78296e+06	2.83363e+06	2.1751e+07	2.61326e+07	3.04635e+06	2.15314e+07	2.9715e+07	2.9687e+07	2.54948e+07	2.50274e+07	2.35363e+07	2.32025e+07	2.3915e+07	3.03092e+06	1.98631e+06	2.28655e+07	3.77084e+06	2.10854e+07	2.34949e+07	2.45776e+06	2.38608e+07	3.029e+07	2.35737e+06	2.74115e+06	2.32123e+07	2.35924e+07
Adifoline	0.881122			350.187	425.134	MS2	1.83568e+07	1.87581e+07	1.14215e+07	8.6107e+06	1.10345e+07	1.74017e+07	2.56302e+06	1.24279e+07	817771	453708	5.45031e+06	4.41555e+06	1.41581e+06	1.89124e+06	914935	1.31316e+06	1.68101e+06	1.02244e+06	1.3168e+06	2.44585e+06	1.25602e+06	696891	657053	1.96965e+07	1.5344e+07	1.39528e+07	1.49104e+07	1.43994e+07	1.15726e+07	7.19012e+06	1.94773e+07	1.19523e+07	9.97149e+06	1.40142e+07	9.50093e+06	1.42522e+07	1.95829e+07	1.49178e+07	1.88633e+07	1.19521e+07	6.3189e+06	1.20441e+07	6.43859e+06
D-Mannose	0.881053			140.157	232.059	metDNA	65510.1	158951	1.63223e+06	1.65429e+06	984576	701363	2.41517e+06	3.71874e+06	3.00762e+06	2.36685e+06	4.62125e+06	1.94423e+06	5.34054e+06	2.04128e+06	3.46201e+06	1.23902e+06	3.07703e+06	2.3883e+06	3.18399e+06	4.03878e+06	1.77141e+06	3.46187e+06	4.64042e+06	1.14109e+06	1.34452e+06	2.25422e+06	1.53697e+06	524537	1.41549e+06	1.82941e+06	3.74231e+06	1.94889e+06	1.15968e+06	2.76153e+06	4.2483e+06	1.15694e+06	468263	1.23504e+06	1.49657e+06	1.73738e+06	1.27129e+06	2.91052e+06	2.10785e+06
Ile Phe Gln Glu	0.880943			540.47	536.27	MS2	3.84921e+06	7.19032e+06	9.57103e+06	1.24458e+07	1.11291e+07	6.97729e+06	8.80913e+06	228306	4.86045e+06	6.23228e+06	4.43221e+06	5.09987e+06	5.57852e+06	6.33755e+06	4.51706e+06	1.35095e+06	1.14026e+07	856912	0	153366	937171	21646.1	2.18669e+06	249814	35477.9	21355.7	169094	17894.1	242019	0	0	0	0	191024	228561	0	0	0	0	0	0	0	0
PC(O-16:1(1E)/0:0)	0.880862			401.03	480.342	MS2	271208	62735.6	393654	2.67465e+06	46031.5	456139	3.75905e+07	4.05879e+06	2.03301e+07	5.60547e+07	5.05243e+07	9.36494e+06	1.02518e+07	1.974e+07	2.05003e+07	8.4832e+06	3.28225e+07	1.10951e+07	2.42741e+06	2.6806e+06	9.68984e+06	3.70115e+06	5.53618e+06	229962	1.45656e+07	3.23651e+06	700862	35549.8	762674	941201	1.80746e+06	4.66239e+06	2.08701e+07	1.85078e+06	1.87594e+06	1.26856e+06	347375	1.09362e+06	518743	3.61106e+06	3.66877e+06	2.25692e+06	1.72374e+06
Acetoin	0.880482			310.351	111.039	metDNA	1.89179e+08	1.73663e+08	1.86527e+08	1.72894e+08	1.76085e+08	1.76828e+08	3.49702e+08	1.70539e+08	8.17449e+07	1.1694e+08	1.53886e+08	1.80595e+08	8.18282e+07	1.38784e+08	3.57879e+08	1.81292e+08	1.41385e+08	4.50073e+07	1.03069e+08	1.15152e+08	7.71538e+07	7.76162e+07	6.74132e+07	1.59038e+08	1.15324e+08	8.64137e+07	9.02859e+07	1.72389e+08	1.22667e+08	1.23733e+08	1.36794e+07	7.55392e+07	2.06726e+08	1.02796e+08	1.71948e+07	2.03795e+08	1.81901e+08	7.50181e+07	6.07386e+07	7.53267e+07	3.90654e+08	9.45226e+07	1.81073e+08
Se-Methyl-L-selenocysteine	0.880404			133.86	234.975	metDNA	1.10558e+07	2.31204e+07	7.43176e+06	2.0982e+07	2.41719e+07	1.70008e+07	1.20403e+07	3.08642e+07	1.83622e+07	2.88862e+07	1.41332e+07	1.76841e+07	3.8416e+07	1.88985e+07	1.87055e+07	2.00319e+07	1.50057e+07	1.63272e+07	3.94306e+07	2.15739e+07	2.14019e+07	1.7959e+07	2.36648e+07	1.15418e+07	2.71429e+07	2.34644e+07	3.77793e+07	8.58255e+06	1.01707e+07	1.37419e+07	1.19709e+07	1.37612e+07	1.45209e+07	3.57423e+07	2.28984e+07	1.05855e+07	1.14603e+07	1.1297e+07	1.4374e+07	2.76815e+07	4.33084e+07	3.34875e+07	4.63158e+06
gamma-L-Glutamyl-L-cysteine	0.880225			95.7114	287.01	metDNA	2.2563e+06	1.79054e+06	1.75137e+06	2.45173e+06	2.0455e+06	1.76127e+06	2.96681e+06	2.1465e+06	1.20546e+07	8.01951e+06	3.37209e+06	2.01349e+06	1.2575e+07	3.38741e+06	1.00783e+07	2.32385e+06	3.05487e+06	3.66891e+07	8.46615e+06	8.08668e+06	5.18709e+07	1.41363e+07	2.11714e+07	2.58199e+06	3.07983e+06	1.81258e+06	1.94225e+06	1.61278e+06	2.06294e+06	2.32261e+06	1.89542e+06	1.71445e+06	2.36675e+06	1.88001e+06	2.95804e+06	1.54265e+06	2.08197e+06	7.68028e+06	1.97745e+06	1.58392e+06	1.92522e+06	1.90307e+06	1.97737e+06
Colneleate	0.88003			386.308	316.199	metDNA	61270.2	273917	348729	993992	160181	798811	624460	2.1403e+06	3.83101e+06	2.4656e+06	3.05183e+06	1.96659e+06	7.51848e+06	2.14128e+06	3.46689e+06	3.19937e+06	3.04502e+06	1.5596e+07	1.10621e+06	4.47311e+06	7.13555e+06	1.83378e+06	3.20737e+06	265538	5.10025e+06	2.84639e+06	1.59373e+06	0	264289	345006	1.95922e+06	1.51121e+07	3.95145e+06	392025	91974.3	890145	244938	2.84479e+06	2.70567e+06	2.78644e+06	207556	1.83053e+06	1.83709e+06
Methionyl-Proline	0.879146			161.565	247.11	MS2	13286.2	32775.9	1.10003e+06	2.0337e+06	701218	313614	7.86095e+06	1.7255e+07	1.14553e+07	8.97378e+06	2.83797e+06	8.28562e+06	1.2514e+07	4.67226e+06	7.78051e+06	1.20619e+06	5.23801e+06	9.8458e+06	1.4437e+07	1.43024e+07	7.25034e+06	1.3595e+07	1.47316e+07	1.87847e+06	5.72676e+06	3.61523e+06	3.03599e+06	423641	1.09105e+06	1.29982e+06	196043	242783	1.02552e+06	1.00102e+06	135294	2.19706e+06	984174	3.66695e+06	5.47725e+06	2.2571e+06	2.59966e+06	1.69602e+06	3.45318e+06
2S-amino-octadeca-4E,6E-diene-1,3R-diol	0.878464			443.842	298.273	MS2	7.02638e+07	1.08037e+08	8.52611e+07	9.98512e+07	1.27071e+08	8.51088e+07	5.68921e+07	1.11051e+08	8.91192e+07	6.6539e+07	5.52967e+07	6.64146e+07	8.27365e+07	8.41585e+07	6.30135e+07	6.08446e+07	8.06137e+07	7.19043e+07	9.20148e+07	8.76505e+07	6.29819e+07	9.7755e+07	1.05723e+08	8.06565e+07	9.32679e+07	7.30583e+07	9.69919e+07	6.14187e+07	8.38899e+07	6.84042e+07	7.47104e+07	6.36731e+07	6.12833e+07	5.79582e+07	7.58178e+07	5.75603e+07	7.59056e+07	8.72613e+07	1.44996e+08	6.76659e+07	8.84386e+07	7.98409e+07	8.82847e+07
Pentanoate	0.878162			707.615	101.061	MS2	1.84365e+06	2.91928e+06	1.87275e+06	6.8898e+06	3.86406e+06	2.40634e+06	1.86326e+06	3.0797e+06	4.24595e+06	5.9671e+06	1.01221e+06	1.45838e+06	2.75282e+06	2.63217e+06	2.02954e+06	3.0379e+06	2.15827e+06	3.40369e+06	2.47358e+06	3.58525e+06	2.15959e+06	3.08555e+06	3.24773e+06	2.22049e+06	2.27425e+06	1.98258e+06	2.41316e+06	2.74465e+06	2.83361e+06	4.279e+06	3.91219e+06	4.48083e+06	1.4824e+06	2.82722e+06	3.07084e+06	6.18108e+06	4.2775e+06	4.36058e+06	3.38919e+06	2.61243e+06	2.7844e+06	5.45322e+06	3.54803e+06
8-hydroxy-2'-deoxy Guanosine	0.877756			100.32	284.098	MS2	0	5824.91	6766.47	6038.44	0	5098.6	865710	100088	22407.3	750032	1.19082e+06	2.34859e+06	6.06028e+06	2.14347e+06	3.17921e+06	2.42806e+06	3.30915e+06	992776	198377	9.0289e+06	4.87117e+06	1.30439e+06	1.2278e+06	7063.3	0	0	7259.5	0	0	0	0	0	0	6344.73	12281.5	0	0	0	0	0	0	7053.38	0
(5Z,7E,9E,14Z,17Z)-Eicosapentaenoic acid	0.877587	Rhein	-24.9451059809743	458.423	283.206	metDNA	192687	148697	122395	145916	168975	136838	7.06842e+06	178243	1.33733e+06	761786	1.18463e+06	4.12275e+06	1.83804e+06	3.46562e+06	8.20697e+06	5.28666e+06	4.67795e+06	1.09816e+06	1.13683e+06	238962	6.08427e+06	3.31924e+06	925582	124168	157757	155488	101897	161167	187665	130756	251531	147703	182173	78451.4	141951	151750	201133	128160	162613	121070	196918	172184	117204
3-Methyl-L-tyrosine	0.877563	L-Tyrosine methyl ester	-3.46342156798814	162.205	196.096	metDNA	1.7514e+06	1.45566e+06	317867	1.2536e+06	1.54315e+06	1.96959e+06	651646	434999	813192	508186	495999	733993	717914	815842	607630	1.10178e+06	716327	388409	362988	593191	1.47552e+07	760525	455354	1.81804e+06	367238	252088	1.72883e+06	1.4798e+06	1.2379e+06	1.54948e+06	1.31387e+06	350166	1.32199e+06	871371	804325	1.38565e+06	254500	1.65058e+06	343057	1.76632e+06	381544	1.22788e+06	1.45256e+06
Thioperamide	0.876926			350.47	291.163	MS2	1.1755e+07	1.48298e+07	3.25125e+07	4.56876e+07	1.64455e+07	1.58466e+07	1.13985e+07	2.18027e+07	2.18001e+07	2.61035e+07	6.83884e+07	1.47116e+07	1.90179e+06	3.53744e+06	3.84722e+06	3.03766e+06	1.20639e+07	2.80554e+06	1.6451e+06	1.65769e+06	2.97682e+06	3.97524e+06	1.98718e+06	1.08372e+06	907732	299401	996086	119713	528919	5.87521e+06	147667	9.02604e+06	1.06582e+06	670457	686503	3.61096e+06	143459	1.19982e+06	7.91881e+06	7.34704e+06	344139	3.63145e+06	317143
threo-3-Hydroxy-L-aspartate	0.876446			126.107	201.025	metDNA	7.92705e+07	1.3578e+08	2.45052e+08	1.50173e+08	2.33336e+08	2.43949e+08	3.0184e+08	2.29393e+08	3.10872e+08	4.20817e+08	1.27491e+08	5.09213e+08	3.44982e+08	2.82781e+08	3.6718e+08	8.15216e+07	2.86043e+08	1.1967e+09	4.11414e+08	3.51947e+08	9.16079e+08	6.69568e+08	4.37299e+08	2.5916e+08	2.47048e+08	2.41131e+08	2.51254e+08	1.46278e+08	2.45582e+08	2.37725e+08	2.463e+08	6.95038e+07	9.44485e+07	1.45526e+08	8.24343e+07	2.309e+08	2.49136e+08	1.07098e+08	2.4611e+08	2.33003e+08	2.35736e+08	2.35011e+08	2.35815e+08
3-(1-Pyrrolidinyl)-2-butanone	0.876054			643.077	142.122	MS2	1.04975e+07	9.60066e+06	7.69064e+06	1.04563e+07	8.07643e+06	9.68734e+06	9.91267e+06	7.59801e+06	8.59538e+06	8.12498e+06	9.4711e+06	8.0745e+06	7.96192e+06	7.557e+06	9.74768e+06	1.05339e+07	8.65002e+06	7.40847e+06	7.72924e+06	1.05836e+07	7.80726e+06	9.89442e+06	8.08753e+06	7.75464e+06	8.43012e+06	9.99353e+06	9.81915e+06	9.32179e+06	9.37505e+06	8.4317e+06	8.01249e+06	7.36573e+06	1.09063e+07	9.00722e+06	1.09233e+07	9.49714e+06	8.80066e+06	1.05268e+07	7.88393e+06	8.06176e+06	8.00505e+06	1.14206e+07	8.89753e+06
Leu Lys Met	0.875904			179.619	391.225	MS2	0	0	5530.09	27070.2	0	0	150923	288269	338319	1.22466e+06	1.00606e+06	349658	4.00935e+06	860923	1.99733e+06	244822	714791	4.08813e+07	1.18859e+06	1.05044e+06	1.81487e+08	223147	1.18703e+08	521424	387936	1.34112e+06	496824	227111	341142	1.98729e+06	277639	930128	1.18467e+06	9340.48	523582	34347.7	7944.76	558166	1.75926e+06	345109	6184.91	1.04493e+06	221115
N-Acetylneuraminate	0.875535	Mannomustine dihydrochloride	11.0783150919536	222.633	377.06	metDNA	0	5520.92	0	0	0	0	1.65315e+06	964535	1.23605e+06	194611	225949	83035.3	5666.64	388515	159014	806231	1.06337e+06	0	0	13649.2	0	474138	305505	18386.3	30049.6	1.07878e+06	12211.3	0	0	71602.7	355868	48024	5672.72	502621	1.27042e+06	61160.4	0	0	17884.7	84038.3	23613.2	210152	247225
4-formyl Indole	0.874708			239.823	144.045	MS2	2.51028e+06	2.47147e+06	2.73206e+06	2.66673e+06	2.69661e+06	2.53899e+06	1.12004e+07	4.81264e+06	48116.1	9.59865e+06	1.06763e+07	8.44402e+06	6.64782e+06	8.31075e+06	1.27266e+07	6.14994e+06	1.08759e+07	125301	2.23569e+06	1.11733e+07	11300.9	7.02282e+06	2.79413e+06	2.6487e+06	3.08252e+06	3.2045e+06	2.86232e+06	2.53751e+06	3.04024e+06	3.77752e+06	2.97635e+06	2.99484e+06	3.06269e+06	2.96387e+06	4.14059e+06	3.06919e+06	2.48615e+06	2.8618e+06	2.58033e+06	2.97094e+06	3.00133e+06	2.89455e+06	4.06971e+06
D-Serine	0.8747	Calcium L-aspartate	3.36560571605785	275.691	171.992	metDNA	6.63551e+06	8.55323e+06	2.59259e+06	1.17458e+07	1.17862e+07	1.50749e+07	1.17018e+07	1.14079e+07	5.4758e+07	1.43142e+07	1.54184e+07	1.24489e+07	9.45873e+06	1.06319e+07	1.73639e+07	1.88196e+06	1.44893e+07	3.2845e+07	1.14515e+07	1.28272e+07	1.41348e+07	8.96055e+06	4.61479e+07	1.05125e+07	2.55657e+07	9.44198e+06	1.8602e+07	1.32687e+07	1.21894e+07	6.39198e+06	1.32821e+06	7.6972e+06	1.43862e+07	1.3754e+07	1.61668e+07	1.15896e+07	2.22565e+06	1.10214e+07	1.53593e+07	1.07351e+07	1.27451e+07	3.13818e+07	1.49948e+07
Val Thr Ile	0.874698			194.535	332.216	MS2	7783.18	37371	945546	1.62799e+06	702624	320797	3.34639e+06	2.62405e+06	3.12134e+06	2.71418e+06	6.71205e+06	3.44695e+06	1.14746e+07	8.1413e+06	6.06937e+06	1.03421e+06	4.2611e+06	1.17068e+07	5.20476e+06	9.07684e+06	1.05284e+07	6.40509e+06	1.25239e+07	12299.2	13096.6	91804	0	5245.09	35885.1	146019	16021.2	0	57720.7	0	194357	23069.5	5285.4	89796	45923.3	19952.5	127444	6181.6	37651.6
Prosulfocarb	0.87291	Sulfamoyldapsone	20.4926995851562	325.125	328.049	metDNA	0	409571	4.34888e+06	5.24794e+06	4.54359e+06	44886.6	4.08759e+06	1.58017e+06	90166.8	5.3795e+06	4.00771e+06	3.13839e+06	7.50948e+06	6.12333e+06	4.80173e+06	7.11633e+06	4.54417e+06	2.28609e+06	4.88238e+06	4.33985e+06	126408	5.76193e+06	0	500704	4.30708e+06	1.51419e+06	3.06343e+06	3.07126e+06	2.58534e+06	5.18226e+06	852511	2.94447e+06	6.19243e+06	2.40358e+06	5.08387e+06	2.56967e+06	345890	2.71368e+06	266151	1.17992e+06	5.38143e+06	5.52992e+06	5.12568e+06
PC(22:4(7Z,10Z,13Z,16Z)/14:0)	0.872767			448.92	782.563	MS2	9.13316e+06	8.25287e+07	1.64177e+07	1.04466e+07	5.30157e+06	1.56153e+07	1.94515e+07	1.21737e+07	9.4342e+06	1.30517e+07	1.51583e+07	3.46534e+07	1.8903e+07	1.26132e+07	1.96148e+06	2.20356e+07	2.81132e+07	2.00614e+07	3.58267e+07	8.89204e+06	4.10428e+07	1.05392e+07	2.01128e+07	1.14787e+07	2.34963e+07	2.88944e+07	3.4135e+07	1.2277e+07	9.775e+06	1.12747e+07	1.04073e+07	9.46642e+06	1.48367e+07	1.22514e+07	2.45839e+07	9.06396e+06	8.56318e+06	1.10606e+07	3.36921e+07	1.90635e+07	9.79278e+06	1.1512e+07	6.97389e+06
10-Hydroxyamitriptyline	0.87153			364.133	292.171	MS2	1.16528e+07	1.48265e+07	3.44049e+07	4.80727e+07	1.60229e+07	1.41964e+07	8.86085e+06	2.04366e+07	2.21908e+07	2.76348e+07	6.20324e+07	1.11426e+07	2.12135e+06	3.53294e+06	3.21455e+06	2.6587e+06	1.35544e+07	1.96703e+06	285970	795705	1.84251e+06	4.48878e+06	2.00045e+06	97819.1	433085	303578	1.10095e+06	80067.9	643588	148365	107916	60898	221975	40233.5	233046	19064.5	0	0	0	18955.4	139078	39046.6	23601.8
Kyotorphin	0.871202			144.412	302.161	metDNA	0	0	19899.7	17095.7	4704.29	0	423150	874366	214588	1.45271e+06	802515	1.37425e+06	4.93125e+06	579585	1.07813e+06	563102	922922	308176	223037	1.63169e+06	5.6534e+06	844779	2.03497e+06	3.77485e+06	4.83145e+06	122040	54503.1	9076.48	77219.1	3.05389e+07	1.07782e+06	0	2.78517e+06	0	3.00627e+06	14237	11871	127282	4.65212e+06	6963.76	1.21653e+06	12844.2	112980
4-Phospho-L-aspartate	0.870535			271.259	195.993	metDNA	1.26095e+07	1.40869e+07	1.37279e+07	1.91003e+07	1.84931e+07	1.8603e+07	3.43533e+06	2.01408e+07	1.49613e+07	2.03519e+07	1.25848e+07	2.06582e+06	1.51149e+07	3.31069e+07	2.58638e+06	1.70309e+07	2.20349e+07	1.24219e+07	1.28075e+07	1.6952e+07	2.38195e+07	1.63049e+07	2.45173e+07	2.09408e+07	1.188e+07	2.21515e+06	1.01061e+07	1.45161e+07	1.32973e+07	1.31009e+07	1.78729e+07	1.46913e+07	1.22005e+07	2.41881e+06	1.01807e+07	1.37349e+07	1.54245e+07	2.4182e+07	1.94161e+06	1.40953e+07	1.52391e+07	1.28555e+07	1.22562e+07
D-Ribulose 1,5-bisphosphate	0.869581			315.666	311.99	metDNA	0	0	0	0	0	0	778477	13157.4	852773	422669	155693	74263.7	45817.2	35882.8	430564	977808	279805	1.56404e+06	55923.9	108030	792609	18175.5	143201	0	0	0	0	0	0	135917	0	14890.5	44265	0	61312.2	3734.17	0	0	0	23615.7	85192.7	33899.7	23701.8
4-(3-Hydroxy-2-naphthyl)-2-oxobut-3-enoic acid	0.869349			335.822	242.056	metDNA	36859.7	24790.4	54576.3	49699.8	71483	12959.3	23488.7	50158.1	22132.7	35755.7	73034.3	295109	280521	157250	125743	58415.1	421781	516301	124689	552366	824030	185599	795430	64197.6	56630.5	58373.9	53291.2	34181.7	29761.5	33556.9	32564.7	64963.1	39463.8	48718.6	31582.9	36515.1	31640.9	58483.2	80136.9	38258.6	64315.4	56767.9	35196.6
Azithromycin (Zithromax)	0.869175			505.025	375.26	MS2	1.59175e+06	3.02661e+06	2.10554e+06	1.73742e+06	2.94763e+06	1.90222e+06	2.0485e+06	2.84078e+06	2.78693e+06	2.16781e+06	2.35136e+06	1.00188e+06	1.89104e+06	2.5553e+06	2.03768e+06	1.89116e+06	3.66495e+06	2.39725e+06	2.43962e+06	1.52849e+06	2.14088e+06	3.12448e+06	2.48584e+06	2.79106e+06	2.97965e+06	2.15427e+06	3.24616e+06	2.44326e+06	3.11571e+06	2.84107e+06	3.13165e+06	1.23052e+06	3.01756e+06	2.15778e+06	1.8946e+06	2.51202e+06	4.12299e+06	3.51389e+06	3.06882e+06	2.05119e+06	2.20259e+06	3.71838e+06	2.58965e+06
PC(18:4(9E,11E,13E,15E)/0:0)	0.868997			361.068	516.306	MS2	45001	58435.6	945908	3.06947e+06	348016	1.33643e+06	3.86947e+07	1.50305e+06	6.5811e+07	1.97759e+07	9.35028e+06	8.67458e+06	1.56359e+07	1.32615e+07	2.6392e+07	1.45769e+07	2.75523e+07	2.03342e+07	4.8549e+06	2.10534e+06	1.02643e+07	9.92256e+06	5.35891e+06	282979	3.00877e+06	226967	2.76354e+06	136939	1.89657e+06	707417	632390	2.42456e+06	4.96221e+07	1.5083e+06	2.4897e+07	2.33466e+06	7722.79	332143	177147	993287	2.60832e+06	1.25552e+06	3.82324e+06
L-a-Lysophosphatidylserine	0.868414			374.757	524.298	MS2	268702	420967	958114	728034	455555	481076	3.09767e+06	2.28429e+06	4.53483e+06	6.79037e+06	2.57929e+06	4.06553e+06	1.27669e+07	2.80264e+06	7.53363e+06	7.35489e+06	5.74447e+06	1.71967e+07	7.44447e+06	2.77253e+06	5.28479e+06	3.40365e+06	5.14635e+06	1.5865e+07	2.40939e+07	1.09908e+07	2.16704e+07	2.7227e+07	2.04343e+07	7.44206e+06	2.26439e+07	1.87566e+07	1.65206e+07	4.11552e+07	1.52029e+07	8.73993e+06	3.2236e+06	8.06824e+06	1.02212e+07	1.91967e+07	9.93698e+06	3.24389e+07	2.28657e+07
CP 47,497-d11	0.867613			403.131	330.335	MS2	1.47934e+06	2.08412e+06	2.76271e+06	4.34873e+06	1.92808e+06	1.09424e+06	4.68141e+07	2.37007e+07	5.94366e+07	6.90441e+07	3.79479e+07	2.70828e+07	9.76599e+07	3.76768e+07	5.62086e+07	4.50965e+07	6.62152e+07	5.56552e+07	1.59447e+07	7.20422e+06	3.37418e+07	2.61294e+07	2.12654e+07	3.85793e+07	1.31259e+08	7.78443e+07	5.54624e+07	4.41723e+07	3.32912e+07	5.24632e+07	1.81811e+08	7.7719e+07	5.46937e+07	6.66504e+07	5.99953e+07	3.74919e+07	1.70592e+07	7.07807e+07	7.70583e+07	4.99471e+07	4.12454e+07	7.4401e+07	7.04074e+07
N5-(L-1-Carboxyethyl)-L-ornithine	0.867089	Hypaphorine	11.757624008307	155.752	247.147	metDNA	6740.59	12373.2	660424	631327	89869.3	68488.3	1.7028e+06	655407	1.88726e+06	1.13261e+06	2.49243e+06	1.82553e+06	143153	2.48374e+06	2.3585e+06	380574	1.76191e+06	4.20252e+06	2.28388e+06	2.92246e+06	3.29328e+06	2.61964e+06	1.66142e+06	1.11388e+06	4.51193e+06	3.96927e+06	2.89531e+06	99144	344071	355879	4.04373e+06	2.54528e+06	626355	295089	829040	1.50825e+06	422235	3.81422e+06	4.54169e+06	1.89603e+06	1.40644e+06	1.26513e+06	1.64814e+06
cis-9,10-Epoxystearic acid	0.866745			450.156	297.243	MS2	2.52751e+07	1.81925e+07	1.39083e+07	1.5799e+07	2.86858e+07	3.64608e+07	1.70207e+07	1.60262e+07	1.81824e+07	1.97509e+07	1.72546e+07	1.59672e+07	1.71411e+07	3.18729e+07	3.13253e+07	1.69041e+07	1.69442e+07	1.61673e+07	1.50372e+07	3.24935e+07	3.405e+07	2.76468e+07	1.50331e+07	1.06482e+07	1.53976e+07	1.35475e+07	1.04589e+07	1.68458e+07	1.23803e+07	1.36884e+07	2.63623e+07	1.12387e+07	1.19684e+07	2.45865e+07	1.4015e+07	2.22635e+07	2.63026e+07	2.22776e+07	2.90055e+07	1.47606e+07	1.72245e+07	1.21852e+07	1.50106e+07
Sphingosine 1-phosphate	0.86627	Lamtidine	-8.61610019684677	352.155	345.237	metDNA	0	9398.8	7706.16	0	0	29101.1	1.32844e+06	0	1.99699e+06	1.21596e+06	352401	297630	475977	273025	498450	646556	849486	598708	78668.8	10814.6	439690	172033	224853	0	31661.2	0	0	0	0	0	15650.1	17480.8	0	0	365362	0	0	0	41838.4	0	14623.6	11303.8	132807
Propanoate	0.865796	Glyoxylate	15.537515333886	297.291	73.0294	metDNA	2.19495e+06	2.23184e+06	1.30529e+06	1.16624e+06	2.44068e+06	2.23909e+06	520313	2.29316e+06	4.03978e+06	146954	1.48779e+06	1.32869e+06	952921	1.41513e+06	4.03811e+06	641789	774084	41419.8	771246	120790	480653	430700	2.70133e+06	2.28154e+06	2.31218e+06	2.09735e+06	2.18852e+06	2.2351e+06	2.24687e+06	1.52237e+06	2.24623e+06	1.64517e+06	2.10986e+06	2.13907e+06	2.10737e+06	2.50468e+06	2.25082e+06	1.76742e+06	2.28112e+06	4.02021e+06	1.3044e+06	2.05765e+06	1.91811e+06
D-erythro-Sphingosine C-20	0.86574			388.093	328.319	MS2	518257	162107	1.68353e+06	944155	1.11674e+06	185292	5.73714e+06	666175	2.61862e+06	4.63228e+06	3.34337e+06	3.61104e+06	2.04936e+06	3.31741e+06	2.83282e+06	4.12928e+06	6.77034e+06	3.36729e+06	742887	1.23259e+06	4.89419e+06	2.47767e+06	4.90242e+06	599474	2.95512e+06	1.81947e+06	1.53941e+06	870890	3.67976e+06	1.78503e+06	2.90444e+06	2.6281e+06	1.48316e+06	3.04115e+06	2.22047e+07	4.05944e+06	680012	1.1951e+06	1.94773e+06	3.90168e+06	1.20252e+06	2.80644e+06	3.19053e+06
Trimethylaminoacetone	0.864651			208.102	116.107	MS2	8.8098e+06	9.93252e+06	4.47178e+06	8.34911e+06	7.18714e+06	9.03446e+06	8.63382e+06	3.87767e+06	6.56976e+06	6.47033e+06	7.46842e+06	7.64791e+06	5.69941e+06	7.15799e+06	6.84306e+06	7.62707e+06	6.8329e+06	5.15794e+06	7.64534e+06	9.4314e+06	3.41861e+06	6.57845e+06	6.62804e+06	7.13344e+06	9.01255e+06	7.12393e+06	1.01876e+07	8.13904e+06	8.16528e+06	7.74114e+06	8.21986e+06	8.17302e+06	8.00435e+06	6.9261e+06	8.07861e+06	8.05635e+06	7.22385e+06	8.04845e+06	6.96993e+06	8.28971e+06	7.10344e+06	1.06653e+07	1.22423e+07
(S)-Methylmalonate semialdehyde	0.86454			296.918	121.029	metDNA	9.05524e+06	1.78203e+06	8.6242e+06	1.19716e+07	1.08326e+07	4.73256e+06	8.64881e+06	1.23623e+07	6.989e+06	5.58905e+06	1.18363e+07	9.34859e+06	2.1427e+07	1.0986e+07	3.60662e+07	1.08001e+07	9.51942e+06	1.08107e+07	7.88995e+06	1.28045e+07	7.59573e+06	6.02691e+06	1.01627e+06	9.13229e+06	9.11328e+06	8.78843e+06	8.68963e+06	1.14465e+07	1.22096e+07	8.74605e+06	1.20026e+07	1.10292e+07	1.15791e+07	8.88603e+06	1.23886e+07	3.0495e+06	9.56696e+06	8.88549e+06	1.26717e+06	5.99853e+06	9.39831e+06	1.19614e+07	1.09123e+07
Anastrozole	0.864478			272.756	292.158	MS2	9953.36	141663	737932	1.02715e+06	393386	40805.4	1.08779e+07	1.51604e+06	2.8087e+07	6.51536e+06	1.19544e+07	3.0221e+06	3.8279e+06	4.15357e+06	4.40155e+06	3.45313e+07	2.98842e+07	6.10626e+06	4.45461e+06	4.71379e+06	9.0096e+06	1.03406e+07	1.89385e+07	20685	3.6208e+06	268199	312477	127481	377936	1.64172e+07	31842	255759	2.35484e+06	441816	1.79932e+06	21291.1	0	258146	0	768322	1.07083e+06	1.3236e+06	813281
Icosatrienoic acid	0.864278			455.06	325.291	metDNA	3.33672e+06	5.41907e+06	2.96355e+06	5.47196e+06	6.99893e+06	4.48765e+06	2.21128e+06	5.19578e+06	5.17761e+06	2.79325e+06	4.30134e+06	2.17156e+06	2.8951e+06	4.26952e+06	2.61931e+06	2.11506e+06	3.62452e+06	2.87217e+06	4.01921e+06	3.35015e+06	2.45495e+06	5.24348e+06	6.36695e+06	3.21797e+06	4.83369e+06	2.91622e+06	4.21834e+06	4.88696e+06	3.18624e+06	3.69828e+06	2.84079e+06	2.49856e+06	2.98118e+06	2.54657e+06	2.67001e+06	1.60445e+06	3.72108e+06	3.96894e+06	4.95717e+06	2.62585e+06	3.60713e+06	2.3629e+06	3.106e+06
C16 Sphinganine	0.864109			322.957	274.273	MS2	1.00154e+09	1.73192e+09	9.68278e+08	1.24284e+09	1.13583e+09	1.01381e+09	9.21259e+08	1.29329e+09	7.16343e+08	6.71341e+08	1.00273e+09	8.54744e+08	7.5097e+08	8.4026e+08	7.57195e+08	4.96061e+08	8.73763e+08	5.40497e+08	6.73747e+08	9.00901e+08	7.64831e+08	7.13995e+08	7.92225e+08	1.3404e+09	9.68371e+08	9.32352e+08	1.11902e+09	9.40741e+08	9.63276e+08	7.07933e+08	1.07879e+09	9.08663e+08	9.02927e+08	8.8451e+08	8.87633e+08	1.59825e+09	8.26872e+08	8.21314e+08	1.05293e+09	1.02181e+09	8.6228e+08	7.53383e+08	1.22868e+09
2-Hydroxymuconate semialdehyde	0.863868	Nornitrogen mustard	-20.0413824131204	185.284	141.017	metDNA	3.17873e+07	4.06414e+07	3.72965e+07	3.99238e+07	6.18609e+07	7.52743e+07	4.81659e+06	3.60539e+07	2.7436e+07	4.92696e+07	6.33126e+07	6.24069e+07	2.61651e+07	4.26647e+07	2.44171e+07	3.70381e+07	3.52419e+07	3.36052e+07	2.88284e+07	2.98332e+07	2.3292e+07	3.02437e+07	2.68043e+07	3.63504e+07	5.37898e+06	4.12608e+06	5.62738e+06	4.19874e+07	4.26682e+07	3.81779e+07	3.69982e+07	3.70371e+07	7.30469e+06	4.11248e+07	6.42087e+07	3.93897e+07	2.84765e+07	3.97082e+07	3.04469e+07	8.92848e+07	6.64694e+07	3.46987e+07	2.45665e+07
D-Phenylalanine	0.863012	Fluorene	20.5723761803072	150.117	167.089	metDNA	1.82737e+06	2.74339e+06	2.75595e+07	1.40013e+07	1.45781e+07	1.03342e+07	4.72592e+07	7.17644e+07	1.04204e+08	2.21644e+07	1.00223e+08	3.43583e+07	1.4453e+08	8.12521e+07	7.28151e+07	1.97722e+07	6.01107e+07	2.0021e+08	6.91098e+07	8.75121e+07	1.30769e+08	8.77881e+07	1.54199e+08	1.93579e+07	2.15818e+07	3.72579e+07	2.53571e+07	8.15257e+06	2.27642e+07	3.12394e+07	6.42977e+07	1.62238e+07	1.87656e+07	5.04555e+07	9.46027e+07	1.71061e+07	7.04728e+06	1.82982e+07	2.50617e+07	2.95707e+07	2.11238e+07	5.95204e+07	3.62911e+07
Caproaldehyde	0.862725			287.102	101.096	MS2	6.69752e+06	1.58504e+07	3.60049e+06	1.09731e+07	1.12547e+07	5.42919e+06	1.17751e+07	4.40031e+06	7.68387e+06	1.18321e+06	7.03375e+06	2.32176e+06	1.27924e+07	1.06572e+07	4.62896e+06	1.07889e+07	4.95629e+06	6.77014e+06	791379	1.05872e+07	1.22e+07	6.15661e+06	9.74833e+06	5.26238e+06	4.35367e+06	4.00027e+06	1.18714e+07	4.93772e+06	5.0508e+06	1.17588e+07	1.0848e+07	4.53297e+06	1.09826e+07	3.83676e+06	1.03001e+07	2.59837e+06	5.22081e+06	5.15181e+06	5.78491e+06	6.75383e+06	8.25523e+06	1.12096e+07	1.20978e+07
2-Oxoadipate	0.862472	Nornitrogen mustard	-20.4906979938558	447.329	141.017	metDNA	6.81244e+07	5.45341e+07	4.61133e+07	5.46414e+07	1.08858e+08	3.07612e+07	6.59137e+07	5.88213e+07	1.95854e+08	4.98766e+06	2.87908e+07	9.43344e+07	3.87998e+07	7.80573e+07	6.89054e+07	7.42131e+07	3.04825e+07	4.89096e+06	4.24572e+07	4.50671e+07	4.17127e+07	4.40176e+07	4.37825e+07	6.42968e+07	4.94833e+07	2.5692e+07	1.28863e+08	4.48265e+07	5.37525e+07	7.51163e+06	2.90683e+07	7.71437e+07	4.43012e+07	6.1625e+06	5.80996e+07	9.20025e+06	5.57759e+07	7.41143e+07	5.15651e+07	7.93157e+06	7.13964e+06	3.86003e+07	8.17523e+07
N,N-Didemethylchlorpromazine	0.862433			137.858	291.068	MS2	0	0	175297	233828	26298.8	0	249575	3.00701e+06	609384	579848	2.28844e+06	239922	250956	143059	501357	109218	1.64877e+06	58424.4	38674.7	44842.2	0	25630.6	8827.51	4.18792e+06	2.29868e+06	6.34401e+06	5.32603e+06	417639	4.08698e+06	5.08948e+06	3.85386e+06	8.62821e+06	5.10695e+06	1.06282e+07	8.82331e+06	2.32236e+06	451612	5.19083e+06	8.13912e+06	6.8955e+06	1.59036e+06	1.04913e+07	4.3109e+06
Glycodeoxycholate	0.86239			394.621	431.302	metDNA	0	0	492235	345241	0	0	191092	137083	110262	527013	342900	30533.8	31731.9	42330.4	51572.2	35325.9	234797	451305	11673.2	35444.9	116442	30746.3	98917	34807.7	15442.3	55350.9	244341	6618.41	1.93969e+06	105404	52135.7	698664	55554.3	1.01576e+06	1.01339e+07	1.65222e+06	0	19878.8	6220.73	869493	218628	527674	3.92227e+06
2,2-Bis(4-hydroxyphenyl)-1-propanol	0.861748	Pteroic acid	1.90166721829914	288.129	313.105	metDNA	0	0	0	0	91023.2	6694.54	29527.4	0	225130	269003	121376	0	348440	238275	391227	122551	0	350061	712775	321955	106553	283546	357244	0	92055.9	0	0	7790.3	13759.7	7108.04	0	7137.13	122563	91398.4	132778	0	0	21886.6	6621.19	0	98921.1	56660.6	74020.4
Asn Leu	0.861727			155.419	246.144	MS2	73145.6	273136	8.07688e+06	7.46656e+06	2.24102e+06	1.23258e+06	1.80049e+07	8.8741e+06	2.2064e+07	1.30355e+07	2.58781e+07	1.89243e+07	3.85965e+07	2.66046e+07	2.4808e+07	5.11549e+06	1.87184e+07	1.42505e+07	2.31559e+07	3.12184e+07	1.62787e+07	3.17007e+07	2.05321e+07	113794	670174	1.37639e+06	718911	105900	211572	609473	383692	2.13747e+06	204228	508750	152487	1.02175e+06	316458	2.82527e+06	1.02885e+06	1.9618e+06	617429	1.29002e+06	860732
5'-Phosphoribosylglycinamide	0.859755			227.485	288.057	metDNA	0	0	0	0	7585.14	0	30187.3	81362.1	236328	9292.06	11506.1	20310.1	686324	111430	36125.7	0	24756.2	2.00356e+06	680740	866738	1.5861e+06	418095	405667	0	19057.9	0	0	2739.71	4920.37	444851	0	8766.98	14388.2	0	14693	0	0	41001.5	0	0	2890.01	2237.16	3658.63
Glycine	0.859587			30.3344	76.0389	MS2	3.35744e+06	5.02421e+06	5.0578e+06	5.31081e+06	5.19251e+06	4.6861e+06	4.15646e+06	2.76797e+06	5.87929e+06	3.51302e+06	4.06109e+06	2.54669e+06	3.8888e+06	3.9909e+06	4.35764e+06	3.66045e+06	3.12426e+06	5.32457e+06	3.16969e+06	5.38901e+06	4.73515e+06	4.08228e+06	4.13219e+06	3.60025e+07	3.20822e+07	9.49078e+06	2.82796e+07	5.22859e+06	1.4515e+07	4.30332e+06	2.26855e+07	2.19613e+07	3.00171e+06	2.32791e+07	1.50025e+07	3.37655e+07	1.7956e+07	1.74213e+07	9.20039e+06	5.02644e+07	1.66493e+07	5.07586e+07	1.95792e+07
Glutamine	0.859549			32.6522	145.062	MS2	405155	687197	2.27257e+06	2.80771e+06	1.10791e+06	881611	3.91924e+06	8.50459e+06	8.41354e+06	5.04662e+06	9.41214e+06	4.60238e+06	5.75938e+06	4.51887e+06	4.83492e+06	2.77365e+06	7.87275e+06	4.70336e+06	4.49391e+06	4.1277e+06	4.72005e+06	3.12058e+06	4.70206e+06	2.94544e+07	3.55287e+07	3.01388e+07	4.49255e+07	5.17038e+06	1.3994e+07	2.59111e+07	6.28463e+07	4.08219e+07	1.0706e+07	5.82283e+07	5.90567e+07	3.27499e+07	1.01091e+07	2.03986e+07	3.09569e+07	8.85104e+07	1.80428e+07	7.62977e+07	2.7669e+07
Sinapoyl aldehyde	0.858612			241.213	209.073	metDNA	1.05217e+06	47729.9	3.70548e+06	2.57161e+06	8.40684e+06	1.44992e+06	3.97587e+06	1.89684e+06	6.34471e+07	1.50027e+07	1.09893e+07	2.9881e+06	1.86255e+07	1.21271e+07	2.20138e+07	6.36369e+06	995727	1.32973e+08	4.42592e+07	2.46008e+07	7.51289e+07	1.42005e+07	3.66893e+07	459408	8.40442e+06	1.55848e+06	1.37125e+06	4.21431e+06	2.97651e+06	3.13133e+06	909860	6.14381e+06	1.01249e+07	8.20897e+06	1.173e+07	5.1519e+06	492585	4.66884e+06	562632	283817	7.89212e+06	5.7462e+06	6.33538e+06
N-Acetyl-L-citrulline	0.858448	4-[2,2-Dichloro-1-(4-methoxyphenyl)ethenyl]phenol	-10.4584555173138	258.238	295.026	metDNA	101373	109651	100781	75551.8	61054.8	77093.2	196491	84780.9	77755.5	78711.7	95502.7	82423.2	45769	67936.1	56017.1	217560	190431	10286.9	29144.4	33583	146736	143782	7281.22	122874	96895.6	401818	143117	126157	197797	120294	555840	251452	112959	987080	2.26546e+06	506439	32071.2	46409	148996	311574	145641	486569	766025
2',3'-Cyclic GMP	0.857802	Fentin hydroxide	-1.01673212473624	108.661	366.021	metDNA	0	9626.02	327625	332949	84909.7	14079.7	68798.8	24812.3	134541	18904	73075.4	95814.9	105082	298653	167429	12165.1	160927	312241	352008	274053	240112	112714	155324	1707.29	1756.18	0	11004.3	0	44538.1	0	0	7880.78	1655.19	8657.29	143863	4755.3	0	0	3381.37	3245.02	3199.84	0	13997.8
ACEXAMIC ACID	0.857254			152.223	172.098	MS2	3.44932e+06	1.10836e+07	3.35583e+06	5.24877e+06	4.56972e+06	2.42894e+06	1.90477e+06	3.16243e+06	3.93505e+06	3.88778e+06	1.80875e+06	2.9339e+06	2.23842e+06	6.21839e+06	3.30249e+06	2.27132e+06	2.09914e+06	3.19059e+06	2.81762e+06	9.47904e+06	2.16077e+06	5.36161e+06	2.68449e+06	3.08758e+06	2.10738e+06	1.82432e+06	2.63519e+06	3.83677e+06	4.06135e+06	2.29461e+06	3.74175e+06	1.895e+06	4.30422e+06	2.21746e+06	5.37142e+06	4.61043e+06	1.70625e+06	3.98045e+06	4.29808e+06	1.63786e+06	2.25629e+06	1.43483e+06	1.08243e+07
3-Buten-1-amine	0.856428			42.7972	72.0804	MS2	1.48849e+06	2.48948e+06	8.94057e+06	1.07955e+07	4.56646e+06	3.48708e+06	1.46242e+07	2.40759e+07	3.12814e+07	2.0403e+07	4.2337e+07	1.1831e+07	2.23271e+07	1.0979e+07	1.73167e+07	7.12479e+06	2.72215e+07	1.74262e+07	1.53458e+07	1.38709e+07	1.59227e+07	1.05236e+07	1.68558e+07	1.89456e+07	3.03917e+07	3.19675e+07	2.62763e+07	5.73186e+06	1.83203e+07	2.0064e+07	5.62823e+07	3.56824e+07	1.54571e+07	5.50476e+07	6.262e+07	1.77952e+07	6.40312e+06	2.13271e+07	3.02356e+07	3.33487e+07	2.20721e+07	4.56158e+07	2.80318e+07
Ala Tyr	0.856336			137.813	253.114	MS2	192873	288775	3.9432e+06	4.3137e+06	723201	262250	195566	4.64558e+06	7.77405e+06	2.22861e+06	2.57753e+06	5.59002e+06	1.02408e+06	7.27689e+06	1.08325e+06	1.50508e+06	269367	1.37201e+07	1.23793e+07	3.63563e+06	7.25486e+06	3.46184e+06	3.66935e+06	147279	2.32741e+06	1.47302e+06	679272	36615.3	2.57183e+06	4.8091e+06	133414	2.05394e+06	1.241e+06	520271	7.48426e+06	3.25738e+06	683538	500519	1.88641e+06	3.10274e+06	2.60143e+06	3.65557e+06	2.36175e+06
Sinapate	0.856024			246.434	244.073	metDNA	0	0	104765	18161.3	206167	0	2.38036e+06	838385	3.07266e+06	1.96401e+06	295901	959203	5.11993e+06	2.0813e+06	3.92438e+06	1.49986e+06	787671	1.90034e+06	775380	2.6259e+06	6.52088e+06	3.83052e+06	8.47489e+06	14477.5	659901	0	8863.9	41478.5	180764	317574	0	180130	133319	20569.1	197371	78663	3043.03	81649.4	3920.43	126722	148459	39821.1	116819
2-(14,15-Epoxyeicosatrienoyl) Glycerol	0.855413			459.35	377.267	MS2	63645.9	176010	53843.2	504133	136107	72679.7	8.69958e+07	181422	7.50997e+07	1.26104e+07	3.1715e+07	3.92955e+07	1.85615e+07	5.32913e+07	1.5669e+08	8.55468e+07	1.07562e+08	1.45423e+07	1.84478e+07	5.29385e+06	6.7179e+07	8.46168e+07	1.4137e+07	164932	710621	133502	151060	72116.6	287948	180383	1.70524e+06	677657	1.26903e+06	168068	955724	847071	62536.2	175159	131437	728762	921211	272874	936703
13,16,19-Docosatrienoic acid	0.854985			489.116	353.322	metDNA	3.53848e+06	4.02859e+06	1.74051e+06	1.75066e+06	2.16008e+06	2.8594e+06	5.42394e+06	1.65771e+06	2.8984e+06	1.65383e+06	2.21242e+06	1.72416e+06	2.17805e+06	2.61786e+06	982445	1.74121e+06	2.10311e+06	1.53562e+06	2.14298e+06	2.48065e+06	3.1988e+06	1.63597e+06	2.01391e+06	1.95222e+06	2.23662e+06	2.42234e+06	2.68055e+06	3.17513e+06	1.51504e+06	1.88773e+06	2.00745e+06	2.21901e+06	2.07821e+06	3.03795e+06	1.89102e+06	1.96797e+06	1.61913e+06	2.30208e+06	3.98664e+06	1.77875e+06	2.49432e+06	1.07447e+06	2.44416e+06
2-Oxopropyl-CoM	0.854883	Ferrous lactate	-12.4477215846707	242.168	232.975	metDNA	1.5351e+07	551439	1.16508e+07	1.54934e+07	1.12957e+07	1.76704e+07	1.62503e+07	1.51082e+07	347194	1.32766e+07	297204	1.38893e+07	9.18921e+06	4.57933e+06	2.01803e+07	2.49324e+07	2.35017e+07	4.77824e+06	7.25286e+06	2.24462e+07	2.11774e+07	1.26298e+07	1.32983e+07	9.39349e+06	1.63035e+07	1.20148e+06	1.22597e+07	8.25581e+06	1.0873e+07	2.18549e+07	2.02113e+07	1.00211e+07	1.09321e+07	962367	87458.4	6.62274e+06	9.17666e+06	1.42326e+07	1.59651e+07	1.38051e+07	2.87198e+07	1.32649e+07	1.59896e+07
Methyl acetate	0.854669	Anthranilate	-4.02152708886444	301.947	138.054	metDNA	1.82684e+06	1.92492e+06	1.87014e+06	2.02272e+06	1.8707e+06	1.75201e+06	1.99186e+06	2.18347e+06	5.18872e+06	4.90939e+06	3.49522e+06	3.56093e+06	1.74546e+06	2.74519e+06	6.74693e+06	1.57746e+06	2.1495e+06	3.17314e+06	1.70119e+06	4.07708e+06	2.58358e+06	2.50762e+06	2.39128e+06	1.8389e+06	2.32577e+06	1.92292e+06	2.01262e+06	1.90584e+06	2.00786e+06	2.17173e+06	2.04837e+06	2.24679e+06	2.00016e+06	2.81651e+06	2.78159e+06	1.94511e+06	1.90093e+06	2.01201e+06	1.96828e+06	2.01007e+06	1.88137e+06	2.21039e+06	2.00512e+06
Val Ile Thr	0.854011			168.857	332.216	MS2	27165	168047	3.61296e+06	3.37372e+06	1.10039e+06	1.13012e+06	1.33915e+07	4.41478e+06	1.87834e+07	4.41252e+06	2.16964e+07	1.26916e+07	2.31132e+07	3.19553e+07	2.81305e+07	6.08355e+06	1.78359e+07	2.38872e+07	9.84736e+06	1.82887e+07	3.46818e+07	2.47213e+07	2.14326e+07	12222.6	160530	206975	28021.3	7123.4	150511	340553	47621.2	48638.6	30242.4	7244.8	599450	45061.8	20403.1	35960.1	76356.1	13068.7	327094	109038	124993
L-Selenocysteine	0.852837			213.257	215.978	metDNA	882452	821952	787273	632319	882024	828922	461090	838549	999009	749091	585032	520500	2.07236e+06	528763	573992	592093	523026	1.31519e+06	1.30671e+06	1.16784e+06	1.36141e+06	1.90891e+06	3.02592e+06	832121	1.22598e+06	731480	784052	907037	917213	2.12102e+06	633494	947128	915449	966888	895624	674249	850073	822188	891346	2.48134e+06	977437	850224	1.40862e+06
beta-Nicotinamide adenine dinucleotide	0.852745			57.1626	664.113	MS2	0	0	0	0	0	0	0	0	31297.5	0	0	0	0	0	0	0	0	0	6260.91	0	19307.4	0	0	1.4587e+06	1.61443e+06	1.28397e+06	1.21165e+06	470330	565169	362223	1.7382e+06	1.17638e+06	851322	1.74271e+06	479927	709803	387690	1.3315e+06	1.4421e+06	1.67056e+06	1.58802e+06	2.01927e+06	1.11237e+06
1-Oleoylglycerophosphocholine	0.852616			431.531	522.353	MS2	338625	638150	4.00272e+06	3.50537e+06	588162	943583	2.70886e+07	1.11589e+07	2.97601e+07	2.00764e+07	1.84824e+07	1.25755e+07	3.76878e+07	1.61875e+07	3.13304e+07	1.85992e+07	2.8315e+07	8.06129e+07	7.9681e+06	6.46662e+06	3.92738e+07	8.08358e+06	1.68955e+07	3.5618e+06	3.33008e+07	1.16815e+07	4.18408e+06	1.39818e+06	3.71887e+06	4.93854e+06	8.41882e+06	2.74598e+07	4.95178e+07	3.17649e+06	5.54251e+07	5.18289e+06	711655	4.38256e+06	5.37817e+06	5.69954e+06	7.16319e+06	8.49612e+06	6.98248e+06
N-Nitrosopyrrolidine	0.85255			314.826	101.07	MS2	1.04479e+07	1.37628e+06	1.29858e+07	2.31635e+07	1.95426e+07	2.60725e+07	1.30753e+07	1.28694e+06	2.3027e+07	1.3547e+07	8.91336e+06	1.59061e+07	1.51828e+07	1.17102e+07	4.11611e+06	1.68661e+07	2.12046e+07	2.72274e+06	3.03086e+07	1.19994e+07	2.33886e+07	1.9763e+07	3.35056e+07	1.93043e+06	7.98976e+06	1.42327e+07	3.38458e+07	1.45131e+07	1.03129e+07	2.96574e+06	1.08067e+07	4.32421e+07	1.00555e+07	1.54981e+07	1.50487e+07	4.72756e+06	7.09178e+06	6.31436e+06	1.2343e+07	2.00841e+07	2.029e+07	1.92224e+07	1.27525e+07
o-Xylene	0.852266			458.996	107.085	MS2	1.93521e+06	2.74139e+06	2.12681e+06	4.21814e+06	2.86602e+06	2.33336e+06	2.16508e+06	2.87262e+06	3.45327e+06	2.10106e+06	2.27015e+06	2.12082e+06	2.0521e+06	2.90965e+06	2.279e+06	2.35469e+06	2.35832e+06	2.1321e+06	4.91404e+06	6.28273e+06	2.1037e+06	3.4221e+06	2.28583e+06	2.23005e+06	2.14944e+06	2.15898e+06	6.28023e+06	2.17592e+06	2.46529e+06	2.05983e+06	3.98759e+06	2.14563e+06	2.3727e+06	2.05432e+06	3.53035e+06	2.15773e+06	2.36486e+06	2.19764e+06	2.38024e+06	2.11781e+06	9.433e+06	2.25786e+06	6.69415e+06
4-Hydroxyfurano[2'',3'':6,7]aurone	0.8516			328.041	279.062	MS2	419615	5.26995e+06	2.97475e+07	2.29464e+07	3.38699e+07	2.16159e+06	3.13517e+07	1.2469e+07	3.31814e+07	1.9057e+07	3.18779e+06	1.66865e+07	2.24332e+07	5.97431e+07	4.364e+07	6.09802e+07	2.16105e+07	2.22952e+07	2.31552e+07	4.7117e+07	5.18929e+07	2.89398e+07	7.69957e+07	4.587e+06	4.00248e+07	1.41911e+07	1.7714e+07	1.92283e+07	1.74694e+07	5.22308e+07	9.36117e+06	1.997e+07	2.66873e+07	1.53459e+07	4.31736e+07	1.37644e+07	3.24311e+06	1.35969e+07	6.66894e+06	9.19341e+06	3.2462e+07	2.36135e+07	3.44248e+07
Phosphatidylethanolamine alkenyl 16:0-20:5	0.851506			462.464	720.496	MS2	4.0962e+06	2.74914e+06	612447	3.88579e+06	1.29771e+06	5.55842e+06	2.71367e+06	1.89309e+06	2.95351e+06	3.55774e+06	6.07362e+06	3.89684e+06	1.09009e+07	418336	3.2827e+06	7.42637e+06	24696.9	41055.7	535387	2.74094e+06	4.04844e+06	3.08129e+06	2.99837e+06	819591	4.28877e+06	4.17073e+06	587905	2.55878e+06	3.10585e+06	3.88706e+06	2.50499e+06	5.59938e+06	1.85844e+06	1.66927e+06	4.01399e+06	3.0904e+06	3.13054e+06	2.52411e+06	2.66039e+06	3.46865e+06	1.39198e+06	1.40016e+06	1.35682e+06
Indoline	0.851186			150.6	120.08	MS2	1.00041e+07	1.47611e+07	1.31979e+08	1.41997e+08	7.55958e+07	5.23575e+07	2.23092e+08	3.57975e+08	5.17005e+08	2.23481e+08	5.02401e+08	1.65545e+08	6.96369e+08	3.98015e+08	3.57666e+08	1.02457e+08	3.0398e+08	1.00248e+09	3.47803e+08	4.3393e+08	6.5455e+08	4.32096e+08	7.66668e+08	1.22358e+08	1.11662e+08	2.31192e+08	1.25724e+08	4.33285e+07	1.1795e+08	2.03015e+08	3.20298e+08	1.6664e+08	1.02008e+08	2.48021e+08	5.84426e+08	8.8806e+07	3.78293e+07	1.0489e+08	1.51626e+08	1.46629e+08	1.08622e+08	1.47967e+08	1.83718e+08
2-O-methyl	0.851167			460.695	496.374	MS2	23831.9	33371.3	234620	1.52319e+06	34378	57372	2.30776e+07	4.03521e+06	1.31907e+07	6.19545e+07	3.49921e+07	5.03991e+06	7.36343e+06	1.04688e+07	9.74625e+06	5.6488e+06	1.29347e+07	1.09012e+07	1.14028e+06	2.95275e+06	1.39038e+07	4.58165e+06	8.56169e+06	281102	3.7529e+06	2.49848e+06	778742	363208	353777	997334	1.19993e+06	3.86888e+06	1.09564e+07	962230	905078	294223	17244.2	318740	208829	565905	1.61723e+06	1.04585e+06	423622
N-Nitrosopyrrolidine (NPYR)	0.849747			560.316	101.07	MS2	2.82916e+08	1.09557e+08	3.87273e+08	1.29346e+08	1.34448e+08	1.45203e+08	1.39841e+08	9.54312e+07	7.11211e+07	1.43618e+08	7.1753e+07	1.57046e+07	4.3029e+08	1.60986e+08	1.47617e+08	1.83396e+08	3.11854e+08	1.52423e+08	5.04735e+08	5.50595e+07	3.18093e+08	4.21237e+07	7.1612e+07	9.5082e+06	2.75337e+08	1.35303e+08	3.14693e+08	7.9289e+07	2.59635e+08	5.07954e+07	4.80756e+07	1.8896e+08	8.51263e+07	9.19296e+07	8.17493e+07	1.13687e+08	1.17963e+08	1.70787e+08	2.68308e+07	1.30208e+08	4.06143e+08	9.76827e+07	8.06983e+07
Thr Arg His	0.849602			398.829	413.228	MS2	0	0	51618.6	21630	7069.36	0	536685	6282.23	2.36288e+06	237748	140472	3.873e+06	3.50394e+06	1.09697e+06	2.44672e+06	3.80497e+06	3.15007e+06	4.60297e+06	4.04103e+06	6.32487e+06	2.19138e+07	4.75456e+06	5.35746e+06	531346	2.41747e+06	319948	1.38456e+06	14527.2	26626.7	86380.8	3.73767e+06	3.24324e+06	303216	64426.2	6600.58	449358	94508.8	2.05728e+06	2.61987e+06	2.05118e+06	34259.8	132425	1.16097e+06
(R)-2-Methylmalate	0.84904			191.626	168.042	metDNA	144673	164262	150497	134150	156481	129440	149307	127224	333051	177536	127063	121391	566561	138863	52612.9	124113	125925	1.72993e+06	480072	642136	456810	464223	496305	163742	305551	153297	168745	132684	153830	337700	146535	119878	163684	68289	127175	123004	165196	149236	154141	151881	148852	94446	163454
Asn His Tyr Gly	0.84845			252.982	490.206	MS2	21472.9	0	431190	186737	81889.2	18495.6	1.17843e+06	966507	400233	1.49774e+06	5.9196e+06	1.96798e+06	645787	872571	1.80568e+06	344422	2.73177e+06	364399	0	241153	548018	518286	371110	333713	511630	842685	662495	17647.9	3.07614e+06	1.01436e+07	126942	2.70466e+06	104147	5.38355e+06	1.69822e+07	3.65489e+06	31077.1	141609	426347	3.27068e+06	351458	2.26712e+06	1.69551e+06
D-Norvaline	0.848384	L-Valine	-4.49532195348714	170.29	118.086	metDNA	2.907e+06	3.26651e+06	4.20521e+06	5.84201e+06	3.8557e+06	3.3247e+06	3.5445e+06	5.98401e+06	5.10502e+06	4.01647e+06	5.72334e+06	3.91336e+06	4.16041e+06	4.47333e+06	4.14666e+06	4.80697e+06	3.94771e+06	5.79297e+06	2.25219e+06	4.58125e+06	5.37134e+06	2.40008e+06	4.31606e+06	9.9425e+06	1.10411e+07	1.18233e+07	9.11303e+06	5.23687e+06	8.18025e+06	1.50348e+07	1.284e+07	8.61031e+06	9.24035e+06	1.90315e+07	3.03742e+07	7.80302e+06	5.0535e+06	9.06938e+06	1.10338e+07	1.18928e+07	7.84404e+06	1.46663e+07	1.12799e+07
Formate	0.848023			439.714	90.9761	metDNA	4.12672e+06	4.36993e+06	6.40477e+06	3.84195e+06	4.25506e+06	4.09271e+06	2.81534e+06	3.60847e+06	2.89683e+06	3.11929e+06	3.03732e+06	2.57444e+06	3.25857e+06	2.56592e+06	3.38672e+06	3.53171e+06	2.51094e+06	2.6847e+06	5.23237e+06	1.38763e+06	1.99787e+06	9.18906e+06	3.36175e+06	3.84111e+06	3.73915e+06	3.93202e+06	1.5057e+06	4.43224e+06	5.10475e+06	3.94298e+06	4.18347e+06	3.04235e+06	3.54346e+06	4.1433e+06	1.96684e+06	5.31492e+06	4.33352e+06	4.13981e+06	3.24131e+06	4.133e+06	3.83371e+06	3.40387e+06	4.11216e+06
L-2-Methyltryptophan	0.847844	1-Methyladenosine	-5.05500228371212	147.737	282.118	metDNA	683178	1.08024e+06	1.1257e+07	6.48082e+06	1.14995e+06	693066	5.03872e+06	2.65365e+06	3.88305e+06	2.70037e+06	8.74894e+06	1.23379e+06	1.1656e+06	1.54974e+06	3.99675e+06	691425	1.61519e+06	561680	889539	804114	2.16526e+06	833506	577668	83157	76515.1	197674	151971	42078.7	1.09898e+06	188772	268660	146960	293689	510378	5.56281e+06	615853	103869	95543.4	258077	199699	197213	261381	967843
Lactic acid	0.847479			488.932	89.0243	MS2	1.18886e+07	1.43227e+07	9.68368e+06	1.0556e+07	1.05292e+07	7.86447e+06	9.48626e+06	1.03153e+07	1.06866e+07	1.0523e+07	9.88959e+06	9.26342e+06	9.7755e+06	1.01769e+07	1.01455e+07	1.00691e+07	1.04421e+07	1.13565e+07	1.10418e+07	1.05275e+07	9.54778e+06	1.04617e+07	1.05929e+07	1.05916e+07	9.99224e+06	7.34901e+06	5.54384e+06	9.12778e+06	2.93248e+06	1.03786e+07	3.97324e+06	1.05475e+07	1.03158e+07	7.90608e+06	1.02537e+07	6.62408e+06	6.11014e+06	6.51185e+06	2.29495e+06	9.41911e+06	1.07263e+07	1.01329e+07	1.07442e+07
4-Methyl-4-penten-2-one	0.846773			471.389	99.0786	MS2	3.34448e+06	3.03003e+06	1.5737e+06	3.48732e+06	2.69899e+06	3.31079e+06	3.11152e+06	3.37108e+06	1.43726e+06	3.04664e+06	3.26986e+06	3.24579e+06	3.12192e+06	3.02995e+06	3.66346e+06	3.46689e+06	3.14538e+06	3.02365e+06	3.01772e+06	3.44204e+06	3.30944e+06	3.10546e+06	1.48353e+06	3.40528e+06	3.26153e+06	3.07634e+06	1.16307e+06	3.10649e+06	1.38566e+06	1.06476e+06	3.40633e+06	752416	3.05023e+06	3.10697e+06	3.49089e+06	3.11827e+06	2.83689e+06	1.22825e+06	2.81646e+06	3.24011e+06	2.9299e+06	3.05462e+06	1.84777e+06
Leu Lys Thr	0.846293			144.1	361.243	MS2	0	0	86174.9	140101	19020.1	0	1.08995e+06	445558	1.66094e+06	594023	1.80499e+06	1.9847e+06	6.18298e+06	2.06585e+06	824216	108221	2.06624e+06	2.57117e+07	8.63212e+06	1.06458e+06	1.45214e+07	7.74909e+06	2.61837e+07	0	11159.6	0	0	0	0	68587	10498	0	0	0	41451.1	0	0	4755.54	0	0	10039.3	14658.7	5934.35
Dimethyl suberate	0.846241	5-exo-Hydroxy-1,2-campholide	-3.66309300054179	338.613	185.117	metDNA	396353	375790	493368	527337	452408	532701	1.3858e+06	398317	934380	1.21919e+06	504064	790852	795769	836533	701520	329285	2.35675e+06	2.11255e+06	1.0193e+06	320861	1.2023e+06	567822	875338	687295	673809	438340	428228	284432	844529	602579	261885	478591	366851	508861	1.60432e+06	427030	328929	406183	590121	547094	1.32646e+06	390876	612246
2-Methylpentanal	0.845876			256.232	101.096	MS2	1.13409e+07	7.34472e+06	1.70293e+07	1.00443e+07	6.28203e+06	1.22499e+07	1.06833e+07	5.74627e+06	1.00269e+06	5.84925e+06	9.17814e+06	7.68302e+06	1.09176e+07	3.79051e+06	8.30847e+06	6.54669e+06	7.36064e+06	3.35488e+06	3.96522e+06	9.59733e+06	2.66985e+06	9.57008e+06	6.98603e+06	8.26327e+06	8.2407e+06	5.72165e+06	5.20216e+06	7.99863e+06	5.28715e+06	1.03054e+07	8.1468e+06	3.48167e+06	1.02376e+07	4.90599e+06	9.78986e+06	4.12398e+06	1.21799e+07	1.04389e+07	6.30128e+06	2.61805e+06	1.08438e+07	9.88308e+06	6.12685e+06
PC(14:0/20:1(11Z))	0.844894			442.243	760.581	MS2	5.72749e+06	9.72292e+06	3.27789e+07	9.87137e+06	6.93685e+06	3.59683e+07	2.78882e+07	4.81253e+07	1.28303e+07	1.00323e+07	1.04998e+07	6.15466e+06	5.21844e+07	1.02932e+07	1.61186e+07	3.04557e+07	6.79606e+07	8.34531e+06	7.32762e+07	8.28439e+06	5.84344e+07	1.19419e+07	9.4184e+06	4.06425e+07	5.57819e+07	1.61968e+07	1.48925e+07	2.20649e+06	8.77081e+06	8.48949e+06	1.009e+07	1.4044e+06	1.1187e+07	9.69686e+06	1.79431e+07	5.91812e+06	9.19383e+06	4.54861e+07	4.6678e+07	3.10095e+07	5.19329e+07	6.77793e+06	5.51277e+06
Ile Asp Val	0.844613			188.884	346.198	MS2	0	0	640811	821362	48588.1	89387.1	2.43451e+06	1.6574e+06	4.21584e+06	4.57448e+06	6.44831e+06	211854	8.96051e+06	9.44984e+06	6.36358e+06	2.91458e+06	2.95576e+06	7.69567e+06	4.21973e+06	9.12583e+06	6.18844e+06	6.01216e+06	6.89308e+06	1.42407e+06	3.06781e+06	2.23591e+06	4.01082e+06	1.14709e+06	6.38604e+06	1.78103e+06	1.47227e+06	3.92978e+06	1.31745e+06	5.30583e+06	1.08649e+07	3.01386e+06	288980	781119	1.72402e+06	2.25535e+06	5.86434e+06	3.7918e+06	2.2533e+06
Pro Pro Pro	0.844388			144.967	310.175	MS2	521609	889044	515119	238058	273666	561771	6.71671e+06	1.74701e+06	3.25064e+06	5.58733e+06	8.6766e+06	4.19023e+06	2.37023e+06	2.71511e+06	3.98045e+06	1.25627e+06	5.80857e+06	3.49325e+06	2.84402e+06	3.00683e+06	3.46425e+06	3.38168e+06	3.81578e+06	1.00314e+06	528054	1.02494e+06	1.63785e+06	834092	2.89754e+06	3.71365e+06	572021	4.0017e+06	799687	2.09474e+06	1.94843e+07	1.96218e+06	151155	719652	775324	3.31253e+06	500247	8.97946e+06	6.16838e+06
Leucine_Enkephalin	0.844229			227.554	556.274	MS2	0	0	0	0	0	0	36454	5815.83	484356	112436	37265.5	151746	248608	452849	501795	145106	216465	2.441e+06	828092	440692	2.64156e+07	1.9297e+06	7.74829e+06	0	0	0	0	0	0	38919.5	0	18187.6	0	7086.23	6693.06	6454.67	0	0	26073.9	9401.97	19197.9	5825	0
2,4-Dihydroxyhept-2-enedioate	0.844022			466.664	209.045	metDNA	2.88227e+06	2.16968e+06	3.53648e+06	3.30685e+06	3.29711e+06	4.13084e+06	3.23532e+06	3.2984e+06	2.81975e+06	3.22513e+06	2.88095e+06	3.31222e+06	3.29638e+06	3.07885e+06	3.07211e+06	4.02702e+06	3.09373e+06	3.50446e+06	3.5187e+06	3.3949e+06	3.25499e+06	3.23364e+06	3.4278e+06	2.88412e+06	3.19683e+06	4.98758e+06	5.18093e+06	2.03235e+06	3.62813e+06	3.58163e+06	3.66561e+06	3.35608e+06	3.40677e+06	3.59772e+06	3.21423e+06	3.3015e+06	3.35942e+06	313843	715473	3.42119e+06	3.49976e+06	3.38882e+06	3.58834e+06
12-HpEPE	0.843215			422.454	317.209	MS2	115765	137248	435155	1.32188e+06	98784	123990	284782	2.35708e+06	4.65562e+06	2.44827e+06	3.01647e+06	2.47288e+06	8.64305e+06	2.63029e+06	3.92237e+06	3.59517e+06	2.23162e+06	1.97729e+07	1.373e+06	5.38171e+06	8.87811e+06	2.369e+06	4.21723e+06	332246	6.06397e+06	3.26039e+06	1.85509e+06	20835	337986	393827	2.27784e+06	1.81778e+07	4.4472e+06	468086	79895.8	1.1566e+06	210756	3.52833e+06	3.21958e+06	3.43636e+06	154567	2.32924e+06	2.34637e+06
Hippurate	0.843124			167.232	201.032	metDNA	1.4786e+06	1.35511e+06	1.8371e+06	1.75551e+06	1.6559e+06	1.52644e+06	1.81271e+06	1.93642e+06	2.74215e+08	1.93308e+06	1.76533e+06	1.90404e+06	1.62637e+06	1.80608e+06	1.73908e+06	2.11964e+06	1.88599e+06	2.72371e+08	1.91248e+06	1.66971e+06	1.69847e+08	1.68056e+06	1.28233e+08	2.17951e+06	2.24013e+06	2.06399e+06	2.12685e+06	2.11272e+06	2.03341e+06	1.97992e+06	2.13329e+06	2.19936e+06	2.10845e+06	2.1539e+06	2.06643e+06	2.10761e+06	2.1173e+06	2.0584e+06	2.06547e+06	2.09289e+06	2.24273e+06	2.08258e+06	2.09225e+06
Glu Pro	0.842951			36.8849	245.112	MS2	4.88765e+06	1.18976e+06	1.27357e+06	2.41514e+06	2.8581e+06	2.59325e+06	2.7933e+06	2.1076e+06	1.8139e+06	2.16851e+06	3.11156e+06	2.15291e+06	6.53085e+06	3.41388e+06	4.47926e+06	2.94558e+06	4.66783e+06	4.06376e+06	6.98118e+06	5.62237e+06	3.71089e+06	5.38385e+06	4.53781e+06	9.37305e+06	1.11746e+07	7.6976e+06	1.09237e+07	8.69058e+06	1.57321e+07	5.82922e+06	2.69389e+07	9.18011e+06	4.09922e+06	3.14811e+07	1.30964e+07	5.53855e+06	3.52772e+06	5.28101e+06	7.43373e+06	5.77765e+06	5.4132e+06	2.09244e+07	1.24674e+07
Ala Arg Ile Gly	0.842464			137.995	416.259	MS2	0	0	0	0	0	0	0	0	1.81303e+06	31657.8	36024.7	0	2.91196e+06	632183	862230	18653.3	92913.8	1.72253e+08	1.27525e+07	1.06973e+06	4.79186e+07	8.68205e+06	2.06632e+08	0	5017.57	0	0	0	0	0	0	0	0	0	0	0	0	0	0	0	0	0	0
Piperazine	0.842182			513.264	87.0912	MS2	2.89637e+06	2.73602e+06	4.03325e+06	4.36673e+06	3.78323e+06	2.79347e+06	2.8911e+06	4.09543e+06	3.08268e+06	3.51137e+06	2.72453e+06	5.99745e+06	4.70185e+06	2.85913e+06	1.35283e+06	3.7286e+06	3.01516e+06	2.84468e+06	3.79373e+06	2.83865e+06	5.58881e+06	2.9622e+06	3.44342e+06	3.85617e+06	6.26532e+06	2.5111e+06	1.83863e+06	3.39186e+06	3.78804e+06	2.91193e+06	4.55322e+06	3.97823e+06	4.2309e+06	2.4733e+06	5.89696e+06	3.12209e+06	4.40792e+06	3.06232e+06	3.38982e+06	4.20613e+06	2.9004e+06	5.71751e+06	3.41085e+06
4-Hydroxyphthalate	0.841685			207.185	202.026	metDNA	1.59062e+06	1.27673e+06	1.54427e+06	3.65013e+06	1.557e+06	1.57033e+06	1.74384e+06	2.08704e+06	5.39019e+07	2.93204e+06	2.01649e+06	1.44147e+06	4.54222e+06	1.76245e+06	1.90367e+06	1.44326e+06	1.84526e+06	5.56572e+07	3.76195e+06	3.19508e+06	4.00606e+07	4.13341e+06	3.18971e+07	1.66527e+06	2.0174e+06	1.54882e+06	1.72546e+06	1.36127e+06	1.72484e+06	2.52268e+06	1.31888e+06	1.61001e+06	2.74008e+06	1.77756e+06	1.72613e+06	1.50888e+06	1.46733e+06	1.89583e+06	1.55209e+06	1.59679e+06	1.92086e+06	1.5564e+06	1.73642e+06
N-Succinyl-L-glutamate	0.841592			218.185	289.091	metDNA	1826.88	0	19843.8	11824.6	55560.1	16952.3	109107	184419	403863	154706	74640.9	33156.5	239106	128114	131967	27471.3	60446.6	600747	314567	243908	557210	203661	296045	5697.84	165407	3532.36	5789.47	7613.37	75233.3	227947	3799.39	108508	177817	6246.29	53768.9	2223.66	0	85390.9	0	35909.7	30422.1	52812	2776.92
6-Acetamido-3-aminohexanoate	0.841371			40.9813	189.123	MS2	2.95646e+06	1.97244e+06	1.16367e+07	1.02377e+07	5.95834e+06	1.22967e+07	1.36872e+07	1.273e+07	1.41867e+07	1.52568e+07	2.45736e+07	1.55572e+07	1.71751e+07	1.44378e+07	1.35865e+07	6.34306e+06	2.66106e+07	6.45961e+06	2.76249e+07	1.62665e+07	1.39544e+07	9.72209e+06	1.16051e+07	1.96572e+07	2.4088e+07	1.48178e+07	2.11491e+07	1.91592e+07	1.17883e+08	1.06853e+08	1.12139e+07	1.85327e+07	3.05235e+07	1.73838e+07	2.12731e+08	2.09812e+07	8.77837e+06	1.6548e+07	1.12563e+07	6.53375e+07	1.07895e+08	1.27645e+08	1.03816e+08
D-Homo-17a-oxa-5alpha-androstan-3beta-ol acetate	0.840047			443.861	335.256	MS2	52331.6	28892.4	264735	1.62315e+06	78151.6	98783.2	1.209e+07	2.27445e+06	6.17187e+06	1.88602e+07	2.66765e+07	5.36394e+06	9.13652e+06	9.69037e+06	1.25311e+07	3.74359e+06	1.02891e+07	7.76829e+06	1.9076e+06	4.64567e+06	8.65527e+06	5.18903e+06	5.70391e+06	256197	219790	372482	398938	0	344957	113506	108850	902841	576209	170056	1.39093e+06	336505	49260.6	130669	140046	374669	241849	139927	1.16168e+06
Palmitoyl N-Isopropylamide	0.839449			556.812	298.309	MS2	8.0441e+06	8.01925e+06	2.95112e+06	1.0405e+07	6.52305e+06	7.53992e+06	1.20372e+07	1.33309e+07	8.79556e+06	1.38247e+07	9.66938e+06	1.21431e+07	7.74846e+06	1.12559e+07	1.06796e+07	1.20431e+07	8.26382e+06	1.05028e+07	8.5961e+06	1.00273e+07	9.68325e+06	1.4054e+07	1.18867e+07	6.38969e+06	5.80553e+06	8.25366e+06	7.99838e+06	1.16341e+07	9.12989e+06	9.76071e+06	1.03557e+07	9.12276e+06	8.38153e+06	9.29512e+06	1.03305e+07	1.01192e+07	7.35244e+06	8.15984e+06	8.05543e+06	9.46988e+06	9.03921e+06	9.03064e+06	8.21435e+06
D-Arabinono-1,4-lactone	0.838758	Phosphoenolpyruvate	21.3343849633452	191.804	167.038	metDNA	4.22959e+06	791665	457813	1.10351e+06	1.48926e+06	685443	1.53466e+06	1.63471e+06	7.37612e+06	1.81711e+06	2.52302e+06	1.07298e+06	1.21744e+07	1.24173e+06	1.12369e+06	728439	564810	3.6293e+07	9.65503e+06	1.28425e+07	1.03448e+07	9.09165e+06	1.05435e+07	704992	6.35749e+06	305070	967632	887972	1.61562e+06	6.88135e+06	437290	1.51091e+06	3.3721e+06	1.76732e+06	3.3635e+06	430197	209367	1.52737e+06	168045	958940	1.00017e+06	2.68819e+06	1.33387e+06
Met Val	0.838616			160.718	249.126	MS2	76768.9	174103	1.15284e+06	1.17375e+06	498072	317065	2.9679e+06	2.39415e+06	4.86292e+06	4.66755e+06	3.65063e+06	8.59847e+06	2.08686e+07	1.38206e+07	9.98152e+06	1.46228e+06	2.9478e+06	1.25307e+07	2.29626e+07	1.25029e+07	1.50824e+07	2.27813e+07	8.13838e+07	60987.2	181228	48643.4	47746.6	24542.2	25755.9	120666	165422	69352.9	22718.3	135768	63578	128150	19138.2	92733.8	123174	55111.5	121590	57850.3	133551
Ile Glu Ala	0.838445			159.975	332.18	MS2	0	28454.3	1.02714e+06	1.14498e+06	172791	352219	6.03877e+06	3.15545e+06	5.91551e+06	2.83756e+06	9.36466e+06	4.80748e+06	9.91981e+06	7.77212e+06	1.02417e+07	3.22029e+06	6.56027e+06	1.03604e+07	5.1795e+06	6.51794e+06	8.28136e+06	5.8826e+06	5.21037e+06	17372	122226	122143	51142.1	0	141331	1.91209e+06	19284.6	282608	122203	47024.1	1.35469e+06	123735	18906.7	52175.5	45166.7	108080	302587	564015	428947
16-Oxo-palmitate	0.837689			444.393	236.208	metDNA	415433	424039	845914	1.77602e+06	1.25029e+06	753994	301128	1.35481e+06	375439	616598	630698	622526	490075	243946	567696	747374	1.2898e+06	767292	918797	242693	440642	915553	483319	357182	566133	460818	1.26108e+06	786236	126420	782631	1.03246e+06	318134	652668	372488	639090	495026	1.47389e+06	1.47665e+06	1.66139e+06	443226	769604	1.44352e+06	734384
5-Hydroxy-L-tryptophan	0.83696	Psilocybin	3.88438446822793	137.458	285.101	metDNA	169114	297491	3.74734e+06	3.25403e+06	478995	176296	3.11212e+06	5.50846e+06	2.46709e+06	3.05759e+06	9.38468e+06	2.93825e+06	3.03433e+06	2.63815e+06	3.98334e+06	1.14407e+06	3.98663e+06	1.18241e+06	488462	1.53337e+06	1.57611e+06	1.1526e+06	1.34341e+06	2.51651e+06	4.62108e+06	5.96717e+06	3.53766e+06	477030	4.44557e+06	4.72189e+06	4.03298e+06	4.97834e+06	4.9936e+06	3.24413e+06	1.37124e+07	4.2839e+06	1.09191e+06	3.83554e+06	6.07005e+06	4.49428e+06	3.09654e+06	6.63067e+06	4.94614e+06
Simvastatin (Zocor)	0.836268			408.526	441.259	MS2	21292.9	116609	7517.38	695132	73672.7	16415.5	5.60246e+06	44399.5	1.0241e+07	1.18622e+06	752305	2.46725e+07	1.59179e+07	5.39754e+06	1.28511e+07	1.60445e+07	1.68274e+07	1.28272e+07	1.19481e+07	2.0953e+07	5.90855e+07	1.50168e+07	1.28242e+07	112811	1.06987e+06	38754	195370	6421	29751.2	697758	1.31836e+06	785446	259552	0	417339	552972	0	84177.5	1.20776e+06	921481	185928	373994	278229
PC(O-18:1(11Z)/0:0)	0.836177			448.376	508.374	MS2	258118	136512	1.42958e+06	7.51926e+06	711800	231888	1.0691e+08	1.56976e+07	5.13686e+07	2.28733e+08	1.45048e+08	2.15015e+07	3.13223e+07	4.61093e+07	4.28786e+07	2.01901e+07	7.76088e+07	3.57065e+07	6.41793e+06	8.17755e+06	4.60602e+07	1.32633e+07	2.79079e+07	1.91959e+06	4.01742e+07	8.83056e+06	3.25717e+06	1.18366e+06	2.18958e+06	3.18963e+06	4.70626e+06	1.5029e+07	6.05619e+07	4.06997e+06	5.09834e+06	2.62352e+06	553802	2.64909e+06	1.94006e+06	3.33616e+06	7.3234e+06	4.89143e+06	5.30997e+06
L-Hexanoylcarnitine	0.835947			222.682	260.184	MS2	889720	48624.2	913569	1.06349e+06	860398	140625	1.14547e+06	2.83636e+06	3.09444e+06	3.07789e+06	1.66609e+06	1.13403e+06	995031	3.26328e+06	1.49783e+06	1.62967e+06	2.80467e+06	2.96637e+06	1.8487e+06	3.30228e+06	2.16197e+06	2.01601e+06	2.69563e+06	1.11274e+06	1.69893e+06	2.85295e+06	1.32804e+06	721467	1.40485e+06	9.25919e+06	3.52657e+06	1.13626e+06	1.99817e+06	1.44717e+06	1.09093e+06	1.06739e+06	2.52224e+06	2.30793e+06	2.44429e+06	2.15163e+06	8.70706e+06	1.577e+06	1.41102e+06
Thr Lys Lys	0.834648			369.152	376.257	MS2	3.60939e+06	4.51878e+06	3.58741e+06	4.09802e+06	4.51303e+06	3.22183e+06	3.25649e+06	3.75375e+06	3.40512e+06	3.13573e+06	3.48698e+06	4.04314e+06	4.85842e+06	4.27628e+06	4.2979e+06	2.86961e+06	3.94791e+06	4.53114e+06	3.23637e+06	4.02671e+06	3.18235e+06	3.76763e+06	5.23046e+06	3.44571e+06	2.37042e+06	2.66616e+06	2.67853e+06	3.33239e+06	2.43846e+06	2.88577e+06	2.73066e+06	2.75453e+06	2.61722e+06	3.13945e+06	2.57178e+06	2.89454e+06	2.93648e+06	2.84809e+06	2.63417e+06	2.53259e+06	2.41188e+06	2.86731e+06	2.82816e+06
2,5-Dihydro-5-oxofuran-2-acetate	0.833347	4-Chloro-ortho-phenylenediamine	13.9084229013058	360.498	143.039	metDNA	3.74459e+07	9.47471e+06	4.71216e+06	5.90162e+07	2.03018e+07	1.90545e+07	1.10728e+07	2.86298e+06	1.51876e+07	1.6376e+07	2.27428e+07	1.47887e+07	2.6471e+07	1.86737e+07	1.40326e+07	1.40835e+07	2.70214e+07	3.35768e+07	2.58386e+06	3.1761e+07	2.00563e+07	3.06781e+07	4.5098e+06	6.08855e+07	4.23942e+06	3.58417e+06	2.20483e+06	3.13027e+07	9.79901e+06	1.08325e+07	4.17651e+07	1.1004e+07	3.42222e+07	3.32868e+07	3.75551e+07	3.14425e+07	2.26184e+07	4.32405e+07	9.46833e+06	4.1618e+07	3.2235e+07	3.12527e+07	2.82141e+07
6-HYDROXYNICOTINATE	0.83294			647.091	138.019	MS2	6.34102e+06	1.36061e+07	1.31167e+07	3.19439e+07	2.95429e+07	4.15755e+06	1.24732e+07	2.66379e+07	9.37435e+06	2.1822e+07	2.81723e+07	4.27062e+06	4.94231e+06	1.74506e+07	2.92895e+07	1.90573e+07	1.23062e+07	4.65734e+06	5.19709e+06	3.0532e+07	6.3308e+06	1.64806e+07	8.04022e+06	6.35725e+06	5.63061e+06	6.34549e+06	4.8796e+06	1.04881e+07	1.90847e+07	1.41872e+07	9.70498e+06	2.51952e+07	1.06129e+07	7.33226e+06	3.61174e+07	2.01471e+07	1.00086e+07	4.31988e+06	9.3723e+06	6.07381e+06	7.07151e+06	1.19182e+07	2.2428e+07
5-Methylthio-D-ribose	0.831612	Umbelliferone	-4.13361152801506	308.92	163.038	metDNA	5.20627e+07	4.70195e+07	4.80114e+07	4.02696e+07	4.99158e+07	3.85833e+07	3.79994e+07	5.16705e+07	4.12179e+07	4.11183e+07	4.60241e+07	3.70471e+07	3.78706e+07	3.21954e+07	3.56416e+07	4.11717e+07	2.37055e+07	3.09273e+07	2.49722e+07	3.35675e+07	4.61478e+07	3.77609e+07	4.07589e+07	2.88869e+07	4.26375e+07	4.78837e+07	4.96222e+07	5.47142e+07	3.86607e+07	5.54515e+07	3.59543e+07	4.30717e+07	3.31532e+07	4.79454e+07	4.93557e+07	4.91399e+07	3.71381e+07	9.48695e+07	2.89641e+07	4.1691e+07	2.3224e+07	5.37283e+07	3.48179e+07
D-Fructose 1,6-bisphosphate	0.830954			221.064	361.971	metDNA	0	0	0	0	5141.33	0	30106.9	17035.8	339099	0	0	0	288234	76419	0	178919	188970	1.4953e+06	450580	461651	797444	1.02446e+06	594845	0	4319.85	0	0	0	0	77226.5	2996.57	0	0	0	2526.15	1841.51	0	0	0	0	0	4545.72	7554.19
Palmitic Acid ethyl ester	0.83061			286.902	283.264	MS2	5.45222e+06	6.94338e+06	4.46685e+06	6.1039e+06	5.02317e+06	5.31689e+06	1.76184e+06	7.00674e+06	631264	1.85384e+06	6.14805e+06	3.98758e+06	1.44481e+06	4.84831e+06	3.49923e+06	2.86682e+06	2.30555e+06	197413	1.0902e+06	9.79272e+06	899513	1.90296e+06	1.63079e+06	4.88612e+06	4.64217e+06	4.86903e+06	4.77328e+06	6.85877e+06	6.93842e+06	3.6016e+06	6.6895e+06	6.47131e+06	6.72954e+06	4.29229e+06	3.97083e+06	5.67613e+06	5.13567e+06	4.58174e+06	4.83971e+06	5.46509e+06	4.39549e+06	6.89369e+06	5.19703e+06
Hexadecanoic acid, 2-amino-, (R)-; (R)-2-Aminohexadecanoic acid	0.829913			434.485	272.257	MS2	2.27953e+06	2.39954e+06	3.22553e+06	3.31836e+06	3.35071e+06	1.56731e+06	2.00924e+06	2.68803e+06	3.87041e+06	3.22053e+06	2.29822e+06	1.43759e+06	2.17963e+06	3.71132e+06	2.37441e+06	2.01801e+06	2.68225e+06	3.00637e+06	2.98297e+06	3.12986e+06	5.07339e+06	3.86019e+06	2.54434e+06	2.05252e+06	2.60689e+06	2.51693e+06	1.90012e+06	2.5798e+06	2.6412e+06	2.64082e+06	3.30617e+06	1.99998e+06	2.07224e+06	3.24644e+06	2.09571e+06	1.94975e+06	3.81598e+06	3.0038e+06	3.70196e+06	2.3062e+06	2.83044e+06	2.10732e+06	2.84656e+06
2-Oxo-2,3-dihydrofuran-5-acetate	0.828755	4-Chloro-ortho-phenylenediamine	14.2523475495848	383.861	143.039	metDNA	4.41486e+06	7.49958e+06	1.19034e+07	1.21271e+07	6.36056e+06	1.31151e+07	1.36958e+07	1.14713e+07	1.53684e+06	6.61415e+06	1.25516e+07	4.16137e+06	1.10031e+07	1.23193e+07	1.27854e+07	1.32802e+07	1.13693e+07	1.07795e+07	1.24945e+07	1.26107e+07	1.02211e+07	5.71582e+06	1.42438e+07	1.42914e+07	1.15109e+06	1.15275e+07	1.0716e+07	1.2986e+07	1.27004e+07	1.362e+07	1.30414e+07	1.69069e+07	1.23727e+07	1.32586e+07	1.06233e+07	1.3398e+07	1.31339e+07	1.28742e+07	1.42188e+07	1.23122e+07	1.27115e+07	9.30866e+06	1.31533e+07
4-Hydroxymethylimidazole	0.828398			2.9585	99.0548	MS2	6.75441e+06	6.83572e+06	6.01681e+06	0	0	0	9.15177e+06	0	0	0	1.01428e+07	0	7.84092e+06	0	6.33894e+06	6.69618e+06	1.17364e+07	6.93509e+06	1.01767e+07	5.93589e+06	0	0	1.06534e+07	0	0	0	0	8.25023e+06	0	0	0	0	0	0	0	0	0	0	0	0	0	0	0
2,5-Diamino-6-(5-phospho-D-ribitylamino)pyrimidin-4(3H)-one	0.828362			217.676	337.076	metDNA	2065.88	0	28078.8	13589.3	95822.1	4477.88	96981.7	221700	1.27383e+06	69779.6	362801	249117	1.26779e+06	333950	345408	83318.1	42888.6	2.27003e+06	1.10744e+06	1.30205e+06	568966	1.07938e+06	1.61705e+06	16545.3	85190.8	9584.11	25368.2	37136.7	95927.8	653262	2473.34	85227.7	46793.3	29347.9	151882	12712.9	1757.97	106661	0	14594.2	36568.7	86731.2	46715.6
2-Furylmercury chloride	0.827343			25.4843	304.967	MS2	1.63406e+07	1.1535e+07	1.22976e+07	1.79039e+07	1.37382e+07	8.77017e+06	2.08469e+07	1.1942e+07	2.36902e+07	2.23583e+07	2.34722e+07	1.62184e+07	3.34502e+07	1.99058e+07	1.99981e+07	1.45428e+07	1.89794e+07	3.5366e+07	3.17551e+07	3.05283e+07	2.38307e+07	2.56443e+07	3.27573e+07	1.77576e+07	1.77078e+07	1.65165e+07	1.66403e+07	1.56453e+07	1.74366e+07	1.73801e+07	1.74785e+07	1.28615e+07	1.79022e+07	1.4721e+07	1.26414e+07	1.17765e+07	1.57735e+07	1.5583e+07	1.74655e+07	1.45228e+07	1.31161e+07	1.50482e+07	1.55572e+07
trans-1,2-Dichloroethene	0.826867			240.196	135.971	metDNA	1.27318e+06	1.5105e+06	1.99797e+06	1.57772e+06	1.95969e+06	1.54422e+06	2.58934e+06	1.99626e+06	1.08237e+06	2.50197e+06	2.73387e+06	2.53211e+06	2.05018e+06	2.40622e+06	2.57336e+06	2.61864e+06	2.65693e+06	931626	1.63821e+06	2.28945e+06	1.9929e+06	1.6982e+06	660003	2.5191e+06	2.44908e+06	1.59991e+06	2.00176e+06	1.93178e+06	2.2179e+06	2.35359e+06	3.90545e+06	2.24497e+06	2.25549e+06	2.32301e+06	2.29585e+06	2.06253e+06	2.13557e+06	2.61194e+06	2.93843e+06	1.84269e+06	2.17917e+06	1.92279e+06	2.13426e+06
N-Palmitoylsphingosine	0.826533			489.033	538.517	MS2	1.44222e+06	1.13394e+06	1.36158e+06	1.33332e+06	1.31367e+06	1.73689e+06	2.82423e+06	2.37454e+06	1.29463e+06	2.53824e+06	1.44699e+06	2.27342e+06	3.12666e+06	1.9396e+06	1.93186e+06	1.24852e+06	2.59658e+06	2.72616e+06	3.87958e+06	2.53391e+06	3.40749e+06	2.83016e+06	2.52458e+06	2.73746e+06	1.91782e+06	3.56209e+06	4.64343e+06	2.60175e+06	3.34267e+06	1.95051e+06	2.3938e+06	2.35805e+06	2.8474e+06	2.33547e+06	1.95841e+06	2.2302e+06	3.40924e+06	3.40525e+06	5.10416e+06	2.68482e+06	2.39519e+06	2.31965e+06	1.24621e+06
Tartronate	0.825315			672.962	118.998	MS2	994958	1.78404e+06	757591	1.59947e+06	509424	854150	2.44797e+06	1.7811e+06	1.99242e+06	876612	979538	934353	1.11466e+06	1.88698e+06	1.32301e+06	1.54564e+06	891830	3.00037e+06	2.99666e+06	1.73605e+06	1.70771e+06	1.80197e+06	880199	706662	1.47905e+06	1.66724e+06	2.18548e+06	93240.6	761723	582402	1.00818e+06	2.0475e+06	1.82068e+06	1.02402e+06	1.69147e+06	2.14129e+06	1.36546e+06	2.17881e+06	1.61006e+06	497477	1.54164e+06	998350	2.27866e+06
9(S)-HPODE	0.825202	Inosine-5'-carboxylate	-19.163540505882	390.259	311.222	metDNA	422340	607801	477309	529763	505538	617817	635229	444687	1.45867e+06	637610	1.80802e+06	680075	591103	1.23431e+06	2.49155e+06	698334	561648	717552	603626	696074	813682	464985	569100	502434	451523	526418	534039	545251	495278	453053	470076	453664	1.35003e+06	487737	414042	463837	475065	430620	347441	475296	562426	400127	569513
PC(20:4(5Z,8Z,11Z,14Z)/22:6(4Z,7Z,10Z,13Z,16Z,19Z))[U]	0.824454			491.647	854.561	MS2	1.24348e+07	3.1504e+06	3.73118e+06	4.37965e+06	3.19065e+06	3.98758e+06	1.02471e+07	5.69724e+06	3.53264e+06	7.82452e+06	4.75797e+06	7.63313e+06	6.32396e+06	5.081e+06	3.66084e+06	5.21448e+06	2.55847e+06	1.3163e+06	2.40417e+06	3.00649e+06	6.19496e+06	4.1514e+06	851666	4.57652e+06	3.9029e+06	3.07046e+06	3.98252e+06	3.67906e+06	2.7148e+06	4.05644e+06	2.25101e+06	4.55822e+06	3.87636e+06	4.6565e+06	6.22085e+06	3.94226e+06	5.74666e+06	4.25578e+06	2.63492e+06	3.67242e+06	2.69365e+06	1.82812e+06	2.98977e+06
Oxaloacetate	0.824454			393.281	154.99	metDNA	4.25829e+07	5.57795e+07	7.91316e+07	5.61956e+07	5.35396e+07	8.05e+06	7.14262e+07	6.3823e+07	4.06961e+07	3.28094e+07	9.1502e+07	3.86895e+07	6.29407e+07	6.58746e+06	1.25218e+07	4.16859e+07	6.47094e+06	7.37631e+07	4.59849e+07	1.73573e+07	2.98775e+07	4.68256e+07	3.22915e+07	7.17616e+07	4.37485e+07	8.2661e+07	3.41851e+07	5.3969e+07	7.05562e+06	6.91617e+07	2.4205e+07	6.47952e+07	3.91088e+07	1.90104e+07	3.73051e+07	4.70991e+07	4.88191e+07	1.02985e+07	9.06168e+06	4.99475e+07	5.21836e+07	6.62794e+06	6.9761e+07
3-Fumarylpyruvate	0.824084			242.414	206.989	metDNA	22835.1	6384.05	280220	51188.3	415633	13534.1	300848	19873.5	4.21409e+06	672512	442843	24068.5	3.13472e+06	1.03836e+06	1.42311e+06	262961	26896.6	1.43105e+07	4.95315e+06	1.54533e+06	7.44664e+06	2.24541e+06	4.20129e+06	51428.1	932131	122049	111109	288579	173002	554570	181842	201681	711631	469179	439640	146070	23699.5	301230	38953.5	129270	582568	307129	295084
2-Hydroxy-4-(2-oxo-1,3-dihydro-2H-inden-1-ylidene)but-2-enoic acid	0.822925	Orellanine	5.28166432313563	290.505	253.047	metDNA	14642.1	8300.89	1.48096e+06	1.52078e+06	3.96503e+06	36081.3	1.63749e+06	22900.6	7.94365e+06	4.93099e+06	4.57393e+06	145267	5.29074e+06	4.61469e+06	7.14594e+06	1.63649e+06	369615	3.98198e+06	9.07716e+06	6.99559e+06	3.22174e+06	6.01543e+06	7.31418e+06	201734	3.64411e+06	612679	684539	2.20331e+06	2.06149e+06	1.22264e+06	1.46605e+06	1.13541e+06	4.60979e+06	3.72884e+06	5.26863e+06	935118	66777.2	2.35742e+06	551870	395356	3.87404e+06	2.85554e+06	3.04655e+06
D-Glucoheptose	0.822646			32.2638	209.066	MS2	928940	1.12999e+06	1.38029e+06	2.41763e+06	4.62496e+06	782788	1.4846e+07	2.26052e+07	7.48544e+06	1.97171e+07	1.58443e+07	1.36276e+07	3.71403e+06	2.13079e+07	3.15806e+07	4.69959e+07	4.45111e+07	5.7099e+06	4.59301e+07	1.46473e+06	3.2421e+07	3.36313e+07	5.76624e+07	1.49641e+08	9.59549e+07	1.37155e+08	1.81347e+08	1.0907e+08	1.39607e+08	1.09059e+08	1.18681e+08	1.46136e+08	1.25305e+08	1.68659e+08	6.11574e+07	1.04441e+08	1.32554e+08	1.85701e+08	9.99085e+07	1.05497e+08	7.9586e+07	1.06256e+08	9.80797e+07
2-Hydroxy-4-(1-oxo-1,3-dihydro-2H-inden-2-ylidene)-but-2-enoic acid	0.822292	N-(4-Coumaroyl)-L-homoserine lactone	1.59063618714901	293.035	248.092	metDNA	7078.41	0	0	6216.28	0	0	0	0	2.1163e+06	11335.3	22871.4	0	342711	33165.3	111026	0	14002	1.18817e+06	784837	93689	1.24348e+06	251756	725932	0	0	0	14929.9	6224.82	13298.7	0	7078.45	6230.42	13274.8	33292.1	10948.9	7006.68	14873.5	6760.73	5641.29	15681.2	6293.88	6886.5	11793.6
Thalassemine	0.822084			245.13	299.109	MS2	111562	182309	908694	1.52582e+06	633408	226156	3.11323e+06	709749	4.59987e+06	3.8935e+06	5.92631e+06	2.00759e+06	2.40531e+07	3.47428e+06	5.12581e+06	525857	1.33743e+06	8.83768e+06	3.86408e+06	1.43596e+06	3.42141e+06	2.79599e+06	7.47587e+06	209134	483528	209056	324637	290793	337603	641344	171356	303772	318165	210061	360917	275008	111947	264482	252712	177698	386610	388374	293517
Acetamide	0.821986			376.666	120.088	metDNA	3.67335e+06	4.50582e+06	4.09536e+06	5.16412e+06	3.91067e+06	3.44025e+06	4.88002e+06	3.83235e+06	5.4563e+06	4.33889e+06	3.73968e+06	4.06528e+06	5.14426e+06	4.22024e+06	4.09814e+06	4.61456e+06	3.70674e+06	4.66152e+06	3.83346e+06	3.71864e+06	5.92685e+06	4.41873e+06	3.64815e+06	3.18868e+06	4.01877e+06	2.84323e+06	3.59083e+06	3.83838e+06	3.3851e+06	3.45166e+06	4.39934e+06	3.15885e+06	3.19893e+06	3.26468e+06	3.97561e+06	3.65849e+06	3.77865e+06	3.4947e+06	3.41254e+06	2.57238e+06	3.79498e+06	3.89999e+06	1.91799e+06
Oxytetracycline	0.821763			37.3336	459.138	MS2	10515.9	37816.1	52113.8	1.0546e+07	104752	163435	406522	229548	212331	1.76108e+07	3.30674e+06	1.66125e+06	1.72826e+06	9.38394e+07	1.49133e+07	1.02369e+06	5.00664e+06	9.34658e+06	2.04724e+07	2.22478e+08	6.19817e+07	1.27672e+08	6.55981e+07	1.21942e+06	816274	0	0	1.22452e+06	2.72942e+06	0	162102	0	27353.5	1.11063e+06	112093	14412.9	22140.5	27182	0	0	11239.2	153407	230404
PGF2alpha dimethyl amine	0.82155			388.544	368.314	MS2	1.98579e+06	591089	1.54432e+06	1.30344e+06	1.13725e+06	573289	2.26026e+06	856069	2.3058e+06	1.70593e+06	4.32628e+06	1.1777e+06	3.73557e+06	1.28985e+06	638048	1.89706e+06	2.75412e+06	701108	2.47117e+06	3.68576e+06	9.40144e+06	1.07942e+06	1.75313e+06	302636	1.38329e+06	2.54357e+06	756928	560177	532506	3.07601e+06	1.16298e+06	840063	1.75405e+06	2.07857e+06	588981	343079	3.36636e+06	575917	4.67647e+06	1.67932e+06	3.41338e+06	2.48243e+06	1.04266e+06
7alpha-Hydroxycholesterol	0.821225			428.453	440.304	metDNA	0	0	0	0	0	0	1.0543e+06	6067.09	470564	578173	674332	198161	337085	393305	678057	285868	863473	695313	18210.2	12871.5	405476	25603.1	252084	0	107909	4336.91	0	0	0	0	5995.77	8892.38	0	14897.2	0	0	0	0	6022.49	13302	0	5190.36	0
Maleamate	0.820971			344.796	153.993	metDNA	1.79117e+06	3.9163e+06	529245	408739	2.91615e+06	319861	1.87884e+06	4.00799e+06	2.16166e+06	1.53527e+06	4.03174e+06	1.54853e+06	1.43198e+06	3.85215e+06	4.3587e+06	1.01364e+07	343006	1.3203e+06	2.25195e+06	3.26686e+06	1.27802e+06	422785	1.56627e+06	3.73948e+06	1.40668e+07	2.06857e+06	2.33068e+06	2.94713e+06	3.44889e+06	2.67424e+06	458956	1.20449e+06	624799	2.92121e+06	3.34155e+06	1.32333e+07	868265	1.67842e+06	1.99042e+06	2.18322e+06	2.5832e+06	7.434e+06	3.93236e+06
Inosine	0.82093			135.92	267.073	MS2	1.69378e+06	763217	5.01727e+06	5.48424e+06	2.32169e+06	504192	4.28031e+06	4.00972e+07	6.47542e+06	8.176e+06	2.35667e+07	4.12714e+06	3.2115e+06	3.03126e+06	4.27379e+06	3.79761e+06	1.4972e+07	1.46105e+06	569673	495125	2.44877e+06	562370	762650	6.54772e+07	3.11945e+07	1.1855e+08	8.00682e+07	8.75777e+06	5.60201e+07	8.10878e+07	4.88799e+07	1.26973e+08	8.27855e+07	1.75876e+08	1.90069e+08	3.26888e+07	1.13015e+07	7.85604e+07	1.37886e+08	1.03046e+08	2.01615e+07	1.67901e+08	5.56801e+07
N-(2-Phenylethyl)-acetamide	0.820286	Lactaroviolin	3.25097357258283	217.394	211.112	metDNA	674265	2.61262e+06	1.17806e+06	1.53608e+06	1.4358e+06	514739	1.07652e+06	1.04783e+06	2.28598e+06	2.39061e+06	802497	1.26586e+06	1.04459e+06	2.29838e+06	1.84408e+06	1.04792e+06	1.2997e+06	1.57508e+06	1.64528e+06	3.48712e+06	747822	3.12528e+06	1.40367e+06	1.26776e+06	774660	369756	546545	847269	795609	945363	1.13203e+06	555496	789954	588434	1.50244e+06	1.49988e+06	282221	776737	745271	422522	755903	306621	2.83187e+06
Idebenone	0.819116			333.793	337.205	MS2	30218.5	29436.4	1.74827e+06	1.11395e+06	180917	993138	7.20365e+06	1.58959e+06	1.11845e+07	1.28463e+07	6.94348e+06	3.38559e+06	3.01964e+06	6.16704e+06	4.37562e+06	4.59409e+06	7.19317e+06	5.4689e+06	1.68345e+06	1.37507e+06	1.90433e+07	2.68498e+06	6.41841e+06	1.56522e+06	2.1204e+06	3.14291e+06	2.97467e+06	640390	1.83088e+07	1.27862e+07	4.66349e+06	4.50569e+06	4.2224e+06	2.29802e+06	8.36458e+07	1.41827e+07	187714	3.58704e+06	1.43769e+06	6.54499e+06	2.05833e+06	4.98767e+06	7.44718e+06
Oleoyl Ethyl Amide	0.817527			540.453	310.309	MS2	5.54914e+09	4.67913e+09	5.55899e+09	6.27491e+09	8.00579e+09	4.67636e+09	5.91889e+09	7.85396e+09	5.53498e+09	6.60214e+09	6.9224e+09	6.24931e+09	5.78309e+09	6.96824e+09	6.52661e+09	6.35031e+09	7.27156e+09	6.34347e+09	6.47889e+09	6.41905e+09	5.31035e+09	7.18446e+09	6.99041e+09	6.74082e+09	5.97528e+09	6.75824e+09	7.43171e+09	7.23523e+09	7.8676e+09	7.50696e+09	6.82925e+09	6.12529e+09	7.06911e+09	5.9567e+09	6.92194e+09	5.73764e+09	7.75855e+09	7.86341e+09	7.03484e+09	6.47051e+09	6.7033e+09	8.88847e+09	6.59224e+09
Met Trp Lys Glu	0.817073			520.295	593.272	MS2	1.42099e+07	1.75133e+07	3.40724e+07	5.26247e+07	2.90619e+06	4.64082e+07	1.03322e+08	4.33115e+06	1.60169e+07	4.89281e+07	3.71972e+07	4.48121e+07	2.04065e+07	6.13409e+07	3.55596e+07	1.46948e+07	1.27244e+08	1.47914e+07	1.56305e+06	7.17878e+06	1.28469e+07	6.63236e+06	3.0934e+07	214979	1.18923e+06	1.42294e+06	2.52783e+06	248826	259381	6291.9	44763.8	20745.5	27879.1	17323.8	160258	27495.9	0	0	0	386716	404581	121690	25824.7
N-palmitoyl GABA	0.8168			497.762	342.298	MS2	964175	423542	1.46517e+06	2.00773e+06	1.74685e+06	417113	593885	1.12849e+06	1.72891e+06	1.54636e+06	871913	902441	859971	2.0573e+06	1.43167e+06	633416	1.25845e+06	1.35878e+06	1.4575e+06	1.07532e+06	2.42118e+06	2.37229e+06	1.19521e+06	928647	1.18809e+06	1.07981e+06	739267	1.3722e+06	1.45987e+06	1.27497e+06	1.47702e+06	366746	824920	1.14172e+06	470092	899495	1.63651e+06	1.33559e+06	1.57732e+06	1.03749e+06	1.42743e+06	896408	1.44859e+06
Nicotinamide D-ribonucleotide	0.816578			248.619	317.05	metDNA	0	0	249637	402743	293906	0	26592	6608.47	0	30285	545189	621873	0	63844.8	254702	301586	466496	0	81201.4	61043.2	0	0	0	46377.6	253512	49895.1	147594	98898.4	1.17717e+06	451185	868081	492851	382649	199443	339885	483144	7826.67	403496	80555.8	53421.5	193686	775263	289973
5a-Cholesta-8,24-dien-3-one	0.816222			539.637	383.324	MS2	5.1676e+06	5.99883e+06	6.85791e+06	4.87995e+06	1.08287e+07	5.53752e+06	5.18291e+06	8.9592e+06	5.65998e+06	5.95481e+06	5.70441e+06	5.96883e+06	5.7354e+06	6.78536e+06	5.52099e+06	5.00784e+06	1.10816e+07	7.18925e+06	8.63411e+06	3.96358e+06	3.94159e+06	6.32506e+06	6.88081e+06	1.06486e+07	6.20574e+06	6.40117e+06	9.9089e+06	9.74228e+06	8.70529e+06	5.08257e+06	5.81931e+06	5.86095e+06	8.16781e+06	6.1094e+06	5.84382e+06	5.41114e+06	4.97665e+06	5.4869e+06	7.5256e+06	6.0824e+06	8.65937e+06	1.34672e+07	7.69286e+06
3-Hydroxybenzaldehyde	0.81475			474.685	121.029	MS2	9.43161e+06	6.71751e+06	8.88665e+06	1.27325e+07	1.07898e+07	4.61434e+06	8.82136e+06	1.24502e+07	1.08267e+07	1.13923e+07	1.26085e+07	9.47765e+06	9.17457e+06	1.15573e+07	1.23535e+07	1.26628e+07	9.10753e+06	1.00655e+07	9.94516e+06	1.3192e+07	9.61657e+06	1.20811e+07	1.17512e+07	9.34225e+06	8.84622e+06	8.8246e+06	8.62735e+06	1.14895e+07	1.19277e+07	9.04448e+06	1.19247e+07	1.0735e+07	1.11815e+07	8.56269e+06	1.20646e+07	8.037e+06	9.67291e+06	8.82556e+06	3.03238e+06	8.72847e+06	9.32003e+06	1.20596e+07	1.03799e+07
2-Methylpropanal O-methyloxime	0.812984			641.867	102.091	MS2	6.60891e+06	6.90473e+06	1.0991e+06	7.01463e+06	1.2018e+06	5.60848e+06	1.69794e+07	2.0498e+06	6.0662e+06	9.34873e+06	6.65346e+06	1.04062e+06	4.74713e+06	5.45556e+06	1.53108e+06	7.39196e+06	5.25512e+06	5.76444e+06	1.83659e+07	7.07332e+06	5.522e+06	6.85406e+06	1.49194e+07	1.00565e+07	6.20856e+06	6.87599e+06	7.10208e+06	7.32567e+06	6.18489e+06	7.81747e+06	1.03681e+07	1.25518e+07	6.48263e+06	6.97529e+06	8.1092e+06	6.20772e+06	1.51137e+06	7.13459e+06	7.3248e+06	9.58045e+06	7.46133e+06	7.43789e+06	6.19651e+06
Asn Phe	0.812893			36.4815	280.128	MS2	363494	570560	2.38106e+06	3.61596e+06	1.51307e+06	546676	2.01574e+06	4.13096e+06	1.53157e+06	2.56782e+06	4.43032e+06	4.31348e+06	6.2795e+06	6.66672e+06	4.93924e+06	3.45844e+06	6.68201e+06	384427	3.55242e+06	4.39607e+06	6.58762e+06	4.87581e+06	3.51553e+06	1.37192e+07	1.36341e+07	8.59814e+06	1.17508e+07	5.10794e+06	9.32151e+06	1.04214e+07	1.42508e+07	1.13025e+07	7.49716e+06	2.16024e+07	1.89328e+07	8.30097e+06	3.99243e+06	1.02119e+07	1.03957e+07	1.19515e+07	1.74556e+07	1.433e+07	7.98046e+06
Phe Tyr Cys His	0.812421			358.171	569.221	MS2	9988.44	31064.2	3.30754e+06	5.38878e+06	2.1154e+06	101498	8.36729e+06	145631	6.44494e+06	1.55268e+07	6.14694e+06	6.70736e+06	1.62012e+07	9.30937e+06	1.16182e+07	9.34931e+06	9.18112e+06	2.90594e+06	2.86245e+06	8.82316e+06	6.37698e+06	1.72269e+06	1.50235e+07	0	1.45816e+06	58587.4	850353	293538	599306	5.05757e+06	0	540873	1.30075e+06	604241	2.77589e+06	1.20709e+06	0	15041.8	0	111548	5.709e+06	1.9634e+06	1.69657e+06
7-Hydroxydehydroglaucine	0.811399			340.118	370.163	MS2	1.59628e+06	842512	4.78323e+06	3.48283e+06	5.58088e+06	446243	3.59573e+06	1.58728e+06	1.69601e+06	4.35522e+06	5.1477e+06	1.08795e+06	5.16147e+06	4.25904e+06	4.52025e+06	3.75574e+06	2.31287e+06	1.55674e+06	2.06488e+06	4.28343e+06	2.02716e+06	7.19669e+06	2.14899e+06	1.04227e+06	1.32827e+06	1.46316e+06	1.27401e+06	2.72683e+06	3.23994e+06	3.31106e+06	876097	4.32152e+06	3.67791e+06	2.2332e+06	4.74734e+06	1.59472e+06	1.72347e+06	1.81701e+06	1.21108e+06	4.98719e+06	2.82574e+06	3.25708e+06	4.39926e+06
Ferulate	0.811311			230.27	193.054	metDNA	113144	632856	3.60434e+06	1.7291e+07	5.46926e+06	469250	1.4302e+06	2.83922e+06	4.6743e+07	6.71133e+06	6.81474e+06	1.3934e+06	1.95224e+07	3.99744e+06	6.60916e+06	2.50805e+06	673428	1.39884e+08	3.04318e+07	4.38396e+07	3.36061e+07	2.41146e+07	2.78038e+07	1.33206e+06	1.58512e+07	2.22745e+06	1.17517e+07	2.87813e+06	2.99824e+06	1.55489e+07	1.33533e+06	5.88682e+06	2.2138e+07	7.83774e+06	1.05733e+07	3.17218e+06	410440	8.2481e+06	776944	3.1812e+06	1.61804e+07	1.26341e+07	6.39575e+06
12-oxo-LTB4	0.810906			337.069	333.207	MS2	5.47775e+06	3.84987e+06	7.95844e+06	3.15023e+07	1.15229e+07	7.03847e+06	1.16231e+07	9.03787e+06	1.94478e+07	1.33032e+07	1.95832e+07	3.13312e+07	3.32986e+07	3.24255e+07	2.5964e+07	1.96653e+07	3.75155e+07	3.31608e+07	5.29526e+06	3.7351e+07	3.3781e+07	9.97799e+06	2.42716e+07	2.23106e+06	2.55168e+07	4.2119e+06	4.83898e+06	142792	1.49789e+06	1.62022e+06	2.88603e+06	1.59079e+07	1.06617e+07	243806	275849	2.36774e+06	480533	2.58348e+06	7.22559e+06	3.27722e+06	1.5282e+06	4.31363e+06	3.09105e+06
cholesterol sulfate	0.810622			437.264	465.303	MS2	1.33957e+07	6.39791e+06	3.62e+07	2.47912e+07	8.86082e+06	6.48026e+06	5.97441e+07	9.35375e+07	8.55483e+07	4.91607e+07	1.04052e+08	6.14037e+07	2.00436e+07	4.65905e+07	4.21216e+07	3.15822e+07	9.48216e+07	3.95749e+07	2.51491e+07	7.61573e+07	1.4862e+08	6.08346e+07	8.87108e+07	3.25648e+07	1.89325e+07	1.2824e+07	3.37989e+07	4.02249e+07	5.91746e+07	7.13716e+07	4.85592e+07	4.23553e+07	2.82869e+07	3.21932e+07	9.34027e+07	5.58057e+07	6.12497e+06	1.23788e+07	1.28135e+07	5.36861e+07	1.78584e+08	4.67719e+07	4.74238e+07
4-Methylumbelliferyl acetate	0.809324			360.748	294.98	metDNA	2.4357e+06	2.11286e+06	630332	2.21417e+06	1.31901e+06	2.28647e+06	2.27459e+06	1.85198e+06	2.74001e+06	2.57696e+06	2.46153e+06	1.68957e+06	2.57519e+06	3.04278e+06	2.592e+06	3.17906e+06	2.58821e+06	1.889e+06	1.02407e+06	1.77059e+06	1.76382e+06	1.33656e+06	1.39873e+06	2.1158e+06	863350	2.05191e+06	1.68862e+06	2.01008e+06	1.60446e+06	2.04514e+06	1.66136e+06	1.59442e+06	1.01098e+06	1.66116e+06	1.43122e+06	1.01544e+06	1.49616e+06	2.17214e+06	2.06282e+06	1.83423e+06	820781	1.12503e+06	922655
Lys Ser Gln Lys	0.809019			384.18	488.283	MS2	0	0	525861	604225	0	7178.76	161439	47039.5	152859	684900	593947	45862.9	25639.6	138211	112578	110836	288793	3780.21	9305.53	6362.66	232891	82649.9	62439.2	42189.7	17422.3	0	254594	15127.3	1.81796e+06	0	3803.24	1.53068e+06	64784.5	5.20857e+06	2.07234e+07	903851	7024.58	3021.82	0	2.33362e+06	461840	47780.5	1.19647e+06
(R)-Methylmalonate semialdehyde	0.80893			273.784	121.029	metDNA	1.22706e+07	1.49839e+07	1.0306e+07	1.48137e+07	1.2511e+07	7.30644e+06	4.56852e+06	1.51296e+07	1.31795e+06	3.28001e+06	1.23005e+07	9.51809e+06	1.79092e+06	5.80987e+06	4.79932e+06	7.74871e+06	8.95601e+06	176467	1.24672e+06	6.34537e+06	577254	2.44655e+06	1.92429e+06	1.25083e+07	1.09048e+07	1.1812e+07	1.14529e+07	1.46251e+07	1.525e+07	5.77862e+06	1.5726e+07	1.44386e+07	1.25108e+07	1.18381e+07	1.2247e+07	1.18499e+06	1.27322e+07	1.15184e+07	4.853e+06	1.36243e+06	8.38284e+06	1.23346e+07	1.29584e+07
Phosphatidylethanolamine lyso 16:0	0.808879			415.813	452.278	MS2	439927	254839	1.27527e+06	2.91218e+06	128504	376540	7.7969e+06	222760	4.91398e+06	6.12417e+06	3.81644e+06	4.11871e+06	2.23908e+07	3.94864e+06	1.20672e+07	8.32669e+06	8.8087e+06	1.1515e+07	2.35153e+06	826240	6.78718e+06	1.48793e+06	3.58024e+06	720723	3.12176e+06	1.34107e+06	823677	81519.2	382617	971511	1.26943e+06	1.1731e+06	418512	133813	1.08882e+06	589650	137777	538891	714990	617054	392832	630971	704333
Phenylacetic acid	0.808489	Dehydrocycloguandin	-9.91363083039675	395.839	295.094	metDNA	66867.5	121684	4.21227e+06	2.61903e+06	1.21539e+06	47354.2	1.62663e+07	838238	2.76845e+07	9.95308e+06	9.22272e+06	2.15226e+06	8.95959e+06	6.11782e+06	1.32685e+07	1.13982e+07	1.01951e+07	4.42335e+06	7.54715e+06	7.05412e+06	7.44595e+06	1.79557e+07	2.87074e+07	63130.5	626991	111990	491171	278527	413774	6.53993e+06	64814.1	561700	832866	214805	844567	605060	63166.2	35786.7	33108.4	401122	2.78836e+06	598780	687693
epsilon-Caprolactone	0.808394	Butenylcarnitine	20.4127750263221	260.65	230.143	metDNA	453679	514346	425733	532820	431841	451825	264905	402362	31299.7	364927	333126	320511	233861	307812	202266	352111	266555	16311.5	268226	371635	28414.7	264623	143400	321281	395631	387060	404445	379940	423920	321955	434681	482761	488840	403830	343951	475260	425289	440330	515430	462615	395682	405538	376738
alpha-CEHC	0.808276			658.067	279.158	MS2	1.47538e+07	3.97972e+07	1.79053e+07	2.68111e+07	3.06628e+07	1.13022e+06	5.87735e+06	3.35661e+07	2.79121e+07	1.22859e+07	2.33428e+07	8.26236e+06	867178	1.27832e+07	2.67923e+07	3.46889e+07	785661	9.6121e+06	831321	2.5692e+07	1.50781e+07	8.69624e+06	9.93057e+06	932985	1.96606e+07	1.61127e+07	5.55372e+06	3.04161e+07	1.8471e+07	2.42349e+07	2.21368e+07	2.62602e+07	1.60526e+07	8.14588e+06	1.41189e+07	2.20031e+06	1.97776e+06	2.36797e+07	1.44442e+07	2.18448e+07	1.66109e+06	3.02621e+07	2.12288e+07
(S)-Malate	0.808014			296.601	168.989	metDNA	115194	62395.7	61004.6	28014.9	41793.9	97276.6	0	51410.3	48758.4	0	21001.1	0	0	28975.5	44910.3	0	0	46924.4	5246.54	32099.7	0	0	0	99394.6	106783	122691	62719.3	74887.1	63251.9	49657.7	67973	72497	122198	70885.3	126637	94404.7	103839	114239	71147.6	84623.7	3.79162e+06	92281.5	143092
2-Oxo-3-(5-oxofuran-2-ylidene)propanoate	0.807323			241.09	166.993	metDNA	1.67624e+07	1.96511e+07	1.77388e+07	1.58548e+07	1.86819e+07	1.61221e+07	1.1943e+07	1.64694e+07	1.2271e+07	1.67863e+07	1.4578e+07	1.75677e+07	1.24892e+07	1.63084e+07	1.21637e+07	1.46328e+07	1.4878e+07	5.58562e+06	1.24632e+07	1.61676e+07	9.26367e+06	1.33998e+07	1.21765e+07	1.61529e+07	1.57523e+07	1.99083e+07	2.01196e+07	1.7501e+07	1.90442e+07	1.7931e+07	1.854e+07	1.79018e+07	1.85679e+07	2.02004e+07	1.59707e+07	1.91745e+07	1.92913e+07	1.78655e+07	1.6638e+07	1.74105e+07	1.51906e+07	1.74353e+07	1.92277e+07
Diethanolamine	0.806738			333.541	212.172	metDNA	481469	578408	488026	728278	820935	442092	328003	698851	484433	113982	501304	584324	446816	468592	244290	451752	563384	263496	598621	774550	435343	250948	246507	464300	605695	397674	517072	670163	585331	509906	530593	551980	622323	546222	643249	608643	202460	335007	485707	552171	498265	609643	1.09016e+06
(S)-Lactate	0.806674	Chlorobenzene	8.72279715743555	381.412	113.016	metDNA	7.16073e+06	728499	637394	4.17286e+06	3.28397e+06	1.6259e+06	4.06259e+06	4.19326e+06	3.70374e+06	3.69832e+06	695683	2.44993e+06	2.90241e+06	4.2614e+06	3.73662e+06	2.76171e+06	5.0531e+06	3.93148e+06	950391	5.55716e+06	3.94753e+06	4.04108e+06	4.85009e+06	4.30715e+06	1.52763e+07	4.8704e+06	6.98214e+06	4.52688e+06	2.20978e+06	1.46108e+07	5.33758e+06	4.54268e+06	4.0687e+06	2.68241e+06	3.95857e+06	4.61037e+06	4.78675e+06	3.92232e+06	514297	4.67426e+06	3.71564e+06	4.53041e+06	4.94012e+06
Tetrahydrofurfuryl butyrate	0.806293			459.636	173.117	MS2	2.57307e+06	3.4999e+06	2.87309e+06	7.79635e+06	4.1011e+06	3.85616e+06	3.0479e+06	4.00604e+06	4.66488e+06	2.15317e+06	2.4049e+06	3.1184e+06	3.3483e+06	4.12008e+06	2.51964e+06	2.78485e+06	2.88213e+06	2.65022e+06	2.90629e+06	1.17674e+07	3.18192e+06	4.81171e+06	3.25896e+06	2.96088e+06	3.08708e+06	2.9145e+06	5.24219e+06	2.5205e+06	2.63541e+06	2.74727e+06	6.49365e+06	2.54348e+06	2.51711e+06	2.63219e+06	5.02869e+06	2.35251e+06	2.55987e+06	2.69655e+06	3.42832e+06	2.50071e+06	2.88032e+06	2.26286e+06	1.38789e+07
2,3-Bis(4-hydroxyphenyl)-1,2-propanediol	0.805424	6-O-Methylnorlaudanosoline	6.15257151526573	277.558	302.141	metDNA	8125.28	0	9075.11	0	9458.64	0	156331	8065.67	1.25991e+06	22648.5	22330.1	0	922156	79448.1	13421.6	0	0	7.50951e+06	459604	1.10061e+06	7846.84	928282	2.24288e+06	0	13283.6	0	6838.9	7116.75	0	161020	0	6996.62	0	0	14131.1	0	6587.03	16706.6	0	0	0	20955.3	0
2-Pyrone-4,6-dicarboxylate	0.804069			239.544	182.988	metDNA	4.44943e+06	1.01109e+07	2.52066e+06	3.27737e+06	9.93533e+06	8.26677e+06	3.54267e+06	1.10561e+07	1.57652e+06	3.54839e+06	4.16915e+06	7.32521e+06	3.95403e+06	3.08318e+06	3.19359e+06	1.01463e+07	4.1774e+06	170029	1.94218e+06	3.56773e+06	598304	5.30241e+06	2.24783e+06	7.60131e+06	3.15431e+06	6.86866e+06	7.54542e+06	2.93708e+06	4.06766e+06	3.70862e+06	3.78409e+06	9.62077e+06	8.19726e+06	3.81699e+06	6.27429e+06	8.64655e+06	4.5921e+06	401537	3.65822e+06	7.98814e+06	3.4643e+06	4.69581e+06	2.92081e+06
6-Phospho-D-gluconate	0.803178			241.011	293.05	metDNA	155463	135395	787718	648222	1.44102e+06	104909	1.01537e+06	413039	789969	1.60144e+06	2.17808e+06	187059	665658	2.11661e+06	1.9059e+06	1.58072e+06	183943	2.34258e+06	331892	889708	127156	490929	1.69935e+06	146046	1.57681e+06	443845	323603	854554	870819	781521	590851	699046	1.18776e+06	1.56717e+06	1.78151e+06	841267	124163	1.12956e+06	95522.1	636148	1.19734e+06	1.17669e+06	1.39714e+06
N-(3S-hydroxydecanoyl)-L-serine	0.803137			216.731	276.179	MS2	3.05302e+06	2.00861e+06	6.26564e+06	7.77326e+06	7.01256e+06	1.55562e+06	3.13292e+06	9.06768e+06	9.79374e+06	9.08847e+06	3.81817e+06	8.56609e+06	3.61403e+06	1.47159e+07	9.59328e+06	6.09673e+06	9.7502e+06	8.22964e+06	1.18757e+07	5.71116e+06	5.70031e+06	1.53879e+07	9.26533e+06	3.21653e+06	4.50197e+06	1.87473e+06	3.33018e+06	5.08173e+06	5.00962e+06	4.74027e+06	7.1791e+06	1.79229e+06	3.7632e+06	3.67229e+06	2.49779e+06	3.61942e+06	2.11399e+06	5.32372e+06	2.9559e+06	1.84007e+06	3.16704e+06	1.58065e+06	5.61845e+06
L-threo-3-Phenylserine	0.803072	2-Acetamidofluorene	14.7087783262915	163.03	224.11	metDNA	387219	315074	466508	223678	318299	471693	867060	368554	837908	409879	1.14867e+06	343160	548261	616145	673987	317230	887312	3.72132e+06	902298	1.07502e+06	5.97683e+06	700292	2.20562e+06	511948	447876	318792	349084	333825	306009	394428	319700	302725	362445	310408	305012	372722	408197	330306	432420	367632	479124	342670	339546
N-Formylmethionine	0.80287	(S)-N-[3-(3,4-Methylenedioxyphenyl)-2-(mercaptomethyl)-1-oxoprolyl]glycine	5.78168983982152	328.298	355.098	metDNA	899387	9.11571e+06	3.79979e+07	4.45234e+07	3.81431e+07	2.87145e+06	6.16223e+07	1.54976e+07	1.47309e+07	1.37987e+07	3.6389e+07	3.40986e+07	1.79943e+07	4.73874e+07	1.3214e+07	2.22911e+07	2.83957e+07	1.97956e+07	1.13239e+07	3.37364e+07	1.88588e+07	1.34943e+07	2.06482e+06	6.05899e+06	4.15897e+07	2.26816e+07	1.97235e+07	2.55765e+07	2.27683e+07	4.82943e+07	1.08471e+07	2.63182e+07	5.22805e+07	2.17427e+07	4.28052e+07	4.38054e+07	5.49532e+06	2.56743e+07	6.08242e+06	1.30512e+07	5.25107e+07	4.87467e+07	4.34723e+07
LysoPE(16:1(9Z)/0:0)	0.802265			383.365	452.275	MS2	829696	630911	3.94254e+06	5.42304e+06	241982	348082	1.49305e+07	31542.7	5.09827e+06	2.34162e+07	6.22567e+06	5.62567e+06	3.36002e+07	5.60351e+06	1.39531e+07	8.68704e+06	1.3366e+07	6.63619e+06	625827	2.58675e+06	2.53831e+06	1.12723e+06	4.28452e+06	0	34978.3	21829.2	8210.38	9006.35	0	8544.11	45846.3	19471	185991	84299.1	282191	16173.7	0	0	18102.7	17230.6	7523.37	7499.08	7950.14
Sinapyl alcohol	0.801945			250.272	421.172	metDNA	0	0	11018.3	908176	45172.5	0	0	0	5.38635e+06	3.04466e+06	519088	0	0	0	2.17198e+06	0	0	1.57402e+07	4.32836e+06	2.29813e+06	0	2.05984e+06	0	0	193097	0	54002.8	4939.8	0	0	0	0	2.1006e+06	44508.1	940109	0	9151.39	14141.3	0	0	3.72266e+06	776139	440551
Phthalate	0.800933	Sulfadimethoxine sodium	-0.0908294456729671	359.635	333.063	metDNA	0	30801.2	2.09368e+06	3.45173e+06	1.78711e+06	9652.55	1.21345e+06	353900	1.34614e+07	852659	3.50862e+06	3.6963e+06	5.35109e+06	5.53382e+06	7.20866e+06	4.97502e+06	2.21391e+06	1.05337e+07	3.83096e+06	5.07377e+06	7.29766e+06	1.76553e+06	7.42694e+06	27850.6	561285	217640	888218	534947	783295	2.96038e+06	38688	883644	702336	823735	1.94742e+06	1.40823e+06	20190.5	107698	18152.2	304669	2.46308e+06	1.68689e+06	1.55895e+06
(2R,3S)-2,3-Dimethylmalate	0.800925			221.511	182.057	metDNA	33721.7	31529.5	47517.6	159904	72823.4	17171	69172.8	101568	826633	231653	258219	28173.6	565221	162558	215536	49361.1	64166	202862	938591	1.56799e+06	735860	650854	941086	48374.6	441027	321851	157340	42968.9	38754.8	517012	51637.2	68496	515078	236538	340526	29211.1	25204.2	207865	87075.6	67556.6	223123	260569	109633
Asp Leu	0.800167			162.447	247.128	MS2	20694.8	32872.6	5.30332e+06	3.91279e+06	636052	277178	1.85593e+07	1.79064e+07	3.41884e+07	1.37999e+07	3.65868e+07	1.11735e+07	3.04835e+07	2.17295e+07	2.16914e+07	4.45444e+06	1.9606e+07	1.82097e+07	1.95281e+07	2.93295e+07	8.00007e+06	1.82043e+07	1.41588e+07	1.07972e+06	3.44864e+06	4.15042e+06	2.15689e+06	458289	1.16355e+06	1.02264e+06	2.98674e+06	2.38299e+06	1.26194e+06	1.06768e+06	1.89089e+06	1.22746e+06	928874	2.0945e+06	2.81616e+06	1.02177e+06	3.18054e+06	1.14052e+06	2.39183e+06
Fluoroacetate	0.799936			300.78	112.985	metDNA	1.23096e+07	1.29298e+07	1.15572e+07	581121	1.33075e+07	1.27007e+07	3.40222e+06	1.25892e+07	7.84518e+06	706848	1.04224e+07	6.18842e+06	1.1262e+06	2.1475e+07	8.9256e+06	484114	9.84708e+06	2.84632e+07	9.12701e+06	7.93067e+06	1.50605e+07	8.72831e+06	6.91945e+06	1.33798e+07	1.21483e+07	1.26725e+07	1.2227e+07	1.31749e+07	1.26067e+07	1.06809e+07	1.31837e+07	1.30095e+07	736866	1.25347e+07	1.23828e+07	1.34021e+07	1.26491e+07	1.2255e+07	1.31903e+07	1.25324e+07	1.28076e+07	1.28933e+07	1.26069e+07
Podecdysone B	0.799647			433.438	463.3	MS2	39467.2	4710.71	92523.1	285194	13261.1	38444.3	5.79875e+06	279420	2.59336e+06	2.51822e+06	2.30567e+06	3.91659e+06	5.01402e+06	3.03345e+06	6.77848e+06	3.05002e+06	5.758e+06	1.54602e+06	785768	1.37939e+06	3.54103e+06	2.77894e+06	2.57257e+06	31449.4	59233	223946	94604.1	6487.95	75842.7	49579.6	20942.1	74348.4	131228	114195	587214	134102	42890.1	54988.7	26733.6	157679	173501	32733.3	247643
Pentane-2,4-dione	0.799155	Fosfomycin	13.6561043402628	303.663	139.017	metDNA	4.67638e+07	5.17885e+07	5.73624e+07	6.8836e+06	4.78732e+07	4.53579e+07	5.29643e+07	5.97329e+07	1.67988e+07	1.72187e+08	1.86493e+07	2.55503e+07	1.78145e+08	6.49869e+07	1.61128e+08	2.68144e+07	8.32944e+07	1.56214e+07	4.18258e+07	5.41507e+07	1.51133e+07	3.37091e+07	1.46217e+07	1.37647e+08	1.76974e+07	6.53315e+07	6.87658e+07	7.11362e+06	5.03262e+07	5.1745e+07	7.15748e+06	4.0727e+07	9.38546e+07	6.7124e+07	4.80505e+07	4.90974e+07	3.1982e+07	2.51044e+07	9.75402e+06	1.07926e+07	8.04995e+07	5.7257e+07	6.0437e+07
Mevaldate	0.798946			191.76	169.034	metDNA	50553.4	44875.3	50930	40878	62170.8	43231.6	53499.3	61671.7	287518	70661.7	72983	46555.3	479661	51623.5	51980.3	50186	24976.1	1.54598e+06	390276	547819	357276	352242	400067	61492.3	277172	54013.3	60911.5	60943.8	41400.9	286056	44141.7	66949.1	120883	73595.4	87762.3	44831	48506.6	68458.6	65437.2	65586.1	64057.5	95106.6	61741.2
D-Glucose	0.798256			130.593	219.006	metDNA	1.39668e+07	1.07037e+07	1.30172e+07	1.07858e+06	1.05426e+07	1.59446e+06	1.40735e+07	2.54496e+06	9.07711e+06	1.17813e+07	1.0917e+07	1.62234e+07	1.03528e+06	1.19521e+07	1.31062e+07	1.07033e+07	1.81796e+07	9.69907e+06	2.2573e+06	1.435e+07	1.1128e+07	1.12102e+07	9.97405e+06	1.82027e+07	1.06674e+06	1.24737e+07	1.29399e+07	2.77421e+06	1.45949e+06	1.34817e+07	1.23086e+07	1.13966e+07	1.05404e+07	1.23313e+07	1.28722e+06	2.30464e+06	1.8693e+06	999256	1.7917e+07	1.38649e+07	810642	1.30398e+07	1.14109e+07
Dioctyl Phthalate	0.795812			561.311	391.282	MS2	4.03022e+06	5.79584e+06	5.55131e+06	9.04745e+06	6.15283e+06	5.29684e+06	3.24358e+07	6.57839e+06	6.67847e+06	1.3288e+07	1.21794e+07	9.7534e+06	1.31341e+07	1.37252e+07	1.8899e+07	9.10085e+06	2.2104e+07	8.42775e+06	4.50401e+06	5.20848e+06	7.21202e+06	6.94213e+06	1.01487e+07	5.53946e+06	4.40765e+06	5.0182e+06	4.63691e+06	5.67918e+06	6.35804e+06	5.74631e+06	6.20414e+06	6.04439e+06	4.09628e+06	3.6574e+06	7.22144e+06	5.25908e+06	4.4579e+06	3.83939e+06	3.91996e+06	5.96141e+06	4.88449e+06	5.58915e+06	4.32594e+06
3-Dimethylallyl-4-hydroxyphenylpyruvate	0.795808			227.163	287.053	metDNA	5559.58	8394.05	384028	178616	728296	76749.5	1.16676e+06	1.50863e+06	3.4555e+06	1.01456e+06	974148	1.09478e+06	7.53595e+06	1.99729e+06	1.20063e+06	321100	844506	1.9133e+07	7.22524e+06	8.52957e+06	1.50565e+07	5.29415e+06	8.40115e+06	152658	981200	163208	113739	260251	907359	4.77017e+06	61154.1	871428	1.00395e+06	230069	674034	253915	58399.8	1.22913e+06	2933.32	272809	585805	593197	596444
erythro-3-Hydroxy-Ls-aspartate	0.795333			126.738	203.023	metDNA	3.58902e+07	3.44148e+07	8.1925e+06	2.27089e+07	1.04208e+07	2.93439e+07	4.1037e+07	1.00446e+08	4.29626e+07	8.83958e+07	8.31614e+07	1.49854e+06	7.45352e+07	9.12544e+07	8.78125e+07	1.17451e+07	9.41947e+07	9.93741e+07	7.8418e+07	4.59997e+07	4.21928e+07	2.5278e+07	4.12847e+07	9.77217e+07	1.00589e+08	9.73502e+07	9.59542e+07	1.00983e+08	9.23002e+07	9.73195e+07	9.12388e+07	9.56429e+07	8.96342e+07	9.49445e+07	8.78752e+07	9.8078e+07	9.86069e+07	9.57688e+07	9.82449e+07	9.57558e+07	1.06615e+08	9.01551e+07	9.73064e+07
Ser Leu	0.794635			154.938	219.133	MS2	286022	764823	1.64886e+07	1.46563e+07	5.20034e+06	3.24849e+06	3.14039e+07	1.8609e+07	1.88435e+07	2.18531e+07	4.26786e+07	3.53046e+07	7.93597e+07	4.68685e+07	4.4856e+07	1.08648e+07	3.42368e+07	190845	3.68265e+07	5.29666e+07	2.00465e+07	4.80266e+07	2.36427e+07	373005	742797	274587	350879	118116	344034	678578	980329	112046	222857	337513	306072	315596	294757	142574	70181.2	310766	1.76313e+06	169503	1.06678e+06
2-Methyl-2-pentenal	0.794584			208.179	99.0799	MS2	5.96352e+06	6.82786e+06	996431	1.08874e+07	8.37173e+06	7.72549e+06	5.16491e+06	6.68105e+06	6.6278e+06	6.41932e+06	6.54683e+06	5.02081e+06	4.17511e+06	1.15044e+07	6.11772e+06	1.03587e+07	3.67537e+06	2.65511e+06	3.85696e+06	8.95756e+06	3.62405e+06	7.81399e+06	5.71315e+06	3.80286e+06	4.13186e+06	4.40466e+06	8.96609e+06	1.13283e+07	1.23619e+07	5.58379e+06	7.55584e+06	7.64007e+06	7.3685e+06	7.98428e+06	9.28059e+06	8.65971e+06	6.87365e+06	9.33996e+06	3.80575e+06	5.8348e+06	3.79684e+06	8.09489e+06	912439
Isoniazid alpha-ketoglutaric acid	0.794532	Nedaplatin	9.48508700630433	290.583	304.028	metDNA	0	17315.7	3.11596e+06	2.89502e+06	8.61292e+06	8814.33	3.94051e+06	0	1.98704e+07	1.17203e+07	9.21562e+06	771383	1.32833e+07	1.04784e+07	1.71835e+07	6.72177e+06	942664	9.65083e+06	2.26472e+07	1.66989e+07	7.32583e+06	4.15467e+06	1.89883e+07	360201	7.18622e+06	1.41405e+06	1.63513e+06	4.40314e+06	4.13015e+06	2.81685e+06	2.97035e+06	2.65461e+06	9.9819e+06	8.78925e+06	1.12831e+07	2.25967e+06	268393	5.6777e+06	1.00621e+06	1.10574e+06	7.3101e+06	6.34052e+06	6.79608e+06
3,6,8-Trimethylallantoin	0.793507	Sudan I	15.7291905801599	161.381	249.106	metDNA	63092.8	80519	1.28772e+06	1.08659e+06	550830	351888	3.34521e+06	846564	220262	256180	4.94964e+06	214150	376462	9.62601e+06	196108	1.07419e+06	113623	2.81086e+07	291217	442410	3.83945e+07	261765	3.68247e+07	55071	119273	15530.6	20762.9	13326.5	12859.3	70347.9	115152	50714.2	5653.72	288906	28285.4	121711	0	38115.8	77223.1	35539.5	58445.1	29564.5	43045.7
Leu Thr Glu	0.792617			154.385	362.19	MS2	0	0	677561	651871	54989.4	25290.5	4.45379e+06	588953	4.91211e+06	1.94421e+06	4.85698e+06	4.02072e+06	9.47905e+06	2.22742e+06	435552	870981	822430	1.97137e+07	4.29388e+06	3.32226e+06	7.8616e+06	2.35245e+06	5.80939e+06	6035.29	40349.5	72023.8	7061.42	0	13797.8	180755	39262.2	5326.32	8144	32982.2	184337	43356.5	0	33791.4	13724.5	14098.8	58519.2	47278.9	23239.6
Hexanone	0.790611			223.321	101.096	MS2	9.62573e+06	2.07153e+06	8.5267e+06	1.36282e+07	1.18543e+07	1.11274e+07	8.04883e+06	1.34406e+07	5.58872e+06	1.0047e+07	8.12971e+06	5.36479e+06	5.99221e+06	1.0334e+07	8.57221e+06	7.86313e+06	1.07294e+06	4.29728e+06	9.36816e+06	7.59922e+06	7.32469e+06	7.60297e+06	4.11724e+06	1.06921e+07	7.67141e+06	8.18309e+06	2.20154e+07	8.64214e+06	1.68441e+07	7.02718e+06	1.90991e+06	1.51282e+06	8.19844e+06	2.81818e+06	1.1323e+07	1.42767e+07	5.59345e+06	3.71087e+06	7.57731e+06	6.06348e+06	7.64287e+06	8.62372e+06	1.00387e+07
6-Acetyl-D-glucose	0.789566			282.832	239.1	metDNA	119288	603038	2.20892e+06	2.86433e+06	935598	224815	6.17413e+06	4.66996e+06	4.09875e+07	1.95146e+07	3.44315e+07	4.53086e+06	1.63167e+07	7.80307e+06	1.05857e+07	9.94543e+06	4.79041e+07	4.38632e+07	1.18878e+07	9.29544e+06	4.51223e+07	2.12093e+07	1.13747e+07	464032	5.80939e+06	1.0813e+06	716228	2.28985e+06	607567	1.04663e+07	654895	512158	1.15422e+06	455046	1.61928e+06	866282	449061	780565	796916	306112	3.87414e+06	1.23017e+06	1.2489e+06
1,2-Dihydroxy-5-(methylthio)pent-1-en-3-one	0.789339	Umbelliferone	-4.27674481605152	279.427	163.038	metDNA	3.31693e+07	2.733e+07	3.27558e+06	2.07415e+07	2.2642e+07	2.31357e+07	1.65135e+07	1.49259e+07	2.00141e+07	2.34365e+07	1.26126e+07	1.73232e+07	1.44913e+07	2.33245e+07	1.56907e+07	1.4592e+07	8.53432e+06	9.44222e+06	9.22103e+06	1.34615e+07	1.85453e+07	1.48473e+07	1.33361e+07	9.6091e+06	1.16641e+07	1.93002e+07	1.39083e+07	1.78492e+07	1.54131e+07	2.17192e+07	1.5364e+07	1.9693e+07	2.41561e+07	5.15201e+07	1.72289e+06	1.60486e+07	1.67344e+07	2.06879e+07	9.60828e+06	2.84951e+06	1.3072e+07	2.54911e+07	1.19367e+07
Cycloate	0.789101			239.762	216.143	MS2	268551	446903	502031	759391	381647	144432	5.13103e+06	3.6461e+06	3.24486e+06	3.71544e+06	1.1694e+06	2.32079e+06	1.08774e+06	1.8454e+06	658440	1.93627e+06	3.20127e+06	25758.7	314126	1.14377e+06	670942	395857	538381	1.37834e+06	5.20402e+06	7.51154e+06	2.19743e+06	972851	805137	4.33711e+06	3.87562e+06	2.25709e+06	3.25432e+06	1.89794e+06	3.56758e+06	2.05277e+06	1.25788e+06	2.60886e+06	1.12651e+06	753335	1.80055e+06	1.01628e+06	5.49438e+06
Vaccenyl carnitine	0.788305			396.001	426.355	MS2	7778.55	49820.8	942501	889905	109864	51480.1	2.6962e+06	1.33495e+06	7.96923e+06	6.62368e+06	6.54403e+06	2.39596e+06	1.90837e+07	4.04447e+06	9.61984e+06	7.37136e+06	9.23302e+06	5.55709e+07	4.89682e+06	3.49788e+06	1.63869e+07	4.70499e+06	9.58178e+06	2.84192e+07	2.50773e+07	2.70398e+06	1.35771e+07	863319	1.1485e+07	8.94327e+06	2.023e+07	1.06355e+07	9.36364e+06	1.19592e+06	2.3592e+07	2.698e+06	440801	5.49905e+06	7.51896e+06	1.13724e+07	1.5308e+07	1.0322e+07	1.33963e+07
1-(9Z,12Z-Octadecadienoyl-2-hydroxy-sn-glycero-3-phosphocholine	0.78649			397.308	564.33	MS2	5269.15	18385.4	61776.5	184720	15031.3	27606.4	3.02728e+06	455301	3.51011e+06	2.99818e+06	1.52615e+06	919332	2.61732e+06	783475	1.66941e+06	1.07499e+06	2.33067e+06	2.79808e+06	604439	434764	1.22033e+06	782009	788675	640925	2.05468e+06	651999	1.24458e+06	407492	891063	482153	521992	1.80239e+06	8.99227e+06	954220	2.37333e+06	856034	81973.4	516731	597890	877659	1.01168e+06	1.09361e+06	1.22941e+06
Chloroacetaldehyde	0.786238			240.79	114.936	metDNA	1.95017e+07	1.17847e+07	1.56111e+07	1.25845e+07	1.34456e+07	1.4293e+07	1.02523e+07	1.52349e+07	1.05263e+07	3.78487e+07	1.28853e+07	1.09041e+07	8.18249e+06	2.86535e+07	8.86078e+06	1.44931e+07	4.19567e+07	380609	959678	4.32781e+07	1.01926e+06	3.69161e+07	1.6922e+07	1.10413e+07	1.23057e+07	2.78877e+07	1.2515e+07	1.06016e+07	5.55448e+07	1.4248e+07	2.04558e+06	1.10892e+07	1.24468e+07	1.59371e+07	1.71406e+07	1.86091e+06	1.39645e+07	1.39407e+07	2.34005e+07	1.27744e+07	1.17609e+07	1.61316e+07	1.31925e+07
Aspirin	0.78499	Nitrovin	-9.02633581039885	338.442	361.086	metDNA	1.28582e+06	1.22931e+07	5.34448e+07	3.66012e+07	6.14067e+07	7.06233e+06	4.35554e+07	6.64644e+07	1.15834e+08	5.32512e+07	4.44157e+07	1.60124e+07	4.7924e+07	6.03272e+07	5.65424e+07	7.59112e+07	3.03438e+07	8.53448e+07	5.3001e+07	5.21914e+07	1.08521e+08	7.63629e+07	5.18428e+07	1.38499e+07	4.31107e+07	2.13655e+07	1.80018e+07	4.08769e+07	4.78895e+07	3.23098e+07	1.34583e+07	4.8124e+07	5.86304e+07	3.88543e+07	5.04431e+07	2.3286e+07	1.35088e+07	2.47893e+07	1.69715e+07	6.91054e+07	2.33351e+07	4.05369e+07	6.71417e+07
Leu Asn Val	0.784192			188.488	345.212	MS2	184548	336752	1.06892e+06	1.65368e+06	540737	164207	5.20477e+06	2.08418e+06	3.69938e+06	1.7758e+06	7.41313e+06	4.41803e+06	1.92658e+07	1.31272e+07	8.79638e+06	2.08319e+06	3.12072e+06	3.66692e+07	1.06348e+07	1.04142e+07	2.11587e+07	8.49848e+06	2.54875e+07	420512	901358	1.4185e+06	575493	509145	1.01578e+06	134751	1.66067e+06	360936	371212	793292	1.02219e+06	793305	299715	1.2043e+06	537884	254104	356144	210103	1.62502e+06
Methoxybrassenin A	0.782584			362.613	281.078	MS2	5.77143e+06	2.5071e+06	1.89243e+07	6.31956e+07	2.98303e+07	5.61819e+06	4.5992e+07	1.29201e+07	2.03062e+07	2.82718e+07	6.35015e+07	6.14287e+07	2.26995e+07	8.5367e+07	2.35356e+07	2.01318e+07	1.77126e+07	4.5942e+07	1.58027e+07	8.80502e+07	1.9643e+07	2.02263e+07	3.6022e+07	3.35563e+06	2.44931e+07	4.74358e+06	1.83575e+07	6.55799e+06	7.42872e+06	4.78046e+07	4.49985e+06	6.52325e+06	2.82415e+07	1.53898e+07	4.00617e+07	2.06173e+07	2.5361e+06	3.5298e+06	3.41154e+06	1.0572e+07	5.3656e+07	3.23653e+07	2.91137e+07
17beta-Amino-5alpha-androstan-11beta-ol	0.782553			347.308	292.262	MS2	115064	164663	2.40487e+06	6.33233e+06	304107	247328	1.26323e+08	2.71249e+06	1.48551e+08	1.38576e+08	5.95144e+07	4.1103e+07	6.45801e+07	4.94584e+07	6.71767e+07	8.64834e+07	9.59482e+07	5.28045e+07	2.00384e+07	1.14575e+07	3.9664e+07	4.0586e+07	2.90035e+07	3.45433e+06	1.89716e+07	6.85299e+06	1.06531e+07	4.59467e+06	8.06529e+06	8.96221e+06	2.06539e+07	1.2422e+07	6.53673e+06	9.31589e+06	1.42651e+08	1.61031e+07	1.65706e+06	3.99364e+06	7.7486e+06	1.0222e+07	2.87712e+07	1.22544e+07	3.25584e+07
2,6-Dihydroxynicotinate	0.781513	Methylselenocysteine Se-oxide	24.4638418533806	344.594	199.987	metDNA	1.27357e+06	814090	3.75608e+06	7.6291e+06	896776	1.3293e+07	1.02084e+07	1.02284e+07	3.38517e+06	4.10581e+06	1.28383e+07	5.54488e+06	7.54771e+06	4.24148e+06	7.95495e+06	7.86474e+06	1.0799e+07	2.677e+06	9.01577e+06	6.21917e+06	6.301e+06	3.1727e+06	3.08946e+06	9.41229e+06	5.55098e+06	714746	7.40039e+06	1.35287e+07	6.54996e+06	1.1925e+07	5.98133e+06	1.49214e+07	929060	982964	8.59353e+06	8.49381e+06	7.9298e+06	1.57956e+07	9.28408e+06	8.7277e+06	1.04007e+07	1.09658e+07	1.35635e+06
Glu Ile	0.780623			163.33	261.143	MS2	249643	425034	8.32612e+06	6.13913e+06	1.34854e+06	702815	2.12984e+07	1.91288e+07	2.84284e+07	1.50324e+07	4.51269e+07	1.71175e+07	4.00469e+07	3.29723e+07	3.18495e+07	5.3418e+06	2.23998e+07	6.30881e+06	2.18662e+07	3.13742e+07	7.70973e+06	2.49743e+07	2.04183e+07	512629	2.42845e+06	641141	880843	499924	504434	679776	4.67576e+06	533684	609397	593288	864652	867141	373720	941336	965987	460065	3.2921e+06	385201	1.83966e+06
2-Ethylbutanal	0.780435			198.819	101.096	MS2	1.19036e+07	1.19187e+07	6.83126e+06	1.84208e+07	1.64722e+07	1.46551e+07	1.02547e+07	2.01778e+06	9.62209e+06	8.82139e+06	1.30659e+07	6.1805e+06	8.69925e+06	1.18645e+07	1.42442e+07	1.50529e+07	9.84295e+06	7.43991e+06	1.47533e+07	1.06812e+07	9.14319e+06	1.02749e+07	8.99312e+06	1.73994e+07	2.40883e+06	1.93822e+07	1.2512e+07	1.43431e+07	2.06361e+07	1.11976e+07	1.58118e+07	1.31069e+07	1.21666e+07	1.33669e+07	1.80691e+07	8.78607e+06	1.19097e+07	1.58411e+07	6.20009e+06	3.65939e+06	5.5752e+06	1.32342e+07	5.44833e+06
Isonicotinylglycine	0.780193			130.637	217.003	metDNA	2.6674e+08	2.55245e+08	4.13286e+08	2.24516e+08	3.88927e+08	2.60701e+08	1.36615e+08	1.26926e+08	9.76797e+07	1.06081e+08	3.32118e+08	2.34799e+08	2.28701e+08	2.98578e+07	3.745e+08	8.14904e+07	3.40499e+08	6.55114e+07	9.37641e+07	1.81043e+08	2.30841e+08	3.24292e+08	6.1176e+07	2.34845e+08	1.08744e+08	1.35425e+08	1.25498e+08	2.58978e+08	2.38488e+08	2.41047e+08	2.37598e+08	2.32032e+08	2.42264e+08	4.12615e+08	5.86004e+08	2.59e+08	2.63058e+08	1.51157e+08	2.12831e+08	1.16853e+08	2.68027e+08	3.90453e+08	2.55704e+08
(2Z,4Z)-2-Hydroxyhexa-2,4-dienoate	0.77985			420.177	151.035	metDNA	1.89366e+06	384393	2.44477e+06	2.20841e+06	3.2929e+06	4.35251e+06	2.21038e+06	3.05869e+06	2.68197e+06	2.67495e+06	4.52945e+06	513524	2.83402e+06	1.23225e+06	2.7901e+06	346422	3.16175e+06	2.7361e+06	3.02277e+06	3.11769e+06	2.71327e+06	3.11711e+06	3.08889e+06	2.83256e+06	2.74779e+06	3.05634e+06	3.10258e+06	2.96896e+06	3.27977e+06	3.12369e+06	3.2041e+06	3.16921e+06	3.22333e+06	3.12722e+06	2.82705e+06	3.31978e+06	3.97801e+06	3.1984e+06	2.92594e+06	3.11399e+06	2.67157e+06	3.17764e+06	3.06694e+06
Carbetamide	0.77969			161.891	237.123	MS2	201363	424824	3.64447e+06	3.49831e+06	1.4301e+06	944692	8.68678e+06	723149	9.41922e+06	7.70917e+06	9.68815e+06	1.11807e+07	1.54998e+07	9.05318e+06	1.11688e+07	2.71292e+06	7.98537e+06	8.5389e+06	1.24503e+07	1.45508e+07	1.08724e+07	1.33516e+07	9.58625e+06	225397	250443	230397	248193	140533	155081	237220	133909	117692	158107	143451	114112	176999	228384	157874	212959	218829	242480	105740	170139
Adenine	0.777827			140.896	134.047	MS2	1.12907e+06	1.60315e+06	3.39283e+06	4.00503e+06	2.3284e+06	1.59985e+06	2.59402e+06	2.41546e+06	3.10263e+06	2.32694e+06	3.54525e+06	3.17849e+06	4.07029e+06	4.17665e+06	4.61264e+06	2.9956e+06	4.26452e+06	2.36856e+06	3.9845e+06	4.36172e+06	5.69862e+06	3.48944e+06	2.93486e+06	1.68154e+06	1.22295e+06	3.69697e+06	2.01054e+06	2.51631e+06	3.78345e+06	1.26338e+07	4.68075e+06	2.73517e+06	2.49282e+06	2.89323e+06	5.24937e+06	3.04318e+06	1.73882e+06	1.71906e+06	3.83859e+06	1.90021e+06	1.69124e+06	5.20121e+06	3.07872e+06
Hexan-3-one	0.777808			321.393	101.096	MS2	1.08277e+07	3.31311e+06	2.6853e+06	2.98911e+06	535662	1.25116e+07	1.00848e+07	5.97875e+06	3.49907e+06	4.28661e+06	3.20536e+06	3.23526e+06	1.19913e+07	6.29779e+06	379092	7.97444e+06	1.04077e+07	1.12969e+07	709045	5.23818e+06	1.05319e+07	2.29395e+06	9.19693e+06	1.18785e+07	1.13278e+07	3.15791e+06	9.7453e+06	4.96046e+06	3.39625e+06	8.94227e+06	8.90093e+06	4.10724e+06	8.54294e+06	3.01302e+06	409097	3.06295e+06	2.36415e+06	3.66426e+06	1.26123e+07	3.33937e+06	4.82295e+06	9.12468e+06	9.00407e+06
Phoxim	0.777474			56.2392	299.06	MS2	2.72027e+06	2.98148e+06	2.69024e+06	4.5567e+06	3.87914e+06	3.77265e+06	2.88802e+06	3.98459e+06	4.41632e+06	3.9795e+06	6.09859e+06	2.6786e+06	2.12952e+06	4.33348e+06	4.56677e+06	4.73132e+06	2.10811e+06	1.66964e+06	2.19131e+06	4.42821e+06	2.58862e+06	5.4317e+06	4.29082e+06	2.17687e+06	2.19416e+06	2.7594e+06	2.77494e+06	4.69534e+06	4.59745e+06	2.58057e+06	4.65257e+06	4.42848e+06	4.80626e+06	2.74379e+06	4.80486e+06	4.25849e+06	3.53204e+06	2.14298e+06	2.1185e+06	2.73328e+06	2.15872e+06	4.79057e+06	3.96681e+06
Val Ala Ile	0.776929			196.926	302.206	MS2	18656.8	94150.3	1.41094e+06	2.91454e+06	542114	527372	7.44632e+06	2.90312e+06	4.6283e+06	4.36931e+06	1.19848e+07	7.15959e+06	1.90852e+07	2.21796e+07	1.26958e+07	2.46611e+06	1.20476e+07	2.81425e+07	1.09134e+07	1.92907e+07	2.35136e+07	1.29215e+07	2.11889e+07	212183	149533	102689	111075	125179	303453	754898	149773	301672	253402	272916	468465	168636	149581	61438.6	440180	194370	215984	139295	212573
MG(18:4(6Z,9Z,12Z,15Z)/0:0/0:0)	0.776904			442.511	351.251	MS2	7097.86	0	8830.59	91717.3	20923	7702.92	3.16864e+07	11326.6	3.48333e+07	3.95887e+06	1.07952e+07	1.73007e+07	3.15291e+06	1.95905e+07	5.29673e+07	2.71411e+07	3.74701e+07	1.90908e+06	5.61508e+06	848807	1.74612e+07	2.12976e+07	1.4462e+06	34957.2	106847	5885.2	36034.4	6800.82	11749.2	0	403327	87848.1	204026	0	5834.24	84573.2	13375.2	12442.5	6056.17	102152	183182	0	77608.8
Succinate	0.776291			299.442	134.047	metDNA	1.0554e+06	1.37034e+06	895330	1.32961e+06	1.53118e+06	1.31442e+06	405377	1.30979e+06	406574	370513	876889	766892	1.6928e+06	1.02948e+06	555597	647605	664384	3.58757e+06	923549	1.40501e+06	406333	793332	489502	1.85309e+06	2.45087e+06	1.58399e+06	1.70839e+06	1.54165e+06	1.70758e+06	209078	2.13122e+06	1.81322e+06	2.17569e+06	2.53501e+06	1.13973e+06	2.49614e+06	1.77921e+06	1.91376e+06	1.55978e+06	1.85093e+06	788431	3.23759e+06	2.36655e+06
Coprostanone	0.773638			368.816	369.346	MS2	1.01966e+06	1.76157e+06	1.25122e+06	1.80391e+06	1.75854e+06	287128	1.46402e+06	1.6509e+06	1.37747e+06	1.22556e+06	2.00808e+06	1.05929e+06	466168	1.60266e+06	963380	1.63851e+06	672025	1.04287e+06	914530	1.72147e+06	2.51978e+06	1.85511e+06	1.86068e+06	604786	619288	1.47484e+06	1.36283e+06	2.11739e+06	1.98202e+06	1.48418e+06	834666	512809	216337	3.28668e+06	1.0854e+06	1.11853e+06	2.76209e+06	1.18191e+06	642993	187913	676895	1.9187e+06	1.74747e+06
Ala Arg Trp	0.773604			350.401	432.236	MS2	5.09551e+08	6.44351e+08	6.89991e+08	8.45099e+08	6.73613e+08	5.44875e+08	3.33828e+08	6.9221e+08	2.11483e+08	2.01208e+08	6.86077e+08	4.18512e+08	1.87921e+08	3.17061e+08	2.50299e+08	3.4388e+08	1.59397e+08	1.38807e+08	1.46718e+08	4.26557e+08	2.26762e+08	2.10123e+08	1.9e+08	4.42236e+08	5.44342e+08	5.18205e+08	5.98242e+08	6.76217e+08	6.39361e+08	6.05039e+08	6.47945e+08	5.88113e+08	7.25488e+08	5.9095e+08	7.40775e+08	6.23613e+08	6.16254e+08	5.66194e+08	4.41107e+08	5.17865e+08	3.51254e+08	7.21743e+08	4.59846e+08
5-Chloro-2-hydroxymuconic semialdehyde	0.772744			251.846	174.988	metDNA	1.32372e+06	965941	3.66368e+06	2.52671e+06	4.17819e+06	2.18137e+06	2.48754e+06	2.69992e+06	2.98714e+06	2.7493e+06	4.54951e+06	3.53204e+06	6.21999e+06	3.28346e+06	3.83427e+06	2.38852e+06	3.15913e+06	3.99924e+07	4.27005e+06	5.18628e+06	4.42924e+07	2.51681e+06	0	1.21898e+06	5.81792e+06	1.86222e+06	2.3002e+06	7.73098e+06	1.52264e+06	2.66131e+06	1.23689e+06	375919	4.66305e+06	1.83437e+06	2.25941e+06	3.13353e+06	2.6838e+06	2.34864e+06	1.02504e+06	2.2247e+06	5.55306e+06	4.57812e+06	2.55392e+06
PC(22:6(4Z,7Z,10Z,13Z,16Z,19Z)/16:0)	0.772557			645.048	806.565	MS2	1.51315e+06	1.20859e+06	1.78287e+06	577562	921357	1.30045e+06	1.16668e+06	920130	1.16768e+06	1.27886e+06	860615	1.42693e+06	1.07958e+06	1.04618e+06	1.52544e+06	1.84526e+06	484484	628129	714947	945688	1.3718e+06	650241	1.15377e+06	338733	717184	1.50663e+06	1.91534e+06	1.05743e+06	642000	681221	815219	925734	980210	882679	503382	659403	388426	1.60487e+06	478996	1.99964e+06	347777	902927	599429
Dihydroneopterin phosphate	0.772506			216.536	334.057	metDNA	25756.8	154338	543281	426747	764328	385596	5.46226e+06	2.03846e+06	1.70415e+07	3.02692e+06	1.58901e+06	1.11366e+06	1.23397e+07	1.68001e+06	1.74926e+06	492723	3.72871e+06	2.47473e+07	1.19112e+07	1.06439e+07	4.35303e+07	3.00804e+06	1.37725e+07	361099	4.26861e+06	973147	992571	408096	921063	3.07789e+06	421573	1.03007e+06	4.96312e+06	1.11357e+06	1.1948e+06	258345	403130	2.65842e+06	199445	1.27887e+06	2.94435e+06	2.73985e+06	736851
17,20-dimethyl Prostaglandin F1alpha	0.772012			427.534	367.282	MS2	83757.1	99201.5	442576	3.16156e+06	168831	91200.1	1.01e+07	4.74603e+06	6.67605e+06	2.21178e+07	3.66662e+07	3.89423e+06	4.84201e+06	8.32578e+06	6.59131e+06	1.94938e+06	1.03423e+07	2.19248e+06	526713	2.35242e+06	3.40141e+06	2.03505e+06	2.32212e+06	62544.2	337522	898021	689973	26608.3	728965	33094	66831.6	1.47232e+06	568999	595037	1.82258e+06	869365	30961.1	109152	264544	494374	351122	235609	1.25044e+06
Tyr Ser Met	0.771459			391.947	400.156	MS2	0	12640.8	3.96899e+06	5.05303e+06	756660	7289.07	4.72522e+06	327725	3.86885e+06	4.67627e+06	1.05261e+07	2.67508e+06	2.39439e+06	4.46107e+06	8.69157e+06	3.5335e+06	3.36846e+06	2.52227e+06	2.93258e+06	3.60596e+06	4.89714e+06	3.32509e+06	4.35898e+06	18989	1.3652e+06	81046.7	1.73767e+06	129765	220494	3.28525e+06	0	188283	1.38105e+06	193097	1.00065e+06	409510	6268.76	14502.3	6885.08	327010	1.76775e+06	812671	380768
Methyloxaloacetate	0.771366			274.8	127.001	metDNA	3.00108e+07	2.06023e+07	2.7915e+07	3.16341e+07	3.22488e+07	2.25558e+07	1.96985e+07	4.41465e+07	149680	7.73887e+06	3.05013e+07	1.04787e+07	7.63984e+06	1.72807e+07	1.04706e+07	1.87881e+07	2.82783e+07	0	3.75621e+06	1.24878e+07	1.01631e+06	2.37463e+06	2.69846e+06	5.23344e+06	9.90822e+06	5.0752e+07	4.11602e+07	4.88904e+07	2.7906e+07	2.51249e+07	1.45917e+07	2.70331e+07	3.01707e+07	1.42183e+07	2.51429e+07	1.2048e+07	2.08905e+07	5.38762e+07	3.2428e+07	1.70689e+07	2.72653e+07	2.3708e+07	3.51322e+07
PC(O-18:2(9Z,12Z)/2:0)	0.771076			437.445	548.368	MS2	0	0	0	20610.8	0	0	5.34113e+06	295613	5.45472e+06	5.29613e+06	2.66519e+06	1.15503e+06	5.18964e+06	2.19367e+06	2.58374e+06	1.58117e+06	3.16753e+06	2.77606e+06	450295	182725	2.52276e+06	1.01367e+06	1.67051e+06	38887.1	542535	199894	275292	31238.3	131206	159970	991331	532847	7.21095e+06	208781	2.00563e+06	532038	0	79852.1	107233	173008	195864	282318	619905
D-erythro-3-Hydroxyaspartate	0.770863			126.317	202.026	metDNA	1.1377e+07	9.76682e+06	8.57098e+06	1.51181e+07	1.83926e+06	1.27157e+07	1.10455e+07	9.55952e+06	3.0084e+07	1.68047e+07	1.11882e+07	1.07065e+07	2.32262e+07	1.79452e+07	1.28378e+07	1.13933e+07	6.9804e+06	8.45371e+07	1.83809e+07	1.53652e+07	4.01889e+07	6.75093e+07	4.87519e+07	1.06617e+07	9.83241e+06	9.49958e+06	9.37287e+06	9.93173e+06	8.96197e+06	1.00104e+07	8.76916e+06	8.29865e+06	9.86926e+06	9.03447e+06	8.16267e+06	7.97576e+06	8.75269e+06	9.89331e+06	9.93431e+06	8.5908e+06	9.69293e+06	8.06415e+06	9.32532e+06
MIDODRINE	0.770822			37.4854	255.133	MS2	558120	1.01342e+06	8.43614e+06	1.04555e+07	4.98303e+06	876791	1.01803e+07	3.55032e+07	3.72121e+06	2.24696e+07	3.98908e+07	2.57711e+07	3.07936e+07	2.59765e+07	2.11577e+07	1.23627e+07	4.51416e+07	1.6143e+06	2.73388e+07	1.3255e+07	6.92159e+06	1.92014e+07	8.4849e+06	8.94056e+07	9.28844e+07	7.06945e+07	9.60403e+07	5.29424e+07	7.77447e+07	1.12764e+08	1.06972e+08	9.44019e+07	5.67821e+07	1.36042e+08	1.40416e+08	7.61836e+07	3.35892e+07	7.6646e+07	7.32972e+07	1.11712e+08	8.79979e+07	1.14494e+08	9.59738e+07
L-(+)-Gulose	0.769838			31.8976	203.052	MS2	1.56577e+06	3.29372e+06	1.39404e+07	1.03415e+07	4.5142e+06	5.0576e+06	8.71008e+06	9.34144e+06	1.39333e+07	1.24129e+07	2.12654e+07	2.01833e+07	1.65924e+07	1.40794e+07	1.8673e+07	8.06276e+06	1.94868e+07	1.27654e+07	2.40628e+07	2.15466e+07	3.46734e+07	1.95555e+07	1.68583e+07	2.51985e+07	4.26597e+07	1.67163e+07	1.08856e+07	1.07765e+07	3.46046e+07	8.33284e+06	1.37795e+07	2.36837e+07	5.0994e+06	1.67736e+07	5.31131e+07	2.64939e+07	8.03572e+06	1.22391e+07	2.46358e+07	2.03111e+07	3.09027e+07	4.08901e+07	3.92905e+07
PC(O-16:1(11Z)/0:0)	0.767901			414.667	480.342	MS2	175937	117700	388139	1.92807e+06	75523.1	259858	2.80118e+07	4.20929e+06	1.26817e+07	5.03902e+07	3.42683e+07	6.52606e+06	8.40562e+06	1.25621e+07	1.40947e+07	6.11339e+06	2.01032e+07	7.00689e+06	1.69706e+06	2.24909e+06	6.30118e+06	3.4894e+06	4.7102e+06	400802	1.04445e+07	3.01332e+06	782309	171736	847527	877599	943317	4.10844e+06	1.53115e+07	2.31033e+06	1.63537e+06	1.05851e+06	261382	869983	679782	1.80365e+06	2.03245e+06	1.5274e+06	1.38815e+06
5'-Methylthioadenosine	0.767864			173.75	298.095	MS2	473334	414254	549603	752139	391086	306398	1.53625e+06	7.68766e+06	2.00884e+06	2.25662e+06	3.74047e+06	1.48659e+06	8.38371e+06	1.72179e+06	4.43391e+06	2.45336e+06	3.09387e+06	759933	2.1181e+06	3.63078e+06	2.05501e+06	3.36014e+06	1.72044e+06	5.61035e+06	7.06366e+06	1.23181e+07	7.24426e+06	2.62113e+06	4.12272e+06	9.59163e+06	8.46813e+06	7.69861e+06	1.27675e+07	1.43594e+07	4.73905e+07	1.46177e+07	3.81812e+06	6.2895e+06	8.54703e+06	7.65512e+06	6.18828e+06	7.8971e+06	1.39032e+07
Glu Pro Val Val	0.767841			176.339	443.248	MS2	5712.68	0	14198.5	0	8941.2	0	292668	112008	306787	1.03932e+06	1.71604e+06	361589	6.7987e+06	884293	1.38821e+06	177143	1.19081e+06	3.16393e+07	1.05675e+07	3.90155e+06	9.34084e+06	2.6596e+06	3.05088e+07	0	0	0	0	0	7060.75	29341.2	7135.22	0	0	0	0	7036.34	0	8608.38	0	9059.8	43219.2	0	11901.1
Butaprost	0.767491			470.087	391.282	MS2	393902	644745	359583	696011	486234	253669	6.69762e+06	698681	3.75437e+06	1.46736e+06	3.12439e+06	2.45032e+06	1.81612e+06	5.12692e+06	1.12204e+07	4.09801e+06	6.86447e+06	826293	674828	1.11597e+06	4.08417e+06	6.06738e+06	1.53758e+06	206605	212889	514250	505475	738623	805237	556909	932641	625779	771684	602594	827422	593171	517545	497944	118394	504316	262621	660790	767318
N-(alpha-Linolenoyl) Tyrosine	0.767106			385.025	440.283	MS2	0	0	975902	455934	0	0	353763	139240	244917	1.15348e+06	481230	75143.1	35794.3	57858.3	284830	70239.1	226694	76607	7048.55	87120.2	182346	125774	189973	101197	0	139897	558683	3736.53	2.86261e+06	52303.4	69714.5	1.8925e+06	232422	2.79119e+06	1.35422e+07	1.22655e+06	13966.7	77451.5	8391.65	1.97835e+06	360010	805391	1.32713e+06
Erucic acid	0.76685			585.239	322.317	metDNA	1.1346e+06	1.87981e+06	1.2273e+06	1.52021e+06	2.23892e+06	1.15975e+06	742219	1.48266e+06	1.35797e+06	1.23921e+06	1.37071e+06	1.41654e+06	958284	2.0722e+06	1.22015e+06	1.32684e+06	1.65919e+06	1.37341e+06	1.53885e+06	1.57728e+06	1.13001e+06	1.69224e+06	1.50848e+06	1.55336e+06	908601	1.21246e+06	1.38795e+06	1.20368e+06	2.03383e+06	731436	1.53544e+06	1.12487e+06	1.25503e+06	961247	1.17722e+06	1.04522e+06	1.81864e+06	1.46259e+06	1.27776e+06	1.34032e+06	1.37685e+06	1.94202e+06	991740
D-Arabinonate	0.766561			207.063	203.018	metDNA	6.41356e+06	5.90434e+06	63765.6	138618	69723.3	6.23738e+06	3.3632e+06	135052	446993	407377	250212	75920.2	922886	165210	131227	53618.8	5.2676e+06	1.65333e+06	776072	579638	375520	657265	1.39846e+06	5.45705e+06	191287	5.68918e+06	101786	6.03566e+06	180165	487546	5.55843e+06	120771	713404	179706	173822	95350.9	5.7312e+06	199830	5.34772e+06	95446.3	210513	157274	133918
2-Dehydro-3-deoxy-D-xylonate	0.765534	Bis(2-chloro-1-methylethyl)ether	0.0419082260742658	301.609	171.034	metDNA	1.51308e+07	1.32654e+07	1.0324e+07	2.31051e+07	1.09914e+07	1.46222e+07	1.02287e+06	1.83484e+07	4.69753e+06	8.72454e+06	1.43198e+07	1.34103e+07	4.35567e+07	2.17412e+07	4.88373e+07	1.33793e+07	1.13107e+07	6.25253e+06	1.83181e+06	4.58296e+07	4.18562e+06	2.19829e+07	3.87251e+06	2.19758e+07	1.57412e+07	1.64142e+07	4.19795e+06	8.15544e+06	1.65171e+07	1.31397e+07	1.60934e+07	9.58417e+06	2.84835e+07	1.43331e+07	4.52401e+07	1.44804e+06	1.39609e+07	1.39059e+07	1.34226e+07	1.06038e+07	2.87411e+07	2.38518e+07	6.98303e+06
2-Hydroxy-cis-hex-2,4-dienoate	0.765484			241.947	151.035	metDNA	1.18668e+06	3.78936e+06	4.53075e+06	4.34238e+06	4.24996e+06	4.05601e+06	3.85151e+06	5.97061e+06	3.23854e+06	3.7275e+06	3.40839e+06	2.06781e+06	2.54725e+06	3.85249e+06	3.08372e+06	2.89921e+06	940958	1.7502e+06	2.69335e+06	5.33603e+06	2.65752e+06	5.21997e+06	3.00526e+06	3.88482e+06	3.57937e+06	4.28519e+06	4.20362e+06	6.35361e+06	4.25796e+06	3.95638e+06	4.33396e+06	4.04056e+06	4.11996e+06	4.23108e+06	3.84685e+06	4.18719e+06	5.40081e+06	1.26101e+06	3.57709e+06	4.49386e+06	3.6447e+06	4.44418e+06	4.12602e+06
Asp-Tyr-OH	0.765172			212.49	405.093	MS2	0	81023.2	19585.9	120786	20007.1	18035.2	34332.5	25064	11776.6	491625	79859.6	16492.7	522323	8172.1	353296	888804	18158.4	0	11698.7	55509.7	0	1.25863e+06	8321.01	1.32014e+07	3.66017e+07	2.02374e+07	1.4016e+07	3.15387e+06	6.13259e+06	3.12833e+07	2.49207e+07	1.90084e+07	4.50892e+07	6.97253e+06	3.66027e+07	1.41717e+07	1.28534e+06	8.50287e+06	3.60234e+07	1.50534e+07	2.18613e+07	2.03377e+07	2.41046e+07
PE(20:5(5Z,8Z,11Z,14Z,17Z)/0:0)	0.764302			376.1	500.274	MS2	3.17925e+06	5.30487e+06	6.02874e+06	3.97971e+06	5.12297e+06	5.00152e+06	1.25807e+07	6.71023e+06	2.58024e+07	1.86987e+07	1.50018e+07	6.78357e+06	3.02881e+07	9.87776e+06	1.69474e+07	1.12769e+07	1.14074e+07	3.7206e+07	1.03975e+07	6.19097e+06	1.83188e+07	1.64027e+07	1.04577e+07	6.52156e+06	1.03659e+07	1.04758e+07	1.02004e+07	6.46645e+06	1.15923e+07	1.68155e+07	7.94655e+06	1.04041e+07	1.53829e+07	2.03506e+07	2.45506e+07	1.06532e+07	6.32893e+06	6.67328e+06	8.30739e+06	7.64171e+06	1.0625e+07	8.61339e+06	1.12224e+07
N-Formiminoglycine	0.764267			150.668	103.054	metDNA	1.03038e+06	1.12426e+06	1.29815e+06	1.44435e+06	725798	519402	2.39886e+06	3.69094e+06	5.63853e+06	2.3557e+06	5.40739e+06	1.60992e+06	7.41349e+06	4.23785e+06	3.62345e+06	1.06128e+06	3.32092e+06	1.12445e+07	3.77179e+06	4.66497e+06	6.79699e+06	4.65836e+06	8.29688e+06	1.02233e+06	1.15567e+06	1.97754e+06	1.31218e+06	354409	1.19366e+06	1.64771e+06	3.26097e+06	1.63813e+06	938971	2.4853e+06	5.27549e+06	944868	276126	900487	1.40854e+06	1.60209e+06	1.1608e+06	3.15068e+06	1.91475e+06
(2-Hydroxymethyl-cyclohexyl)-acetic acid lactone	0.76415			464.173	155.106	MS2	2.32442e+07	2.64317e+07	2.07786e+07	5.09454e+07	3.48428e+07	2.41406e+07	2.31129e+07	2.68935e+07	3.64818e+07	2.15848e+07	1.85848e+07	2.04833e+07	2.4073e+07	3.50836e+07	1.96545e+07	2.307e+07	2.52823e+07	1.88299e+07	2.0105e+07	7.27068e+07	1.94057e+07	3.3869e+07	2.38888e+07	1.98188e+07	1.99818e+07	1.90108e+07	3.6785e+07	1.97188e+07	2.22959e+07	2.05546e+07	4.09307e+07	1.86278e+07	2.40979e+07	1.86343e+07	3.68053e+07	1.93463e+07	2.26737e+07	2.0505e+07	2.21675e+07	1.84087e+07	1.89828e+07	1.81877e+07	8.03116e+07
15-methyl-15R-PGD2	0.763641			363.532	365.236	MS2	358618	898836	1.91839e+06	793135	456698	246843	4.42675e+06	1.35627e+06	9.33861e+06	9.46998e+06	5.89307e+06	2.31515e+06	3.15923e+06	4.214e+06	4.2555e+06	4.46172e+06	5.7708e+06	2.65917e+06	1.1018e+06	1.11549e+06	1.04103e+07	2.39901e+06	2.93463e+06	1.38326e+06	1.90571e+06	3.76063e+06	1.9994e+06	242539	1.08421e+07	3.90983e+06	5.02982e+06	7.09636e+06	2.81734e+06	1.80144e+06	6.16531e+07	1.46573e+07	166443	3.7555e+06	1.87222e+06	4.60025e+06	2.03967e+06	4.4666e+06	4.42932e+06
Val Phe	0.763447			193.498	265.153	MS2	195829	345819	3.17118e+06	3.14642e+06	1.33855e+06	1.75262e+06	8.18922e+06	2.0607e+06	8.57788e+06	7.06833e+06	9.93533e+06	1.11164e+07	3.80917e+07	1.45379e+07	1.0257e+07	2.48616e+06	1.97286e+07	1.23399e+07	1.53672e+07	1.72318e+07	1.7442e+07	2.21428e+07	1.33757e+07	130522	127881	309297	115724	114852	223147	192417	151276	198519	78217.1	310554	151858	107337	132424	140060	79611.4	102124	170272	66166.3	179668
Salutaridine	0.763397	(S)-Scoulerine	4.73547428039676	312.232	328.156	metDNA	57070.1	110693	100304	88974.7	283044	149956	529819	341013	504461	520756	1.12028e+06	255102	544163	748323	1.00177e+06	1.34803e+06	1.4351e+06	851345	2.37511e+06	300257	844037	294231	1.12915e+06	148717	549883	133572	265085	216218	347702	2.27604e+06	350222	292305	297615	355252	632165	171891	129565	247335	387150	231891	774127	356843	321605
Tambulin 3,5-diacetate	0.763337			314.074	429.116	MS2	1.85312e+06	1.92144e+06	1.81355e+06	2.03641e+06	1.82851e+06	2.00389e+06	2.05022e+06	1.97583e+06	1.47286e+06	1.63217e+06	1.9636e+06	2.04183e+06	1.51321e+06	2.06762e+06	1.84718e+06	1.84413e+06	1.69451e+06	1.25512e+06	1.60499e+06	1.69467e+06	1.54045e+06	1.5093e+06	1.47972e+06	1.77279e+06	1.89869e+06	1.93057e+06	1.8612e+06	1.95637e+06	1.87693e+06	2.0117e+06	1.87056e+06	1.90466e+06	1.82432e+06	1.93563e+06	1.81762e+06	1.84751e+06	1.86932e+06	1.88181e+06	1.92441e+06	1.87828e+06	2.07749e+06	1.95344e+06	1.87402e+06
N,N,N-trimethyl-sphingosine	0.76255			396.959	342.335	MS2	386246	574202	523784	416192	831061	99069	1.3222e+07	2.21461e+06	9.13463e+06	1.20214e+07	9.09124e+06	7.49947e+06	1.78038e+07	9.18744e+06	1.30739e+07	1.00229e+07	2.1235e+07	1.2794e+07	4.66441e+06	4.31453e+06	1.19908e+07	5.30615e+06	1.14863e+07	3.36836e+06	1.2892e+07	6.02028e+06	3.17163e+06	1.58074e+06	2.45425e+06	3.30912e+06	2.41528e+07	8.28346e+06	2.50871e+06	3.13014e+06	2.71698e+07	5.54874e+06	1.10145e+06	7.00065e+06	6.26616e+06	4.57721e+06	3.16692e+06	5.7843e+06	7.80453e+06
Xanthophyll	0.761389			572.621	568.424	MS2	704577	837637	4.66232e+06	3.43526e+06	1.40305e+06	757264	1.16611e+07	1.97653e+07	1.86088e+07	1.53681e+07	1.51636e+07	5.1849e+06	4.65233e+06	9.20034e+06	8.52875e+06	7.3873e+06	1.21595e+07	6.89097e+06	2.82779e+06	3.00266e+06	9.92643e+06	6.74098e+06	1.27312e+07	9.26111e+06	8.08095e+06	1.28605e+07	7.86822e+06	4.56888e+06	9.4315e+06	2.50938e+07	4.52755e+06	1.91233e+07	1.72919e+07	5.14178e+06	1.73314e+07	1.4135e+07	2.39491e+06	8.71496e+06	7.17879e+06	1.71771e+07	4.61062e+07	1.22283e+07	1.61017e+07
2-Fluorocyclohexadiene-cis,cis-1,2-diol-1-carboxylate	0.760735	Fosfomycin	13.7135451951196	256.107	139.017	metDNA	9.26622e+06	2.59083e+07	6.16302e+07	6.99719e+07	2.41064e+07	1.01008e+07	5.40815e+07	5.56008e+07	7.29487e+06	4.15001e+07	4.06117e+07	4.58677e+07	2.63549e+07	4.06596e+07	5.85884e+06	3.71077e+07	5.36634e+07	3.60943e+07	3.73192e+07	3.65143e+07	6.48542e+07	1.53219e+07	7.88025e+07	3.58229e+07	4.00686e+07	5.27677e+07	2.95545e+07	5.04973e+07	3.63463e+07	5.6972e+07	4.89447e+07	5.06483e+07	3.85698e+07	5.21116e+07	3.18772e+07	5.42558e+07	7.30273e+06	2.50749e+07	5.98982e+07	4.44675e+07	9.98926e+07	2.32359e+07	2.60975e+07
1-Hexen-3-ol	0.758953			123.141	101.096	MS2	2.40375e+08	2.66566e+08	2.52302e+08	5.21861e+08	2.76048e+08	3.9925e+08	2.1393e+08	1.75578e+08	3.21283e+08	2.69337e+07	5.18678e+08	4.53341e+08	2.50965e+08	3.02147e+08	2.10652e+08	2.90525e+08	4.46322e+08	2.76398e+08	2.73927e+08	4.79522e+08	9.38322e+07	1.72872e+08	5.13864e+07	1.54327e+08	1.0874e+08	7.11933e+07	4.50568e+08	2.59469e+08	4.87597e+08	3.8954e+08	2.80191e+08	1.46339e+08	1.00105e+08	2.74484e+08	2.6512e+08	2.01594e+08	2.1454e+08	4.59105e+08	4.93309e+08	2.12517e+08	4.26831e+08	1.42989e+08	4.67949e+08
PC(14:0/O-1:0)	0.757528			397.799	482.322	MS2	15386.1	22905.2	659574	1.39654e+06	21922.7	148773	2.79206e+07	5.93935e+06	2.31307e+07	1.75727e+07	1.33855e+07	1.14158e+07	1.59856e+07	9.9642e+06	2.84744e+07	1.23854e+07	2.82769e+07	2.16798e+07	3.47804e+06	2.58516e+06	2.04647e+07	5.33327e+06	7.83649e+06	2.70088e+06	1.94691e+07	8.8412e+06	3.41531e+06	1.5995e+06	3.01236e+06	2.30823e+06	5.7569e+06	1.26556e+07	2.54994e+07	3.37291e+06	8.36895e+06	2.85934e+06	180546	1.93933e+06	2.23127e+06	2.95133e+06	4.02852e+06	4.46598e+06	5.04135e+06
19-Oxotestosterone	0.756462	Boscalid	-2.92722098380992	373.102	342.198	metDNA	1.05549e+06	3.68687e+06	1.39388e+06	1.67475e+06	1.68471e+06	800159	2.94686e+06	1.38458e+06	1.82512e+06	1.58574e+06	1.24335e+06	1.23529e+06	1.00565e+06	1.90757e+06	1.20462e+06	1.19151e+06	1.34129e+06	1.4225e+06	1.42051e+06	1.55674e+06	2.66829e+06	1.93016e+06	1.53057e+06	906258	1.27088e+06	1.09671e+06	1.00653e+06	1.40088e+06	1.20819e+06	1.21273e+06	1.68097e+06	3.2309e+06	1.19404e+06	1.33499e+06	2.62845e+06	842427	1.77167e+06	1.29021e+06	1.72011e+06	858299	1.48201e+06	983336	1.30898e+06
Linoleoyl Ethanolamide	0.756276			467.649	324.288	MS2	4.70277e+06	7.74355e+06	4.62146e+06	7.67325e+06	9.79015e+06	7.24724e+06	3.15587e+06	8.35877e+06	6.06734e+06	4.93817e+06	4.43223e+06	3.36837e+06	4.73692e+06	7.27198e+06	3.71746e+06	3.19903e+06	4.51328e+06	3.98146e+06	6.46517e+06	4.77866e+06	3.2244e+06	6.95276e+06	7.57227e+06	5.13928e+06	6.48645e+06	3.80631e+06	4.74505e+06	8.06876e+06	4.84185e+06	2.57737e+06	3.86865e+06	1.58033e+06	5.00469e+06	4.00262e+06	1.64561e+06	2.3321e+06	512565	7.11627e+06	8.47786e+06	3.79641e+06	5.88188e+06	3.66461e+06	4.34208e+06
Glycolate	0.755588			295.848	75.0086	metDNA	8.4655e+06	8.44201e+06	7.87998e+06	7.94632e+06	8.51252e+06	8.46656e+06	4.31505e+06	8.51579e+06	3.87382e+06	1.30412e+07	7.08643e+06	1.73832e+07	3.56902e+06	1.57506e+07	5.64476e+06	4.81062e+06	6.43476e+06	8.01421e+06	1.139e+07	8.89586e+06	3.64786e+06	2.61631e+06	1.60744e+07	8.72781e+06	355010	8.58932e+06	8.40754e+06	8.67493e+06	8.57516e+06	7.91494e+06	8.83808e+06	8.58704e+06	8.41455e+06	8.70592e+06	8.29114e+06	8.64503e+06	8.50914e+06	8.32505e+06	8.83478e+06	9.64031e+06	6.57112e+06	8.24026e+06	8.85918e+06
Glycolithocholate	0.75541			401.34	433.318	metDNA	4084.57	0	1.05292e+06	603964	0	3309.87	448766	432190	398225	1.00388e+06	696192	160490	65997.4	216122	201215	214657	499605	111693	117681	123948	589195	138061	323146	109812	140041	404995	511591	58657.8	3.89873e+06	354906	411042	1.12438e+06	210205	1.8432e+06	1.65025e+07	2.88531e+06	24818.3	137537	87558.2	1.58352e+06	353910	931681	4.26547e+06
Sulfoacetic acid	0.75474			26.1031	138.97	MS2	2.15802e+06	4.54457e+06	866371	2.71373e+06	1.71546e+06	3.288e+06	1.75e+07	2.99508e+07	2.45333e+06	2.69882e+07	1.08326e+07	1.58523e+07	8.02406e+07	2.12667e+07	1.72835e+07	8.18785e+06	9.86785e+06	1.74025e+08	8.55932e+07	1.02666e+08	6.9505e+07	1.12384e+08	8.79955e+07	468600	731215	1.32729e+06	1.03903e+06	478055	701939	7.01146e+06	1.54135e+06	1.186e+07	7.78355e+06	8.7556e+06	1.48614e+07	1.83179e+07	1.62604e+07	1.4366e+07	1.50131e+07	2.82835e+07	2.1385e+07	5.22791e+07	4.78178e+07
PHYSALIN B	0.753004			253.07	509.185	MS2	0	161369	2.28103e+06	36359.8	2.77806e+06	36500	2.21782e+07	9.03464e+06	7.02659e+06	3.81485e+06	1.19914e+07	2.09153e+07	6.51706e+06	8.87573e+06	1.25254e+07	2.19967e+07	2.00597e+07	352165	0	1.17556e+07	0	1.26287e+07	5.90012e+06	179724	5.30029e+06	500089	53265.2	682136	2.78616e+06	1.90938e+07	49018.2	4.83864e+06	2.38056e+06	921442	492904	1.49733e+06	219057	1.96968e+06	323543	1.36664e+06	753509	504668	2.38914e+06
Confertifoline	0.752644			427.101	233.154	MS2	7.76763e+06	9.27919e+06	7.70428e+06	9.49281e+06	8.77179e+06	8.02457e+06	7.70433e+06	9.17471e+06	8.78576e+06	9.27162e+06	8.64975e+06	7.66554e+06	8.71547e+06	9.00016e+06	8.17066e+06	7.67084e+06	7.40257e+06	7.44602e+06	7.91753e+06	1.0196e+07	7.64878e+06	8.67608e+06	8.59654e+06	8.15133e+06	7.64535e+06	8.67961e+06	8.07476e+06	9.49908e+06	8.29233e+06	8.07205e+06	9.02743e+06	8.93172e+06	9.35246e+06	8.77182e+06	8.94114e+06	8.21997e+06	8.35496e+06	7.99069e+06	8.8336e+06	8.65511e+06	8.26715e+06	8.83902e+06	7.63852e+06
F-Amidine	0.752309			283.657	293.142	MS2	35857.6	394032	5.854e+06	4.67706e+06	6.86013e+06	265701	1.16662e+07	6.50454e+06	1.42775e+07	3.83632e+06	1.79701e+07	1.23479e+07	3.94989e+07	1.63701e+07	1.62221e+07	6.42733e+06	5.33627e+06	3.49308e+07	9.20618e+06	2.1026e+06	3.76744e+07	2.3962e+07	1.46318e+07	176905	6.7449e+06	3.4238e+06	5.95883e+06	4.97827e+06	1.68861e+06	2.47701e+07	1.94306e+06	568338	572170	5.35763e+06	5.89603e+06	5.92254e+06	121478	1.77295e+06	1.43181e+06	688335	3.76148e+06	1.30077e+06	944931
PE(P-20:0/0:0)	0.752185			455.345	494.358	MS2	199151	81687.7	122028	845279	87902.6	317903	1.59737e+07	7.70926e+06	1.2254e+07	3.9354e+07	2.65054e+07	3.73734e+06	5.37069e+06	8.92867e+06	6.7319e+06	4.38411e+06	1.64088e+07	4.7971e+06	864383	3.12419e+06	6.8947e+06	4.23999e+06	5.16174e+06	95644.7	4.93085e+06	1.0792e+06	249718	23038.9	241784	452203	697589	3.14931e+06	1.99241e+07	344086	703938	760991	137564	506263	239918	1.95968e+06	3.97246e+06	457511	1.31976e+06
Isopropenyl acetate	0.751961			54.9984	101.059	MS2	1.87154e+08	2.06518e+08	1.32031e+07	2.12295e+08	2.00791e+08	1.33286e+07	1.52288e+07	1.1986e+07	1.63498e+07	2.10543e+08	1.16506e+07	1.88013e+08	2.03654e+07	2.04078e+08	1.08905e+07	2.13592e+08	1.09781e+07	1.5817e+07	1.19289e+07	2.14725e+08	1.041e+07	1.28075e+07	1.04668e+07	1.04898e+07	1.57186e+07	1.14676e+07	1.33389e+07	1.30321e+07	1.21527e+07	1.82798e+07	7.11523e+06	1.97717e+08	1.13213e+07	1.96438e+08	2.20729e+08	1.98709e+08	1.67589e+07	1.42433e+07	1.30536e+07	7.63826e+06	1.87081e+08	2.08017e+08	1.74778e+07
Retinyl palmitate	0.75196			324.352	572.472	metDNA	0	0	0	0	0	0	9685.61	0	541292	375434	0	0	68116.2	0	560646	8576.62	0	8990.6	57378.9	226870	273955	548590	500002	0	0	0	0	0	9535.98	149705	0	0	0	11020.2	0	7660.31	0	0	6956.24	0	0	0	0
MLS001333715-01!	0.750942			320.89	503.243	MS2	0	0	330407	771947	429561	0	3.06187e+06	0	181370	1.22568e+06	371546	1.60143e+06	5.26333e+06	5.19735e+06	2.24656e+06	2.21749e+06	1.77264e+06	19951.8	6.15416e+06	5.28797e+06	187180	2.63315e+06	20898.7	0	1.35412e+06	0	0	10745.4	0	1.86132e+06	0	20932.7	1.3042e+06	0	561439	18255.4	6891.86	31769.3	0	10067.8	2.7474e+06	561406	374795
2,3-Diaminopropanoate	0.750272	1-Phenylethylamine	-3.58975537852497	165.857	122.096	metDNA	3.68918e+06	3.76365e+06	2.3226e+06	2.30509e+06	3.73391e+06	3.58161e+06	6.36606e+06	3.42353e+06	3.30841e+06	3.2028e+06	2.80509e+06	7.8633e+06	4.77898e+06	3.1788e+06	4.41269e+06	3.66753e+06	2.62432e+06	2.10589e+06	2.96016e+06	8.40948e+06	2.4997e+06	4.35445e+06	5.62602e+06	2.69991e+06	2.36564e+06	3.43738e+06	2.8304e+06	3.74932e+06	3.70227e+06	3.16907e+06	3.74694e+06	3.45545e+06	3.66671e+06	3.73851e+06	3.90714e+06	3.30371e+06	3.6376e+06	3.73926e+06	2.79829e+06	3.48346e+06	2.59103e+06	3.82922e+06	3.44874e+06
Phosphatidylcholine lyso 18:2	0.750157			400.945	578.346	MS2	15294.9	38444.4	718981	1.4505e+06	76703.7	225119	8.48701e+06	2.64795e+06	1.08184e+07	7.25176e+06	4.19411e+06	1.84052e+06	5.1215e+06	2.31948e+06	4.36917e+06	2.7374e+06	5.19646e+06	5.8188e+06	1.15804e+06	1.23708e+06	3.14686e+06	2.41598e+06	1.72877e+06	430659	1.63552e+06	269665	1.46524e+06	115439	811208	477287	883884	3.05674e+06	2.63265e+07	704450	7.76086e+06	1.56179e+06	28060.9	467530	794008	504669	927604	759506	1.79921e+06
Cervonyl carnitine	0.749847			379.37	472.339	MS2	0	0	9665.84	0	0	0	340507	7471.5	2.31204e+06	946252	199296	148421	4.44486e+06	989413	2.41462e+06	2.41157e+06	1.75579e+06	2.4653e+07	1.55837e+06	9782.31	4.53939e+06	1.08787e+06	2.87661e+06	1.40463e+06	205919	0	481600	0	93291.9	8767.69	605999	57444.8	25475.1	77396.2	74001.9	0	0	151104	136883	906866	236200	655205	134409
Arachidyl carnitine	0.749594			437.982	456.402	MS2	54147.2	111139	404438	139593	294752	60324.8	376434	503196	595844	1.23695e+06	914866	470565	7.88692e+06	448678	2.56388e+06	1.48689e+06	968609	3.5586e+06	376110	198654	1.36327e+06	557772	1.2438e+06	1.35123e+06	2.60991e+06	1.81283e+06	2.10577e+06	652519	1.01993e+06	1.72251e+06	6.785e+06	2.66118e+06	1.32183e+06	763987	2.18216e+06	912168	281635	1.52308e+06	3.64093e+06	2.6917e+06	1.47798e+06	2.49761e+06	3.08232e+06
2-Carboxy-2-hydroxy-8-carboxychromene	0.749559			217.183	217.003	metDNA	1.48595e+07	1.07606e+07	1.38916e+07	1.34623e+07	1.46663e+07	2.14999e+07	1.25526e+07	1.36912e+07	4.67723e+07	1.34722e+07	1.24525e+07	1.28005e+07	1.17854e+07	1.26561e+07	1.30728e+07	1.52086e+07	1.05951e+07	6.14121e+07	9.95184e+06	1.09362e+07	9.49892e+07	1.81432e+07	3.80762e+07	3.17692e+07	1.28106e+07	1.14383e+07	1.18503e+07	1.84289e+07	1.25836e+07	1.35783e+07	1.28164e+07	1.27711e+07	1.3299e+07	2.22347e+07	1.36051e+07	1.27367e+07	1.37122e+07	1.06788e+07	1.01572e+07	1.27652e+07	1.32652e+07	1.33936e+07	1.25809e+07
[truncated: 3,234 more rows]
[truncated: 4 more columns]
