# Supplementary material for: Seasonal dynamics and starvation impact on the gut microbiome of urochordate ascidian Halocynthia roretzi
Source: Anim Microbiome. 2020 Aug 18;2:30. doi: 10.1186/s42523-020-00048-2 (PMC7807810; doi:10.1186/s42523-020-00048-2)
Supplement: Supplementary file 1 — Additional file 1. [file 42523_2020_48_MOESM1_ESM.zip › TableS8.4.xlsx]

## Sheet: Day0 stool-Day246 stool
id	MS2 name	MS2 score	MS1 name	MS1 ppm	rt	mz	MEAN Day0_stool	MEAN Day246_stool	VIP	P-VALUE	Q-VALUE	FOLD CHANGE	LOG_FOLDCHANGE
13	3-Aminopropionitrile	0.999535			528.942	71.06	4.04594e-05	1.77775e-05	1.13505	2.16636e-05	1.89831e-05	2.27588	1.18643
16	2,4-Dimethyloxazole	0.999461			492.883	98.0595	6.66596e-05	2.51151e-05	1.27706	0.00171138	0.000571426	2.65417	1.40826
25	Pinolenic Acid	0.99925			465.663	277.217	0.000326983	0.00538781	1.33841	0.000109824	6.46808e-05	0.0606893	-4.04241
26	17-Octadecynoic Acid	0.999238			492.327	279.232	0.000512253	0.00194748	1.06286	0.000590475	0.000243017	0.263034	-1.92668
38	Palmityl Trifluoromethyl Ketone	0.998978			481.903	307.227	3.94408e-05	0.000161547	1.04332	0.000393446	0.000175558	0.244144	-2.03419
45	Glyoxylate	0.998661			646.438	72.993	2.68146e-05	1.02197e-05	1.23448	0.00405804	0.00114627	2.62381	1.39166
56	2-Ethyl-6-methylpyrazine	0.998192			643.207	123.091	0.00015122	7.16203e-05	1.06997	3.90516e-05	2.93698e-05	2.11142	1.07821
62	Indoleacetaldehyde	0.997893			143.211	160.075	5.21105e-06	6.53771e-05	1.32202	1.92116e-05	1.74304e-05	0.0797075	-3.64914
65	PGG2	0.997752			330.743	367.215	8.20213e-06	4.41668e-05	1.21606	0.000287547	0.000137119	0.185708	-2.42889
68	Cys His Lys	0.997577			350.132	387.178	0.00391479	0.00176752	1.14644	5.77473e-07	2.61704e-06	2.21485	1.14721
91	Arachidonic Acid	0.99619			485.521	303.232	0.000261251	0.00249213	1.29675	6.70609e-05	4.40746e-05	0.10483	-3.25387
93	Tyrosine	0.996172			60.0904	180.066	0.000158039	0.000427909	1.08238	0.00562373	0.00149335	0.369328	-1.43702
99	Arachidonate	0.996031	Convicine	5.4450257828584	485.529	304.236	5.54976e-05	0.000541299	1.29656	6.95064e-05	4.52818e-05	0.102527	-3.28593
101	Pro Glu Lys	0.995978			493.333	373.209	6.19961e-07	7.8136e-06	1.30062	0.000231289	0.000115939	0.0793438	-3.65574
104	8,11,14-Eicosatetraynoic acid	0.995765			414.693	301.215	1.20928e-05	4.24899e-05	1.19842	0.00269195	0.000820316	0.284604	-1.81297
114	Phe Ile	0.994665			214.782	279.169	3.92716e-05	0.000155239	1.22423	0.00220253	0.000697804	0.252975	-1.98293
116	LysoPE(22:6(4Z,7Z,10Z,13Z,16Z,19Z)/0:0)	0.994459			395.315	526.29	2.44514e-05	0.000101269	1.07597	8.15899e-05	5.12875e-05	0.24145	-2.0502
120	Isolauric acid	0.994302			413.935	199.17	0.000840778	0.000378743	1.09252	0.0202447	0.004355	2.21992	1.15051
122	(9Z,12Z,15Z)-Octadecatrienoic acid	0.994143			465.66	278.22	6.06637e-05	0.00104369	1.34294	0.000110084	6.48008e-05	0.0581241	-4.10472
126	Nonanoic acid	0.993814			464.938	157.123	0.000374263	0.000138593	1.11828	0.000135589	7.61591e-05	2.70044	1.4332
140	Guanosine 3'-phosphate	0.992292			57.995	364.063	3.76754e-09	2.41165e-06	1.25309	0.00480575	0.00131586	0.00156223	-9.32218
143	dodecanamide	0.992111			404.736	200.2	0.000637992	0.000289505	1.12559	1.06674e-05	1.16088e-05	2.20374	1.13995
146	Dodecanoic acid	0.991631	3-{[(2E)-4-Amino-4-oxobut-2-enoyl]amino}-L-alanine	3.75731912091671	413.938	200.173	0.000105775	4.80589e-05	1.08058	0.0224598	0.00475724	2.20096	1.13813
147	4-Vinylcyclohexene	0.991447			464.178	109.101	0.000247767	0.000104436	1.04034	6.87222e-05	4.48937e-05	2.37243	1.24637
152	Linoleate	0.991088			492.366	280.236	9.76923e-05	0.000377243	1.06731	0.000579076	0.000239231	0.258964	-1.94918
153	5-Hydroxyferulic acid methyl ester	0.991022			197.653	210.049	1.2545e-05	5.20997e-06	1.15863	2.30388e-06	4.64786e-06	2.40789	1.26777
154	BIFONAZOLE	0.990857			293.106	309.137	0.000159934	0.00213272	1.33402	2.82435e-06	5.15157e-06	0.0749903	-3.73715
158	N-octanoyl-L-Homoserine lactone	0.990512			298.181	262.12	6.29067e-05	0.000445953	1.13288	5.48824e-05	3.78954e-05	0.141061	-2.82561
159	Arginine	0.990458			29.4917	175.118	1.35553e-05	0.000530855	1.42709	3.94734e-06	6.09898e-06	0.0255349	-5.29139
161	PC(O-14:1(1E)/0:0)	0.990218			446.524	452.311	1.97306e-05	0.000275185	1.34472	0.000524863	0.000220863	0.0716993	-3.8019
162	N,2,3-Trimethyl-2-(1-methylethyl)butanamide	0.990064			353.266	172.169	0.000468918	0.000232336	1.05743	6.29379e-05	4.20504e-05	2.01828	1.01313
172	11-HETE	0.989327			398.127	319.227	1.00574e-05	5.73709e-05	1.20081	1.77159e-06	4.07185e-06	0.175304	-2.51207
180	PE(17:1(9Z)/0:0)	0.988699			401.259	466.29	2.99962e-06	9.69628e-06	1.16338	9.65483e-05	5.85409e-05	0.309358	-1.69265
181	O-Succinyl-L-homoserine	0.987695			163.207	272.073	1.33742e-07	5.23958e-07	1.17589	0.00485249	0.0013263	0.255254	-1.97
182	DL-Stearoylcarnitine	0.987673			414.956	428.371	1.63184e-06	2.72304e-05	1.37395	0.00113546	0.000412292	0.0599269	-4.06065
183	L-Arginine	0.987646			35.1258	173.104	3.62512e-06	0.000174452	1.37884	0.000231026	0.000115838	0.02078	-5.58866
184	Halaminol A	0.987387			452.935	228.231	0.0011359	0.000520246	1.09777	3.63666e-05	2.78851e-05	2.18339	1.12657
187	Deoxycytosine	0.987174			643.474	98.0708	2.49118e-05	1.09699e-05	1.19456	5.0888e-06	7.08068e-06	2.27092	1.18328
190	9R,10S-EpOME	0.986313			421.156	295.227	7.57651e-05	2.7927e-05	1.05768	0.0206765	0.00443439	2.71297	1.43988
199	Leu Val Ala	0.98345			168.284	302.206	9.97752e-06	3.26468e-05	1.10257	0.00375004	0.00107515	0.305621	-1.71019
204	6-Caprolactam	0.981957			186.279	114.091	0.000187943	5.95053e-05	1.22415	1.61458e-07	1.48495e-06	3.15842	1.6592
206	Hexadecenal	0.981183	Betaxolol	21.2656703145854	410.152	308.229	1.47325e-06	6.11937e-06	1.14378	0.000393209	0.000175473	0.240752	-2.05438
208	9(10)-EpOME	0.9804			421.195	296.231	1.39558e-05	4.67071e-06	1.08954	0.0205516	0.00441148	2.98793	1.57915
211	D-erythro-Sphingosine C-17	0.980029			343.938	286.273	6.24015e-06	0.000107239	1.34747	0.000139726	7.79975e-05	0.0581892	-4.1031
214	2-Methyl-1,3-cyclohexadiene	0.979821			481.817	95.0849	3.90981e-05	1.87769e-05	1.03027	0.000141014	7.85653e-05	2.08224	1.05814
215	9Z,12Z,15Z-Octadecatrienal	0.979732			481.865	263.236	0.00417632	0.00195581	1.0644	0.000129991	7.37035e-05	2.13535	1.09447
217	2-Butylfuran	0.979617			464.188	125.096	0.000118625	5.03011e-05	1.1576	0.00964715	0.00232782	2.3583	1.23775
218	4-Methylbenzoate	0.979349			196.552	135.045	3.35356e-05	1.36549e-05	1.1716	8.36945e-06	9.85787e-06	2.45594	1.29627
219	Myristoylcarnitine	0.979313			362.942	372.309	6.77255e-07	1.60027e-05	1.42678	4.27504e-05	3.14281e-05	0.0423214	-4.56247
220	Dodecanoylcarnitine	0.979233			337.642	344.278	3.03848e-07	2.61703e-06	1.28105	0.000112091	6.5722e-05	0.116104	-3.10651
227	N-palmitoyl tyrosine	0.978149			355.138	420.308	1.54642e-07	8.50409e-06	1.28336	0.00233653	0.00073083	0.0181845	-5.78115
228	Val Ile Ile	0.977734			219.898	344.253	7.77016e-06	4.28842e-05	1.0794	0.000539379	0.00022582	0.181189	-2.46443
229	PS(18:1(9Z)/0:0)	0.977605			350.858	522.283	1.24743e-06	2.20938e-05	1.38961	6.48981e-05	4.30211e-05	0.0564604	-4.14662
230	Styrene	0.977394			350.132	105.069	0.00014617	6.64306e-05	1.14344	7.45112e-07	2.9136e-06	2.20034	1.13772
238	9,12-Octadecadiynoic Acid	0.975196			441.843	275.201	0.000210067	0.00240219	1.09771	0.000634077	0.000257612	0.0874482	-3.51543
241	5,6-Lipoxin A4	0.974371			346.707	351.22	4.31819e-05	0.000130522	1.08586	0.0231367	0.00487771	0.330839	-1.5958
244	ALANYL-dl-PHENYLALANINE	0.973666			177.337	237.122	9.73729e-06	2.44949e-05	1.06406	0.0131532	0.00302286	0.397523	-1.33089
246	maltotetraose	0.972951			36.225	689.207	3.52409e-07	5.97616e-06	1.14942	0.00051502	0.000217618	0.0589692	-4.08389
247	Hexadecanal	0.972744			481.822	264.239	0.000775834	0.000359676	1.06463	6.56257e-05	4.33775e-05	2.15704	1.10905
255	26,26,26-trifluoro-25-hydroxy-27-norvitamin D3 / 26,26,26-trifluoro-25-hydroxy-27-norcholecalciferol	0.969714			479.139	441.295	1.76504e-08	1.37103e-05	1.40046	0.00245375	0.000760855	0.00128738	-9.60135
258	Gabapentin	0.96918			458.996	172.132	0.000437013	0.000181062	1.03475	0.000459791	0.00019898	2.41361	1.27119
265	Pregnenolone	0.966373			477.791	315.232	1.68071e-05	0.000608822	1.33971	0.000503221	0.000213694	0.0276059	-5.17888
266	PC(2:0/O-16:0)[U]	0.966168			472.997	524.368	1.23882e-07	7.04773e-06	1.31772	5.82538e-06	7.69929e-06	0.0175775	-5.83012
268	8-HDoHE	0.966075			431.272	327.23	1.46956e-06	1.40446e-05	1.35507	0.000122633	7.04452e-05	0.104635	-3.25656
273	9,10-DiHOME	0.964824			314.439	313.238	1.44928e-05	6.76669e-06	1.11684	1.61782e-05	1.54068e-05	2.14179	1.09882
278	2,2-Dimethyloxirane	0.96297			34.1816	73.0644	0.000256087	9.93615e-05	1.1181	8.22966e-06	9.74431e-06	2.57733	1.36588
279	alpha-Methylstyrene	0.962804			228.554	119.085	0.000110272	4.53636e-05	1.00128	6.44272e-05	4.27893e-05	2.43086	1.28146
280	2-Oxohexanoic acid	0.962594			645.098	111.045	6.92884e-06	3.23699e-06	1.16753	1.52716e-05	1.47962e-05	2.14052	1.09796
281	p-Tolualdehyde	0.962543			350.125	121.064	0.000250917	0.000103819	1.18164	1.89385e-07	1.59595e-06	2.41687	1.27314
283	Juvenile hormone I	0.96216			368.321	294.215	7.11616e-07	7.15803e-06	1.38518	7.37542e-06	9.0235e-06	0.0994151	-3.33039
284	Sugeonyl acetate	0.96187			438.235	277.179	2.24063e-05	9.80073e-06	1.15367	7.20614e-06	8.87492e-06	2.28618	1.19294
285	Erucamide	0.961161			584.187	338.34	0.00834362	0.00362199	1.13158	2.08444e-05	1.84724e-05	2.3036	1.20389
286	Octadecanoic acid	0.960621	3,5,7-trihydroxy-2-(3-methoxyphenyl)-1chromen-1-ylium	0.142459428544709	564.126	284.267	4.04426e-05	1.99005e-05	1.00478	0.000146607	8.10057e-05	2.03224	1.02307
288	Val Ile Asp	0.959966			163.013	346.196	3.71478e-07	2.21599e-05	1.44993	6.54444e-07	2.76411e-06	0.0167635	-5.89853
290	5-(1-oxopropan-2-yl)isolongifol-5-ene	0.959561			387.238	261.22	3.09583e-05	1.36955e-05	1.18297	1.04782e-06	3.31904e-06	2.26047	1.17662
293	4,5-(methanoxyethano)isolongifol-4-ene	0.95943			422.986	261.22	3.96919e-05	1.77656e-05	1.14668	6.11236e-06	7.93319e-06	2.23419	1.15976
294	L-phenylalanyl-L-proline	0.958837			193.084	263.138	5.68057e-06	3.30257e-05	1.23608	1.59903e-05	1.52818e-05	0.172004	-2.53948
295	Androsterone	0.958484			465.39	290.22	5.76791e-07	8.66498e-06	1.26897	6.73805e-05	4.42314e-05	0.0665658	-3.90907
297	Ile Thr Thr	0.957602			154.853	334.195	2.04926e-06	1.58837e-05	1.24858	1.43993e-05	1.42248e-05	0.129016	-2.95437
298	N-(6-aminohexanoyl)-6-aminohexanoic acid	0.95748			197.232	245.185	6.5643e-05	0.00015325	1.00888	0.0284576	0.00580414	0.428339	-1.22317
301	Leu Val Glu	0.956458			162.365	360.211	1.06764e-06	1.50012e-05	1.39244	2.66964e-08	7.11228e-07	0.0711699	-3.81259
304	2-(5,8-Tetradecadienyl)cyclobutanone	0.956035			444.108	263.236	4.26191e-05	1.59737e-05	1.25405	8.03509e-07	2.99868e-06	2.66808	1.4158
307	Ser Ile Leu	0.955081			211.394	332.216	2.27903e-06	2.91379e-05	1.29995	2.95911e-07	1.92768e-06	0.0782153	-3.6764
308	Phe Lys	0.954488			148.988	294.18	1.60841e-08	1.14327e-05	1.47005	5.0446e-05	3.55587e-05	0.00140685	-9.47332
309	Pentanoic acid	0.954238			482.669	101.061	6.99839e-05	3.10644e-05	1.07868	3.76025e-05	2.85694e-05	2.25287	1.17176
317	Idazoxan	0.952419			177.417	205.096	0.000187459	0.000536308	1.24084	0.000623318	0.000254025	0.349537	-1.51648
318	(22E)-(25R)-26,26,26-trifluoro-1alpha,25-dihydroxy-22,23-didehydrovitamin D3 / (22E)-(25R)-26,26,26-trifluoro-1alpha,25-dihydroxy-22,23-didehydrocholecalciferol	0.952326			500.44	469.29	1.99044e-06	3.76592e-05	1.34689	0.000421333	0.000185502	0.0528539	-4.24185
321	Trimethylamine N-oxide	0.9492			644.858	76.0753	3.23483e-05	1.45402e-05	1.20332	5.6393e-06	7.54298e-06	2.22476	1.15365
323	deoxyguanosine 5'-monophosphate (dGMP)	0.948705			57.3505	348.069	1.01669e-06	2.28583e-05	1.41744	6.36611e-06	8.156e-06	0.0444781	-4.49076
324	Docosahexanoic acid	0.948671			475.147	327.232	0.00077507	0.0065076	1.18002	0.000296516	0.000140491	0.119102	-3.06973
325	Tyrosyl-Isoleucine	0.948611			191.969	295.164	8.83189e-06	4.23366e-05	1.28697	0.000115432	6.72398e-05	0.208611	-2.26111
327	8-HEPE	0.948343			375.823	317.212	9.74656e-05	0.000335374	1.17519	0.00215586	0.00068618	0.290618	-1.7828
328	2-Isopropyl-1,4-benzenediol	0.947969			463.905	153.09	0.000116365	4.24798e-05	1.18866	1.93549e-06	4.26266e-06	2.7393	1.45381
329	Thiobinupharidine	0.947896			505.096	495.305	1.07196e-07	1.11561e-05	1.40384	0.000564383	0.000234309	0.0096088	-6.70143
332	(19R)-9-acetyl-19-hydroxy-10,14-dimethyl-20-oxopentacyclo[11.8.0.0.0.0]henicos-17-yl acetate	0.946773			487.46	467.274	6.67885e-07	1.01643e-05	1.3236	0.000875023	0.000334798	0.0657089	-3.92777
334	Glutamate	0.945966			32.4225	148.06	3.88721e-05	0.00011782	1.05155	0.000934811	0.000353256	0.329927	-1.59978
335	1-Linoleoylglycerophosphocholine	0.945886			397.719	520.337	7.03434e-06	4.2512e-05	1.22975	3.53205e-05	2.72959e-05	0.165467	-2.59538
336	Methyl isobutyl ketone	0.945375			33.8006	101.096	0.00121834	0.000565622	1.0568	4.68706e-05	3.36428e-05	2.15398	1.10701
338	Ala Leu Ser	0.945053			156.513	290.17	4.88824e-06	1.63935e-05	1.07716	0.00230786	0.000723654	0.298182	-1.74574
339	L-Cyclo(alanylglycyl)	0.944882			44.5722	129.066	0.000350203	1.57741e-05	1.11982	0.0119046	0.00278095	22.2011	4.47256
342	Leu Ile Glu	0.944126			180.463	374.227	1.17609e-06	1.45539e-05	1.3679	7.18065e-06	8.85238e-06	0.0808094	-3.62933
344	L-phenylalanyl-L-hydroxyproline	0.943883			161.882	279.132	5.19469e-06	2.11378e-05	1.14593	0.0081971	0.00202955	0.245754	-2.02471
345	Phenol	0.943695	Acetylcysteine	24.9391540712714	308.897	164.042	2.61149e-05	1.27121e-05	1.06802	1.48072e-05	1.4484e-05	2.05434	1.03867
346	13-HOTrE	0.943407			368.101	293.212	6.28491e-06	3.81709e-05	1.27377	1.63253e-05	1.55041e-05	0.164652	-2.60251
347	L-Phenylalanine	0.943248	2-Oxosuberate	-13.872933925731	177.421	189.073	1.53698e-05	4.78842e-05	1.23358	0.000710661	0.000282557	0.320978	-1.63945
349	(9Z)-Octadecenoic acid	0.941563	7-Methylinosine	-7.65081038443259	521.303	282.251	4.85367e-06	3.09725e-05	1.28502	8.52607e-05	5.30711e-05	0.156709	-2.67384
352	Glu Leu Ile	0.94096			214.119	374.227	1.34999e-06	2.13061e-05	1.38829	4.14895e-09	3.24733e-07	0.0633617	-3.98025
353	Bupropion	0.94085			282.812	238.099	0.000142143	0.000627722	1.18425	0.000152418	8.3514e-05	0.226442	-2.14279
361	Thr Leu Ile	0.939129			210.728	346.232	1.81186e-06	3.84932e-05	1.2211	0.0455725	0.008725	0.0470696	-4.40906
362	1alpha,25-dihydroxy-24-oxo-23-azavitamin D2 / 1alpha,25-dihydroxy-24-oxo-23-azaergocalciferol	0.938244			366.61	446.324	1.50734e-06	3.92901e-05	1.25028	0.0133742	0.00306485	0.0383645	-4.70409
367	Elaeokanine C	0.936834			294.889	212.164	4.36173e-05	1.4581e-05	1.01794	0.000157782	8.57922e-05	2.99138	1.58081
368	Leu Ile Thr	0.936078			182.82	346.232	3.97734e-06	1.46154e-05	1.09419	0.00425196	0.00119038	0.272133	-1.87762
370	LysoPE(0:0/20:4(5Z,8Z,11Z,14Z))	0.935097			395.853	502.29	6.08047e-06	1.45693e-05	1.13776	0.00224185	0.000707516	0.417347	-1.26068
373	Styrene-cis-2,3-dihydrodiol	0.933111			350.199	122.068	1.9921e-05	8.32366e-06	1.16152	6.74551e-07	2.7993e-06	2.3933	1.259
374	cis-1,2-Dihydro-3-ethylcatechol	0.932379			350.196	106.073	1.47029e-05	6.77855e-06	1.1433	4.38682e-07	2.30152e-06	2.16903	1.11705
376	Phe Asp Ile Glu	0.931906			298.237	521.221	6.88185e-06	5.22119e-05	1.24989	0.000345978	0.000158463	0.131806	-2.92351
380	LysoPC(20:3(5Z,8Z,11Z))	0.929483			413.634	546.353	7.87746e-08	9.01394e-06	1.47592	4.52399e-06	6.59979e-06	0.00873919	-6.83828
381	9-OxoOTrE	0.929385			378.87	291.196	1.07361e-06	1.33156e-05	1.42292	9.64936e-06	1.08547e-05	0.0806282	-3.63257
383	Ile Ala Ala	0.928763			157.433	274.175	5.56799e-06	2.547e-05	1.04222	9.27137e-06	1.05629e-05	0.218609	-2.19357
388	15(R)-Iloprost	0.927186			465.498	359.22	1.31365e-06	2.74826e-05	1.40834	3.66356e-05	2.80351e-05	0.0477992	-4.38687
392	Epiandrosterone	0.926663			465.275	289.217	8.43343e-06	5.06716e-05	1.14893	0.000100019	6.01738e-05	0.166433	-2.58699
396	Glu Leu Val	0.923855			188.794	360.211	4.03249e-06	2.38468e-05	1.23093	1.47602e-06	3.74176e-06	0.1691	-2.56405
401	Monoiodotyrosine( MIT)	0.921949			174.815	307.976	1.48371e-06	1.96771e-05	1.00225	0.00259002	0.000795112	0.0754028	-3.72924
404	Pentadecanal	0.920013			485.096	269.266	8.24492e-05	3.65274e-05	1.09191	3.53854e-05	2.73328e-05	2.25719	1.17453
406	L-Homocysteine	0.91973			194.196	201.992	4.46721e-05	1.59143e-05	1.16191	0.00484003	0.00132352	2.80704	1.48905
410	1-O-[2-(Acetylamino)-2-deoxy-alpha-D-glucopyranosyl]-D-myo-Inositol	0.917277	Stypandrol	20.7625060561267	137.197	431.158	1.37584e-08	6.07929e-07	1.12112	0.0225134	0.00476683	0.0226315	-5.46552
411	PC(14:0/0:0)	0.917			377.675	468.306	2.90374e-06	3.49583e-05	1.38629	2.34036e-05	2.00741e-05	0.0830628	-3.58965
412	Cholic acid	0.916827			412.584	461.286	7.16631e-07	3.12543e-06	1.03963	0.00428099	0.00119691	0.229291	-2.12475
415	3alpha-Hydroxy-12-oxo-5beta-chol-6-en-24-oic Acid	0.915369			495.204	389.264	1.1745e-08	2.87789e-06	1.27117	0.00251617	0.000776631	0.00408113	-7.93681
416	(4-Methylphenyl)acetaldehyde	0.915352			376.666	135.08	0.000110528	4.94004e-05	1.22467	6.06088e-07	2.67416e-06	2.23738	1.16181
417	(ent-2b,4S,9a)-2,4,9-Trihydroxy-10(14)-oplopen-3-one 2-(2-methylbutanoate) 9-(3-methyl-2E-pentenoate)	0.915227			417.234	449.285	4.98234e-07	1.71362e-05	1.3295	6.71789e-05	4.41315e-05	0.0290749	-5.10408
422	(4E,8E,9Me-d19:2)sphingosine	0.913451			355.903	312.288	1.17496e-05	9.3539e-05	1.07144	0.000107822	6.37572e-05	0.125612	-2.99295
423	Gly Ile Phe	0.912978			208.151	336.19	5.55131e-07	1.60215e-05	1.3801	9.75809e-05	5.90295e-05	0.0346491	-4.85104
426	N,N-Dimethyldodecylamine N-oxide	0.911745			324.404	230.247	0.000630619	0.000193217	1.19146	1.60695e-05	1.53346e-05	3.26378	1.70654
428	Oxaloglutarate	0.911304			335.772	224.027	3.93762e-06	1.76852e-06	1.10339	1.10579e-05	1.19024e-05	2.22651	1.15479
430	S-(Hydroxyphenylacetothiohydroximoyl)-L-cysteine	0.911057			139.876	323.064	3.82843e-07	1.28023e-06	1.1502	0.00135166	0.000472952	0.299043	-1.74157
432	4-Acetylbutyric acid	0.910675			645.246	129.056	3.38543e-05	1.61858e-05	1.11157	3.53812e-05	2.73304e-05	2.0916	1.06461
433	4-Hydroxy-2-oxohexanoic acid	0.910088	2-Aceto-2-hydroxybutanoate	-3.91382002618161	350.151	147.065	2.80641e-05	1.24298e-05	1.16967	3.23829e-07	2.00163e-06	2.25781	1.17493
434	Leu Glu Met Val	0.909789			215.683	491.251	3.76754e-09	9.60606e-06	1.43247	0.00789439	0.00196841	0.000392205	-11.3161
440	Tryptophan	0.907108			163.217	203.082	0.000111547	0.000290374	1.21402	0.00107487	0.00039476	0.38415	-1.38026
448	PC(16:0/0:0)[U] / PC(16:0/0:0)[rac]	0.904901			421.115	496.337	2.34247e-05	0.000219517	1.37334	5.33766e-06	7.28564e-06	0.10671	-3.22823
452	3-Ketosphingosine	0.902515			443.842	340.302	1.88853e-05	6.93184e-06	1.16578	3.34781e-05	2.62355e-05	2.72443	1.44595
454	3-Dehydrosphinganine	0.902401			422.446	342.318	0.000209677	7.81983e-05	1.16084	4.24337e-05	3.12555e-05	2.68135	1.42296
455	Ser Phe	0.901561			171.549	253.117	7.11263e-06	1.76886e-05	1.09211	0.0155576	0.00347735	0.402102	-1.31437
457	8(R)-HPETE	0.899312			414.693	302.218	1.23795e-06	8.45703e-06	1.32919	0.00100992	0.000375807	0.146381	-2.7722
458	Glu Asn Gln Glu	0.898997			285.595	517.19	1.33905e-05	4.41113e-05	1.06962	0.0244264	0.00510422	0.303561	-1.71994
460	Cetraxate benzyl ester	0.89755			262.564	449.203	5.27515e-05	0.000331944	1.00888	0.00226142	0.000712324	0.158917	-2.65366
462	(R)-Pelletierine	0.897012			559.968	142.122	8.25397e-05	3.45591e-05	1.11575	1.20021e-06	3.47611e-06	2.38836	1.25602
464	13-epi-12-oxo Phytodienoic Acid	0.894858			350.628	291.196	7.48204e-06	4.27545e-05	1.26285	9.23849e-05	5.65479e-05	0.175	-2.51457
467	His His Gly Cys	0.892916			376.93	453.165	9.01083e-05	1.76132e-05	1.17804	0.00242206	0.000752788	5.11594	2.355
471	(2R,4Z)-4-Hepten-2-ol	0.891206			34.2882	115.111	0.000185867	7.88427e-05	1.10896	1.2644e-05	1.30519e-05	2.35744	1.23722
474	Phosphatidylcholine lyso 20:4	0.891095			398.638	602.346	5.29237e-07	1.00455e-05	1.42974	9.1178e-07	3.15264e-06	0.052684	-4.24649
476	3-Methylxanthine	0.890642			448.004	165.041	2.61977e-05	1.07794e-05	1.15245	0.00541725	0.00144956	2.43035	1.28117
478	Phytosphingosine	0.889941			348.846	318.299	9.0604e-06	0.000105727	1.35174	5.88706e-05	3.99867e-05	0.0856965	-3.54462
479	cis-4-(1'-Hydroxynaphth-2'-yl)-2-oxobut-3-enoate	0.889808			243.657	262.062	8.89228e-08	5.01919e-06	1.44314	4.42236e-08	9.15823e-07	0.0177166	-5.81876
480	Ile Ala Ala Ala	0.889761			166.429	345.211	2.58498e-07	2.61285e-05	1.36516	0.0212727	0.00454322	0.00989332	-6.65933
481	(E,E)-3,7,11-Trimethyl-2,6,10-dodecatrienyl nonanoate	0.889645			326.255	363.328	4.11924e-05	1.34251e-05	1.07144	0.0321961	0.00644562	3.06832	1.61745
482	m-Xylene	0.88949			376.7	107.085	3.98414e-05	1.8889e-05	1.16151	1.16483e-06	3.44177e-06	2.10923	1.07672
485	Adenosine-3'-monophosphate	0.888581			62.2578	346.055	7.6227e-08	9.56452e-07	1.33372	7.86631e-06	9.44347e-06	0.0796977	-3.64932
486	3-Dimethylallyl-4-hydroxymandelic acid	0.887875			282.896	237.105	0.000214927	0.000923002	1.1809	0.000198797	0.000102972	0.232857	-2.10249
491	Valyl-Proline	0.886456			148.481	215.138	1.57086e-05	5.90394e-05	1.11816	0.00725865	0.0018378	0.26607	-1.91012
492	Leu Asn Leu	0.886071			208.84	359.227	1.90803e-06	2.25025e-05	1.31067	7.08626e-09	4.03122e-07	0.084792	-3.55993
493	Ala Leu Leu	0.885686			212.589	316.221	3.00692e-06	3.62611e-05	1.2507	0.000254548	0.000124832	0.0829241	-3.59207
494	Phe Trp	0.885402			229.289	352.164	1.91676e-07	8.19666e-06	1.33205	5.51296e-05	3.8027e-05	0.0233846	-5.4183
496	LARIXOL ACETATE	0.885249			509.627	349.272	3.76754e-09	3.11861e-05	1.49858	6.44885e-05	4.28195e-05	0.000120808	-13.015
497	Polyneuridine aldehyde	0.884691			247.451	372.141	3.76754e-09	6.87733e-06	1.20209	0.000675133	0.000271105	0.00054782	-10.834
501	Oleic acid	0.883053			521.572	281.248	3.74509e-05	0.000166708	1.18821	0.000179178	9.47348e-05	0.22465	-2.15425
502	Cys Gly Val Met	0.882987			350.159	409.16	0.00106501	0.000115366	1.29814	0.00469984	0.00129207	9.2316	3.20658
504	PC(O-8:0/O-8:0)	0.881949			437.161	482.358	3.66321e-05	0.000443258	1.26857	0.00348252	0.00101296	0.0826429	-3.59697
505	Phe Gly Ile	0.881942			226.077	336.19	2.92886e-07	1.46373e-05	1.44901	4.71081e-07	2.38331e-06	0.0200096	-5.64316
506	DL-Phenylalanine	0.88156			150.707	166.086	0.000978988	0.00267213	1.15409	0.00174405	0.000580152	0.366369	-1.44863
508	Adifoline	0.881122			350.187	425.134	0.000110906	1.05596e-05	1.23242	0.00557315	0.00148268	10.5028	3.3927
511	PC(O-16:1(1E)/0:0)	0.880862			401.03	480.342	4.03341e-06	5.76994e-05	1.26067	0.00151962	0.000519122	0.0699039	-3.83848
515	Colneleate	0.88003			386.308	316.199	3.0992e-06	1.11614e-05	1.06741	0.000519077	0.000218959	0.277672	-1.84855
516	Methionyl-Proline	0.879146			161.565	247.11	4.2416e-06	3.08855e-05	1.20766	0.000273521	0.000131817	0.137333	-2.86425
517	2S-amino-octadeca-4E,6E-diene-1,3R-diol	0.878464			443.842	298.273	0.000695139	0.000260358	1.2455	1.49157e-06	3.75654e-06	2.66993	1.4168
519	8-hydroxy-2'-deoxy Guanosine	0.877756			100.32	284.098	2.99395e-08	7.4355e-06	1.35075	0.000909887	0.000345617	0.00402656	-7.95624
524	3-(1-Pyrrolidinyl)-2-butanone	0.876054			643.077	142.122	6.93883e-05	2.90408e-05	1.14119	8.10467e-06	9.64176e-06	2.38934	1.25661
529	Val Thr Ile	0.874698			194.535	332.216	3.72304e-06	1.85264e-05	1.21526	0.000366103	0.000165654	0.200959	-2.31503
533	Kyotorphin	0.871202			144.412	302.161	4.3549e-08	4.08666e-06	1.43374	0.000165204	8.88877e-05	0.0106564	-6.55214
535	D-Ribulose 1,5-bisphosphate	0.869581			315.666	311.99	3.76754e-09	1.16381e-06	1.33437	0.00410299	0.00115657	0.00323724	-8.27102
537	Azithromycin (Zithromax)	0.869175			505.025	375.26	1.63376e-05	7.55786e-06	1.07299	0.000288457	0.000137463	2.16167	1.11215
538	PC(18:4(9E,11E,13E,15E)/0:0)	0.868997			361.068	516.306	6.24994e-06	5.02318e-05	1.22777	0.000298287	0.000141152	0.124422	-3.00669
539	L-a-Lysophosphatidylserine	0.868414			374.757	524.298	3.85263e-06	1.79301e-05	1.24038	3.03287e-05	2.43523e-05	0.214869	-2.21847
540	CP 47,497-d11	0.867613			403.131	330.335	1.56173e-05	0.000133743	1.33227	3.75427e-06	5.91913e-06	0.116771	-3.09825
541	N5-(L-1-Carboxyethyl)-L-ornithine	0.867089	Hypaphorine	11.757624008307	155.752	247.147	1.49042e-06	5.93715e-06	1.1423	0.00146578	0.000504169	0.251034	-1.99405
542	cis-9,10-Epoxystearic acid	0.866745			450.156	297.243	0.000175357	6.70284e-05	1.11025	0.0306822	0.00618675	2.61616	1.38745
546	Trimethylaminoacetone	0.864651			208.102	116.107	6.02341e-05	2.24073e-05	1.08879	0.0109389	0.00258883	2.68814	1.42661
548	Anastrozole	0.864478			272.756	292.158	2.38909e-06	3.7999e-05	1.28115	0.00672384	0.0017274	0.0628723	-3.99143
549	Icosatrienoic acid	0.864278			455.06	325.291	3.45738e-05	1.18675e-05	1.19966	3.37864e-06	5.62034e-06	2.91333	1.54267
550	C16 Sphinganine	0.864109			322.957	274.273	0.00878414	0.0027501	1.19353	0.00555477	0.0014788	3.19412	1.67542
552	D-Phenylalanine	0.863012	Fluorene	20.5723761803072	150.117	167.089	7.86273e-05	0.00025596	1.15255	0.00129287	0.000456773	0.307186	-1.70282
558	Asn Leu	0.861727			155.419	246.144	1.99051e-05	6.53183e-05	1.19482	0.00137996	0.000480643	0.30474	-1.71435
559	5'-Phosphoribosylglycinamide	0.859755			227.485	288.057	1.0937e-08	1.02968e-06	1.0345	0.0037001	0.00106368	0.0106218	-6.55683
560	Glycine	0.859587			30.3344	76.0389	3.45712e-05	1.26583e-05	1.36256	0.000230356	0.000115578	2.7311	1.44948
568	Sinapate	0.856024			246.434	244.073	3.38883e-07	7.62234e-06	1.33786	1.08349e-05	1.17329e-05	0.0444591	-4.49138
569	2-(14,15-Epoxyeicosatrienoyl) Glycerol	0.855413			459.35	377.267	1.10598e-06	0.000165342	1.34193	0.000474294	0.000203944	0.006689	-7.22399
570	13,16,19-Docosatrienoic acid	0.854985			489.116	353.322	2.08733e-05	7.29014e-06	1.11327	0.0291518	0.0059224	2.86322	1.51764
573	Val Ile Thr	0.854011			168.857	332.216	9.9494e-06	5.45846e-05	1.27763	0.000155457	8.48088e-05	0.182275	-2.45581
576	1-Oleoylglycerophosphocholine	0.852616			431.531	522.353	1.08259e-05	6.99423e-05	1.33561	3.31929e-06	5.57036e-06	0.154783	-2.69169
578	o-Xylene	0.852266			458.996	107.085	1.92314e-05	9.3523e-06	1.0187	0.000270924	0.000130876	2.05633	1.04007
581	Indoline	0.851186			150.6	120.08	0.000458289	0.00128489	1.16378	0.00161683	0.000545935	0.356675	-1.48732
582	2-O-methyl	0.851167			460.695	496.374	1.82338e-06	4.14424e-05	1.38072	0.00193539	0.000630143	0.043998	-4.50642
584	Thr Arg His	0.849602			398.829	413.228	8.37367e-08	1.0995e-05	1.31128	0.000453348	0.000196754	0.00761587	-7.03678
588	Formate	0.848023			439.714	90.9761	3.30152e-05	1.10885e-05	1.15151	7.61616e-07	2.93846e-06	2.97741	1.57406
590	Lactic acid	0.847479			488.932	89.0243	8.0299e-05	3.37522e-05	1.2078	0.00804374	0.00199868	2.37907	1.2504
592	Leu Lys Thr	0.846293			144.1	361.243	2.392e-07	1.48783e-05	1.33259	0.00398669	0.00112985	0.0160771	-5.95885
596	Ile Asp Val	0.844613			188.884	346.198	1.60334e-06	1.56615e-05	1.25571	1.4722e-06	3.73813e-06	0.102375	-3.28807
597	Pro Pro Pro	0.844388			144.967	310.175	3.92697e-06	1.26524e-05	1.04244	0.000691687	0.00027647	0.310374	-1.68792
599	2,4-Dihydroxyhept-2-enedioate	0.844022			466.664	209.045	2.35496e-05	1.09627e-05	1.10174	7.50674e-05	4.80765e-05	2.14816	1.1031
600	12-HpEPE	0.843215			422.454	317.209	2.30452e-06	1.27984e-05	1.14963	0.000190964	9.97155e-05	0.180062	-2.47343
604	Piperazine	0.842182			513.264	87.0912	2.43914e-05	1.18402e-05	1.02053	1.10099e-06	3.37674e-06	2.06005	1.04268
606	N-Succinyl-L-glutamate	0.841592			218.185	289.091	1.16543e-07	5.99058e-07	1.10233	6.85052e-05	4.47871e-05	0.194543	-2.36184
608	D-Homo-17a-oxa-5alpha-androstan-3beta-ol acetate	0.840047			443.861	335.256	2.08592e-06	2.81674e-05	1.42184	0.000411021	0.000181809	0.0740544	-3.75527
611	Met Val	0.838616			160.718	249.126	3.62159e-06	3.96109e-05	1.21056	0.00477191	0.00130828	0.0914292	-3.4512
612	Ile Glu Ala	0.838445			159.975	332.18	2.86099e-06	2.02272e-05	1.23284	9.2843e-08	1.19649e-06	0.141443	-2.82171
615	Simvastatin (Zocor)	0.836268			408.526	441.259	9.33778e-07	4.24267e-05	1.21739	0.000210142	0.000107597	0.0220092	-5.50575
616	PC(O-18:1(11Z)/0:0)	0.836177			448.376	508.374	9.92599e-06	0.000169849	1.33863	0.00211903	0.000676927	0.05844	-4.0969
618	Thr Lys Lys	0.834648			369.152	376.257	2.86888e-05	1.25139e-05	1.17711	1.07122e-06	3.3449e-06	2.29256	1.19696
621	5-Methylthio-D-ribose	0.831612	Umbelliferone	-4.13361152801506	308.92	163.038	0.000339309	0.000126914	1.21881	3.91184e-06	6.06621e-06	2.67353	1.41875
624	Hexadecanoic acid, 2-amino-, (R)-; (R)-2-Aminohexadecanoic acid	0.829913			434.485	272.257	1.89478e-05	8.94157e-06	1.24157	1.94734e-07	1.61658e-06	2.11907	1.08343
627	2,5-Diamino-6-(5-phospho-D-ribitylamino)pyrimidin-4(3H)-one	0.828362			217.676	337.076	1.49567e-07	1.93789e-06	1.16353	0.000147343	8.13259e-05	0.07718	-3.69563
639	Thalassemine	0.822084			245.13	299.109	3.74411e-06	1.35693e-05	1.04957	0.0132939	0.00304961	0.275924	-1.85765
640	Acetamide	0.821986			376.666	120.088	2.9975e-05	1.4116e-05	1.21104	1.84588e-06	4.16036e-06	2.12348	1.08643
643	7alpha-Hydroxycholesterol	0.821225			428.453	440.304	3.76754e-09	1.26158e-06	1.36827	0.000246472	0.000121783	0.00298636	-8.3874
647	Idebenone	0.819116			333.793	337.205	4.60122e-06	1.77721e-05	1.16114	0.00468784	0.00128936	0.258901	-1.94953
652	5a-Cholesta-8,24-dien-3-one	0.816222			539.637	383.324	4.71236e-05	2.16684e-05	1.01587	0.000283883	0.000135729	2.17476	1.12086
669	2-Oxo-3-(5-oxofuran-2-ylidene)propanoate	0.807323			241.09	166.993	0.000128981	4.68077e-05	1.09506	1.66914e-06	3.94415e-06	2.75556	1.46234
672	Tetrahydrofurfuryl butyrate	0.806293			459.636	173.117	2.87859e-05	1.22925e-05	1.04596	0.000452337	0.000196403	2.34173	1.22758
683	Asp Leu	0.800167			162.447	247.128	1.02908e-05	6.33792e-05	1.29042	0.00131912	0.000464018	0.162369	-2.62265
685	Podecdysone B	0.799647			433.438	463.3	4.89618e-07	1.00999e-05	1.40816	2.46553e-05	2.08463e-05	0.0484773	-4.36655
690	3-Dimethylallyl-4-hydroxyphenylpyruvate	0.795808			227.163	287.053	1.44098e-06	1.27379e-05	1.11976	0.000736295	0.000290681	0.113126	-3.144
696	Leu Thr Glu	0.792617			154.385	362.19	1.40145e-06	1.24317e-05	1.22322	0.000206953	0.000106307	0.112731	-3.14904
701	Vaccenyl carnitine	0.788305			396.001	426.355	2.07419e-06	2.65765e-05	1.36177	0.000611795	0.000250158	0.0780459	-3.67953
702	1-(9Z,12Z-Octadecadienoyl-2-hydroxy-sn-glycero-3-phosphocholine	0.78649			397.308	564.33	3.22511e-07	4.80448e-06	1.4079	3.65476e-06	5.84179e-06	0.0671272	-3.89696
705	Leu Asn Val	0.784192			188.488	345.212	4.1754e-06	2.92371e-05	1.23202	5.15547e-05	3.61452e-05	0.142812	-2.80781
707	17beta-Amino-5alpha-androstan-11beta-ol	0.782553			347.308	292.262	9.33703e-06	0.000195512	1.3854	5.94098e-05	4.02642e-05	0.0477568	-4.38815
709	Glu Ile	0.780623			163.33	261.143	1.77647e-05	7.52858e-05	1.19726	0.00522909	0.00140907	0.235964	-2.08336
713	Carbetamide	0.77969			161.891	237.123	1.07827e-05	2.90601e-05	1.1017	0.00470539	0.00129332	0.371049	-1.43032
717	Val Ala Ile	0.776929			196.926	302.206	5.61743e-06	3.77875e-05	1.29146	1.99674e-06	4.32993e-06	0.148659	-2.74992
718	MG(18:4(6Z,9Z,12Z,15Z)/0:0/0:0)	0.776904			442.511	351.251	1.35606e-07	5.51409e-05	1.32963	0.000681051	0.000273029	0.00245926	-8.66756
721	Ala Arg Trp	0.773604			350.401	432.236	0.00466474	0.00114978	1.14029	2.34853e-07	1.75369e-06	4.05706	2.02043
725	17,20-dimethyl Prostaglandin F1alpha	0.772012			427.534	367.282	3.88851e-06	2.58246e-05	1.1293	0.0245363	0.0051235	0.150574	-2.73146
732	PC(O-16:1(11Z)/0:0)	0.767901			414.667	480.342	3.03665e-06	4.20046e-05	1.26858	0.00158874	0.000538254	0.0722933	-3.78999
734	Glu Pro Val Val	0.767841			176.339	443.248	3.44192e-08	1.47301e-05	1.31889	0.0133858	0.00306704	0.00233666	-8.74134
737	Erucic acid	0.76685			585.239	322.317	1.10524e-05	4.64315e-06	1.11382	1.86032e-05	1.70294e-05	2.38038	1.25119
744	(2-Hydroxymethyl-cyclohexyl)-acetic acid lactone	0.76415			464.173	155.106	0.000211366	8.92452e-05	1.09117	4.02652e-05	3.00555e-05	2.36838	1.2439
746	Val Phe	0.763447			193.498	265.153	1.0943e-05	4.01687e-05	1.18824	0.000187662	9.83279e-05	0.272427	-1.87606
748	Tambulin 3,5-diacetate	0.763337			314.074	429.116	1.40792e-05	5.89714e-06	1.08663	9.32977e-06	1.06082e-05	2.38746	1.25548
749	N,N,N-trimethyl-sphingosine	0.76255			396.959	342.335	3.31995e-06	3.20314e-05	1.37735	3.44202e-06	5.67275e-06	0.103647	-3.27025
753	PC(14:0/O-1:0)	0.757528			397.799	482.322	2.25616e-06	4.6505e-05	1.40504	7.20342e-06	8.87252e-06	0.0485144	-4.36544
760	Confertifoline	0.752644			427.101	233.154	6.23409e-05	2.77829e-05	1.18056	3.1368e-06	5.42076e-06	2.24386	1.16598
761	F-Amidine	0.752309			283.657	293.142	1.84043e-05	4.5832e-05	1.00045	0.0238433	0.00500226	0.401561	-1.31631
762	PE(P-20:0/0:0)	0.752185			455.345	494.358	1.85897e-06	3.26898e-05	1.27303	0.0009375	0.000354076	0.056867	-4.13626
767	Phosphatidylcholine lyso 18:2	0.750157			400.945	578.346	2.55897e-06	1.25379e-05	1.23803	0.00379733	0.00108603	0.204098	-2.29266
768	Cervonyl carnitine	0.749847			379.37	472.339	1.34968e-08	7.13799e-06	1.32031	0.0169265	0.00373693	0.00189084	-9.04676
771	trans-Hexadec-2-enoyl carnitine	0.749008			371.28	398.324	1.22383e-06	1.68359e-05	1.38977	0.00052339	0.000220379	0.0726916	-3.78207
784	PGDM	0.741812			264.485	327.148	1.35755e-05	8.5189e-05	1.21374	2.87292e-05	2.33758e-05	0.159357	-2.64967
788	LysoPE(0:0/22:0)	0.740526			446.574	538.384	9.21905e-08	1.05518e-05	1.42199	0.000197591	0.000102474	0.00873696	-6.83865
791	(R)-2-Hydroxypropyl-CoM	0.738607			191.747	252.016	1.93723e-08	6.52548e-07	1.17786	0.00134047	0.00046989	0.0296872	-5.07402
794	PE(18:1(9Z)/0:0)	0.737442			425.929	480.306	3.70522e-06	1.60123e-05	1.20353	0.000494394	0.000210732	0.231399	-2.11155
798	Leu Val Ser	0.734507			130.649	318.201	1.75168e-07	2.4809e-06	1.32844	2.6032e-05	2.17131e-05	0.0706065	-3.82405
800	MLS002153155-01!N-Oleoylethanolamine111-58-0	0.733043			479.415	326.303	7.46715e-05	3.01699e-05	1.21965	6.96535e-06	8.66558e-06	2.47504	1.30745
808	(9Me,4E,8E,10E-d19:3)sphingosine	0.729822			347.278	310.272	8.33481e-05	0.00144192	1.37064	6.76742e-05	4.43769e-05	0.0578036	-4.1127
817	20alpha-Hydroxycholesterol	0.724472			428.704	439.302	7.0478e-07	1.07361e-05	1.31112	0.000105539	6.27193e-05	0.0656459	-3.92915
820	Val Val Ile	0.723355			206.595	330.237	3.76627e-06	1.46105e-05	1.03732	0.00200529	0.000647927	0.257778	-1.9558
822	PC(O-7:0/O-7:0)	0.722656			388.821	454.327	1.86246e-06	7.18316e-05	1.39345	0.00157761	0.000535194	0.0259281	-5.26934
825	Pro Ala Val Arg	0.720572			328.477	442.278	1.9407e-08	2.66623e-05	1.46937	0.000422828	0.000186034	0.000727881	-10.424
828	Ser Val Leu	0.719901			194.643	318.201	3.59349e-06	1.85495e-05	1.21066	1.74345e-05	1.62386e-05	0.193724	-2.36792
830	AMC Arachidonoyl Amide	0.71812			412.591	460.283	3.0458e-07	1.06213e-05	1.4214	0.000143171	7.95114e-05	0.0286765	-5.12399
841	cis-3-Hexenyl lactate	0.711419			229.007	173.117	0.000115046	3.74347e-05	1.15741	3.06896e-06	5.36364e-06	3.07324	1.61976
853	1H-Imidazole-4-methanol	0.701156			33.2768	99.0548	5.3762e-05	2.24217e-05	1.14917	2.10221e-05	1.85829e-05	2.39777	1.26169
854	17-phenyl trinor Prostaglandin F2alpha-d4	0.699566			443.849	375.249	2.18899e-06	3.69007e-05	1.43512	0.00020988	0.000107491	0.0593212	-4.07531
855	Homoarecoline	0.699051			548.51	170.117	0.0001441	5.57802e-05	1.17627	4.79568e-06	6.83454e-06	2.58336	1.36925
860	Palmitoylcarnitine cation	0.694882			389.778	400.34	2.8078e-06	4.19525e-05	1.35515	0.000379161	0.000170418	0.066928	-3.90125
864	Dihomo-gamma-Linolenic Acid	0.692167			504.801	305.248	5.38547e-06	8.05143e-05	1.38854	0.000104531	6.22592e-05	0.0668884	-3.9021
869	HYDROQUINIDINE	0.68993			352.354	344.233	2.40452e-07	1.03523e-05	1.28683	4.5378e-05	3.2835e-05	0.023227	-5.42806
872	7alpha-Hydroxycholest-4-en-3-one	0.688541			477.426	437.29	3.14749e-06	0.000154693	1.4058	0.000331662	0.000153357	0.0203467	-5.61906
874	LysoPC(P-16:0)	0.6859			435.002	480.342	3.85427e-06	7.13409e-05	1.32759	0.00267405	0.000815899	0.0540262	-4.2102
876	Lys Arg Arg Ala	0.685431			448.507	530.355	1.78628e-06	3.51204e-05	1.3218	0.00115339	0.000417462	0.0508616	-4.29728
878	Lysyl-Hydroxyproline	0.685187			157.772	260.159	2.25879e-05	7.56611e-05	1.10792	0.0108142	0.00256382	0.29854	-1.744
880	Heptadecanoyl carnitine	0.684232			401.787	414.355	1.09403e-07	4.15967e-06	1.41094	4.1722e-05	3.08652e-05	0.0263008	-5.24875
884	Isoliquiritigenin	0.681773			464.712	254.247	0.00585004	0.00273194	1.03236	0.000220674	0.000111796	2.14135	1.09852
887	Phenylalanine	0.68049			159.268	164.072	1.53464e-05	3.15998e-05	1.07843	0.00362516	0.00104634	0.485649	-1.04201
895	1-L-Leucyl-L-Proline	0.676995			172.293	229.154	5.25685e-05	0.000232101	1.19857	0.00782849	0.00195499	0.22649	-2.14248
904	Pirimicarb	0.67059			173.693	239.148	5.60698e-05	2.06052e-05	1.28964	6.51072e-09	3.90275e-07	2.72115	1.44422
908	Met Pro Arg Met	0.669705			529.269	534.256	6.89902e-05	1.21315e-05	1.21356	0.000468641	0.000202017	5.68686	2.50763
909	all-trans-Nonaprenyl diphosphate	0.669085			456.324	811.466	2.50588e-05	1.94291e-06	1.21246	0.025673	0.00532203	12.8975	3.68902
914	2-amino-14,16-dimethyloctadecan-3-ol	0.666257			403.659	314.34	0.00012164	5.2752e-05	1.04382	0.029284	0.00594486	2.30589	1.20532
918	Threonine	0.664019			32.2572	118.051	9.62779e-06	2.73986e-05	1.05112	0.0374761	0.00734304	0.351397	-1.50882
921	Pumiliotoxin A	0.661357			339.18	308.257	1.4314e-06	3.8069e-05	1.35601	0.000517713	0.000218509	0.0376002	-4.73312
924	Terpestacin_130136	0.658883			472.992	403.282	2.06838e-07	9.92834e-05	1.35127	0.000789216	0.000307594	0.00208331	-8.9069
928	Phe Glu	0.655584			164.716	295.126	1.79202e-06	1.39324e-05	1.31952	7.48775e-05	4.79822e-05	0.128623	-2.95878
929	Cyclopeptine	0.653782	Ostruthin	0.955014514184283	216.061	299.164	3.51572e-08	7.66413e-07	1.24121	2.97512e-05	2.39985e-05	0.0458724	-4.44623
938	3'-N-Acetyl-4'-O-(9-octadecenoyl)fusarochromanone	0.648169			544.462	599.405	3.96369e-06	1.7149e-05	1.22391	0.00114414	0.000414799	0.231132	-2.11321
939	12-OPDA	0.648049			455.464	291.196	1.52604e-05	6.72857e-06	1.15953	2.20999e-06	4.55318e-06	2.268	1.18142
942	Ethyl menthane carboxamide	0.645977			481.291	212.2	8.96121e-05	4.03486e-05	1.10889	2.17018e-05	1.90075e-05	2.22095	1.15118
944	Ile Ile Ala His	0.642849			156.247	453.28	3.76754e-09	1.45018e-05	1.13835	0.036716	0.00721463	0.000259798	-11.9103
945	Phosphatidylcholine lyso 18:1	0.640326			430.935	580.361	2.93753e-06	2.26503e-05	1.35994	3.12885e-06	5.41414e-06	0.129691	-2.94685
955	20-Hydroxyleukotriene E4	0.635473			286.098	474.228	4.71956e-06	3.07191e-05	1.01844	3.40979e-05	2.65956e-05	0.153636	-2.70241
961	Tebufenpyrad	0.630487	Atalaphylline	-17.5453538678196	177.478	380.179	8.84266e-08	9.74181e-06	1.43857	0.000166851	8.95719e-05	0.00907702	-6.78356
963	PC(17:1(10Z)/0:0)	0.629879			412.276	508.337	1.10545e-06	1.12721e-05	1.26093	5.78918e-06	7.66917e-06	0.0980693	-3.35006
968	2,5-Dibutyl-4-methyloxazole	0.624029			482.072	196.169	0.000112751	5.25134e-05	1.06685	0.000113332	6.62881e-05	2.14709	1.10238
973	Phenylacetylglycine	0.621214			254.559	234.088	0.00332392	0.0147639	1.14772	0.00127447	0.000451661	0.225138	-2.15112
976	Arg Val Phe	0.619422			383.437	421.254	1.74845e-06	2.06129e-05	1.01147	0.000293108	0.000139214	0.0848229	-3.5594
978	PC(P-18:1(9Z)/0:0)	0.617127			416.024	506.358	1.31851e-06	2.20061e-05	1.30171	0.000973019	0.000364815	0.0599154	-4.06093
981	N-Oleoyl-L-Serine	0.615702			346.238	370.293	3.82441e-07	2.42437e-05	1.42403	0.000314718	0.000147203	0.0157749	-5.98623
982	Asn Val Arg Arg	0.615349			431.552	544.334	1.11472e-06	1.66499e-05	1.42703	5.11052e-07	2.47652e-06	0.0669506	-3.90076
984	L-Homocitrulline	0.61466	Casimiroedine	-18.8571725017269	144.607	418.189	5.39235e-08	2.26117e-06	1.43807	0.000157887	8.58364e-05	0.0238477	-5.39001
987	Gentamicin C2	0.60767			438.522	464.311	1.15867e-05	0.00016073	1.33233	0.000483642	0.00020711	0.0720882	-3.79409
992	Lys Gly Gly His	0.600541			416.851	398.213	6.81053e-05	2.53602e-05	1.14612	1.33354e-06	3.60743e-06	2.68552	1.4252
995	Coniferyl acetate	0.598635			287.062	262.1	3.55409e-06	2.80706e-05	1.17748	0.000284824	0.000136086	0.126612	-2.98151
999	Phe Gln Trp Glu	0.596249			513.406	609.267	0.000111463	2.18556e-06	1.01585	0.00784149	0.00195764	50.9997	5.67242
1002	PE(18:0/0:0)	0.594735			461.507	482.322	5.76929e-07	2.20081e-05	1.47856	7.93029e-06	9.49705e-06	0.0262144	-5.2535
1005	Serine	0.59354	Calcium L-aspartate	3.46380773911241	239.985	171.992	0.000101659	4.14148e-05	1.06898	1.70234e-05	1.59584e-05	2.45464	1.29551
1009	PC(O-18:2(9Z,12Z)/0:0)[U]	0.590129			445.691	506.358	3.39377e-06	8.21629e-05	1.35032	0.00338958	0.000990934	0.0413054	-4.59752
1012	Ala Ile Leu	0.588585			397.745	316.223	4.26828e-05	9.45466e-06	1.21398	0.00777137	0.00194332	4.51447	2.17456
1019	Neomethymycin	0.584673			352.264	470.309	2.57708e-08	7.8558e-06	1.20075	0.00126899	0.000450132	0.00328048	-8.25188
1020	Ile Gly Leu	0.583833			212.921	302.206	4.43867e-06	2.88718e-05	1.34253	4.98266e-08	9.63675e-07	0.153738	-2.70146
1021	N-hexadecanoyl-L-Homoserine lactone	0.583155			527.919	340.283	3.98142e-06	5.22945e-05	1.2528	0.000984638	0.000368294	0.0761346	-3.7153
1022	PC(22:6(4E,7E,10E,13E,16E,19E)/0:0)[U]	0.58205			398.069	568.337	2.165e-05	0.000227327	1.2322	3.64279e-05	2.79193e-05	0.0952371	-3.39233
1023	13Z-Docosenamide	0.581898			527.07	338.34	4.05216e-05	1.85855e-05	1.03731	8.51925e-05	5.30382e-05	2.18028	1.12451
1026	PC(6:2(3E,5E)/14:2(11E,13E))	0.576039			331.577	558.316	7.21218e-08	3.44261e-06	1.32675	0.000941204	0.000355203	0.0209498	-5.57692
1031	PC(18:3(6Z,9Z,12Z)/0:0)[U]	0.573798			381.459	518.321	1.71623e-06	2.07317e-05	1.33208	1.68913e-05	1.58734e-05	0.0827825	-3.59453
1033	Leu Tyr Ser Lys	0.572789			477	510.29	3.14019e-07	1.91149e-05	1.44543	0.000335773	0.000154833	0.0164279	-5.9277
1035	Metolachlor ESA	0.569298			269.191	330.135	2.02176e-06	3.91609e-05	1.1499	0.00234432	0.000732842	0.051627	-4.27573
1037	Glu Ile Glu	0.566857			350.253	390.187	1.50427e-05	6.80058e-06	1.15469	2.48146e-07	1.79323e-06	2.21197	1.14533
1042	Pyruvate oxime	0.563019			371.037	104.03	1.86975e-05	6.98296e-06	1.29053	0.000791633	0.000308374	2.67759	1.42093
1043	7-ketocholesterol	0.56064			372.884	399.322	1.94413e-07	2.18222e-05	1.42588	3.63554e-05	2.78788e-05	0.00890894	-6.81053
1044	17-HDoHE	0.560475			422.27	343.227	7.51436e-07	9.41136e-06	1.41032	1.11597e-06	3.39233e-06	0.0798435	-3.64668
1046	Leupeptin Pr-LL	0.560138			427.822	441.315	4.31226e-07	1.03212e-05	1.3319	7.66846e-05	4.8876e-05	0.0417804	-4.58103
1047	2,3-Bisphospho-D-glycerate	0.560006			320.769	305.988	3.76754e-09	9.36916e-06	1.34799	0.00254487	0.000783837	0.000402121	-11.2801
1052	2,2,6,6-Tetramethyl-4-piperidinone	0.558398			463.494	156.138	3.21552e-05	1.31084e-05	1.22688	6.85676e-08	1.0861e-06	2.45303	1.29456
1053	D-Galactono-1,4-lactone	0.556611			207.478	161.049	2.48986e-05	7.49732e-06	1.10667	0.00596503	0.00156625	3.32099	1.73162
1054	(E)-2-Butenyl-4-methyl-threonine	0.556187			217.395	188.127	0.000279794	9.98518e-05	1.07504	0.0427592	0.00824939	2.80209	1.48651
1057	LysoPC(22:5(4Z,7Z,10Z,13Z,16Z))	0.551499			398.076	570.343	3.08169e-07	1.48525e-05	1.39949	2.21422e-05	1.92876e-05	0.0207486	-5.59084
1059	His Val Thr Pro	0.549788			143.743	453.243	3.99406e-07	3.44205e-05	1.45031	1.87799e-05	1.71466e-05	0.0116037	-6.42927
1060	1-heptadecanoyl-sn-glycero-3-phosphocholine	0.548612			397.278	510.353	1.89226e-06	1.25955e-05	1.09371	0.00155965	0.000530239	0.150233	-2.73473
1061	Ile Leu Ala	0.547638			187.159	316.221	7.70077e-06	3.23984e-05	1.19783	0.00115829	0.00041887	0.23769	-2.07285
1063	Mivacurium Metabolite (Isoquinolinium, 1,2,3,4-tetrahydro-2-(3-hydroxypropyl)-6,7-dimethoxy-2-methyl	0.546328			376.7	446.251	0.000119088	5.16569e-05	1.0799	6.44564e-06	8.22537e-06	2.30537	1.205
1064	Linoleyl carnitine	0.54593			380.231	424.34	9.77614e-08	8.51227e-06	1.39483	0.00088044	0.00033649	0.0114848	-6.44414
1067	N-methylundec-10-enamide	0.540576			464.171	198.184	1.07331e-05	5.09111e-06	1.0517	0.000273	0.000131629	2.1082	1.07601
1074	Palmitoleamide	0.524025			540.172	254.246	3.49756e-05	1.71898e-05	1.02914	0.000367405	0.000166132	2.03467	1.0248
1078	Prostaglandin H2	0.519765	12-Keto-leukotriene B4	-16.2287889002118	422.432	335.216	2.69853e-06	6.90465e-07	1.13001	6.9483e-05	4.52699e-05	3.90827	1.96653
1079	2'-Apo-beta-carotenal	0.519164			448.145	509.377	2.17538e-06	4.76918e-05	1.33057	0.0020569	0.000661167	0.0456133	-4.4544
1082	Asp Arg Val Ile	0.513363			352.73	502.298	3.70207e-05	1.5079e-06	1.17458	0.00626591	0.00163099	24.5511	4.61772
1092	Octylamine	0.498222			498.666	130.159	4.06337e-05	1.8811e-05	1.04746	3.4425e-05	2.67842e-05	2.1601	1.1111
1099	Leukotriene D4	0.491466			298.544	533.222	7.39456e-07	1.80539e-05	1.29913	1.52858e-06	3.79169e-06	0.0409582	-4.60971
1104	Acetoacetate	0.483548			443.745	154.037	5.73602e-05	2.52377e-05	1.16215	0.00416742	0.00117125	2.2728	1.18447
1106	7Z, 10Z, 13Z, 16Z, 19Z-docosapentaenoic acid	0.482793			493.682	329.248	2.2191e-05	0.000240235	1.27629	0.000118613	6.8667e-05	0.0923722	-3.4364
1108	4-Deoxytetronic acid	0.479733			54.909	87.0436	8.46898e-05	3.85445e-05	1.20691	0.00693036	0.00177007	2.19719	1.13566
1109	Diclofenac	0.479564			258.246	296.02	4.42385e-05	8.03144e-06	1.13076	3.51129e-06	5.72893e-06	5.50817	2.46157
1113	2-(8-[3]-ladderane-octanyl)-sn-glycero-3-phosphoethanolamine	0.474259			477.539	488.308	2.92889e-06	7.7965e-05	1.3617	0.000131861	7.45277e-05	0.0375667	-4.7344
1116	24,24-difluoro-1alpha,25-dihydroxy-26,27-dimethylvitamin D3 / 24,24-difluoro-1alpha,25-dihydroxy-26,27-dimethylcholecalciferol	0.468864			435.161	481.346	5.30497e-07	1.85711e-05	1.39107	0.00188218	0.000616455	0.0285657	-5.12957
1121	Bisnorcholic acid	0.463076			385.003	381.261	8.88692e-07	6.52476e-05	1.34203	0.000325947	0.000151291	0.0136203	-6.1981
1122	17-keto-4(Z),7(Z),10(Z),13(Z),15(E),19(Z)-Docosahexaenoic Acid	0.462992			404.044	341.212	2.13741e-06	2.33863e-05	1.3915	6.50943e-07	2.75786e-06	0.0913961	-3.45172
1123	2-Dehydro-3-deoxy-D-galactonate	0.460077			236.263	161.05	4.20149e-05	1.42541e-05	1.16868	2.49151e-07	1.79612e-06	2.94755	1.55952
1125	URSINIC ACID	0.448637			237.242	275.095	1.3599e-05	8.91446e-05	1.1211	0.00763523	0.00191538	0.15255	-2.71264
1126	7alpha,24-Dihydroxy-4-cholesten-3-one	0.447782			420.421	451.288	2.81813e-06	1.1171e-05	1.20932	0.000419133	0.000184716	0.252272	-1.98695
1130	Chiral alcohol	0.443698			302.525	305.104	1.06853e-06	1.9051e-05	1.127	0.00328406	0.000965774	0.0560877	-4.15617
1134	Dihydrojasmonic Acid	0.438654			369.438	211.134	0.000188305	8.39709e-05	1.18073	3.0373e-06	5.33654e-06	2.24251	1.16511
1135	AG-183	0.437828			180.941	267.051	1.5395e-05	6.27452e-06	1.16848	1.44493e-06	3.71309e-06	2.45357	1.29488
1139	Testosterone glucuronide	0.428118			285.255	485.224	1.18325e-07	1.88927e-05	1.27879	9.52136e-07	3.2051e-06	0.00626302	-7.31893
1145	Iminoaspartate	0.422019	Calcium L-aspartate	3.44530451318566	406.229	171.992	1.72136e-05	7.53754e-06	1.07015	0.0197504	0.0042638	2.28372	1.19138
1146	5-Aminopentanamide	0.420091			166.12	158.123	7.66507e-05	2.63683e-05	1.16391	7.50681e-07	2.92207e-06	2.90693	1.5395
1148	Artesunate	0.415748			480.85	383.174	5.3397e-05	2.22823e-05	1.22407	2.37417e-06	4.71996e-06	2.39638	1.26086
1150	3-Aminopropiononitrile	0.40856	1,4-Dichlorobenzene	23.9367240579033	282.606	146.98	8.30349e-05	3.3469e-05	1.06111	6.66832e-05	4.38919e-05	2.48095	1.31089
1151	Glaucarubolone 15-O-beta-D-glucopyranoside	0.391861			347.847	557.221	9.46427e-07	7.18042e-06	1.08171	0.000751878	0.000295564	0.131807	-2.9235
1152	16alpha,17-Isopropylidenedioxy-6alpha-methylprogesterone	0.39033			407.72	401.266	6.42582e-07	3.10921e-05	1.27968	0.000326976	0.000151664	0.020667	-5.59653
1155	TRANS-CYCLOHEXANE-1,2-DIOL	0.377123			215.615	115.076	0.000104734	4.54283e-05	1.21974	1.12066e-06	3.39715e-06	2.30549	1.20507
1157	PC(O-15:0/0:0)	0.339338			409.056	468.342	2.16511e-06	5.43827e-05	1.376	0.002464	0.000763454	0.0398125	-4.65064
1164					242.392	267.015	8.55989e-06	8.88349e-05	1.16738	2.87623e-07	1.90417e-06	0.0963573	-3.37546
1166					453.998	112.986	0.000122159	4.96826e-05	1.14417	1.9431e-06	4.27113e-06	2.45879	1.29795
1170					227.953	285.056	5.58425e-06	3.76319e-05	1.00951	0.000906205	0.000344482	0.148392	-2.75252
1173			Linoleamide	-4.80887054721187	444.125	280.262	0.000585976	0.000221876	1.25721	3.11435e-06	5.402e-06	2.64101	1.40109
1175			Dihydro-4,4-dimethyl-2,3-furandione	-4.10574101148644	350.151	129.054	1.83927e-05	7.6573e-06	1.20542	3.25838e-07	2.00666e-06	2.40198	1.26422
1177					203.941	195.993	5.62202e-05	1.95238e-05	1.13634	8.57551e-07	3.07749e-06	2.87958	1.52586
1178					235.433	237.098	2.9488e-07	1.75066e-06	1.19433	5.25729e-05	3.66782e-05	0.168439	-2.5697
1183					323.659	111.039	0.00163185	0.000580734	1.03787	0.0133119	0.00305303	2.80997	1.49056
1186					153.474	135.044	8.15892e-06	3.82371e-06	1.11291	4.49595e-05	3.26139e-05	2.13377	1.0934
1195					140.65	252.082	1.26841e-07	6.15068e-07	1.12157	0.000696733	0.000278095	0.206222	-2.27773
1203					443.841	299.276	0.000115431	4.75121e-05	1.18596	9.90017e-06	1.10446e-05	2.4295	1.28066
1211					491.893	282.242	3.76754e-09	1.3762e-06	1.30236	0.00100723	0.000375013	0.00273765	-8.51285
1213					176.502	127.001	0.000123201	3.27026e-05	1.27286	0.000480666	0.000206105	3.76731	1.91353
1217					464.952	158.126	3.48615e-05	1.18801e-05	1.17029	0.000129162	7.33365e-05	2.93444	1.55308
1221			Quinclorac	-19.5288147106361	190.968	241.046	1.45536e-06	6.36179e-07	1.10566	2.11056e-05	1.86346e-05	2.28767	1.19388
1226					335.7	223.028	3.15701e-05	1.48811e-05	1.16033	3.62767e-06	5.82084e-06	2.12149	1.08508
1228					490.031	242.22	3.94741e-05	0.000247508	1.07597	0.000595494	0.000244675	0.159486	-2.64849
1232			Indole-3-ethanol	-4.46031109855214	350.291	162.091	7.6243e-06	3.23311e-06	1.10534	1.05253e-05	1.15043e-05	2.35819	1.23768
1236					150.643	121.084	3.77469e-05	0.000110904	1.16603	0.0015168	0.000518337	0.340357	-1.55488
1237			5-Decanoyl-2-nonylpyridine	5.95820524899317	370.19	360.328	7.39519e-06	1.75309e-06	1.10982	0.00196845	0.000638566	4.21837	2.07669
1238					477.812	316.236	2.96852e-06	0.000134689	1.36274	0.000499385	0.000212409	0.0220398	-5.50375
1241					247.796	232.073	6.06866e-05	0.000332065	1.03004	0.00095991	0.00036087	0.182755	-2.45202
1242			Istamycin C0	23.0568876965299	455.339	347.273	2.47935e-05	7.09278e-06	1.2201	2.32497e-06	4.66878e-06	3.49559	1.80554
1243			Minoxidil	17.7560756486734	230.628	210.139	4.63867e-06	1.50489e-06	1.03306	7.20955e-05	4.65871e-05	3.0824	1.62405
1254					1.74807	90.9472	4.62e-05	2.13072e-05	1.11445	1.31931e-05	1.34282e-05	2.16829	1.11656
1258					1.81796	108.958	2.2234e-05	1.0164e-05	1.11605	1.43121e-05	1.41686e-05	2.18753	1.1293
1262					2.69516	75.0994	1.82889e-05	7.67991e-06	1.24938	0.00267361	0.000815791	2.38139	1.2518
1263					1.71722	118.942	0.000135693	6.39203e-05	1.11932	2.34554e-05	2.01059e-05	2.12284	1.086
1266					1.7478	126.924	1.17073e-05	4.7769e-06	1.13267	6.73283e-06	8.47139e-06	2.45083	1.29327
1271					1.71717	136.953	0.000206865	9.10705e-05	1.16709	7.0134e-06	8.70516e-06	2.27149	1.18364
1274					2.41197	101.981	6.76115e-06	3.21311e-06	1.16085	1.47326e-05	1.4437e-05	2.10424	1.0733
1280					1.70899	159.969	0.000392966	0.0001505	1.24763	1.62309e-07	1.48826e-06	2.61107	1.38464
1284					2.37493	116.983	8.62431e-06	3.3327e-06	1.05096	0.0372953	0.00731256	2.58779	1.37172
1292					2.62141	110.97	2.35485e-05	1.06345e-05	1.05048	2.116e-05	1.86682e-05	2.21435	1.14688
1293					2.5213	116.971	3.20849e-05	1.46979e-05	1.13078	4.03323e-05	3.00931e-05	2.18295	1.12628
1305					2.25486	142.996	6.9809e-06	2.97948e-06	1.14285	1.97186e-06	4.30285e-06	2.34299	1.22835
1324					2.48148	143.958	3.66443e-05	1.5129e-05	1.22923	0.00263394	0.000806008	2.42212	1.27627
1334					3.21211	118.041	4.42964e-06	1.78635e-06	1.07764	5.68827e-06	7.58448e-06	2.47972	1.31018
1339			Pentanoate	-5.24726449300916	3.78822	103.075	8.52317e-05	3.54793e-05	1.1122	1.34521e-06	3.61863e-06	2.4023	1.26441
1346					2.56412	155.974	1.29748e-05	5.4125e-06	1.26896	0.00484879	0.00132547	2.39719	1.26134
1347					2.74807	145.954	1.19347e-05	5.52449e-06	1.14481	1.69762e-05	1.59281e-05	2.16032	1.11124
1348					2.48209	161.969	8.26899e-05	3.80982e-05	1.1403	1.02959e-05	1.13378e-05	2.17044	1.11799
1357					2.59855	163.964	3.28515e-05	1.4126e-05	1.1471	1.92669e-05	1.74666e-05	2.32561	1.21761
1392					2.56529	195.947	9.32172e-07	4.24912e-07	1.2136	0.0077665	0.00194232	2.1938	1.13343
1396			Cryolite	14.2328261661477	2.45175	208.937	3.49563e-06	1.37222e-06	1.23345	0.0110606	0.00261317	2.54743	1.34904
1407					5.85239	90.9713	5.68266e-06	2.42543e-06	1.07075	6.12247e-06	7.94127e-06	2.34295	1.22832
1408					3.70347	143.991	5.02225e-06	2.24666e-06	1.18489	3.08663e-06	5.37865e-06	2.23543	1.16055
1409					2.76718	192.973	1.00658e-05	4.60101e-06	1.18485	3.48794e-06	5.71012e-06	2.18774	1.12944
1412					4.0316	134.973	3.28869e-06	1.45779e-06	1.03566	9.61991e-05	5.83752e-05	2.25594	1.17373
1433					3.21728	184.967	1.88607e-06	7.36198e-07	1.1631	0.00641336	0.00166231	2.56191	1.35722
1443					2.55411	244.929	9.67943e-07	3.52319e-07	1.2625	0.00496728	0.00135178	2.74735	1.45804
1457			Benzphetamine	19.6985067990567	2.7702	240.179	3.30856e-05	1.31657e-05	1.24167	0.00236697	0.000738677	2.51302	1.32942
1460					3.27412	204.97	6.0155e-06	2.50975e-06	1.09651	0.0156245	0.00349005	2.39685	1.26114
1470					2.94097	235.94	1.908e-06	7.49073e-07	1.11331	0.0125369	0.00290445	2.54715	1.34888
1480					4.1046	174.89	2.07427e-06	9.06459e-07	1.14495	2.67107e-06	5.01284e-06	2.28832	1.19429
1491			Levallorphan	15.7995914419315	2.59855	284.205	9.90771e-06	3.74785e-06	1.28063	0.00153181	0.000522518	2.64358	1.40249
1505					2.93772	270.942	6.67829e-07	3.10442e-07	1.16536	0.00820414	0.00203096	2.15122	1.10516
1513					5.71549	143.915	6.88529e-06	3.34821e-06	1.04786	5.80466e-05	3.95602e-05	2.05641	1.04013
1515					5.72586	144.945	5.159e-06	2.3287e-06	1.08336	9.94804e-06	1.10804e-05	2.2154	1.14756
1516					4.27331	196.154	2.47675e-05	8.74541e-06	1.20332	0.0051922	0.00140107	2.83206	1.50185
1524					7.32177	120.98	0.000296339	0.000132525	1.05772	0.000221628	0.000112172	2.2361	1.16098
1537					5.10055	189.93	1.39979e-06	6.39384e-07	1.06521	7.78115e-09	4.16989e-07	2.18927	1.13045
1564					16.9281	71.0852	5.39899e-05	2.55684e-05	1.11356	6.78512e-05	4.44645e-05	2.11159	1.07833
1577					17.8903	73.0464	2.24556e-05	1.07083e-05	1.13042	2.12485e-05	1.87228e-05	2.09703	1.06834
1582					4.5426	296.044	2.16298e-05	9.65148e-06	1.08225	2.19408e-05	1.91599e-05	2.24109	1.1642
1583			Propanoate	-5.46656641966738	17.9542	75.0437	3.39846e-05	1.36649e-05	1.01808	0.000305021	0.000143649	2.487	1.3144
1593					6.23637	226.948	2.79017e-06	1.00955e-06	1.06594	0.0420273	0.00812454	2.76379	1.46665
1601			Cyclopentanone	-5.43246390270439	17.2187	85.0643	8.53283e-05	3.47548e-05	1.16985	0.00281242	0.000850146	2.45515	1.29581
1609					18.1404	84.9906	1.5217e-05	6.68049e-06	1.24736	6.98817e-07	2.84016e-06	2.27782	1.18765
1610			Prenol	-5.523930667041	17.7234	87.08	6.96686e-05	3.25707e-05	1.12028	1.98318e-05	1.7832e-05	2.13899	1.09693
1615					16.5637	97.1007	7.38734e-05	2.89313e-05	1.26487	1.03438e-07	1.2449e-06	2.55341	1.35242
1616			(3E,5Z)-1,3,5-Heptatriene	-5.12834314362804	16.9272	95.085	0.000103656	4.24355e-05	1.11412	0.016473	0.00365104	2.44268	1.28846
1617					23.067	71.0726	9.94961e-06	4.70006e-06	1.07818	0.000107835	6.37628e-05	2.11691	1.08196
1628			Toluene	-4.92548603662465	18.0685	93.0694	2.85091e-05	1.24544e-05	1.15277	4.42346e-06	6.51655e-06	2.28907	1.19476
1631			Cyclohex-2-enone	-4.50896591937955	17.732	97.0643	8.35397e-05	3.70164e-05	1.00062	0.0435163	0.00837804	2.25683	1.1743
1646			Pentanoate	-5.30191410434238	17.7614	103.075	6.53883e-05	2.98454e-05	1.01975	9.21862e-05	5.64518e-05	2.1909	1.13153
1653					18.2295	100.985	9.30104e-06	4.03837e-06	1.25212	0.00796798	0.00198335	2.30317	1.20362
1655					21.1903	87.0087	5.94137e-05	2.59931e-05	1.22341	0.00540016	0.00144591	2.28575	1.19267
1658					18.1652	101.981	4.14603e-06	1.842e-06	1.01499	8.49073e-06	9.95543e-06	2.25083	1.17046
1661					21.0323	88.988	0.000231045	9.17511e-05	1.16271	1.48657e-06	3.75181e-06	2.51817	1.33238
1673			(2E)-2-Heptenal	-3.64618178887816	16.8744	113.096	8.16207e-05	3.57375e-05	1.02522	0.00014653	8.09727e-05	2.28389	1.19149
1679			p-Xylene	-5.24565581270563	18.1077	107.085	9.83524e-05	4.49132e-05	1.04641	7.01043e-05	4.5583e-05	2.18983	1.13082
1690					21.8101	90.9713	1.46808e-05	5.66733e-06	1.14129	5.59608e-06	7.50614e-06	2.59042	1.37318
1697					27.5369	73.0882	1.90569e-05	7.17328e-06	1.11012	3.46264e-05	2.68999e-05	2.65665	1.40961
1707			3-Allyl-1-cyclohexene	-4.44406708745739	16.8098	123.116	7.71025e-05	3.29096e-05	1.17791	1.11928e-05	1.2004e-05	2.34286	1.22827
1711					16.3513	126.924	1.19824e-05	5.00372e-06	1.10112	2.0856e-05	1.84796e-05	2.3947	1.25985
1714			1,3-Octadiene	-4.71772641984828	18.7611	111.116	9.34381e-05	4.21835e-05	1.07099	0.000232199	0.00011629	2.21504	1.14733
1719					17.7302	118.967	2.48714e-05	1.18319e-05	1.09195	5.94729e-05	4.02966e-05	2.10206	1.0718
1720			(E,Z)-2,4-Heptadienal	-4.61825668819667	18.9995	111.08	8.70113e-05	3.74713e-05	1.0839	2.93665e-05	2.37609e-05	2.32208	1.21542
1738					21.5832	100.51	8.56962e-06	3.58062e-06	1.16782	2.64035e-06	4.98406e-06	2.39333	1.25902
1745			Hexylamine	-4.61912294647792	21.5123	102.127	0.000112882	4.07474e-05	1.00248	9.57357e-07	3.21169e-06	2.77029	1.47004
1746			(E,E)-2,4-Octadienal	-3.82296421309074	17.5753	125.096	0.000118677	4.53815e-05	1.25477	1.83196e-07	1.57129e-06	2.6151	1.38687
1747					19.0237	116.115	3.17013e-05	1.14747e-05	1.18277	1.44129e-06	3.7097e-06	2.7627	1.46608
1757			Sulcatone	-4.35951893863921	17.7279	127.111	9.91683e-05	4.45898e-05	1.07418	2.29e-05	1.97625e-05	2.22402	1.15317
1763					16.4394	138.135	4.89738e-05	2.40119e-05	1.06297	0.00023164	0.000116075	2.03957	1.02826
1771			Nicotimide	-3.3262128752538	18.6354	123.055	0.000108358	4.56288e-05	1.20125	6.38243e-06	8.17029e-06	2.37476	1.24778
1774					21.2007	108.517	1.19631e-05	5.49824e-06	1.01142	3.59013e-05	2.76242e-05	2.17581	1.12155
1785					12.0335	194.928	4.22177e-06	1.84774e-06	1.11856	2.81654e-05	2.30349e-05	2.28483	1.19208
1790					29.1127	80.9748	2.04746e-06	7.29467e-07	1.24175	0.0025455	0.000783994	2.80679	1.48892
1792					23.1238	102.115	3.157e-05	1.47522e-05	1.10711	2.09175e-05	1.85179e-05	2.14003	1.09763
1806					33.8331	71.0852	3.95988e-05	1.78928e-05	1.05803	9.27464e-06	1.05653e-05	2.21311	1.14608
1808					30.4943	78.9188	3.89105e-05	1.76373e-05	1.12955	3.00257e-06	5.30648e-06	2.20614	1.14153
1817					30.1062	80.9474	0.000623988	0.000188656	1.26525	0.00345412	0.00100626	3.30755	1.72576
1826					30.5117	80.9167	4.49668e-05	2.01012e-05	1.15503	2.64591e-06	4.98929e-06	2.23702	1.16158
1830					21.7394	113.963	0.000493766	0.000179753	1.15244	4.8383e-06	6.87099e-06	2.74691	1.45781
1835					20.7889	120.023	0.000208597	8.83836e-05	1.16115	2.848e-06	5.17228e-06	2.36013	1.23887
1836					21.5215	115.964	2.36237e-05	9.87105e-06	1.1835	1.85141e-06	4.16681e-06	2.39323	1.25896
1837					30.8294	80.9647	2.34275e-06	8.4039e-07	1.26541	2.65825e-08	7.09945e-07	2.7877	1.47907
1838					30.0972	82.9444	0.000218451	6.51396e-05	1.26848	0.00326095	0.000960225	3.35358	1.7457
1842					34.2962	73.0464	1.52533e-05	7.36268e-06	1.02078	3.76937e-05	2.86194e-05	2.07171	1.05082
1855			Indan-1-ol	-4.35754899590936	18.7633	135.08	0.000106952	3.24771e-05	1.27623	0.0055016	0.00146753	3.29317	1.71948
1857					25.8987	97.964	1.01711e-06	2.95562e-06	1.01237	0.000339979	0.000156335	0.344127	-1.53899
1859					17.6822	143.958	5.34269e-05	2.34924e-05	1.18734	3.95326e-06	6.10442e-06	2.27422	1.18537
1868			N-Cyclohexylformamide	-3.84722193679145	20.0429	128.106	3.06628e-05	1.21662e-05	1.08046	1.81972e-06	4.12959e-06	2.52032	1.33361
1869					28.2393	90.9761	0.00173587	0.000580676	1.23896	6.60534e-08	1.07232e-06	2.9894	1.57986
1873					26.0692	98.9642	5.76718e-06	1.71752e-05	1.03245	0.000261456	0.000127403	0.335786	-1.57439
1879					28.3268	91.9794	1.4322e-05	5.03544e-06	1.17195	8.05026e-07	3.00078e-06	2.84425	1.50805
1883			Benzothiazole	-2.92619818837018	19.1801	136.021	6.76207e-05	3.14984e-05	1.08095	9.97026e-05	6.00261e-05	2.1468	1.10219
1885					22.3615	117.056	7.91757e-06	3.34565e-06	1.16678	2.73011e-06	5.06721e-06	2.36653	1.24277
1889					28.4069	92.9804	5.80156e-06	1.81236e-06	1.20119	0.00171935	0.00057355	3.20112	1.67858
1891			Glyoxylate	15.9332177968206	36.2366	73.0294	9.58813e-06	4.56324e-06	1.18624	4.35705e-06	6.46065e-06	2.10117	1.07119
1901			Dopamine	-4.25475195822122	17.3846	154.086	8.41744e-06	3.83632e-06	1.03119	6.05901e-05	4.08675e-05	2.19415	1.13366
1903					31.899	84.0439	4.57955e-05	2.19727e-05	1.03043	0.0319995	0.00641222	2.0842	1.0595
1906			(-)-Hygroline	-2.22101631386921	18.6461	144.138	4.76825e-05	1.50049e-05	1.13188	2.06378e-07	1.65943e-06	3.1778	1.66803
1911					35.0971	76.9589	4.63569e-06	6.8757e-07	1.38008	0.00380038	0.00108673	6.74213	2.7532
1914			Ethosuximide	-3.69899519424826	19.0489	142.086	3.46903e-05	1.41344e-05	1.08587	4.8606e-06	6.88997e-06	2.45431	1.29532
1918					29.4959	92.9279	0.00216333	0.000900201	1.11539	0.0170522	0.00376061	2.40316	1.26493
1930					34.3145	81.0694	0.000214055	8.7313e-05	1.11545	2.4767e-05	2.09147e-05	2.45158	1.29371
1935			None-4,6-dione	-3.17782834459885	17.7645	157.122	8.57056e-05	2.91206e-05	1.21861	0.0202102	0.00434863	2.94312	1.55735
1936					29.6684	94.1116	5.09295e-06	1.40108e-06	1.08513	2.75578e-06	5.09048e-06	3.63502	1.86196
1942					29.5106	94.925	0.0013567	0.000607516	1.12731	0.00621392	0.00161989	2.23319	1.1591
1946					17.3257	161.969	0.000135977	6.06897e-05	1.17525	2.506e-06	4.85418e-06	2.24052	1.16384
1948					34.2402	82.0031	2.92972e-06	8.58978e-07	1.34816	0.00761255	0.00191071	3.41071	1.77007
1949			2,2-Dichloro-1,1-ethanediol	-0.752550870102301	21.476	130.966	6.77464e-05	2.89327e-05	1.19862	2.89434e-06	5.21235e-06	2.34151	1.22744
1953			Nornitrogen mustard	-20.0639920153483	20.0424	141.017	0.000231463	0.000106014	1.02243	0.0195547	0.00422757	2.18332	1.12652
1958			3-Methylcyclopentene	-5.9805941546982	34.2474	83.085	0.000103839	4.77024e-05	1.06234	6.87017e-05	4.48837e-05	2.1768	1.12221
1964					17.4211	163.964	5.5801e-05	2.13416e-05	1.09778	4.74547e-07	2.39172e-06	2.61466	1.38662
1965					29.4772	96.922	0.000251162	9.58081e-05	1.26518	0.00195014	0.000633909	2.62151	1.3904
1968			Cyclopentanone	-5.43045944142287	33.7396	85.0643	6.65804e-05	2.42097e-05	1.11872	0.00748821	0.00188501	2.75015	1.45951
1971					19.0864	150.962	3.53138e-06	1.11936e-06	1.07001	0.0277979	0.00569118	3.15481	1.65755
1980					21.3634	135.956	4.19143e-06	1.59019e-06	1.2497	5.95086e-07	2.65255e-06	2.63581	1.39825
1984			Prenol	-5.93440533512403	33.5037	87.08	4.54459e-05	2.05573e-05	1.04438	5.16049e-05	3.61716e-05	2.2107	1.1445
1986					25.2186	116.001	4.09012e-05	1.33086e-05	1.01836	0.000751466	0.000295435	3.0733	1.61979
1987			Tropine	-3.93628114304498	20.6223	142.122	2.81186e-05	1.22541e-05	1.20609	2.98943e-06	5.29501e-06	2.29463	1.19826
1988					22.0511	132.982	6.18765e-05	2.36897e-05	1.12939	1.60481e-06	3.86172e-06	2.61196	1.38513
2017					25.0491	120.938	8.10916e-07	2.29496e-07	1.3348	2.27111e-10	5.95382e-08	3.53346	1.82108
2019			Ethephon	1.82974379441166	20.9356	144.982	2.16023e-05	8.33325e-06	1.11263	5.55873e-06	7.47414e-06	2.5923	1.37423
2024					28.3168	107.966	9.347e-06	2.39571e-06	1.18389	0.00145469	0.000501077	3.90156	1.96405
2032			Fe(CN)2	-1.77473395210583	28.4093	108.948	2.01381e-07	9.67508e-07	1.05437	0.00556904	0.00148181	0.208144	-2.26435
2034			N-Acetylimidazole	-24.0892751527028	27.8768	111.053	1.78262e-05	5.26256e-06	1.19231	0.00185142	0.000608469	3.38737	1.76017
2035					21.8096	141.958	0.000659875	0.000268649	1.15034	1.45521e-05	1.43224e-05	2.45628	1.29647
2040			Homostachydrine	-3.67944433314019	19.6985	158.117	0.000105903	4.99008e-05	1.08176	4.57678e-05	3.30399e-05	2.12227	1.08561
2041					21.2008	146.961	6.73208e-05	2.84711e-05	1.10011	0.000184771	9.71109e-05	2.36453	1.24155
2042					42.6489	73.0837	0.000100196	4.80068e-06	1.01534	0.0354585	0.00700058	20.8713	4.38345
2043			6-Oxocineole	-3.83837516584863	18.4451	169.122	7.75002e-05	2.96246e-05	1.108	0.0215903	0.00460084	2.61607	1.3874
2050					21.0872	148.962	2.72595e-06	8.36851e-07	1.11738	5.77368e-06	7.65623e-06	3.25739	1.70372
2051					21.7206	144.945	1.25003e-05	5.19364e-06	1.11865	1.35083e-05	1.36402e-05	2.40684	1.26714
2059			Diethanolamine	-4.65353036275631	29.8304	106.086	5.62927e-05	1.0931e-05	1.46184	0.00159925	0.000541133	5.14984	2.36453
2069					23.9139	133.152	3.76754e-09	1.69325e-09	1.17624	3.25342e-06	5.51601e-06	2.22503	1.15383
2071					33.5485	94.9741	1.90247e-05	8.10444e-06	1.01934	0.000116571	6.77528e-05	2.34745	1.23109
2075					31.1438	102.957	0.000226937	8.36631e-05	1.29191	0.00320689	0.000947187	2.71251	1.43963
2090					21.763	148.976	0.000202605	7.15292e-05	1.10119	0.000154081	8.42238e-05	2.83248	1.50207
2092					29.8092	108.902	4.48002e-06	1.08429e-05	1.04307	0.000479229	0.000205619	0.413176	-1.27517
2093					22.5818	143.915	7.79526e-06	3.15557e-06	1.19567	2.97484e-07	1.93206e-06	2.47032	1.3047
2100					31.2168	104.954	7.54998e-05	2.75981e-05	1.29684	0.00338383	0.000989567	2.73569	1.45191
2104			2-Chloronitrobenzene	13.100198702965	20.7907	158.002	0.000101174	3.93431e-05	1.17071	2.06648e-06	4.40534e-06	2.57158	1.36265
2117					33.7909	98.0959	3.24433e-05	1.22365e-05	1.13542	1.94935e-06	4.27807e-06	2.65135	1.40673
2126			Bromobenzene	4.15443051460809	21.2747	156.965	1.8292e-05	8.54858e-06	1.16892	9.8924e-06	1.10387e-05	2.13978	1.09746
2127			Selenium Sulfide	-6.03563384712744	29.6514	112.895	1.60385e-07	3.08666e-06	1.35529	4.96564e-06	6.97838e-06	0.0519607	-4.26644
2131					33.5701	100.083	1.94209e-05	8.84687e-06	1.01807	0.000245487	0.000121408	2.19523	1.13437
2140					20.9778	160.892	3.92038e-06	1.7342e-06	1.05111	0.000145977	8.0733e-05	2.26063	1.17672
2142					20.2396	166.942	5.00756e-06	2.33759e-06	1.01704	0.000460868	0.000199351	2.14219	1.09909
2146					29.4875	114.892	4.11707e-08	5.96291e-07	1.40569	1.42636e-05	1.41374e-05	0.0690447	-3.85633
2150					21.2132	159.969	0.000755701	0.000302046	1.14868	3.13042e-06	5.41545e-06	2.50194	1.32305
2153					21.3879	159.015	5.73907e-05	2.61766e-05	1.03333	0.0123071	0.0028598	2.19244	1.13254
2156					21.5005	158.961	0.000416897	0.000159559	1.20169	0.0144472	0.00326623	2.6128	1.3856
2161					19.6464	174.889	2.4739e-06	1.17429e-06	1.10857	2.39961e-05	2.04393e-05	2.10673	1.07501
2163			Cyclohexanone	-5.49000970094985	34.7723	99.0799	0.000358253	0.000142469	1.01624	0.000149546	8.22797e-05	2.5146	1.33033
2168			Isoxazolin-5-one	18.1010695629799	40.2679	86.0252	1.71796e-05	8.3659e-06	1.08096	6.17267e-05	4.14429e-05	2.05353	1.0381
2170					34.0303	102.099	7.73053e-05	3.28661e-05	1.12148	1.2019e-05	1.26104e-05	2.35213	1.23397
2173			Pentanoate	-5.16328121129431	33.7873	103.075	4.31544e-05	2.05638e-05	1.07997	4.24342e-05	3.12558e-05	2.09856	1.0694
2178			Polysulfide	-9.00656073184028	28.401	122.924	1.12433e-07	4.79494e-06	1.38225	0.0137136	0.00312888	0.0234482	-5.41438
2190			Coniine	-4.31170158581772	27.6271	128.143	1.83238e-05	5.48409e-06	1.13121	0.00986108	0.00237098	3.34126	1.74039
2195					34.8307	102.028	2.22101e-06	7.43335e-07	1.08709	0.0122227	0.00284333	2.98789	1.57913
2197					22.1094	160.977	9.19007e-05	3.31798e-05	1.20222	1.71702e-07	1.5235e-06	2.76978	1.46977
2198			Dichloromethane	-17.5277716638413	41.9056	84.9592	4.64044e-05	2.02395e-05	1.05184	4.34313e-05	3.1797e-05	2.29276	1.19709
2211					30.8716	116.972	0.00139026	0.000534418	1.31373	0.00116535	0.000420891	2.60145	1.37932
2230			Dihydro-4,4-dimethyl-2,3-furandione	-4.56148646640222	28.2443	129.054	6.41289e-05	1.94847e-05	1.26668	0.00516801	0.00139581	3.29124	1.71863
2235					30.9565	117.976	2.82778e-05	1.07011e-05	1.3288	0.00136657	0.00047701	2.64251	1.40191
2243					30.9001	118.969	0.000481392	0.000182856	1.31625	0.00106679	0.000392431	2.63263	1.39651
2245			2-Amino-5-chloromucote 6-semialdehyde	10.5699876744819	20.9176	176.013	3.20081e-05	1.39068e-05	1.19996	2.09161e-06	4.43197e-06	2.30161	1.20264
2246					27.9162	132.03	3.41963e-06	1.71953e-05	1.14868	0.000268081	0.000129839	0.19887	-2.3301
2252			ortho-Anisidine	-2.26655401380071	29.7583	124.075	9.9656e-06	2.6038e-06	1.05742	0.000152735	8.36494e-05	3.82733	1.93634
2254					19.8633	185.988	7.13027e-06	3.06443e-06	1.0238	0.000172336	9.18292e-05	2.32678	1.21834
2260					20.2812	182.988	3.3452e-06	1.36236e-06	1.18809	5.2996e-08	9.88045e-07	2.45544	1.29598
2272					31.1825	119.973	8.44669e-06	2.89182e-06	1.33978	0.00413757	0.00116446	2.92089	1.54641
2290			3-Phosphonooxypyruvate	1.21398412732437	20.4132	184.985	0.000204804	8.1542e-05	1.19562	1.31241e-05	1.33815e-05	2.51164	1.32863
2291					28.4147	132.987	1.36898e-05	3.86981e-06	1.23358	0.00351162	0.00101981	3.53759	1.82276
2293			Pyrophosphate	23.7889221259565	21.9243	172.94	1.00072e-05	4.11295e-06	1.13994	2.42947e-06	4.77711e-06	2.4331	1.28279
2300			2,6-Dimethoxy-4-propylphenol	-4.00006952931531	19.3295	197.116	1.48744e-05	5.94041e-06	1.0595	3.02685e-05	2.43156e-05	2.50393	1.32419
2303					21.4458	177.967	4.57553e-06	1.99664e-06	1.12774	1.08532e-05	1.17468e-05	2.29162	1.19636
2305					28.298	135.002	8.41308e-06	2.60956e-06	1.22914	0.0033845	0.000989726	3.22395	1.68883
2306					43.4231	88.0227	0.000318548	0.000152192	1.09344	2.26579e-05	1.96117e-05	2.09307	1.06562
2307					25.0506	152.917	6.35884e-06	2.62249e-06	1.20148	2.01797e-06	4.35303e-06	2.42473	1.27782
2312					28.0748	136.881	5.94936e-06	2.89595e-06	1.08324	3.6237e-05	2.78126e-05	2.05438	1.0387
2314					28.2954	135.884	5.52503e-06	2.29748e-06	1.01562	0.0108443	0.00256987	2.40482	1.26593
2316			Hydroxymalote	4.19701551456541	32.3405	119.054	9.5094e-08	6.79014e-07	1.06826	0.00487519	0.00133135	0.140047	-2.83601
2323					18.9592	203.958	9.45147e-06	3.54233e-06	1.15632	0.00729564	0.00184538	2.66815	1.41584
2325					47.4866	81.52	2.81667e-05	1.14647e-05	1.18869	4.93301e-07	2.43612e-06	2.45681	1.29679
2329					42.6259	90.9472	1.81396e-05	7.42935e-06	1.00714	7.03199e-06	8.72043e-06	2.44162	1.28784
2355			Tetraethylene glycol	-4.02854006198311	20.1226	195.122	0.000239168	9.63234e-05	1.13764	0.00846438	0.00208513	2.48297	1.31207
2359					55.3302	71.0852	5.10978e-05	2.27971e-05	1.10838	3.22811e-05	2.55305e-05	2.24142	1.16441
2361					19.8652	198.148	1.11602e-05	4.78723e-06	1.05252	0.000217815	0.000110665	2.33125	1.2211
2379			Hydroiodic acid	-2.83896901324552	31.3583	126.905	0.000416286	0.000111029	1.09486	0.0136965	0.00312566	3.74933	1.90663
2399			Hexanoic acid	-4.390810699442	34.3116	117.09	4.36055e-05	1.63168e-05	1.00087	0.0159701	0.00355573	2.67243	1.41815
2401			(-)-Jasmonic acid	-4.79074056181446	19.063	211.132	7.16679e-06	3.21085e-06	1.13588	2.60779e-05	2.1742e-05	2.23205	1.15837
2405					21.5472	186.955	6.76515e-05	2.58668e-05	1.1917	0.0246534	0.00514398	2.61538	1.38702
2408					36.6298	110.036	1.28203e-06	5.24264e-07	1.18036	1.57755e-06	3.83699e-06	2.44539	1.29006
2411			Cyclohexane-1,3-dione	-5.12520310139243	35.7301	113.059	9.94079e-05	3.8172e-05	1.11404	1.09868e-06	3.3743e-06	2.60421	1.38085
2413					20.0093	201.975	1.34902e-05	5.31474e-06	1.14484	7.52927e-06	9.15684e-06	2.53826	1.34384
2414			Dehydrochorismic acid	11.1482043188576	17.9587	225.042	1.51848e-05	6.53652e-06	1.15742	2.17656e-05	1.90483e-05	2.32307	1.21604
2419			L-Selenomethionine	-13.8065655408758	20.5116	198	7.48282e-06	3.09016e-06	1.14385	5.40152e-07	2.53958e-06	2.4215	1.2759
2420					23.2098	174.989	0.000214814	6.8233e-05	1.20198	3.31208e-07	2.01992e-06	3.14824	1.65455
2423					21.3931	189.93	3.92566e-06	1.56695e-06	1.07678	5.68439e-07	2.59835e-06	2.50528	1.32497
2439					29.9883	136.877	2.12912e-05	8.72302e-06	1.21271	0.0022791	0.000716648	2.44081	1.28736
2441					27.9251	147.049	5.3325e-05	5.55343e-06	1.11755	0.0130446	0.00300212	9.60216	3.26336
2445					28.4047	144.869	0.000197221	5.49232e-05	1.09302	0.00284793	0.000858904	3.59086	1.84433
2448					37.1016	111.091	3.95268e-05	1.54964e-05	1.13697	8.70453e-07	3.09588e-06	2.55071	1.3509
2455			S,S-Dimethyl-beta-propiothetin	-4.81853540219283	30.6166	135.047	0.000412644	1.60767e-05	1.40913	0.00669181	0.00172074	25.6671	4.68185
2457					31.334	132.049	1.60881e-06	6.21537e-06	1.20061	0.000949489	0.000357718	0.258845	-1.94984
2462			Fosetyl	-9.32418247708488	38.0957	109.041	1.64877e-06	6.58705e-07	1.1077	2.60164e-05	2.17032e-05	2.50305	1.32368
2465					40.7871	102.033	8.21621e-06	4.87664e-05	1.27672	0.00632339	0.00164323	0.168481	-2.56934
2466					22.2715	186.956	3.51353e-05	1.44135e-05	1.02681	4.37478e-06	6.47565e-06	2.43767	1.2855
2468					28.3899	146.867	0.000189081	5.31101e-05	1.08867	0.00284599	0.000858425	3.56017	1.83195
2470					30.0263	138.875	2.1769e-05	8.79233e-06	1.20987	0.00243163	0.000755228	2.47591	1.30796
2471			alpha-Irone	-4.40617802262549	20.131	207.173	5.54829e-06	2.56862e-06	1.00726	0.000420374	0.000185159	2.16003	1.11105
2472					22.112	188.972	6.57075e-05	2.25483e-05	1.22905	0.00175615	0.000583378	2.91408	1.54304
2478			Threote	-12.3669789368122	30.583	137.043	1.59744e-05	6.52552e-07	1.44458	0.00953673	0.00230542	24.48	4.61353
2480					37.7819	111.009	1.57231e-05	6.28504e-06	1.0745	0.00897924	0.0021919	2.50167	1.32289
2482			Methylphosphote	23.7092340047656	43.2681	97.0072	1.98416e-05	9.06041e-06	1.02043	0.000150094	8.25158e-05	2.18992	1.13088
2489					30.2962	138.906	9.15467e-05	2.17273e-05	1.23876	0.00412623	0.00116187	4.21345	2.075
2493					24.2154	173.926	1.27768e-06	5.44409e-07	1.12396	1.21003e-05	1.26686e-05	2.34692	1.23077
2500					29.9811	140.872	5.15439e-06	1.95083e-06	1.22624	0.00658523	0.00169849	2.64215	1.40171
2501					28.3899	148.863	5.86334e-05	1.64968e-05	1.09239	0.00262956	0.000804924	3.55422	1.82953
2504					20.9333	201.992	2.09307e-05	8.72754e-06	1.16182	1.09964e-06	3.37531e-06	2.39823	1.26197
2512					31.8828	132.946	0.000199907	4.17082e-06	1.1834	0.00909169	0.00221496	47.9298	5.58285
2513					20.4045	207.984	4.91499e-06	2.20822e-06	1.10299	2.78721e-05	2.28563e-05	2.22577	1.1543
2514					20.9163	202.95	2.78625e-05	1.09117e-05	1.16371	1.36178e-07	1.37993e-06	2.55346	1.35245
2519					47.1091	90.5254	0.000485717	0.00023721	1.10224	8.55305e-05	5.32008e-05	2.04762	1.03395
2523					30.2956	140.903	6.12785e-05	1.42008e-05	1.22794	0.00400469	0.001134	4.31515	2.10941
2546			N-(Acetyloxy)benzemine	-19.6384076079286	28.4767	152.068	8.60836e-06	3.01695e-06	1.19132	0.007863	0.00196202	2.85333	1.51265
2549					19.4586	222.934	1.57413e-06	6.60011e-07	1.05184	2.67969e-05	2.2193e-05	2.38501	1.25399
2552			4-Methyl-2-oxopentanoate	-3.4602814020891	33.1652	131.07	5.54683e-05	1.78116e-05	1.06995	0.0334154	0.00665146	3.11416	1.63884
2553			Trichloroethanol	17.4152626433607	29.2344	148.935	1.80648e-05	5.26729e-06	1.22244	0.00676812	0.00173659	3.42963	1.77805
2560					21.8446	199.987	1.98243e-05	7.84996e-06	1.23145	5.20296e-07	2.49697e-06	2.5254	1.33651
2562					42.5132	102.97	8.67562e-05	3.91874e-05	1.08175	0.000352643	0.000160808	2.21388	1.14658
2573					28.4649	154.898	1.45966e-05	5.41196e-06	1.05502	0.0125646	0.0029098	2.6971	1.43141
2574					28.2815	155.911	0.000434876	0.00012259	1.04275	1.81785e-07	1.56554e-06	3.54739	1.82676
2578					29.2632	150.886	0.000279086	9.68796e-05	1.2867	0.00161526	0.000545509	2.88075	1.52645
2580					29.3051	150.932	4.97877e-06	1.52593e-06	1.16785	0.0121224	0.00282372	3.26277	1.7061
2582			N-Nitrosoproline	-3.48755432545347	30.5215	145.06	5.99842e-06	2.04122e-06	1.02799	1.77658e-05	1.64656e-05	2.93864	1.55515
2594			Dimethyldithiophosphate	10.8238137968747	28.0868	158.971	0.000824103	0.000250558	1.21918	6.8145e-08	1.08383e-06	3.28906	1.71768
2596					28.2815	157.908	0.000338101	9.56116e-05	1.0452	2.10977e-07	1.67562e-06	3.53619	1.8222
2603					27.8184	160.906	4.67083e-06	1.71625e-06	1.27934	4.3544e-08	9.09555e-07	2.72153	1.44442
2604					55.2303	81.0694	0.000216379	9.61227e-05	1.09226	1.19654e-05	1.25718e-05	2.25107	1.17061
2605					29.2953	152.883	0.000279153	9.81293e-05	1.27027	0.00190112	0.000621346	2.84475	1.5083
2608			Cyclohexanol	-4.65072497632411	44.3306	101.096	0.000794277	0.000355292	1.11374	7.68591e-06	9.29098e-06	2.23556	1.16064
2613					28.2249	158.909	3.39154e-05	9.34809e-06	1.06214	3.09305e-07	1.96413e-06	3.62806	1.8592
2624					28.2271	159.905	7.95785e-05	2.20615e-05	1.04794	1.67734e-07	1.50889e-06	3.60712	1.85085
2625					39.2781	114.936	1.38961e-05	4.83175e-06	1.16235	3.22908e-06	5.49644e-06	2.87599	1.52406
2632					35.1026	129.056	2.59029e-05	1.14733e-05	1.1388	1.13608e-05	1.21294e-05	2.25766	1.17483
2636					22.3794	202.987	0.000362406	0.000119488	1.14262	9.32425e-07	3.17983e-06	3.03299	1.60074
2637					29.3467	154.88	9.33354e-05	3.20715e-05	1.29171	0.00180402	0.000596052	2.91023	1.54113
2641					21.5614	210.959	2.00398e-06	7.75011e-07	1.17742	2.38604e-07	1.76511e-06	2.58575	1.37058
2645					25.3302	179.882	4.61109e-06	1.55205e-06	1.11571	1.37748e-06	3.64899e-06	2.97098	1.57094
2647					35.3231	129.005	8.88452e-06	2.53802e-06	1.32268	0.00225423	0.00071056	3.50057	1.80759
2653					25.8759	176.917	6.00867e-06	2.02024e-05	1.18633	1.33431e-05	1.35291e-05	0.297424	-1.74941
2657					29.2048	156.878	9.20773e-06	3.04331e-06	1.29559	0.00543684	0.00145374	3.02557	1.59721
2662			3-Methylcyclopentene	-5.7815900308073	55.2075	83.0851	0.000120697	5.42979e-05	1.03588	0.000112732	6.60147e-05	2.22287	1.15242
2666			cis-Chlorobenzene dihydrodiol	-17.4823720666322	18.4541	248.899	6.56693e-06	2.54833e-06	1.07926	0.0178879	0.00391707	2.57696	1.36567
2673			Amidosulfonic acid	2.21579853489609	46.9814	97.9909	7.7085e-05	3.06673e-05	1.2632	0.00402224	0.00113804	2.51359	1.32975
2681					50.8012	90.9713	1.61173e-05	3.41764e-06	1.27819	0.010108	0.00242056	4.71591	2.23754
2685					47.0037	98.5116	0.000348876	0.000155234	1.16398	8.86268e-06	1.02492e-05	2.24741	1.16826
2696					47.615	97.5139	2.09903e-05	8.53641e-06	1.16959	3.05291e-06	5.34995e-06	2.45891	1.29802
2701					33.226	139.984	6.00277e-05	9.40027e-06	1.3094	0.000893996	0.000340705	6.38575	2.67486
2708			2-Thiophenethiol	23.1789851733924	39.8118	116.985	1.04963e-05	4.28949e-06	1.17431	1.66613e-05	1.57242e-05	2.44698	1.291
2711			(-)-Limonene	-3.48136038756632	34.0438	137.132	0.000313783	0.000141506	1.03586	6.76864e-05	4.43829e-05	2.21744	1.1489
2713					29.7608	156.948	9.11671e-06	1.53097e-06	1.22614	0.00604238	0.001583	5.95485	2.57406
2716			p-Cumate	-18.3046059420324	28.3094	165.088	1.10379e-05	3.37566e-06	1.3062	0.00226201	0.000712469	3.26984	1.70922
2717					34.1442	136.997	1.87339e-06	8.03661e-07	1.00703	0.0229219	0.00483961	2.33106	1.22099
2718					21.9898	212.933	1.0296e-06	4.55324e-07	1.15768	0.0465872	0.0088948	2.26125	1.17712
2722			Dichloromethane	-17.4100762994968	55.1847	84.9592	4.18287e-05	1.87884e-05	1.15292	4.66506e-05	3.35228e-05	2.2263	1.15465
2729			Oltipraz	-11.645170552214	20.7377	226.974	5.43316e-06	2.40809e-06	1.02284	1.90626e-05	1.73329e-05	2.25621	1.1739
2730					46.8346	100.51	2.82617e-05	1.06717e-05	1.01116	3.63258e-05	2.78623e-05	2.64828	1.40506
2740			Nornitrogen mustard	-20.4196225997601	33.4559	141.017	0.00460997	0.00192475	1.29727	3.08809e-07	1.96281e-06	2.39509	1.26008
2746			Cyclopentanone	-5.36407923262839	55.5286	85.0643	6.0804e-05	2.8395e-05	1.01606	0.000238844	0.000118861	2.14136	1.09853
2749					29.9129	158.074	1.60097e-05	0.000144333	1.11772	7.34578e-05	4.72731e-05	0.110922	-3.17238
2750			4-Pyridoxolactone	-18.5108266412319	28.4799	166.047	3.59047e-06	1.06307e-06	1.2323	0.00162485	0.000548121	3.37746	1.75594
2752			(9Z)-Hexadecenoic acid	-4.97942988613444	18.5441	255.231	2.88882e-05	1.25303e-05	1.02279	2.18827e-05	1.91229e-05	2.30547	1.20506
2766					33.609	142.02	0.000197898	7.39012e-05	1.33907	0.000810712	0.000314502	2.67788	1.42109
2770					18.7931	254.247	1.21419e-05	5.19668e-06	1.06823	0.000350894	0.000160194	2.33647	1.22433
2771			Di-2-thienyl disulfide	10.7638085284873	20.71	230.945	1.03828e-05	4.56559e-06	1.08435	0.000185806	9.75476e-05	2.27415	1.18533
2776					24.8254	192.91	7.98892e-07	2.51605e-07	1.24828	9.78159e-07	3.23748e-06	3.17518	1.66684
2779			Methyl palmitate	-5.33082474058565	17.6662	271.262	8.67362e-05	3.73571e-05	1.01307	8.05497e-05	5.07757e-05	2.32181	1.21525
2781			16-Oxo-palmitate	-4.90174921872931	17.6773	271.225	9.21942e-06	4.37704e-06	1.01854	0.00036127	0.000163876	2.10631	1.07472
2782					21.2341	225.926	1.75105e-06	7.43804e-07	1.0011	3.53771e-05	2.73281e-05	2.35418	1.23522
2786			Carbamoyl phosphate	-6.6872099043256	34.2899	140.012	7.47398e-05	1.10783e-05	1.36752	0.000373487	0.000168356	6.74651	2.75414
2797					31.3327	154.018	1.85264e-05	3.54287e-06	1.23794	8.35506e-09	4.27285e-07	5.2292	2.38659
2799					33.792	143.021	3.13877e-05	1.30454e-05	1.29562	2.2884e-07	1.73492e-06	2.40604	1.26666
2801					28.6139	168.914	0.000115158	4.61747e-05	1.01854	2.91208e-05	2.36104e-05	2.49396	1.31844
2802					37.2693	129.976	9.10502e-05	2.04959e-05	1.07219	0.0144245	0.00326199	4.44236	2.15133
2806			2-Octenedioic acid	-17.8968043707651	28.0157	173.078	0.00011017	3.28362e-05	1.2654	0.00783494	0.0019563	3.35515	1.74638
2807					55.1037	88.0227	0.000376944	0.000165061	1.18666	4.22091e-06	6.34376e-06	2.28366	1.19135
2819					28.6162	170.911	7.19497e-05	2.89738e-05	1.0211	3.24309e-05	2.56194e-05	2.48326	1.31224
2829					31.6386	155.002	5.59336e-05	1.17395e-05	1.17661	0.000151724	8.32167e-05	4.76455	2.25234
2837					29.5261	166.86	7.32427e-08	1.12e-06	1.42615	1.5426e-05	1.49009e-05	0.0653953	-3.93467
2840					37.8161	130.602	1.03139e-07	1.93719e-05	1.43991	5.37098e-05	3.72673e-05	0.00532414	-7.55324
2851			Piperidine	-5.03303395147967	57.6744	86.0959	3.28061e-05	1.1001e-05	1.092	0.0026462	0.000809037	2.98209	1.57633
2859					29.6733	167.947	2.7112e-07	1.10762e-06	1.04962	0.000178301	9.43598e-05	0.244777	-2.03046
2871					29.6657	168.857	6.4503e-05	1.08509e-05	1.07415	1.80758e-07	1.56133e-06	5.94448	2.57155
2872			Benzphetamine	20.3927675678463	20.8586	240.18	9.37921e-06	3.71568e-06	1.1159	0.00614516	0.00160515	2.52422	1.33584
2877			Spermine	-4.12389774889767	24.6808	203.222	9.00373e-07	3.62419e-07	1.04592	3.86195e-05	2.91231e-05	2.48434	1.31287
2886					55.2258	90.9472	2.06272e-05	9.3093e-06	1.13941	1.77881e-05	1.64808e-05	2.21576	1.1478
2893			Diethyl sulfide	-7.70794471078753	55.3642	91.0569	2.89393e-05	1.38959e-05	1.14444	1.14892e-05	1.22246e-05	2.08258	1.05837
2895					25.879	194.927	0.000428475	0.0012531	1.14693	1.652e-05	1.5632e-05	0.341933	-1.54822
2898					28.2125	178.943	2.9188e-05	1.13562e-05	1.05283	1.624e-05	1.54477e-05	2.57022	1.36189
2902			2,4-Dichlorophenol	-2.47599265999182	31.2433	161.994	8.32937e-07	5.51214e-06	1.24753	0.000272635	0.000131496	0.15111	-2.72633
2909					42.6332	118.942	2.59957e-05	1.12298e-05	1.10993	1.61338e-05	1.53773e-05	2.31488	1.21094
2910			Phecetin	-17.3549186688244	28.1561	180.099	3.0675e-05	9.20148e-06	1.29772	0.00207586	0.000665998	3.3337	1.73713
2923					20.5364	247.942	9.18878e-06	3.87965e-06	1.16074	3.26409e-06	5.52455e-06	2.36846	1.24395
2924					31.2551	162.92	4.16507e-06	1.60307e-06	1.27753	0.00326285	0.00096068	2.59819	1.37751
2926					25.8797	196.923	3.79168e-05	0.000113695	1.16043	1.35775e-05	1.36865e-05	0.333496	-1.58426
2927					25.8797	196.931	6.51179e-06	1.95104e-05	1.1627	1.44487e-05	1.42564e-05	0.33376	-1.58312
2933					32.0686	159.016	0.000145819	2.4796e-05	1.01	0.000806037	0.000313005	5.88073	2.556
2936					27.9002	182.93	8.02746e-05	1.44043e-05	1.14308	0.00157614	0.000534789	5.57298	2.47845
2958					32.6875	157.012	2.45665e-05	1.12355e-05	1.21864	0.0213919	0.00456487	2.18651	1.12863
2959			Ne,Ne dimethyllysine	-4.09115890078048	29.3199	175.143	1.09968e-05	0.000419705	1.33436	1.65148e-05	1.56286e-05	0.0262012	-5.25423
2961					38.3876	133.926	1.22023e-05	2.96946e-06	1.00288	0.00292759	0.000878539	4.10926	2.03888
2964			3-(4-Hydroxyphenyl)pyruvate	-17.7382973279964	28.4146	181.046	5.39116e-06	1.78479e-06	1.12546	7.47933e-06	9.11373e-06	3.02061	1.59484
2965					25.8759	198.918	8.68376e-07	2.24512e-06	1.03913	3.62774e-05	2.78352e-05	0.386783	-1.3704
2968					22.1108	232.961	8.88145e-06	3.62145e-06	1.1415	3.73118e-06	5.90071e-06	2.45246	1.29423
2972					42.2737	121.966	1.06676e-05	2.55807e-06	1.161	0.0341855	0.00678182	4.1702	2.06012
2984			Uracil	-5.64110875646182	45.6904	113.034	2.4337e-05	1.13656e-05	1.18417	2.74216e-06	5.07817e-06	2.14128	1.09847
2995			Dibenzothiophene	-4.34241128975513	28.0157	185.041	1.28644e-05	4.05967e-06	1.25989	0.0197938	0.00427183	3.16883	1.66395
3010					36.2131	143.991	9.36278e-05	1.78835e-05	1.38107	0.00480412	0.00131549	5.23544	2.38831
3014					62.1526	84.0633	2.96863e-05	5.4657e-06	1.2227	0.00937184	0.00227202	5.43138	2.44132
3019			5,6-Dihydrouracil	-4.2514377572113	45.4884	115.05	1.65653e-05	5.13965e-06	1.09306	1.87366e-06	4.19259e-06	3.22304	1.68842
3031			N-Acetylisoniazid	-15.6498993576378	29.2344	180.074	1.38133e-05	4.6965e-06	1.08437	1.38518e-06	3.6561e-06	2.94118	1.5564
3043					30.2735	174.931	4.81552e-05	1.88695e-05	1.23737	0.00374198	0.0010733	2.55201	1.35164
3055					33.8661	156.965	1.41297e-05	3.9974e-06	1.13761	0.0282903	0.00577557	3.53471	1.82159
3056					54.7543	97.1007	6.26462e-05	2.75549e-05	1.15508	1.05188e-05	1.14996e-05	2.2735	1.18492
3067					24.0324	221.93	7.77195e-06	2.9735e-06	1.06543	0.0203225	0.00436935	2.61373	1.38611
3072					29.045	183.925	6.95948e-06	1.23406e-06	1.14576	0.0154046	0.00344818	5.63949	2.49556
3077					30.2462	176.928	3.53194e-05	1.2231e-05	1.2129	0.000940051	0.000354852	2.88769	1.52991
3086			4-Methylene-L-glutamate	-4.59403602068981	33.5124	160.06	7.49205e-05	1.13728e-05	1.10563	0.00056705	0.000235206	6.58769	2.71977
3088			Methylphosphote	23.7165764415024	55.3391	97.0072	2.66591e-05	1.3166e-05	1.29213	1.32001e-06	3.59428e-06	2.02484	1.01781
3095					34.9239	154.062	1.21965e-06	2.3196e-05	1.42881	0.000261098	0.000127271	0.0525802	-4.24934
3106			Protoanemonin	-4.1022746698195	55.6338	97.028	6.39242e-05	1.96481e-05	1.23736	0.0307025	0.00619024	3.25345	1.70197
3111					62.1274	87.0087	3.85576e-05	1.72047e-05	1.15867	1.4732e-05	1.44366e-05	2.24111	1.16421
3137			Zingerone	-13.7640255690993	27.8977	195.099	1.48297e-05	4.94837e-06	1.2279	0.00468527	0.00128878	2.99689	1.58347
3139					27.851	195.811	6.18267e-05	1.79121e-05	1.06552	2.18268e-06	4.52582e-06	3.45168	1.7873
3147			3,4-Methylenedioxymethamphetamine	-16.5903284548234	28.1497	194.114	5.1122e-05	1.54575e-05	1.27108	0.00430674	0.00120269	3.30725	1.72563
3149					39.9424	136.863	2.92663e-06	8.17807e-07	1.18775	1.42601e-06	3.69535e-06	3.57863	1.83941
3153			Cyclohexanone	-5.37862772402827	55.2407	99.0799	0.000417394	0.000179957	1.03237	0.000214117	0.000109192	2.31942	1.21376
3156					28.9585	189.159	3.96371e-08	1.00433e-05	1.39527	0.000827244	0.000319771	0.00394663	-7.98516
3160					28.4295	192.958	0.000125509	5.27283e-05	1.00196	7.22851e-05	4.66829e-05	2.38029	1.25114
3164					47.3599	116.001	3.69303e-05	1.36172e-05	1.0237	0.0335444	0.00667309	2.71203	1.43937
3169					27.8352	197.808	8.06753e-05	2.35398e-05	1.05196	0.00342537	0.000999443	3.42719	1.77702
3170					28.9632	190.162	3.76754e-09	6.77116e-07	1.03699	0.00806127	0.00200222	0.0055641	-7.48963
3179					28.4006	194.955	3.94962e-05	1.61525e-05	1.02868	2.80943e-05	2.29917e-05	2.44521	1.28996
3180					22.3349	247.98	1.24909e-06	5.35132e-07	1.05711	6.37018e-05	4.24304e-05	2.33417	1.22291
3184			Scytalone	-4.19962669899765	28.4146	195.064	6.34694e-06	2.06394e-06	1.21252	0.00370972	0.00106589	3.07515	1.62066
3189					35.1168	157.991	6.54059e-06	1.48117e-06	1.07602	0.0163539	0.00362838	4.41583	2.14268
3190					47.8493	115.964	4.49765e-05	2.12213e-05	1.08102	6.62022e-05	4.36585e-05	2.11941	1.08366
3194					27.8351	199.805	3.88659e-05	1.11835e-05	1.05514	0.00351055	0.00101956	3.47528	1.79713
3197					30.273	184.012	1.45465e-07	2.68441e-06	1.10444	0.0027853	0.00084343	0.054189	-4.20586
3200					62.3026	89.5062	2.25638e-05	8.62947e-06	1.2511	0.00777327	0.00194371	2.61474	1.38667
3210			Tungsten carbide	11.8893269079042	28.3576	196.961	8.49465e-06	1.2434e-06	1.22283	0.00431021	0.00120347	6.83179	2.77226
3212			Cyclohexanol	-4.63960655936674	55.2833	101.096	0.00126912	0.000618731	1.11834	1.897e-05	1.7272e-05	2.05117	1.03645
3214					36.6673	152.575	2.04872e-08	7.88434e-07	1.30987	2.70332e-05	2.23399e-05	0.0259847	-5.26619
3215			N1-Acetylspermidine	-4.21430991865894	29.7391	188.175	3.0811e-08	2.44778e-06	1.23425	0.000668675	0.000268999	0.0125873	-6.31188
3223			1,3,4,6-Tetrachloro-1,4-cyclohexadiene	-17.7208119297092	25.8669	216.897	2.49831e-06	7.21643e-05	1.07322	0.000259524	0.000126688	0.0346198	-4.85226
3225					56.1171	100.083	3.19534e-05	1.23182e-05	1.14263	1.66494e-06	3.93875e-06	2.59401	1.37518
3234					31.9719	176.009	4.15582e-06	1.1246e-05	1.09523	0.0228499	0.00482681	0.369538	-1.43621
3240					27.7458	203.067	2.73603e-07	2.30668e-06	1.32393	1.40831e-05	1.40202e-05	0.118614	-3.07566
3246					35.5109	158.961	8.9495e-05	3.7344e-05	1.20868	1.05731e-05	1.15386e-05	2.3965	1.26093
3248					55.3263	102.099	7.66571e-05	3.60098e-05	1.05782	6.24288e-05	4.17958e-05	2.12878	1.09003
3255					18.6312	303.882	1.05035e-05	4.68565e-06	1.03694	0.017332	0.00381316	2.24163	1.16455
3263			Pyridarone	-16.1190234912657	28.9632	196.073	1.4926e-06	5.25845e-07	1.05727	8.30692e-05	5.20105e-05	2.83848	1.50512
3266					33.0274	172.023	9.50158e-06	1.87651e-06	1.30065	0.000101864	6.10316e-05	5.06343	2.34011
3268			Fosfomycin	14.8807505786293	40.8875	139.018	3.71285e-05	1.24472e-05	1.01108	0.0306659	0.00618393	2.98288	1.57671
3273					55.2445	102.97	9.03495e-05	3.74432e-05	1.25113	4.78504e-07	2.40124e-06	2.41297	1.27081
3289					21.1338	270.974	5.23115e-06	2.287e-06	1.16422	3.18479e-06	5.4604e-06	2.28734	1.19367
3294					25.3119	226.918	1.1343e-06	3.95488e-07	1.21828	1.93558e-08	6.13133e-07	2.86809	1.52009
3308			trans-4-Hydroxystilbene	20.6336423192004	29.2261	197.1	5.86689e-06	6.65859e-05	1.41124	1.79985e-07	1.55814e-06	0.0881101	-3.50455
3309					28.4078	202.828	3.14665e-05	8.57506e-06	1.12024	1.11326e-07	1.27891e-06	3.66953	1.8756
3317					42.8162	134.895	6.04704e-06	2.37263e-06	1.00487	0.000127516	7.26046e-05	2.54867	1.34974
3322			Phenylpyruvate	16.5938945778129	35.0568	165.057	1.2821e-05	5.23298e-06	1.02404	3.72602e-05	2.83811e-05	2.45004	1.2928
3324					49.4725	117.004	7.99629e-05	3.1725e-05	1.1599	0.00510978	0.0013831	2.5205	1.33371
3333					36.3848	159.569	3.76754e-09	3.40999e-06	1.46138	0.000143484	7.96484e-05	0.00110485	-9.82193
3335					28.3903	204.825	4.36267e-05	1.16261e-05	1.13224	1.44782e-07	1.41582e-06	3.75248	1.90784
3341					32.1771	180.894	2.15569e-08	6.8488e-06	1.38415	0.00110612	0.000403786	0.00314754	-8.31156
3346					47.547	122.547	7.40931e-05	2.91141e-05	1.02604	3.29054e-06	5.54583e-06	2.54492	1.34762
3359					28.3591	206.822	2.06565e-05	5.83572e-06	1.10453	1.69788e-07	1.5165e-06	3.53966	1.82361
3370			Benzyl (2R,3S)-2-methyl-3-hydroxybutanoate	-15.378042481554	28.1563	209.114	2.75693e-05	8.53841e-06	1.24036	0.00122636	0.000438159	3.22885	1.69102
3380					54.6803	107.95	2.66125e-05	1.1915e-05	1.13475	5.09966e-06	7.08964e-06	2.23354	1.15933
3384			3-(Dimethylamino)propyl benzoate	-15.8882264217501	28.4146	208.13	7.11662e-06	1.8918e-06	1.22491	0.00355835	0.00103077	3.76182	1.91143
3395			Se-Methyl-L-selenocysteine	-5.56112857103118	32.7846	181.072	2.8061e-05	9.75327e-06	1.20071	1.48613e-06	3.75139e-06	2.87709	1.52461
3410					30.2794	196.864	6.1931e-05	1.24494e-05	1.20955	0.00432728	0.0012073	4.97461	2.31458
3415					24.4128	244.946	1.59092e-05	6.83035e-06	1.10115	0.000164498	8.85959e-05	2.32919	1.21983
3416					39.1112	152.978	5.73399e-06	1.2574e-06	1.29978	0.0143577	0.00324954	4.56019	2.18909
3424					43.8522	136.891	4.05654e-06	1.18017e-06	1.1818	0.00480436	0.00131555	3.43725	1.78125
3425			6-Methoxymellein	-13.6843058562623	28.7142	209.078	6.39916e-06	1.93925e-06	1.2025	0.00199476	0.000645225	3.29981	1.72238
3434					30.273	198.861	5.98952e-05	1.22456e-05	1.10926	0.00421075	0.00118107	4.89116	2.29018
3436					61.8036	97.5139	3.13926e-05	1.22893e-05	1.28823	8.98188e-08	1.18502e-06	2.55447	1.35303
3443					24.1563	249.924	7.9146e-06	3.45541e-06	1.08599	0.000109019	6.43087e-05	2.2905	1.19566
3445			THTC	-3.83928579162735	45.3954	133.031	8.33098e-06	3.32162e-05	1.14907	0.0033124	0.00097256	0.250811	-1.99533
3448					32.5332	186.038	5.03139e-06	1.21741e-05	1.04987	0.00819025	0.00202817	0.413285	-1.27479
3457			Benzo[b]fluorene	13.6057699499804	27.9541	217.104	7.30521e-05	2.3636e-05	1.19852	0.00580076	0.00153066	3.09072	1.62794
3458			Pentachloroethane	-5.31053037724349	30.251	200.858	1.91828e-05	3.54904e-06	1.18157	0.00488505	0.00133355	5.40505	2.43431
3459					61.7193	98.5116	0.000585667	0.000248922	1.22193	1.05335e-06	3.32522e-06	2.35281	1.23439
3461			5-Methylangelicin	-6.41289247098525	30.293	201.053	7.24059e-06	2.46471e-06	1.18501	0.0133771	0.00306541	2.9377	1.55469
3462					51.2345	118.966	3.00819e-05	9.12456e-06	1.0823	2.28428e-06	4.62825e-06	3.2968	1.72107
3466					32.2742	189.088	1.33238e-06	3.75559e-06	1.16005	0.0140267	0.00318754	0.354773	-1.49503
3469			2-C-Methyl-D-erythritol 4-phosphate	-4.24218568425182	28.1464	217.046	6.72264e-05	2.16271e-05	1.19648	2.88627e-07	1.90706e-06	3.10843	1.63619
3470					36.4851	167.581	9.86246e-09	6.30889e-06	1.48443	6.92821e-05	4.51689e-05	0.00156326	-9.32122
3472					31.0692	196.875	5.47326e-05	9.3889e-06	1.00475	0.00134749	0.000471811	5.8295	2.54337
3481					29.376	208.845	0.00016119	5.42387e-05	1.28375	0.00231463	0.000725297	2.97186	1.57137
3490					29.7528	206.893	9.01196e-05	2.25733e-05	1.18709	0.00452745	0.00125296	3.9923	1.99722
3501					29.2953	210.842	0.000212227	7.14378e-05	1.28196	0.00173259	0.000577089	2.97079	1.57085
3513			4-Nitro-6-oxohepta-2,4-dienedioate	-1.56146888510387	28.724	216.014	1.30033e-07	7.11817e-07	1.19684	0.00615343	0.00160692	0.182678	-2.45263
3515					34.3157	181.037	9.71063e-05	2.57611e-05	1.07174	0.00108799	0.000398552	3.76949	1.91437
3517					29.7456	208.89	5.82828e-05	1.41239e-05	1.19069	0.00496491	0.00135125	4.12653	2.04493
3522					36.3957	170.991	2.42333e-05	8.26789e-06	1.35165	0.0027656	0.000838536	2.93102	1.5514
3525					29.2632	212.839	0.000100221	3.38119e-05	1.27527	0.00245679	0.000761626	2.96406	1.56758
3526			7-Methyluric acid	-3.05474223284262	34.0262	183.051	1.31107e-05	5.27505e-06	1.08881	1.46481e-06	3.7314e-06	2.48542	1.31349
3527					29.5525	210.887	8.02874e-06	2.00201e-06	1.11155	0.00402152	0.00113788	4.01034	2.00373
3529			cis-Chlorobenzene dihydrodiol	-0.125533222725379	25.0495	248.899	5.39538e-07	1.11724e-07	1.3469	0.00176713	0.000586297	4.82921	2.27179
3536					25.291	246.938	6.41018e-07	1.42933e-07	1.28547	0.0111621	0.0026335	4.48473	2.16502
3544					35.4132	176.971	3.15119e-05	1.19225e-05	1.13323	9.95921e-06	1.10888e-05	2.64307	1.40221
3550					29.2055	214.836	1.99218e-05	6.81731e-06	1.27696	0.0012819	0.00045373	2.92224	1.54708
3559					37.8466	166.054	2.23622e-06	1.08063e-06	1.12039	8.64553e-05	5.3644e-05	2.06936	1.04918
3566					37.2511	169.037	2.8834e-06	1.14693e-06	1.1924	1.23889e-07	1.32712e-06	2.51403	1.33
3570			3-Chloro-4-(dichloromethyl)-5-hydroxy-2(5H)-furanone	-1.1840957267307	29.0721	216.922	0.000323617	0.000111107	1.18072	0.00574426	0.00151872	2.91267	1.54234
3572					28.9433	217.925	6.07639e-06	2.13884e-06	1.12938	0.00265689	0.000811673	2.84097	1.50638
3573					31.7009	198.975	0.000115699	4.04834e-05	1.29582	0.000813838	0.000315501	2.85795	1.51498
3578			Methylphenidate	-21.383479718036	26.9716	234.144	1.64666e-07	4.5422e-06	1.33139	0.000555524	0.000231318	0.0362524	-4.78578
3585					32.7818	193.071	3.24812e-05	8.95566e-06	1.00892	0.00572153	0.0015139	3.62689	1.85873
3586					45.6011	139.033	1.80702e-06	7.18942e-07	1.05412	2.12594e-05	1.87296e-05	2.51344	1.32966
3597					69.9345	90.9712	6.34955e-06	2.89562e-06	1.09071	5.74535e-05	3.92515e-05	2.19281	1.13278
3599					29.0965	218.919	0.000105628	3.40369e-05	1.20091	0.00419122	0.00117665	3.10334	1.63382
3600					31.6944	201.057	3.0393e-07	9.2894e-07	1.0867	0.00457644	0.0012641	0.327179	-1.61185
3603					42.513	149.96	3.23599e-05	1.23669e-05	1.14609	6.01699e-07	2.66559e-06	2.61665	1.38772
3618					40.5421	157.97	9.20467e-06	2.16435e-06	1.27463	0.00967801	0.00233406	4.25287	2.08844
3620					27.482	233.077	4.37362e-07	2.49012e-06	1.18756	4.18039e-05	3.09103e-05	0.175639	-2.50932
3626			2,5-Dichloro-4-oxohex-2-enedioate	-2.01193259740601	28.2443	226.95	0.00327824	0.000946838	1.21292	6.04637e-08	1.03906e-06	3.46231	1.79173
3630					24.8944	257.924	6.33266e-07	2.5574e-07	1.20271	3.39387e-06	5.63302e-06	2.47621	1.30814
3631					28.807	222.921	3.44467e-06	1.5224e-06	1.04123	0.0139066	0.00316504	2.26266	1.17802
3637					63.01	102.033	0.00037143	0.000169477	1.09326	4.33413e-05	3.17484e-05	2.19162	1.132
3640					54.971	116.971	1.99842e-05	8.78362e-06	1.1655	2.03886e-06	4.3757e-06	2.27516	1.18597
3644					28.2443	227.954	0.0001076	3.04278e-05	1.21762	4.30615e-08	9.05037e-07	3.53623	1.82221
3659					28.2443	228.955	3.74038e-05	1.0623e-05	1.21129	5.61051e-08	1.0103e-06	3.52103	1.816
3662			N-(3,4-Dichlorophenyl)-malomate	4.5048255683422	26.2055	247.057	4.22701e-08	8.17465e-07	1.16714	0.000195527	0.000101619	0.0517087	-4.27345
3663					29.9799	215.978	3.64886e-07	2.76539e-06	1.19612	0.000135271	7.60177e-05	0.131947	-2.92197
3667					30.8701	209.969	3.09826e-06	1.32628e-06	1.07239	0.00432473	0.00120672	2.33605	1.22407
3669					29.7547	217.93	2.03559e-06	7.86097e-06	1.04328	0.0458722	0.00877526	0.258949	-1.94926
3671					32.4358	200.054	8.73734e-06	1.76677e-05	1.01253	0.0123407	0.00286635	0.494537	-1.01585
3674					91.4843	71.0852	6.33498e-05	2.45125e-05	1.14934	1.93603e-07	1.61227e-06	2.58438	1.36982
3679					28.6869	226.872	1.40741e-05	5.25264e-06	1.09439	1.94829e-06	4.27689e-06	2.67943	1.42192
3682					36.0151	181.009	0.000136697	3.79293e-05	1.38672	0.00284238	0.000857536	3.60398	1.84959
3684					39.777	163.956	8.74127e-06	3.18892e-06	1.18239	0.00586031	0.00154345	2.74114	1.45478
3692					54.9252	118.967	1.12329e-05	4.58319e-06	1.28921	4.19452e-09	3.26222e-07	2.45088	1.2933
3695					44.4933	146.934	7.63399e-06	2.55643e-06	1.0132	4.37839e-06	6.4787e-06	2.98619	1.5783
3708					29.9688	218.874	1.94497e-05	6.12064e-06	1.28412	0.00490711	0.00133845	3.17773	1.668
3714					28.7203	228.869	1.39793e-05	5.22935e-06	1.10741	4.98341e-06	6.99319e-06	2.67324	1.41859
3719					45.4667	144.605	1.78469e-06	2.95022e-05	1.26545	2.88131e-05	2.34262e-05	0.0604936	-4.04707
3723			Fraxin	5.38294902863015	17.7238	371.099	7.84174e-05	3.77824e-05	1.01916	0.000241693	0.000119957	2.0755	1.05346
3725					55.3141	118.942	3.29894e-05	1.43273e-05	1.20721	2.70106e-06	5.04061e-06	2.30256	1.20324
3733					32.1441	205.053	3.2694e-07	3.09296e-06	1.35983	7.9325e-06	9.49889e-06	0.105705	-3.24189
3736					28.9274	227.983	1.42645e-07	9.78408e-07	1.15344	0.000150198	8.25607e-05	0.145793	-2.778
3742			Dopaquinone	12.1908855789021	33.6643	196.063	1.03273e-05	2.22547e-06	1.19773	1.31296e-05	1.33852e-05	4.6405	2.21428
3748					39.1318	168.928	2.37114e-06	5.21296e-07	1.09926	0.00797539	0.00198485	4.54856	2.18541
3750					29.9352	220.871	2.00671e-05	6.03605e-06	1.30448	0.00549903	0.00146698	3.32454	1.73315
3769					31.8976	207.997	1.77071e-08	4.38063e-07	1.25263	0.00524497	0.00141251	0.0404214	-4.62874
3773			11-Hydroxycanthin-6-one	12.4998472453959	28.0036	237.069	1.36403e-05	5.19768e-06	1.2402	1.45622e-06	3.72353e-06	2.62431	1.39194
3778			Ampicillin sodium	0.664937702680306	17.8575	372.099	2.22588e-05	9.54312e-06	1.01211	0.000155776	8.49442e-05	2.33244	1.22184
3780					35.3274	188.129	6.87645e-07	1.64655e-06	1.119	0.015351	0.00343794	0.417628	-1.25971
3785					40.8634	162.94	6.06375e-06	1.63665e-06	1.18357	1.06733e-07	1.25949e-06	3.70498	1.88947
3793					29.9352	222.868	4.93368e-06	1.52613e-06	1.23553	0.00888528	0.00217256	3.23281	1.69279
3794			Phenylacetaldehyde	-4.11652634783922	55.1084	121.064	0.000234109	0.000114995	1.00357	0.000634906	0.000257887	2.03582	1.02561
3802					55.2852	120.98	6.40289e-05	2.59718e-05	1.23708	4.62691e-07	2.3627e-06	2.46532	1.30178
3808			4,4'-Biphenyldithiol	-18.9389127264533	30.5967	219.026	1.61093e-07	1.117e-06	1.14562	3.70734e-05	2.8278e-05	0.144219	-2.79367
3813			4-Heptyloxybenzoic acid	-14.3926830685165	28.2884	237.145	1.52235e-05	5.17526e-06	1.16447	1.77265e-06	4.07313e-06	2.94159	1.5566
3825					61.9119	108.536	4.11509e-05	1.53246e-05	1.25369	2.10572e-07	1.67421e-06	2.68528	1.42507
3830			3,4-Dimethyl-5-pentyl-2-furanpropanoic acid	-14.6484972011817	28.1537	239.161	3.40851e-05	1.21209e-05	1.10716	2.12908e-06	4.47108e-06	2.81209	1.49164
3836			1-(2,4,5-Trimethoxyphenyl)-1,2-propanedione	-14.9267884152016	28.2443	239.088	1.61977e-05	5.45738e-06	1.06216	1.89835e-05	1.72809e-05	2.96804	1.56951
3842					31.6122	213.986	1.86256e-07	1.6208e-06	1.20146	7.52897e-06	9.15658e-06	0.114916	-3.12135
3863			Benzo[b]phtho[2,1-d]thiophene	-8.19047666251476	28.9359	235.056	1.78542e-06	6.79299e-06	1.24401	9.7757e-05	5.91125e-05	0.262833	-1.92778
3882			N-Acetyl-L-glutamate 5-semialdehyde	-2.43738047536334	39.2243	174.076	7.38387e-06	3.92776e-05	1.06865	3.04811e-05	2.44454e-05	0.187992	-2.41126
3885			Aminopyrine	-22.2003553387733	29.4351	232.139	2.14562e-08	2.32286e-05	1.40156	0.00611772	0.00159925	0.000923699	-10.0803
3890					61.8881	110.521	1.60628e-05	7.40316e-06	1.09816	7.99876e-05	5.04979e-05	2.16972	1.11751
3893			Bentazone	12.2648582022413	28.4162	241.067	7.80858e-06	2.20999e-06	1.08203	1.24073e-07	1.32778e-06	3.53331	1.82102
3894					54.3882	125.961	3.48656e-05	1.51424e-05	1.17275	1.70316e-06	3.98734e-06	2.30251	1.20321
3895			Furfural diethyl acetal	-19.5419863335567	40.0662	171.098	0.00011628	2.68932e-05	1.2016	0.0252821	0.00525347	4.32376	2.11229
3900					28.1574	243.94	1.0153e-05	2.67741e-06	1.17611	3.51922e-07	2.06877e-06	3.79211	1.923
3903					46.7739	146.961	0.000171627	7.17421e-05	1.00156	0.000159624	8.65665e-05	2.39228	1.25838
3904					46.4408	148.044	1.98254e-05	5.01359e-05	1.07155	0.0352956	0.00697271	0.395433	-1.33849
3907					26.3809	261.072	6.51356e-09	3.453e-07	1.16597	0.00242745	0.000754162	0.0188635	-5.72826
3910					32.8114	210.07	6.99874e-07	4.7314e-06	1.00004	0.000250573	0.000123337	0.147921	-2.7571
3913			N-Acetylgalactosamite	8.83234851693437	29.1998	236.079	2.92785e-07	3.85351e-06	1.05161	0.0434118	0.0083603	0.0759787	-3.71826
3918			Ethephon	0.670460873869896	47.5944	144.982	8.33316e-05	1.26498e-05	1.23198	0.040365	0.00783907	6.58756	2.71974
3920					32.8839	210.007	7.06422e-06	1.8621e-06	1.18054	0.00201596	0.000650675	3.79369	1.9236
3924					45.7775	150.948	1.66168e-05	4.52137e-06	1.07994	0.0256731	0.00532204	3.67516	1.87781
3925					42.6694	161.969	5.81764e-05	1.90969e-05	1.1866	0.0274107	0.00562446	3.04638	1.6071
3934					28.02	247.093	2.38483e-07	1.25925e-06	1.07502	0.00177323	0.000587916	0.189384	-2.40061
3936					29.7547	232.889	9.61403e-05	3.33816e-05	1.27099	0.00258909	0.00079488	2.88004	1.52609
3941					27.5243	251.968	1.23108e-08	2.17996e-07	1.02567	0.00707217	0.00179939	0.0564728	-4.1463
3944			2,4-Dichloro-3-oxoadipate	-8.29134713153969	30.2939	228.965	7.93053e-06	2.12987e-06	1.15657	0.00202063	0.000651878	3.72348	1.89665
3958					37.5536	185.062	2.16866e-06	8.93204e-07	1.05554	5.0418e-05	3.55438e-05	2.42795	1.27974
3959			Formyl phosphate	22.6730708381158	54.7417	126.982	1.75765e-05	7.58985e-06	1.06995	9.45613e-05	5.75945e-05	2.31579	1.21151
3968					46.4446	150.039	7.22283e-07	2.00702e-06	1.08161	0.0287361	0.00585157	0.359879	-1.47442
3969			1-Aminomethylphosphonic acid	15.1892349235185	62.2478	112.017	4.30568e-05	1.98138e-05	1.16334	5.93521e-06	7.78981e-06	2.17307	1.11974
3983					63.0097	111.039	0.000541908	0.000225146	1.18198	2.67181e-06	5.01352e-06	2.40691	1.26718
3985					29.808	234.886	9.27471e-05	3.11525e-05	1.32254	0.00217152	0.000690093	2.97719	1.57395
3990			4-Bromophenylacetate	-17.4087194807261	32.7446	214.033	2.17627e-07	1.8315e-06	1.20206	3.62423e-06	5.81817e-06	0.118824	-3.0731
3994					36.8849	190.143	1.42992e-05	0.000183546	1.25305	0.00020063	0.000103726	0.0779051	-3.68214
3998					36.0453	194.649	3.76754e-09	1.52928e-06	1.29266	0.00126503	0.000449024	0.0024636	-8.66502
4006					30.0478	233.988	9.19555e-08	6.40137e-07	1.14848	0.000612008	0.000250229	0.14365	-2.79937
4008					33.3137	211.08	1.03452e-05	2.24171e-06	1.21503	0.00454679	0.00125734	4.61489	2.2063
4011			Hafnium	23.3341957375262	38.8692	180.958	6.59272e-06	2.223e-06	1.0721	0.000430375	0.000188712	2.96569	1.56837
4019					32.5944	216.135	6.52708e-07	3.10819e-06	1.12363	0.0135385	0.00309591	0.209996	-2.25157
4023					29.7661	236.883	3.00626e-05	1.01605e-05	1.31185	0.00193721	0.000630608	2.95878	1.565
4028					40.8297	172.976	0.000249754	9.85962e-05	1.12773	1.54079e-06	3.80306e-06	2.5331	1.3409
4030					54.7593	128.979	1.27231e-05	4.23471e-06	1.23738	0.00901997	0.00220027	3.00448	1.58711
4031					37.5568	188.112	6.20083e-07	1.36057e-06	1.08523	0.0106646	0.00253372	0.455754	-1.13367
4035					32.2737	219.098	7.47515e-07	8.10874e-06	1.16501	0.0115826	0.00271727	0.0921863	-3.4393
4040					33.8618	209.004	0.000129719	4.20371e-05	1.38977	0.00284441	0.000858038	3.08581	1.62565
4043					42.1579	167.971	1.46213e-05	5.23741e-06	1.09532	2.01938e-06	4.35456e-06	2.79169	1.48114
4054					27.544	258.038	3.76754e-09	3.14526e-07	1.09136	5.2602e-05	3.66934e-05	0.0119785	-6.38341
4062					28.6694	248.881	3.76754e-09	1.5061e-06	1.46527	1.87324e-05	1.71152e-05	0.00250152	-8.64298
4067					27.4724	260.088	1.12981e-08	1.17774e-06	1.47456	3.00291e-06	5.30678e-06	0.009593	-6.7038
4072					33.2625	215.02	3.78328e-05	0.000216711	1.04599	3.88893e-05	2.92773e-05	0.174577	-2.51807
4089			Paramethadione	-3.82622039067331	45.4562	158.081	5.59179e-05	1.16969e-05	1.02214	0.0428802	0.00827	4.78056	2.25718
4092					39.2972	182.988	6.07213e-06	1.53926e-06	1.12805	0.00760423	0.00190899	3.94483	1.97996
4093			4-Methylene-L-glutamine	-3.25006973526876	45.2462	159.076	2.62941e-05	9.72604e-06	1.00941	2.24801e-05	1.95005e-05	2.70347	1.43481
4102					56.8248	127.001	0.000214432	6.83825e-05	1.24478	0.00190678	0.000622803	3.13578	1.64882
4109					63.4273	113.963	0.000555455	0.000276525	1.01408	0.000143753	7.97659e-05	2.0087	1.00626
4115					29.0788	248.869	3.76754e-09	1.4609e-06	1.46798	1.04341e-05	1.14384e-05	0.00257892	-8.59901
4120					59.8645	121.039	2.52598e-05	1.12712e-05	1.01533	3.33896e-05	2.61838e-05	2.2411	1.16421
4123					28.9135	250.917	1.71456e-05	6.66109e-06	1.12331	3.01592e-06	5.31808e-06	2.57399	1.36401
4137			1,2,3-Trihydroxybenzene	-4.19593365001659	57.3143	127.038	7.43162e-05	3.02478e-05	1.10238	2.17385e-06	4.51689e-06	2.45691	1.29684
4138			Glyphosate	-11.515028191904	43.3364	168.064	2.78493e-07	2.12888e-06	1.25138	2.87508e-05	2.33887e-05	0.130817	-2.93438
4144					60.725	120.08	1.62896e-05	5.86889e-06	1.12003	0.00372985	0.00107052	2.77558	1.47279
4152			Fasoracetam	-4.62547412006474	37.0284	197.128	5.97765e-06	2.17409e-06	1.05194	8.27387e-07	3.03317e-06	2.7495	1.45917
4154					31.4516	232.093	3.57223e-07	2.19614e-06	1.33221	0.00138043	0.000480769	0.162659	-2.62007
4156					30.0545	242.917	3.9666e-05	1.45817e-05	1.122	0.00550635	0.00146854	2.72025	1.44374
4157					47.1201	154.99	0.000199479	8.73891e-05	1.16228	3.58681e-06	5.78892e-06	2.28266	1.19071
4165					36.5707	200.093	2.89716e-07	8.44138e-07	1.10392	0.0222104	0.00471257	0.343209	-1.54284
4169			2-Bromoacetaldehyde	21.0191233409357	60.0611	121.944	2.00192e-05	9.41176e-06	1.06193	7.83642e-06	9.41835e-06	2.12704	1.08885
4174					28.3268	258.898	2.20825e-07	6.20705e-06	1.30366	0.0160816	0.00357683	0.0355764	-4.81294
4176			S-Acetyldihydrolipoamide	4.53258252478804	29.3334	250.094	1.50881e-08	4.69011e-07	1.063	0.00895905	0.00218775	0.0321701	-4.95814
4187			Fenothiocarb	0.679973181950086	28.947	254.121	3.76754e-09	4.78783e-06	1.45109	0.00103289	0.000382568	0.000786899	-10.3115
4193					31.7236	232.13	4.25353e-07	3.13493e-06	1.33033	0.00276796	0.000839123	0.135682	-2.8817
4214					40.9648	180.621	9.83864e-09	6.09664e-06	1.09266	0.040122	0.00779713	0.00161378	-9.27534
4216					30.0956	245.914	1.79136e-07	1.00721e-06	1.07434	0.00891162	0.00217799	0.177854	-2.49123
4222					28.1043	263.947	4.36758e-08	4.11208e-07	1.15523	0.00212338	0.000678024	0.106213	-3.23496
4226					54.6403	135.945	4.40288e-05	1.93357e-05	1.16837	5.54895e-06	7.46573e-06	2.27707	1.18718
4227					56.9012	130.602	8.16688e-08	5.47094e-06	1.09322	0.000285289	0.000136263	0.0149278	-6.06586
4231					33.3475	223.02	0.000443066	0.000148988	1.37802	0.00143977	0.000496938	2.97383	1.57232
4238					27.0959	275.088	1.41313e-07	1.01995e-06	1.36438	0.000758929	0.000297759	0.138549	-2.85153
4239			Nifuradene	-10.9690566674621	33.1268	225.059	1.71584e-05	7.08154e-06	1.16395	1.96298e-06	4.29312e-06	2.42297	1.27678
4243					28.6108	260.787	4.62849e-05	1.32461e-05	1.13945	1.19052e-07	1.30935e-06	3.49423	1.80497
4247			Maculosin	24.1426957808263	28.5817	261.13	2.11443e-05	6.94105e-06	1.24164	0.00347915	0.00101217	3.04627	1.60704
4251					34.8935	214.018	7.52984e-08	4.62204e-07	1.12574	0.00305278	0.000909578	0.162912	-2.61784
4252					52.6135	141.958	0.000501659	0.000236559	1.11152	2.36995e-05	2.02553e-05	2.12065	1.08451
4258			2-Phosphoglycolate	23.6062366521405	47.7269	156.993	2.31749e-05	9.92944e-06	1.02995	1.3369e-05	1.35465e-05	2.33395	1.22278
4259			L-Serine O-sulfate	7.90476755044684	40.2834	186.008	4.14114e-06	1.48274e-06	1.26946	9.86882e-07	3.24809e-06	2.7929	1.48176
4262			gamma-Undecalactone	-3.31890139526659	40.4854	185.153	2.90491e-05	9.86927e-06	1.10732	3.17383e-07	1.98523e-06	2.94339	1.55748
4266					42.0129	178.943	1.5047e-05	4.88921e-06	1.09765	5.59819e-06	7.50794e-06	3.07759	1.6218
4269			3,5-Dichloro-2-methylmucote	18.379349177678	33.5651	224.023	2.77045e-05	9.3069e-06	1.37681	0.00186151	0.000611095	2.97677	1.57375
4272			Ticlopidine	19.57478566881	28.6492	262.784	7.67557e-05	2.11318e-05	1.15668	9.14087e-08	1.19111e-06	3.63223	1.86086
4276			1,2,3,5-Tetrachloro-4-methoxybenzene	17.4564160858839	30.769	244.915	2.38326e-05	7.49607e-06	1.30274	0.00424791	0.00118946	3.17935	1.66873
4282			Chloranocryl	-13.6898800428388	32.9482	229.08	3.76754e-09	3.84627e-07	1.04466	0.00749973	0.00188739	0.00979532	-6.67369
4286			Ephedrine	-16.3498792057365	45.4599	166.12	6.00823e-05	9.86285e-06	1.00493	0.0184455	0.00402074	6.09178	2.60686
4287					39.7509	190.028	5.72028e-06	1.8898e-06	1.05312	2.48969e-06	4.83795e-06	3.02692	1.59785
4292					25.5585	295.869	1.19652e-06	1.75583e-07	1.34689	0.000619534	0.000252757	6.81453	2.76861
4293					37.2364	203.103	4.14025e-06	9.36885e-06	1.11922	0.00767936	0.00192445	0.441917	-1.17815
4294			(-)-Limonene	-3.53784893635545	55.1521	137.132	0.000371429	0.000185	1.03558	7.53127e-05	4.81983e-05	2.00773	1.00556
4302					30.4367	248.837	1.00263e-05	2.31923e-06	1.14437	0.00955579	0.00230929	4.32314	2.11208
4304					28.6108	264.781	4.92519e-05	1.38631e-05	1.12947	1.00445e-07	1.23113e-06	3.55274	1.82893
4310			Aethusin	19.2675770031938	44.3344	171.12	6.13059e-05	1.69221e-05	1.15929	0.0194777	0.0042133	3.62283	1.85712
4330			THTC	-3.76739068886657	57.2761	133.031	4.64726e-06	2.1865e-05	1.18642	0.000231112	0.000115871	0.212543	-2.23417
4333					25.3364	300.861	7.1713e-07	1.77444e-07	1.25036	1.83355e-10	5.28741e-08	4.04145	2.01487
4334			D-Xylote	3.87899798062501	45.6365	167.056	3.46164e-05	9.15792e-06	1.0516	0.0451919	0.00866108	3.77994	1.91836
4346			S-(4-Bromophenyl)-mercaptopyruvate	12.3898105720708	27.7799	274.941	3.281e-05	1.62881e-05	1.25984	0.00228103	0.000717121	2.01435	1.01032
4350					29.7604	256.933	0.000151961	6.57624e-05	1.04455	4.70989e-05	3.3767e-05	2.31076	1.20837
4353					45.1305	169.594	1.55921e-07	2.88119e-06	1.35284	4.3799e-05	3.19949e-05	0.0541169	-4.20778
4377					36.8849	208.652	3.76754e-09	2.46916e-06	1.06018	0.000854991	0.00032853	0.00152584	-9.35618
4379					88.4946	87.0087	3.61065e-05	1.51811e-05	1.19205	2.48599e-06	4.83426e-06	2.37839	1.24998
4382			Levetiracetam	-3.87534968021099	45.0276	171.112	8.21783e-05	8.12471e-06	1.25142	0.00922079	0.00224133	10.1146	3.33837
4387			Iodine	24.7641527503523	30.28	254.822	0.00011573	2.22443e-05	1.17476	0.00554626	0.001477	5.20269	2.37926
4397			Fenpiclonil	-0.228839857605922	32.7446	236.077	1.02916e-07	1.3476e-06	1.25114	1.89678e-06	4.21904e-06	0.0763697	-3.71086
4398			Zinnimidine	22.9614286015164	29.4907	262.15	2.6166e-07	4.55152e-06	1.25141	0.000159143	8.63646e-05	0.0574884	-4.12059
4400					33.329	232.066	1.40518e-07	1.41887e-06	1.28399	0.000283636	0.000135635	0.0990346	-3.33592
4407			2,4-DP	-6.76099702629054	33.0994	234.055	5.09329e-08	9.87465e-07	1.20552	0.00194026	0.000631388	0.0515794	-4.27706
4411					63.2741	122.547	0.000164276	6.63581e-05	1.20918	0.0157281	0.00350979	2.47559	1.30778
4421					40.6832	190.987	5.97724e-05	2.38427e-05	1.20686	1.54649e-06	3.80832e-06	2.50694	1.32593
4424					30.28	256.819	0.000151013	2.92252e-05	1.19101	0.00525149	0.00141392	5.1672	2.36938
4429			Adenine	-3.53230622452539	57.2664	136.061	4.66707e-05	2.19091e-05	1.01724	5.20044e-05	3.63812e-05	2.1302	1.09099
4430					29.2153	266.803	0.000414859	0.000135448	1.27678	0.00216392	0.000688195	3.06286	1.61488
4440			Pentachlorophenol	-10.6542972252021	29.5018	264.851	1.82754e-05	4.82276e-06	1.16937	0.00692223	0.0017684	3.7894	1.92197
4447			Asparaginyl-Threonine	-3.37737687873937	33.4191	234.108	1.12819e-06	3.91936e-06	1.17586	0.00198237	0.000642093	0.287852	-1.7966
4451			2-Chloromaleylacetate	8.41841019438023	40.5903	192.991	3.88996e-06	1.10999e-06	1.10046	8.43933e-07	3.05772e-06	3.50451	1.80921
4453			Hexachloro-1,3-butadiene	-14.5830776404559	30.2806	258.817	7.23967e-05	1.36395e-05	1.18413	0.00516544	0.00139525	5.30788	2.40814
4455			Cycloheptanecarboxylic acid	-3.67861389986536	54.7779	143.106	9.89363e-05	4.32201e-05	1.11431	1.05158e-05	1.14974e-05	2.28913	1.1948
4458					45.9541	170.602	9.1313e-09	2.64864e-06	1.41276	0.000561571	0.000233362	0.00344755	-8.18021
4467					30.0962	260.814	1.43178e-05	2.473e-06	1.18681	0.00629084	0.00163631	5.78965	2.53348
4468			Deamino-alpha-keto-demethylphosphinothricin	10.814239981007	47.0084	167.012	0.000145023	5.33198e-05	1.16151	0.0234973	0.00494141	2.71988	1.44354
4469					32.5821	241.092	1.94064e-06	1.53614e-05	1.22337	0.000555891	0.000231442	0.126333	-2.9847
4470					37.4097	210.044	3.30884e-06	1.1872e-06	1.04763	1.99687e-06	4.33007e-06	2.78708	1.47876
4471					29.2531	268.801	0.000665726	0.000215796	1.28375	0.00228906	0.000719078	3.08498	1.62526
4476					28.4499	276.87	7.91269e-06	2.52642e-06	1.0705	0.0210291	0.00449888	3.13198	1.64708
4481					29.5418	266.848	1.84403e-05	4.40373e-06	1.15933	0.00834689	0.0020605	4.18742	2.06606
4486			2-Iodo-6-methoxyphenol	-19.4010711911277	31.6828	249.022	2.17294e-05	4.96534e-06	1.05993	1.13018e-06	3.40687e-06	4.37622	2.12968
4487					60.7164	129.976	1.06381e-05	4.61582e-06	1.09875	0.0308893	0.00622237	2.30471	1.20459
4489					30.4796	258.931	8.69056e-05	2.84052e-05	1.3174	0.00183505	0.000604196	3.0595	1.6133
4490					32.0646	246.146	5.18052e-07	1.97473e-06	1.20518	0.0118451	0.00276923	0.262341	-1.93049
4493					38.7212	203.974	2.56649e-06	1.02581e-06	1.14652	0.000297423	0.000140829	2.50192	1.32304
4498					54.9243	143.959	2.16015e-05	9.16571e-06	1.20818	1.371e-06	3.64297e-06	2.35678	1.23681
4502					29.2153	270.798	0.00042395	0.000137052	1.28544	0.00220875	0.000699346	3.09336	1.62918
4508			Stearidonic acid	-13.7718061294849	28.5828	277.212	1.82242e-06	6.76854e-07	1.10726	5.25662e-06	7.21935e-06	2.69249	1.42894
4512					38.7123	204.97	4.75934e-06	1.60959e-06	1.18003	0.0431022	0.00830775	2.95687	1.56407
4513			gamma-L-Glutamyl-D-alanine	-5.19960779558989	36.2166	219.096	4.99227e-06	2.41736e-05	1.14804	0.000688469	0.000275431	0.206517	-2.27566
4514					59.1991	134.047	4.65976e-06	2.01169e-06	1.0846	1.31899e-05	1.3426e-05	2.31634	1.21185
4526					42.3989	187.623	3.76754e-09	4.13496e-06	1.46797	0.000105628	6.27599e-05	0.000911144	-10.1
4529			2,2-Bis(bromomethyl)propane-1,3-diol	-17.7012690822568	30.501	260.928	1.28805e-05	3.76129e-06	1.36611	0.00129713	0.000457954	3.4245	1.77589
4533			2-Aminoethylarsote	-15.5225914235821	46.8595	169.977	8.2694e-05	3.47339e-05	1.11622	8.28223e-06	9.78716e-06	2.38078	1.25144
4538					29.2343	272.795	0.000132026	4.23863e-05	1.28305	0.00275804	0.00083666	3.11482	1.63915
4542					47.2879	168.96	1.67238e-06	5.24541e-07	1.25946	0.000849402	0.000326774	3.18828	1.67278
4545					28.8871	276.76	2.31856e-05	6.54911e-06	1.16028	0.00723578	0.00183311	3.54027	1.82386
4546					30.3046	263.907	3.59647e-07	1.24308e-06	1.04886	0.000607456	0.000248695	0.28932	-1.78926
4550					29.1369	274.961	2.27888e-05	8.31982e-06	1.13948	6.03369e-06	7.86991e-06	2.7391	1.4537
4558			Dimethemid	15.3783596499367	29.2048	274.792	2.01764e-05	6.39693e-06	1.29387	0.00161613	0.000545746	3.15408	1.65722
4565					27.8292	288.917	4.25476e-05	1.29243e-05	1.23048	2.13871e-05	1.88081e-05	3.29208	1.719
4577			C20913	-4.57733074536042	34.3025	235.091	3.6053e-07	9.05688e-06	1.30467	6.27026e-06	8.07167e-06	0.0398073	-4.65082
4593			Tolmetin	-14.2265413886793	31.3565	258.109	2.55858e-06	9.69654e-06	1.23075	4.59896e-06	6.6629e-06	0.263865	-1.92213
4596					37.8322	214.048	5.5891e-08	1.11421e-06	1.11902	0.000138626	7.75111e-05	0.0501619	-4.31726
4601					18.1733	446.118	2.8599e-05	1.29434e-05	1.02148	0.000297864	0.000140994	2.20954	1.14375
4604					46.4686	174.619	3.76754e-09	2.37379e-06	1.40318	0.000258862	0.000126442	0.00158714	-9.29935
4607					45.4694	178.599	2.14341e-08	1.33317e-06	1.15647	0.00142244	0.000492207	0.0160775	-5.95882
4614					54.2204	149.94	4.18095e-05	1.61406e-05	1.17584	0.00270374	0.000823238	2.59033	1.37314
4621			Acetyl citrate	-10.8355115416689	35.2278	231.135	1.04355e-06	6.45223e-06	1.30723	8.58094e-06	1.00274e-05	0.161736	-2.62829
4625					37.8787	215.103	1.33046e-07	1.17991e-06	1.04812	0.0143632	0.00325056	0.11276	-3.14867
4626			Morphinone	14.8572870979729	28.691	284.132	3.76754e-09	8.17503e-07	1.3954	0.000270263	0.000130635	0.0046086	-7.76146
4627					41.8902	194.624	1.07084e-08	1.18359e-05	1.44471	6.61294e-05	4.36231e-05	0.000904738	-10.1102
4633					68.6393	118.966	2.0162e-05	6.46154e-06	1.07164	2.08874e-06	4.42894e-06	3.12031	1.64169
4636					32.2762	253.093	3.76115e-05	1.31073e-05	1.04567	0.0196818	0.00425111	2.8695	1.5208
4640			GW 9662	10.2630801484701	29.4913	277.04	3.76754e-09	1.51528e-06	1.45461	1.4786e-05	1.44707e-05	0.00248637	-8.65174
4641					25.9568	314.864	1.02075e-05	7.30459e-05	1.0486	0.00462439	0.001275	0.13974	-2.83918
4661					60.4099	136.034	2.02407e-06	7.08008e-07	1.12211	0.0039175	0.00111381	2.85882	1.51542
4669			Imipramine hydrochloride	10.1575176872834	26.0448	315.864	1.37809e-06	1.01988e-05	1.06394	0.0044172	0.00122787	0.135123	-2.88765
4674					28.9213	284.831	1.01691e-05	3.73198e-06	1.13981	5.01815e-07	2.45569e-06	2.72487	1.44619
4677					60.6128	136.028	1.96811e-06	6.79495e-07	1.13611	0.00357973	0.00103577	2.89644	1.53428
4679					29.8038	276.832	3.78854e-05	1.11549e-05	1.29411	0.00550987	0.00146928	3.39631	1.76397
4695					25.1518	328.886	4.31942e-07	1.02644e-07	1.24124	0.00347773	0.00101183	4.20818	2.0732
4698			Otonecine	-3.99792871294735	44.4704	186.112	2.46773e-05	6.6358e-06	1.1933	1.04971e-08	4.64331e-07	3.71882	1.89484
4702			Olprinone hydrochloride	-1.65413716112616	28.8483	287.069	7.59124e-07	5.17553e-06	1.38965	1.22027e-08	4.97175e-07	0.146676	-2.7693
4705			Physostigmine	-19.2595949426623	30.0211	276.165	1.72326e-08	6.99911e-06	1.44834	0.00109242	0.000399833	0.00246211	-8.66589
4706					52.4849	157.973	2.50801e-05	1.13004e-05	1.15542	4.12811e-06	6.26223e-06	2.21939	1.15016
4709					28.9186	286.828	1.38826e-05	5.19774e-06	1.13211	1.15408e-06	3.43107e-06	2.6709	1.41733
4714					29.7935	278.829	4.90004e-05	1.42202e-05	1.32431	0.00441999	0.00122851	3.44583	1.78485
4724			Diethyl sulfide	-7.64883048460279	91.4244	91.0569	0.000117331	4.27324e-05	1.12251	1.19121e-05	1.25334e-05	2.74571	1.45718
4731					28.2544	294.937	0.00028195	7.57721e-05	1.20502	0.00106843	0.000392904	3.72103	1.8957
4735			2,4-Dichloro-cis,cis-mucote	-17.4093621692839	39.7488	209.989	1.4955e-06	4.1094e-07	1.25909	0.00204292	0.000657595	3.63922	1.86363
4739					36.4728	229.094	1.68002e-08	1.69263e-06	1.35606	0.000567919	0.000235498	0.00992553	-6.65464
4745					29.7833	280.826	2.29416e-05	6.47367e-06	1.31381	0.00581563	0.00153379	3.54384	1.82531
4754					28.2149	296.942	3.93339e-06	9.03778e-07	1.12389	0.00106806	0.000392795	4.35216	2.12173
4755					29.5161	283.965	1.93822e-07	9.70806e-07	1.1433	0.000355035	0.000161644	0.199651	-2.32445
4756					35.511	236.065	1.59295e-07	1.91783e-06	1.28141	5.9588e-05	4.03556e-05	0.0830604	-3.58969
4766					54.6438	153.955	3.16249e-05	1.31121e-05	1.18946	1.09221e-06	3.36746e-06	2.41189	1.27016
4770					30.632	274.995	8.15338e-06	3.0034e-06	1.04426	2.75172e-06	5.08682e-06	2.71472	1.4408
4778					34.1957	247.04	4.93288e-06	1.42917e-06	1.03881	0.0139703	0.00317698	3.45157	1.78725
4781			Calcium L-aspartate	3.41038942726292	49.1385	171.992	8.36398e-05	3.50641e-05	1.123	4.5239e-06	6.59972e-06	2.38534	1.2542
4785					36.1377	234.134	5.88151e-08	7.88074e-07	1.19507	0.00166894	0.000560055	0.0746314	-3.74407
4793			4-Guanidinobutamide	-13.4047170009357	58.3988	145.106	5.03547e-06	1.97859e-06	1.03932	2.50599e-05	2.10932e-05	2.54498	1.34765
4794					28.7524	294.814	8.47641e-05	5.3921e-06	1.50082	0.000780919	0.000304911	15.7201	3.97453
4796					31.9992	265.047	1.19254e-06	5.97137e-06	1.06079	0.0134273	0.00307489	0.19971	-2.32402
4818					33.9535	250.931	8.4665e-06	1.75442e-06	1.32458	0.0026615	0.000812809	4.82581	2.27077
4826					31.8179	268.041	3.12326e-06	8.5872e-07	1.24836	0.00149111	0.000511199	3.63712	1.8628
4835			Cyprocozole	-9.09730959943593	29.3924	290.766	0.000120203	3.72426e-05	1.34372	0.00402249	0.0011381	3.22757	1.69045
4842					32.0671	266.962	7.87116e-05	2.56744e-05	1.36746	0.00272575	0.000828684	3.06576	1.61624
4843					25.8949	330.841	3.31564e-05	0.000112109	1.18151	4.06566e-05	3.02745e-05	0.295751	-1.75755
4852			Tos-Lys-CH2Cl	4.07801402826436	25.8803	331.84	5.94894e-07	2.36344e-06	1.23048	1.47397e-05	1.44414e-05	0.251707	-1.99019
4860			L-Methionine	-3.34422946509371	57.3015	150.058	1.37078e-05	8.33221e-05	1.1953	0.000124404	7.122e-05	0.164516	-2.6037
4868					31.4085	274.094	1.7419e-08	6.54185e-07	1.34005	0.000133628	7.53019e-05	0.0266271	-5.23096
4872					30.6989	280.836	2.97096e-07	2.83433e-06	1.11771	0.00212845	0.0006793	0.10482	-3.25401
4873					25.9039	332.837	4.49846e-06	1.49316e-05	1.16165	4.0243e-05	3.00431e-05	0.301271	-1.73086
4874					32.1816	267.952	1.58446e-08	1.63299e-06	1.16172	0.0109512	0.0025913	0.00970284	-6.68738
4876			Fenfluramine	-11.3568357393915	37.1749	232.128	1.1711e-06	7.49664e-06	1.23893	0.00570569	0.00151054	0.156217	-2.67838
4888			Yellow AB	19.7823430249853	34.8636	248.123	1.94846e-06	5.60293e-06	1.07089	0.00887545	0.00217053	0.347758	-1.52384
4893					29.1705	296.811	1.95204e-05	4.85402e-06	1.15669	0.00137091	0.000478191	4.02149	2.00773
4894					29.7833	290.848	0.000160974	5.02485e-05	1.31497	0.00306804	0.000913332	3.20355	1.67967
4899					25.9099	334.834	7.91656e-07	3.33773e-06	1.17008	0.000206538	0.000106139	0.237184	-2.07592
4905					37.3952	232.119	5.4337e-08	6.71415e-07	1.20627	0.00256756	0.000789511	0.0809291	-3.6272
4909					30.6989	282.834	2.9365e-07	1.91015e-06	1.0305	0.00241543	0.000751096	0.153731	-2.70152
4910					32.4061	267.966	3.19061e-06	8.16305e-07	1.24795	0.00265151	0.000810347	3.90859	1.96665
4919			Fosfomycin	13.8688949859919	62.5801	139.017	5.23056e-05	2.14249e-05	1.24137	2.3961e-07	1.76814e-06	2.44134	1.28767
4922			2-Isopropylmaleate	13.4022166751073	54.7064	159.067	2.29501e-05	9.67253e-06	1.01196	2.79476e-05	2.29024e-05	2.37271	1.24653
4923					32.3567	268.96	2.59766e-05	8.14276e-06	1.36229	0.00192502	0.000627487	3.19015	1.67362
4931					39.9871	218.02	5.13547e-05	1.5647e-05	1.01782	0.0128657	0.00296785	3.28208	1.71461
4932			3,6,8-Trimethylallantoin	-3.91351979039509	43.3541	201.097	1.02579e-05	3.32916e-06	1.07385	0.0328432	0.00655516	3.08123	1.62351
4933					29.7719	292.845	0.000207407	6.36812e-05	1.32863	0.00308468	0.000917416	3.25697	1.70353
4941					31.5125	277.069	3.26191e-07	2.62745e-06	1.2144	0.000417907	0.000184278	0.124147	-3.00987
4944					29.9315	291.852	2.08123e-06	5.1875e-07	1.20527	0.0154709	0.00346082	4.012	2.00432
4953					29.8247	293.848	3.04006e-06	6.84487e-07	1.25438	0.0107516	0.00255125	4.44137	2.151
4958					76.9091	114.073	0.000147023	5.68069e-05	1.08834	1.53029e-05	1.48172e-05	2.58812	1.37191
4959					29.7771	294.842	9.76498e-05	3.01125e-05	1.32028	0.0030605	0.000911477	3.24283	1.69725
4965			Se-Methyl-L-selenocysteine	5.09776549781929	47.7255	183.988	2.08987e-05	7.31524e-06	1.17721	0.00386218	0.00110092	2.85687	1.51444
4987					29.483	299.005	3.32718e-05	1.12529e-05	1.19384	6.37318e-06	8.1622e-06	2.95673	1.564
4989					29.7054	296.839	2.01755e-05	6.46688e-06	1.32192	0.00408748	0.00115302	3.11981	1.64146
4999					45.4079	194.631	1.07204e-08	9.21574e-06	1.45099	6.52212e-05	4.31796e-05	0.00116327	-9.7476
5009					40.8359	216.966	3.86431e-05	1.40177e-05	1.02943	1.82126e-06	4.1314e-06	2.75674	1.46296
5010					56.9494	155.591	3.76754e-09	9.59859e-07	1.12188	0.00209775	0.000671553	0.0039251	-7.99305
5012					54.7574	161.969	4.75119e-05	1.97137e-05	1.23379	9.57134e-07	3.21141e-06	2.41009	1.26909
5028			D-Mannitol 1-phosphate	2.25884765967362	34.0425	261.145	1.78019e-07	7.18782e-07	1.13895	0.0111244	0.00262595	0.247667	-2.01353
5029					45.5859	195.132	7.30846e-05	8.08132e-06	1.19577	0.000961089	0.000361225	9.04365	3.1769
5035			Selenomethionine Se-oxide	23.0644299460542	41.6222	214.003	1.72128e-05	8.28965e-06	1.01597	0.000243899	0.000120802	2.07642	1.0541
5038					31.7195	280.978	0.000219473	7.51869e-05	1.35956	0.00121085	0.000433804	2.91903	1.54549
5043					25.7148	346.813	7.37316e-07	2.83885e-06	1.14093	7.12872e-05	4.61773e-05	0.259723	-1.94495
5059			Pyridoxine phosphate	-1.9506572664346	36.1377	248.15	4.29287e-08	2.32282e-06	1.33193	0.000561096	0.000233201	0.0184813	-5.75779
5062					29.0522	308.875	1.13088e-05	4.01248e-06	1.20793	3.23456e-07	2.00069e-06	2.81841	1.49488
5064			Sudan I	18.8986284285431	36.0476	249.107	6.38884e-07	1.48846e-05	1.43147	1.69112e-05	1.58862e-05	0.0429226	-4.54212
5065					54.7855	163.964	1.89993e-05	7.61636e-06	1.24324	3.16333e-07	1.98253e-06	2.49454	1.31878
5066					60.9178	147.594	4.12204e-08	7.36555e-06	1.41343	1.97046e-06	4.30132e-06	0.00559638	-7.48129
5071					28.9613	310.872	1.07423e-05	3.93029e-06	1.16247	2.86388e-07	1.9006e-06	2.73321	1.45059
5083			L-Asp(4-L-Arg)	-5.13922386707553	31.0938	290.144	3.71457e-07	1.68695e-06	1.22884	0.000225219	0.000113581	0.220194	-2.18315
5086					30.3844	296.995	2.90134e-08	5.72191e-07	1.11571	0.00931584	0.00226066	0.0507058	-4.3017
5095					32.078	281.981	1.25382e-05	3.9169e-06	1.37181	0.000516245	0.000218024	3.20106	1.67855
5101					31.991	282.975	6.77102e-05	2.15618e-05	1.38705	0.00122329	0.0004373	3.14029	1.6509
5105			Dezocine	-21.1819742676674	36.7976	246.18	3.26967e-07	1.20453e-05	1.3524	0.000600501	0.000246343	0.0271447	-5.20318
5106					35.7985	253.08	9.83358e-06	1.47424e-06	1.1063	0.0146937	0.00331204	6.67027	2.73774
5107			Guanfacine	-1.98427696320944	36.9816	245.086	1.02515e-06	7.69161e-06	1.18425	0.00312005	0.000926076	0.133281	-2.90745
5110			Benzamil	8.08298466051722	28.4545	318.745	1.43004e-05	4.0679e-06	1.1268	8.65192e-08	1.17187e-06	3.51542	1.8137
5119					57.7893	157.097	3.32009e-05	8.53714e-06	1.11985	0.029229	0.00593552	3.88899	1.9594
5123					30.0871	301.875	4.20553e-07	2.43424e-06	1.13856	0.00121682	0.000435483	0.172765	-2.53311
5142					30.0283	303.873	3.03703e-07	1.68519e-06	1.16134	0.00159737	0.000540618	0.180219	-2.47218
5145					30.3422	300.877	4.52196e-05	1.24196e-05	1.33316	0.00372784	0.00107006	3.64097	1.86432
5146			Aspartyl-Gamma-glutamate	-4.74207171680766	34.8399	262.102	1.36644e-07	5.40593e-06	1.35445	2.12144e-05	1.87018e-05	0.0252768	-5.30604
5151					42.0896	217.119	3.41351e-06	8.01054e-06	1.01934	0.00754852	0.00189749	0.426128	-1.23064
5155					31.2145	293.042	1.29999e-06	5.40749e-07	1.06138	0.00720076	0.00182592	2.40406	1.26547
5158					28.5387	320.742	2.83131e-05	7.88113e-06	1.17039	2.70025e-07	1.85305e-06	3.59252	1.845
5164			(+/-)-5-[(tert-Butylamino)-2'-hydroxypropoxy]-3,4-dihydro-1(2H)-phthalenone	18.9128313941009	31.3565	292.196	1.68687e-07	3.8884e-06	1.26359	0.00258672	0.00079429	0.0433822	-4.52675
5165			Melatonin radical	-15.6301824797206	36.6314	250.127	1.89559e-08	2.21638e-06	1.47692	1.03535e-05	1.13798e-05	0.00855264	-6.86941
5169			Arginyl-Arginine	-4.91722362185542	27.6718	331.218	1.74844e-08	5.86493e-06	1.22897	0.000469064	0.000202162	0.00298117	-8.3899
5175			Carbazole	8.63426758273118	54.6048	168.082	5.5947e-06	1.85553e-06	1.07094	0.0135113	0.00309078	3.01516	1.59223
5179					42.4004	216.637	3.76754e-09	1.30776e-06	1.21144	0.00149085	0.000511126	0.00288092	-8.43926
5185					28.4896	322.739	2.2751e-05	6.45865e-06	1.14544	1.26516e-07	1.33639e-06	3.52255	1.81662
5190					47.0279	195.624	3.76754e-09	1.38099e-06	1.09019	0.00724544	0.00183509	0.00272815	-8.51786
5191					34.9816	263.012	5.10039e-05	1.40136e-05	1.4046	0.00175865	0.000584045	3.63961	1.86378
5195					30.4008	302.874	4.45346e-05	1.20917e-05	1.32578	0.00448173	0.00124258	3.68309	1.88092
5197			Gliotoxin	9.55712594953683	28.1545	327.05	3.60348e-08	4.60106e-06	1.371	8.48305e-05	5.28639e-05	0.00783184	-6.99643
5204					29.5715	311.915	3.98878e-07	4.1894e-06	1.18515	0.00222078	0.000702323	0.0952113	-3.39272
5214					28.4637	324.736	9.87242e-06	2.70012e-06	1.13816	2.40199e-07	1.7699e-06	3.65629	1.87038
5223			2-{[hydroxy(4-methoxy-1-benzofuran-5-yl)methylidene]amino}acetic acid	9.88071345465577	37.0331	250.073	1.20688e-08	2.26257e-06	1.48442	1.57751e-06	3.83695e-06	0.00533411	-7.55054
5228					28.3642	326.885	3.76754e-09	1.29669e-06	1.40437	0.029318	0.00595064	0.00290552	-8.42699
5231					35.5472	261.052	1.01451e-07	4.99098e-07	1.1543	0.00325707	0.000959292	0.203269	-2.29854
5236					55.6339	167.021	3.56626e-05	7.87267e-06	1.19748	3.92888e-10	8.66552e-08	4.52993	2.17949
5239					43.6389	212.986	4.94318e-06	1.25955e-06	1.23572	1.19219e-08	4.92129e-07	3.92456	1.97253
5247					32.3104	288.075	7.07616e-07	4.81722e-06	1.09147	0.049335	0.00934999	0.146893	-2.76716
5250					29.9688	310.816	8.92931e-07	2.3082e-06	1.16735	2.67303e-05	2.21515e-05	0.386852	-1.37015
5256					36.562	255.072	4.64364e-07	1.58326e-05	1.21504	0.00171133	0.000571414	0.0293297	-5.0915
5264					30.8713	302.533	1.29466e-07	8.61595e-07	1.32084	0.00136845	0.000477523	0.150263	-2.73444
5274			D-Glucosamite-6-phosphate	-9.59786931071353	34.1612	274.14	2.18025e-07	1.11335e-06	1.26386	0.000265944	0.000129057	0.195828	-2.35234
5279					49.3523	189.958	8.63527e-06	3.3335e-06	1.10098	1.05003e-05	1.14863e-05	2.59045	1.3732
5280					73.2477	128.035	7.42622e-06	3.22145e-06	1.14568	2.91368e-06	5.22888e-06	2.30524	1.20492
5281			Ethephon	0.908667428697788	64.6898	144.982	3.481e-05	1.19498e-05	1.16815	0.0484077	0.00919713	2.91303	1.54252
5285			Pimelate	-1.56156504266872	58.4075	161.081	3.03624e-05	1.01343e-05	1.10426	2.49065e-05	2.09999e-05	2.996	1.58304
5287					30.106	312.781	3.00415e-05	5.05845e-06	1.20549	0.00643081	0.001666	5.93887	2.57019
5295					34.0324	277.041	2.50637e-05	1.38205e-06	1.19517	0.0135844	0.00310458	18.1352	4.18072
5298					91.6757	102.97	0.000553242	0.000204056	1.18427	5.05215e-07	2.4634e-06	2.71123	1.43895
5300					38.519	245.17	3.76754e-09	5.73849e-07	1.42198	5.31509e-05	3.69785e-05	0.00656538	-7.2509
5302			gamma-Glutamylaspartic acid	-5.17149183732671	35.9089	263.086	1.58737e-07	2.2558e-06	1.30201	7.81314e-06	9.39874e-06	0.0703681	-3.82893
5308			Midazolam	5.78408829573202	29.1529	324.762	8.50813e-05	2.60912e-05	1.29123	0.00201462	0.000650329	3.26092	1.70528
5309					30.0863	314.778	4.93408e-05	8.46225e-06	1.20116	0.00661086	0.00170385	5.8307	2.54367
5315					33.9774	279.025	1.30044e-07	6.51593e-07	1.07952	0.000221458	0.000112105	0.199578	-2.32497
5321					27.8413	340.93	0.00011597	5.48294e-05	1.30827	0.00168358	0.000563992	2.11511	1.08074
5331					32.105	295.989	3.11425e-08	2.33597e-07	1.00806	0.000817162	0.000316562	0.133317	-2.90707
5332					62.1459	152.922	1.17547e-06	4.71352e-07	1.33128	0.00478473	0.00131115	2.49382	1.31836
5333					27.797	341.931	1.6011e-05	8.00546e-06	1.25407	1.10805e-06	3.38412e-06	2.00001	1.00001
5337			L-Methionine S-oxide	-3.89238857654473	57.279	166.053	2.77094e-05	6.44112e-05	1.12603	0.0141305	0.00320698	0.430196	-1.21694
5341					38.9655	244.166	8.25901e-09	6.99396e-06	1.47063	9.71788e-07	3.22965e-06	0.00118088	-9.72593
5345					30.2399	314.892	0.000145465	4.33104e-05	1.35234	0.00194425	0.000632405	3.35867	1.74789
5347			Capsaicin	19.0730163294253	31.1013	306.212	3.76754e-09	3.22487e-06	1.0996	0.00930253	0.00225796	0.00116828	-9.7414
5350					30.0863	316.775	3.19924e-05	5.16246e-06	1.1806	0.00578173	0.00152664	6.19712	2.6316
5352					27.7994	342.927	1.29666e-05	6.43797e-06	1.30221	4.32302e-08	9.06623e-07	2.01408	1.01012
5354					41.6463	228.937	2.78018e-06	6.67109e-07	1.07165	0.0160939	0.00357915	4.16751	2.05919
5358					29.2048	326.759	0.000165959	4.9916e-05	1.29721	0.00184009	0.000605512	3.32477	1.73326
5359					45.7431	208.634	3.76754e-09	2.15579e-06	1.33155	0.0227112	0.00480212	0.00174764	-9.16038
5361			3-(Hydrohydroxyphosphoryl)pyruvate	-3.49721447500728	62.4207	152.994	1.45689e-05	6.10524e-06	1.27763	0.00278384	0.000843066	2.3863	1.25477
5365					45.5859	209.636	1.13129e-08	2.04777e-06	1.41237	4.98452e-05	3.52389e-05	0.00552451	-7.49994
5378					32.1424	298.138	6.75686e-07	5.84222e-06	1.27156	0.00102033	0.000378879	0.115656	-3.11209
5380			Gravacridonolchlorine	24.2091501531229	25.569	374.805	1.19102e-06	2.20909e-07	1.35104	1.45249e-12	4.18854e-09	5.39145	2.43067
5381					30.0669	318.772	9.46549e-06	1.43862e-06	1.13577	0.00601941	0.00157804	6.57955	2.71799
5386					37.5897	255.132	4.15835e-07	3.28184e-06	1.03609	0.0127278	0.00294131	0.126708	-2.98042
5388			Terodiline hydrochloride	1.51389436160318	30.2668	316.889	0.00013828	4.11165e-05	1.34198	0.00211737	0.000676511	3.36313	1.74981
5390					29.7188	322.81	1.24968e-05	2.46349e-06	1.01143	0.00673865	0.00173048	5.07282	2.34279
5391			Epoxicozole	22.2369470943711	29.1873	328.756	0.000130063	3.94258e-05	1.30491	0.00194175	0.000631768	3.29892	1.72199
5392					53.925	177.979	1.08471e-05	4.16813e-06	1.21384	0.00920243	0.00223758	2.60239	1.37984
5396					56.1821	170.931	3.05368e-06	9.46614e-07	1.24275	4.28574e-08	9.0311e-07	3.2259	1.6897
5401			Tropacocaine	-19.5502678330319	39.0371	246.144	2.1137e-06	6.05853e-06	1.16683	0.00235582	0.000735806	0.348879	-1.5192
5410					30.4769	315.896	4.84688e-06	1.44307e-06	1.20863	4.89437e-05	3.47603e-05	3.35872	1.74791
5414					32.9808	292.058	5.89521e-07	2.31313e-06	1.21545	0.0367318	0.00721732	0.254859	-1.97223
5420					29.1546	330.753	5.63299e-05	1.63291e-05	1.31335	0.00245235	0.000760499	3.44967	1.78646
5423					30.2668	318.886	4.32908e-05	1.24692e-05	1.34588	0.00170288	0.000569158	3.47182	1.79569
5427					29.7273	324.807	1.69437e-05	3.23431e-06	1.17464	0.00659683	0.00170092	5.23874	2.38922
5439					62.4505	154.99	0.000321706	0.000136492	1.22177	2.97943e-06	5.28626e-06	2.35695	1.23692
5442					91.3924	105.934	8.32434e-06	2.75946e-06	1.2059	1.26472e-06	3.53868e-06	3.01665	1.59295
5444					30.4656	317.893	4.54382e-06	1.19931e-06	1.31385	0.00261561	0.000801468	3.78869	1.9217
5445			Imipramine hydrochloride	-23.1090311870826	30.6635	315.854	5.221e-06	1.45501e-06	1.2645	6.66608e-06	8.41483e-06	3.58829	1.8433
5448					39.2501	246.944	2.02177e-06	7.12875e-07	1.04817	0.0235881	0.00495741	2.83608	1.5039
5450					31.8885	304.07	1.546e-06	5.86351e-06	1.05172	0.0191922	0.0041602	0.263664	-1.92323
5454					29.1519	332.75	1.22509e-05	3.59992e-06	1.29534	0.00195638	0.000635498	3.40312	1.76686
5455					32.453	298.923	1.07165e-05	3.10625e-06	1.33399	0.00183733	0.000604792	3.44999	1.78659
5456					29.1445	332.92	1.09246e-05	3.84498e-06	1.19885	7.81955e-07	2.9682e-06	2.84127	1.50654
5458					28.3138	342.859	2.17451e-05	8.91653e-06	1.15046	0.0229359	0.00484208	2.43874	1.28613
5460					35.0515	277.058	3.86398e-07	2.37551e-06	1.14223	0.00611322	0.00159828	0.162659	-2.62007
5462			4-Amino-5-hydroxymethyl-2-methylpyrimidine diphosphate	20.2034790999653	32.5775	298.114	6.772e-07	5.90923e-06	1.27673	0.000549321	0.000229213	0.114601	-3.12531
5465			Biotin sulfone	9.53607642400327	35.0624	277.088	1.24286e-05	3.22149e-06	1.13294	0.045185	0.00865991	3.85802	1.94786
5467					29.7472	326.804	7.45815e-06	1.41647e-06	1.1578	0.00566731	0.0015025	5.26532	2.39652
5471			Urate	-3.66144699445293	57.5769	169.035	8.27093e-06	2.22044e-05	1.014	0.000428386	0.000188008	0.37249	-1.42473
5472			gamma-L-Glutamyl-L-cysteinyl-beta-alanine	22.4373424281727	30.2163	322.114	3.76754e-09	9.04857e-07	1.33953	0.00260606	0.0007991	0.00416369	-7.90792
5475					33.3423	292.01	1.36114e-05	3.50995e-06	1.39319	0.0042225	0.00118373	3.87796	1.9553
5480					33.4802	291.007	0.000185633	5.32833e-05	1.39115	0.00503228	0.00136611	3.48388	1.8007
5482					35.3143	276.12	8.31528e-08	1.63356e-06	1.35889	0.000475986	0.000204519	0.0509028	-4.29611
5485			Clidinium	4.13517294994956	27.6188	353.2	3.76754e-09	2.10705e-06	1.13399	0.00135844	0.000474799	0.00178807	-9.12738
5488					29.1372	334.917	6.33442e-06	2.51302e-06	1.06787	1.02683e-05	1.13176e-05	2.52064	1.33379
5490			4-Chloroacetanilide	9.54207536067583	57.4402	170.038	2.09546e-05	3.82691e-06	1.13697	6.46379e-08	1.06425e-06	5.47558	2.45301
5498			Isoleucyl-Lysine	-4.79217761736021	37.5636	260.196	8.46349e-08	2.52527e-05	1.43689	0.00010405	6.20392e-05	0.00335152	-8.22097
5503					60.078	163.04	1.74923e-05	3.0971e-06	1.20335	0.00940079	0.00227789	5.64797	2.49773
5504					35.7497	274.152	3.76754e-09	1.12247e-05	1.38694	0.0273966	0.00562203	0.000335647	-11.5408
5505					30.561	320.883	2.80482e-06	1.06336e-06	1.12594	0.00660585	0.0017028	2.6377	1.39928
5512					37.3242	263.096	7.64486e-07	6.22729e-06	1.0835	0.0340599	0.00676011	0.122764	-3.02604
5520			Gabapentin	-4.08698385979684	57.1107	172.133	0.000120165	4.84732e-05	1.16326	0.00734636	0.00185574	2.479	1.30976
5523					59.2323	166.025	4.30615e-06	1.36363e-06	1.05882	0.00373943	0.00107272	3.15785	1.65894
5535					59.054	167.002	2.52167e-05	5.81348e-06	1.10898	2.52022e-07	1.80429e-06	4.33763	2.11691
5536			Radon-222	12.5083967793108	44.6404	220.996	2.43071e-05	1.10552e-05	1.00179	0.000349911	0.000159849	2.19871	1.13666
5543					30.5143	323.863	2.34318e-07	9.53408e-07	1.17026	0.00735814	0.00185814	0.245768	-2.02463
5548			Methylselenocysteine Se-oxide	24.7534968548544	49.4513	199.987	5.87262e-05	2.63648e-05	1.07134	3.04205e-05	2.44084e-05	2.22745	1.15539
5549					28.8595	342.789	5.08937e-06	1.58433e-06	1.10494	0.00739604	0.00186586	3.21233	1.68362
5564					79.998	124.096	1.11197e-05	4.28208e-06	1.19625	0.014399	0.00325723	2.59681	1.37674
5574					27.8642	356.904	1.51518e-05	7.4129e-06	1.03456	0.00207785	0.000666504	2.04398	1.03138
5575			4-Amino-2-methyl-5-(phosphooxymethyl)pyrimidine	-24.9245161454551	45.5937	218.122	2.67591e-07	8.82463e-07	1.18421	0.00431341	0.00120419	0.303232	-1.72151
5583					28.8947	344.786	8.97602e-06	2.82157e-06	1.18836	0.00464455	0.00127957	3.18122	1.66958
5591					29.6588	336.788	1.13611e-05	3.19982e-06	1.27747	0.00972642	0.00234385	3.55055	1.82804
5593					39.3379	254.051	1.25694e-07	8.50562e-07	1.1064	0.00112242	0.000408512	0.147778	-2.7585
5594			Apoatropine	21.8554612969643	36.7259	272.17	2.34969e-07	6.25924e-06	1.22436	9.66793e-06	1.08689e-05	0.0375395	-4.73545
5602					41.2167	242.979	2.03014e-05	3.68969e-06	1.27063	0.00376219	0.00107793	5.50221	2.46001
5610					28.9096	346.783	5.25473e-06	1.96377e-06	1.13685	2.77116e-06	5.10432e-06	2.67584	1.41999
5618			Methoprotryne	18.9591134022715	36.9188	272.159	1.05843e-07	5.89275e-06	1.24005	1.32765e-05	1.34844e-05	0.0179615	-5.79895
5626					42.0979	238.966	1.24279e-05	3.31803e-06	1.17361	0.00976645	0.00235192	3.74556	1.90518
5634					29.2531	344.73	1.30382e-06	3.809e-06	1.18666	7.77577e-05	4.94022e-05	0.3423	-1.54667
5638					45.3572	222.655	3.76754e-09	1.10812e-06	1.39268	0.000270217	0.000130618	0.00339994	-8.20028
5639			Flavanone	-6.98796243551991	44.869	225.089	4.49668e-06	1.42136e-06	1.00751	0.0077075	0.00193023	3.16364	1.66159
5642					32.8982	307.027	6.26561e-06	1.67526e-06	1.22792	0.00480926	0.00131664	3.74009	1.90307
5645			Arginyl-Valine	-5.2695340868857	36.8849	274.186	2.34999e-07	9.93728e-06	1.41116	3.97847e-06	6.12753e-06	0.0236482	-5.40212
5646			(Z)-2-Methyl-2-butene-1,4-diol 4-O-beta-D-Glucopyranoside	-0.256164022718777	38.1465	265.128	1.22318e-07	4.401e-06	1.34847	0.000318713	0.000148654	0.0277933	-5.16912
5653					30.5241	331.895	2.26306e-07	8.62297e-07	1.10772	0.00229983	0.000721702	0.262445	-1.92991
5654			1,2-Diacylglycerol-LD-PE-pool	-16.8596440965827	73.9623	137.079	0.000401575	4.66514e-05	1.07709	0.00800255	0.00199035	8.60799	3.10568
5658			Rhenium	2.78778036913397	53.9731	187.964	1.21783e-05	3.85101e-06	1.22882	2.49045e-07	1.79581e-06	3.16236	1.661
5659					29.2733	346.727	2.87192e-07	1.35856e-06	1.09942	1.91569e-05	1.73947e-05	0.211394	-2.24199
5668					30.7055	330.866	1.56973e-06	3.33097e-06	1.16452	1.02728e-05	1.13209e-05	0.471252	-1.08543
5678			cis-Aconitate	-3.50188316175457	58.1653	175.023	1.69642e-05	6.1374e-06	1.05725	0.00303163	0.000904365	2.76408	1.4668
5683					30.5306	333.892	1.5939e-07	6.06219e-07	1.14658	0.0104252	0.00248525	0.262924	-1.92728
5685					67.6355	150.948	1.3142e-05	4.43379e-06	1.21218	3.39884e-07	2.04082e-06	2.96404	1.56757
5688					31.4379	324.921	5.50708e-05	1.48241e-05	1.36687	0.00261406	0.000801085	3.71496	1.89335
5689			Violacene	-20.0371876055965	28.9468	352.896	6.331e-05	1.93285e-05	1.20173	0.00585583	0.00154247	3.27547	1.7117
5692			Arginyl-Cysteine	18.5039407906172	36.7358	278.133	1.99867e-06	5.29171e-06	1.02549	0.00532947	0.00143074	0.377698	-1.40469
5694					54.6656	186.955	0.000214598	6.12039e-05	1.27166	0.000311634	0.000146078	3.50627	1.80994
5696			Thiodicarb	-0.885677999324492	28.8054	355.056	4.65065e-07	4.88236e-06	1.41913	2.63682e-07	1.83633e-06	0.0952541	-3.39207
5701			DIBOA-glucoside	-3.38574384356713	29.7608	344.096	1.73834e-08	1.32045e-06	1.44711	5.0637e-05	3.56602e-05	0.0131648	-6.24717
5703			1-(Methylnitrosoamino)-4-(3-pyridinyl)-1,4-butanediol	-4.42991364276003	45.3073	226.118	6.53586e-07	3.07811e-06	1.08845	0.000572632	0.000237079	0.212334	-2.23559
5704					46.7643	219.08	1.42554e-06	2.98871e-06	1.09547	0.0216466	0.00461102	0.476975	-1.06802
5705					28.2377	362.924	0.000542348	0.000137948	1.19509	0.000936754	0.000353848	3.93155	1.9751
5711					34.7936	295.102	1.06858e-07	9.14167e-07	1.34383	0.000368993	0.000166714	0.116891	-3.09677
5713			6-phosphonatooxy-D-gluconate	15.784277341523	37.7377	272.108	4.28809e-07	1.37874e-06	1.09628	0.00576004	0.00152206	0.311015	-1.68494
5716					28.2443	363.928	2.94537e-05	7.41872e-06	1.20011	0.00123865	0.000441613	3.97019	1.98921
5717					32.9325	312.129	2.09682e-07	2.06539e-06	1.13134	0.0273821	0.00561953	0.101522	-3.30014
5722					33.976	303.131	1.84915e-07	1.52358e-06	1.26637	8.00258e-06	9.55727e-06	0.121369	-3.04253
5724					31.5173	326.918	3.55463e-05	9.28005e-06	1.36207	0.00233007	0.000729159	3.8304	1.9375
5726					28.2443	364.929	1.0353e-05	2.49301e-06	1.16983	0.00127337	0.000451355	4.15279	2.05408
5727					37.879	272.125	3.56632e-07	1.44634e-06	1.03146	0.0160964	0.00357963	0.246575	-2.0199
5732					34.1606	302.079	1.08476e-07	1.41116e-06	1.41726	1.25678e-06	3.53045e-06	0.0768699	-3.70144
5738					33.851	305.023	0.000418915	0.000124026	1.37469	0.00323977	0.000955126	3.37764	1.75602
5741					35.8954	288.051	1.94503e-07	1.23512e-06	1.31443	0.00497575	0.00135365	0.157478	-2.66678
5742			Fentrazamide	-5.01083953435148	29.6541	348.806	4.046e-05	1.22232e-05	1.3319	0.0029934	0.00089491	3.3101	1.72688
5744			Boc-Asn	-4.56155239909642	44.3959	233.112	9.26202e-07	1.79094e-05	1.35399	0.00130378	0.000459792	0.051716	-4.27324
5752					62.4095	165.983	4.59197e-06	1.94266e-06	1.07227	4.33049e-05	3.17288e-05	2.36375	1.24108
5763					31.8931	325.924	1.57188e-06	4.05926e-07	1.15092	0.00729196	0.00184462	3.87233	1.9532
5776			Dacthal	5.90613643274217	31.4712	330.959	6.59569e-06	2.35836e-06	1.15054	0.0183154	0.00399653	2.79672	1.48374
5778					29.7018	350.803	6.73572e-05	1.9352e-05	1.32183	0.00252709	0.000779376	3.48063	1.79935
5782					29.4337	354.77	1.30218e-05	3.65029e-06	1.2816	0.0013476	0.00047184	3.56732	1.83484
5788			2,6-Dichlorophenolindophenol sodium salt	-2.99283910862486	36.1831	289.069	5.67911e-06	1.20102e-06	1.12488	0.00731544	0.00184943	4.72856	2.2414
5789					35.4461	295.114	9.89374e-08	7.33081e-07	1.34704	0.000516684	0.000218169	0.134961	-2.88938
5790					36.315	288.063	4.39546e-07	2.56665e-06	1.25742	0.000344759	0.000158032	0.171252	-2.5458
5798					29.7018	352.8	4.28934e-05	1.2228e-05	1.3333	0.00338377	0.000989551	3.50781	1.81057
5804			Pentobarbital sodium	-11.2453013356084	42.0842	249.118	9.79773e-07	4.65664e-06	1.01811	0.00192093	0.000626438	0.210403	-2.24877
5808			N1-Acetyl-tabtoxinine-beta-lactam	-4.94948014765161	45.4108	231.096	1.29692e-06	5.73964e-06	1.02089	0.000468739	0.00020205	0.225959	-2.14587
5811					38.6036	272.086	3.33563e-07	1.04992e-06	1.15078	0.00315409	0.000934375	0.317704	-1.65425
5818					29.663	354.797	1.27176e-05	3.73595e-06	1.37937	0.00349392	0.00101565	3.4041	1.76727
5821			Mitobronitol	-9.17205207022719	34.3009	306.955	1.43275e-05	3.15996e-06	1.28208	0.0029793	0.000891414	4.53408	2.18081
5822			2,3,4,5-Tetrachloro-4'-biphenylol	2.7070385477179	34.3018	306.981	1.25219e-05	2.45273e-06	1.14883	0.0158395	0.00353097	5.1053	2.352
5828					31.1093	338.937	0.000140436	4.04362e-05	1.36548	0.00121084	0.000433803	3.47303	1.7962
5833					34.862	303.069	2.18987e-07	1.91428e-06	1.27688	8.32626e-05	5.21046e-05	0.114397	-3.12788
5838					43.4935	243.036	1.11211e-05	3.10523e-06	1.20928	2.2161e-07	1.71158e-06	3.58142	1.84053
5859					31.2036	339.898	7.21838e-06	1.93965e-06	1.30057	0.0014424	0.000497659	3.72148	1.89588
5861					31.1295	340.934	8.8899e-05	2.51386e-05	1.37147	0.00113759	0.000412909	3.53636	1.82226
5862					31.2274	339.94	8.18288e-06	2.12894e-06	1.33716	0.00212292	0.000677909	3.84364	1.94247
5866			Deamino-alpha-keto-demethylphosphinothricin	10.6940241176342	63.5913	167.012	0.00029412	0.000112101	1.21566	3.54183e-06	5.75335e-06	2.6237	1.3916
5872			Dichloromethane	-17.5074304721685	125.236	84.9592	9.31838e-05	2.55113e-05	1.05395	6.08025e-06	7.90743e-06	3.65265	1.86894
5878					58.6377	181.627	3.76754e-09	1.30588e-06	1.40355	0.00109079	0.000399362	0.00288506	-8.43718
5883			5-Fluorodeoxyuridine monophosphate	-12.1902805970519	32.7911	325.161	3.76754e-09	2.36462e-06	1.07652	0.00148881	0.000510563	0.0015933	-9.29377
5895					40.9269	260.946	4.03369e-06	9.04357e-07	1.06411	1.0391e-07	1.24702e-06	4.46029	2.15714
5903			2-Aminoethylarsote	-15.5661640864132	62.9925	169.977	0.000112653	5.09579e-05	1.15928	1.63084e-05	1.54929e-05	2.21071	1.14451
5905					31.2245	342.931	1.26336e-05	3.5696e-06	1.35738	0.00196318	0.000637228	3.53921	1.82343
5907					25.9453	412.831	2.35529e-07	1.80948e-06	1.04398	0.00360272	0.00104113	0.130164	-2.9416
5913					33.1911	322.967	8.95059e-06	2.2229e-06	1.3364	0.00178427	0.00059084	4.02654	2.00954
5915			Chlorthalidone	-2.85059114087816	31.6344	339.019	6.42179e-08	1.05763e-06	1.0683	0.00382818	0.00109313	0.0607186	-4.04172
5924					91.1064	117.979	1.41223e-05	5.23736e-06	1.13596	0.0107529	0.0025515	2.69645	1.43106
5925					29.1539	368.83	7.5649e-06	2.70783e-06	1.16034	7.21089e-07	2.8762e-06	2.79371	1.48218
5926					60.7629	176.981	5.98949e-05	2.35497e-05	1.10817	0.0291948	0.00592971	2.54334	1.34672
5931			Octachlorostyrene	-4.9489277385229	28.4109	378.7	1.15574e-05	3.33586e-06	1.10936	1.21335e-07	1.31785e-06	3.4646	1.79269
5942					28.3116	380.697	1.10435e-05	2.98792e-06	1.17236	6.81013e-08	1.0836e-06	3.69605	1.88598
5957			3,3'-Dimethoxybenzidine-4,4'-diisocyate	-14.10958604392	36.3497	297.083	3.32525e-05	5.95192e-06	1.04262	0.0147235	0.00331755	5.58685	2.48204
5958					30.0196	359.834	2.7395e-07	1.13045e-06	1.1136	0.0210491	0.00450251	0.242337	-2.04492
5962					37.2824	290.088	1.13963e-07	7.93286e-07	1.09753	0.000170479	9.10688e-05	0.143659	-2.79928
5966			2,3,7,8-Tetrachlorodibenzodioxin	21.0496864159242	33.7193	320.971	2.69011e-05	6.62611e-06	1.39168	0.001071	0.000393644	4.05986	2.02143
5974					57.728	187.623	3.76754e-09	2.76933e-06	1.36684	0.000170072	9.09016e-05	0.00136045	-9.5217
5979					30.0544	360.832	1.76253e-05	4.40696e-06	1.32918	0.00358809	0.00103772	3.99941	1.99979
5981					35.4461	306.049	1.43085e-05	3.90013e-06	1.0287	1.18739e-09	1.71855e-07	3.66872	1.87528
5987					30.0225	361.831	3.16393e-07	1.33284e-06	1.0338	0.0021286	0.000679338	0.237383	-2.07471
5989					67.0846	161.98	5.99658e-06	1.58045e-06	1.18094	4.96919e-07	2.44447e-06	3.79422	1.9238
5994			Se-Methyl-L-selenocysteine	-15.2688556445627	60.078	181.07	1.50816e-05	4.07033e-05	1.06838	0.00592733	0.00155806	0.370526	-1.43235
5997					62.1981	174.953	2.03425e-05	7.7478e-06	1.05706	0.0196535	0.00424588	2.62558	1.39264
6000					58.4774	186.148	3.00323e-05	1.34209e-05	1.07036	2.5211e-05	2.11903e-05	2.23772	1.16203
6001					59.7943	182.07	1.97558e-07	9.68783e-07	1.15081	0.000169139	9.05175e-05	0.203924	-2.29389
6005					43.0643	252.981	1.58755e-05	7.18241e-06	1.0001	1.55277e-06	3.8141e-06	2.21033	1.14426
6006					45.0958	241.608	3.76754e-09	8.71897e-07	1.09007	0.00126719	0.000449628	0.00432108	-7.85439
6008			Pyrimidine	-4.87221032666608	134.475	81.0443	3.84863e-06	1.60229e-06	1.1059	3.91113e-05	2.94038e-05	2.40196	1.26421
6011			4-Bromophenol	-23.3192262627324	63.0627	172.956	7.62903e-05	2.81946e-05	1.12134	2.11119e-06	4.45249e-06	2.70585	1.43608
6013			Loracarbef monohydrate	0.88683199287442	29.7771	366.777	4.91487e-06	2.23066e-06	1.16509	9.07429e-07	3.14682e-06	2.20332	1.13968
6018					124.171	88.0227	0.000851108	0.000370323	1.03574	1.3049e-05	1.33305e-05	2.29829	1.20056
6032					33.7414	325.125	2.30104e-07	1.64843e-06	1.07512	0.0285482	0.00581959	0.13959	-2.84074
6036					29.7925	368.774	5.21927e-06	1.69994e-06	1.1565	3.23561e-07	2.00095e-06	3.07027	1.61837
6037					60.4079	181.953	8.67702e-07	4.19026e-06	1.04772	1.81648e-05	1.67359e-05	0.207076	-2.27177
6045					33.1451	332.934	4.75956e-06	1.42182e-06	1.10268	2.12991e-05	1.8754e-05	3.34752	1.74309
6052					32.7888	337.125	5.74026e-07	3.44426e-06	1.20295	0.0350178	0.00692509	0.166661	-2.58501
6060					28.9364	382.72	3.66558e-05	1.05659e-05	1.30152	0.00148169	0.00050859	3.46925	1.79463
6061					91.5597	120.98	0.000330692	0.000133197	1.09232	9.84384e-06	1.10022e-05	2.48273	1.31193
6064					36.4569	304.103	1.85465e-06	1.5201e-05	1.02508	0.0489782	0.00929127	0.122009	-3.03494
6072			Cloransulam-methyl	11.0264371747963	25.8935	428.808	8.71817e-07	4.3742e-06	1.27734	1.05352e-05	1.15114e-05	0.199309	-2.32692
6077					37.1732	299.098	4.22723e-06	7.77512e-07	1.15609	0.0232186	0.00489221	5.43687	2.44278
6082					28.1787	395.037	3.76754e-09	1.05958e-06	1.02135	0.000759443	0.000297919	0.00355571	-8.13565
6086					29.8902	372.851	5.09919e-05	1.43481e-05	1.34919	0.00178091	0.000589952	3.55392	1.82941
6089					30.0813	370.739	1.89428e-05	2.8973e-06	1.14895	0.00817022	0.00202415	6.53809	2.70887
6100					29.6652	376.817	3.02765e-05	7.23478e-06	1.04147	0.000709286	0.000282118	4.18486	2.06518
6107					28.3268	394.872	6.1472e-08	2.10576e-06	1.35279	0.0298747	0.00604712	0.0291923	-5.09827
6108			Citrate	-3.88760719579399	57.9737	193.034	2.46605e-06	9.935e-07	1.16196	1.77862e-05	1.64794e-05	2.48218	1.31161
6110			7,8-Dihydroneopterin 2',3'-cyclic phosphate	-2.00577407223079	35.3957	316.187	3.27408e-08	1.08519e-06	1.41098	6.76011e-06	8.4944e-06	0.0301705	-5.05072
6114					30.2915	369.874	6.01024e-08	9.79896e-07	1.11235	0.00719238	0.00182419	0.0613355	-4.02713
6115					30.0617	372.736	3.71544e-05	5.89641e-06	1.13841	0.00806529	0.00200303	6.30118	2.65562
6117			Meperidine	-19.0207381416106	45.1551	248.16	9.03072e-09	1.95822e-06	1.24395	0.000377881	0.000169954	0.00461169	-7.76049
6119					29.1519	384.718	8.20532e-05	2.36745e-05	1.31254	0.00157886	0.000535538	3.46589	1.79323
6123			3-Hydroxy-4-aminopyridine sulfate	1.0299865833055	58.7414	191.012	6.00744e-06	2.09813e-06	1.06451	3.09481e-06	5.38557e-06	2.86323	1.51764
6130			2,4-Bis(acetamido)-2,4,6-trideoxy-beta-L-altropyranose	-4.79679041990194	45.4645	247.128	1.7318e-06	1.63467e-05	1.32915	0.000101934	6.1064e-05	0.105942	-3.23865
6134					79.1813	141.958	0.000715477	0.000305293	1.06048	0.0203185	0.00436861	2.34358	1.22871
6142			Haloperidol	-24.3419734015175	30.0413	374.848	6.69708e-05	1.83693e-05	1.35059	0.00206507	0.000663251	3.6458	1.86624
6143					30.0565	374.733	3.00501e-05	4.71267e-06	1.17188	0.00736365	0.00185927	6.37645	2.67275
6146					29.1529	386.715	7.93214e-05	2.27999e-05	1.31336	0.00147634	0.000507105	3.47902	1.79868
6147					47.2441	238.648	3.76754e-09	1.75298e-06	1.3642	0.00738003	0.0018626	0.00214922	-8.86197
6154					29.0592	388.712	4.14321e-05	1.18795e-05	1.31304	0.000894776	0.000340947	3.48769	1.80227
6155					30.3841	371.815	2.224e-08	8.35053e-07	1.1697	0.0182318	0.00398099	0.026633	-5.23064
6157			Diclofop	8.94161614497724	34.6453	326.155	3.76754e-09	4.76024e-07	1.43553	6.62284e-06	8.37799e-06	0.00791461	-6.98127
6159					30.006	376.73	1.22512e-05	1.84405e-06	1.10464	0.0095094	0.00229987	6.64364	2.73197
6165			Meperidine	-21.1045465962351	45.604	248.159	9.06528e-09	1.60404e-06	1.23883	0.000586366	0.000241656	0.00565153	-7.46714
6169					30.0448	376.845	3.11098e-05	8.30087e-06	1.35402	0.00175358	0.000582695	3.74778	1.90603
6184					32.5464	348.965	6.72189e-05	1.9021e-05	1.26662	0.00991457	0.00238172	3.53392	1.82127
6185			Chlorophacinone	8.03925836490488	30.3841	373.812	1.96937e-08	1.38447e-06	1.21056	0.0118354	0.00276731	0.0142248	-6.13545
6186					29.0708	390.709	1.30387e-05	3.52268e-06	1.31902	0.0018533	0.000608958	3.70135	1.88805
6189					35.163	323.145	1.78419e-07	2.28801e-06	1.32144	0.0027319	0.0008302	0.0779802	-3.68075
6191			NS-102	8.27650040399495	43.365	262.084	2.98305e-07	3.3427e-06	1.3062	0.00127648	0.00045222	0.0892407	-3.48615
6192					39.8891	284.99	4.51871e-05	1.48839e-05	1.15414	2.80444e-07	1.88318e-06	3.03596	1.60215
6210					34.4935	330.074	8.19314e-09	1.05628e-06	1.17801	0.00422569	0.00118445	0.00775663	-7.01035
6211					29.7456	382.765	1.27823e-05	2.6973e-06	1.04943	0.00872901	0.00214025	4.73892	2.24456
6212			Zaleplon	-22.9576874896087	37.1948	306.128	1.85218e-08	5.04042e-06	1.46106	1.71256e-06	3.99914e-06	0.00367466	-8.08817
6214					27.8651	408.917	0.000109787	5.11718e-05	1.2704	0.00179558	0.000593827	2.14547	1.10129
6215					27.797	409.919	1.83305e-05	8.53638e-06	1.26394	1.44876e-07	1.4162e-06	2.14733	1.10255
6225					44.4139	256.995	2.45432e-05	9.43116e-06	1.17472	1.66208e-05	1.56978e-05	2.60235	1.37982
6228					32.5277	350.962	2.36571e-05	6.25911e-06	1.38686	0.00246471	0.000763634	3.77963	1.91824
6229					65.2402	174.992	0.000585112	0.000186056	1.12347	6.4561e-06	8.23446e-06	3.14481	1.65297
6231					35.3399	323.095	3.43368e-07	2.52214e-06	1.30457	0.00575257	0.00152047	0.136141	-2.87682
6234					29.2261	390.878	5.83257e-06	1.69906e-06	1.16694	7.7457e-08	1.13186e-06	3.43282	1.7794
6238					27.8469	410.914	1.36106e-05	6.21397e-06	1.29413	0.00339283	0.000991707	2.19032	1.13114
6240					29.7488	384.762	8.03726e-06	1.46142e-06	1.21569	0.00795368	0.00198045	5.49961	2.45933
6242					36.6908	312.07	1.20418e-07	8.70357e-07	1.19914	0.00395866	0.00112336	0.138355	-2.85355
6244			Lorazepam	-15.3276578101722	35.7922	320.146	1.18436e-07	6.76477e-07	1.22351	0.0245865	0.00513229	0.175078	-2.51393
6253			Guaiazulene	16.6237851397285	57.6037	199.151	3.18423e-05	1.41475e-05	1.12257	1.26654e-05	1.30668e-05	2.25073	1.1704
6254					56.8968	201.626	3.76754e-09	1.20718e-06	1.20878	0.000251306	0.000123613	0.00312094	-8.32381
6261					40.1703	285.994	3.06112e-06	9.73388e-07	1.08636	1.9818e-07	1.62955e-06	3.14481	1.65297
6265			4-Phenethylphenol	-22.7051832290752	57.8327	199.107	3.5542e-06	1.20822e-06	1.17784	5.99255e-06	7.83657e-06	2.94169	1.55664
6271					29.349	392.875	5.30566e-06	1.74271e-06	1.17398	3.46579e-06	5.69216e-06	3.04448	1.6062
6277			Dihydroclavaminic acid	-4.36593029682351	57.5228	201.086	5.55732e-06	2.41297e-06	1.1351	0.00558068	0.00148427	2.30311	1.20358
6280			Disodium malate	-13.993064987428	64.7229	178.99	6.59369e-06	2.73218e-06	1.01904	6.83687e-06	8.55882e-06	2.41334	1.27103
6299			2-hydroxymexiletine	-4.12831298725284	59.3255	196.132	1.1754e-05	3.3391e-06	1.12798	0.0200529	0.0043196	3.52012	1.81563
6307					60.6756	191.982	8.9282e-07	4.97456e-06	1.01926	6.85355e-05	4.4802e-05	0.179477	-2.47813
6308					32.0971	362.981	0.000147746	4.27491e-05	1.38717	0.00153539	0.000523515	3.45611	1.78915
6311					37.0099	315.03	5.13685e-06	9.07841e-07	1.32942	0.00613849	0.00160371	5.65831	2.50037
6313			Selenocystine	4.21197130715756	35.0102	333.085	3.76754e-09	1.63451e-07	1.36752	0.000100719	6.05002e-05	0.02305	-5.43909
6321					37.4449	312.165	3.76754e-09	3.55415e-07	1.37493	0.000257705	0.000126011	0.0106004	-6.55974
6330			Tetranitromethane	-13.7032414187439	59.4334	196.976	1.31568e-06	5.76973e-07	1.02953	0.000183478	9.65639e-05	2.28031	1.18923
6334					60.0348	195.128	9.17767e-05	1.60643e-05	1.08882	2.8088e-06	5.13785e-06	5.71309	2.51427
6336					32.2082	363.985	1.22442e-05	3.31933e-06	1.37432	0.00205808	0.00066147	3.68876	1.88314
6347			Di-2-thienyl disulfide	11.0293106580138	50.8785	230.945	1.98075e-05	6.72753e-06	1.0438	5.90141e-08	1.02979e-06	2.94425	1.5579
6351					35.1168	335.017	2.18325e-06	6.63058e-07	1.22104	0.00671644	0.00172587	3.29269	1.71927
6352					62.4061	188.608	3.76754e-09	6.77496e-07	1.36974	0.00289542	0.000870554	0.00556098	-7.49045
6356					32.2674	364.978	4.61794e-05	1.30625e-05	1.38715	0.00193025	0.000628828	3.53526	1.82182
6360			alpha-D-Ribose 1,2-cyclic phosphate 5-phosphate	14.1744669062713	40.474	291.071	1.93324e-07	6.55251e-07	1.02959	0.0222914	0.00472711	0.295039	-1.76102
6361					34.1469	345.015	3.05985e-05	8.13643e-06	1.33568	0.0073138	0.00184909	3.76068	1.91099
6363			Sudan Brown RR	17.8039288870861	44.7825	263.134	3.60534e-07	8.23899e-06	1.14973	0.000681729	0.000273248	0.0437595	-4.51426
6367					45.3465	260.125	5.89522e-08	9.3635e-07	1.35764	2.54956e-06	4.89704e-06	0.0629596	-3.98943
6370					33.0518	357.003	3.17046e-06	9.79638e-07	1.35113	3.03698e-09	2.81431e-07	3.23636	1.69437
6373					37.2511	317.077	1.44488e-07	8.29858e-07	1.19187	0.000139319	7.78179e-05	0.174112	-2.52191
6374					30.8526	382.879	2.01242e-05	4.82359e-06	1.34232	0.00146098	0.000502832	4.17204	2.06075
6377			Tetrachlorvinphos	-11.0728568035632	32.3881	364.95	4.89949e-05	8.59071e-06	1.03009	2.19841e-07	1.70574e-06	5.70324	2.51178
6380					64.9772	181.988	1.00949e-05	4.14069e-06	1.25173	0.000961464	0.000361338	2.43798	1.28569
6385					27.7799	425.893	1.56057e-07	8.44869e-07	1.03709	0.000136347	7.64976e-05	0.184712	-2.43665
6400					34.9999	339.14	9.65793e-07	6.72099e-06	1.19265	0.0402101	0.00781234	0.143698	-2.79889
6402					37.5566	316.151	5.86432e-08	1.49548e-06	1.39612	2.68862e-05	2.22486e-05	0.0392135	-4.6725
6412					30.9557	384.877	1.93779e-05	4.5927e-06	1.34911	0.00315318	0.000934154	4.21929	2.077
6416					29.0299	410.812	1.2562e-05	3.14997e-06	1.01559	0.012106	0.0028205	3.98798	1.99566
6426					36.5757	327.119	3.08365e-08	7.10388e-07	1.38314	0.000226736	0.000114173	0.043408	-4.5259
6432					36.7275	326.085	2.45628e-07	7.99225e-07	1.07457	0.0179182	0.00392272	0.307333	-1.70213
6435					37.0915	323.028	7.99027e-06	2.74098e-06	1.09041	2.80381e-06	5.13343e-06	2.91511	1.54355
6436			Flurazepam	7.42236362465685	30.9758	386.874	5.88614e-06	2.2851e-06	1.01122	0.0293782	0.00596084	2.57588	1.36506
6440			D-Glucosamine 6-phosphate	6.73664269856256	46.4619	258.145	2.07475e-06	4.33153e-06	1.06639	0.0243603	0.00509263	0.478988	-1.06194
6441			9,11alpha-Epoxypregn-4-ene-3,20-dione	-17.7503394567582	36.4338	329.205	2.35148e-08	6.32202e-07	1.16706	0.0001528	8.36771e-05	0.037195	-4.74875
6453					37.2211	323.117	2.05512e-07	2.31056e-06	1.22691	0.0289913	0.00589508	0.0889447	-3.49095
6454					45.8987	262.086	2.42221e-07	1.09937e-06	1.23663	0.000561187	0.000233232	0.220327	-2.18228
6457					74.7947	160.918	1.99808e-05	7.74757e-06	1.01723	0.0161507	0.00358988	2.57898	1.3668
6464			N-Methylindolo[3,2-b]-5alpha-cholest-2-ene	8.51455225201436	25.5043	472.772	9.28894e-07	1.72955e-07	1.2074	0.000373041	0.000168193	5.37074	2.42512
6465					29.6432	406.765	1.15489e-05	3.13195e-06	1.34347	0.00555927	0.00147975	3.68744	1.88262
6472					46.7734	258.182	1.97077e-08	8.82758e-06	1.49647	2.57681e-05	2.15459e-05	0.00223252	-8.80711
6478					35.0356	345.045	1.39201e-05	3.49096e-06	1.36926	0.0011445	0.000414903	3.98747	1.99547
6480					37.8026	320.051	1.13394e-07	5.65038e-07	1.02744	0.0228587	0.00482838	0.200685	-2.317
6493					41.0938	294.989	2.59793e-06	8.20876e-07	1.03915	1.55292e-06	3.81424e-06	3.16482	1.66212
6494			Chlordane	-23.0613653152313	29.6575	408.762	2.38516e-05	6.40623e-06	1.34338	0.00327867	0.00096448	3.72319	1.89654
6502					33.9984	356.979	5.84969e-06	1.74463e-06	1.27055	0.00408557	0.00115258	3.35297	1.74544
6503					28.1649	430.912	0.000498713	0.000121178	1.18485	0.000861334	0.000330518	4.11555	2.04108
6509					29.4313	412.756	7.51623e-06	1.84778e-06	1.36799	0.00260593	0.000799066	4.0677	2.02421
6511					28.8789	420.883	5.68675e-05	1.67584e-05	1.22082	0.00399885	0.00113265	3.39337	1.76272
6515					28.1574	431.915	3.15847e-05	7.62356e-06	1.18285	0.000675831	0.000271332	4.14304	2.05069
6516					44.7358	272.045	3.49075e-07	1.47902e-07	1.07982	0.0185784	0.00404541	2.36018	1.2389
6518					30.6743	396.895	5.7852e-05	1.5121e-05	1.36828	0.00155793	0.000529763	3.82594	1.93581
6522					28.132	432.916	1.19249e-05	3.01028e-06	1.22283	0.000735172	0.000290328	3.9614	1.98601
6532			Butocozole	-23.0973869656452	29.7018	410.759	1.84857e-05	4.89475e-06	1.31478	0.00493453	0.00134453	3.77664	1.9171
6537					36.8681	331.173	3.90049e-08	4.83903e-06	1.21083	0.0391133	0.00762238	0.00806048	-6.95492
6543					58.5503	208.634	3.76754e-09	2.90521e-06	1.48611	1.45923e-05	1.4348e-05	0.00129682	-9.5908
6550					30.7644	397.898	2.46209e-06	5.11761e-07	1.24655	0.0168535	0.00372315	4.81102	2.26634
6558					30.7539	398.892	5.69637e-05	1.4669e-05	1.36988	0.00183493	0.000604164	3.88327	1.95727
6566			3b-Hydroxy-6b-(3-chloro-2-hydroxy-2-methylbutanoyloxy)-7(11)-eremophilen-12,8b-olide	21.6669420545912	30.7562	399.895	2.49212e-06	5.34258e-07	1.29908	0.00385417	0.00109909	4.66463	2.22176
6570					64.7937	189.958	1.05251e-05	4.12488e-06	1.03928	2.09665e-05	1.85484e-05	2.55162	1.35141
6572					30.9533	397.856	2.31324e-06	5.23525e-07	1.24953	0.0169695	0.00374505	4.41859	2.14359
6574					33.761	364.913	3.64662e-06	1.32744e-06	1.23652	0.0230749	0.00486675	2.74711	1.45792
6576			2-(3'-Methylthio)propylmalic acid	-3.80837574903577	55.2564	223.063	0.000170664	8.45711e-05	1.07872	8.98479e-05	5.53148e-05	2.01799	1.01292
6584					32.9763	374.013	1.01463e-05	2.12501e-06	1.27626	0.00896272	0.00218851	4.7747	2.25541
6586					32.3881	380.952	1.0476e-05	1.34663e-06	1.40958	0.000122754	7.04981e-05	7.77947	2.95967
6590					30.8011	400.889	1.72568e-05	4.18688e-06	1.37889	0.00102823	0.000381201	4.12163	2.04322
6602					60.9387	203.023	0.00063033	0.000294874	1.08603	0.00954647	0.0023074	2.13763	1.09601
6608					135.336	91.5419	1.50056e-05	5.60238e-06	1.11492	7.06285e-07	2.85239e-06	2.67843	1.42139
6610			C20916	-5.38277119719555	45.2104	274.138	2.98679e-08	2.07972e-06	1.14023	0.00986211	0.00237118	0.0143615	-6.12165
6620					153.108	81.0331	1.63771e-06	5.25681e-07	1.02875	1.4082e-05	1.40195e-05	3.1154	1.63942
6622					29.9207	414.922	4.53029e-06	1.68782e-06	1.06373	4.55643e-05	3.29331e-05	2.6841	1.42444
6629					61.4733	202.127	6.49476e-07	1.84215e-06	1.10666	0.0315662	0.00633836	0.352564	-1.50404
6638					28.4793	436.659	9.57192e-06	2.73988e-06	1.10962	3.74392e-08	8.47968e-07	3.49355	1.80469
6648					63.5845	195.993	2.21332e-05	1.07852e-05	1.09441	3.99921e-05	2.99021e-05	2.05218	1.03716
6649					28.4109	438.656	1.06584e-05	3.18988e-06	1.08786	3.92603e-07	2.17418e-06	3.3413	1.74041
6659			Nifuradene	-10.7951705834883	55.444	225.059	1.66923e-05	8.16664e-06	1.08001	3.47946e-05	2.69963e-05	2.04396	1.03137
6673					33.5828	373.01	0.000107981	2.64686e-05	1.35177	0.00858476	0.00211027	4.0796	2.02843
6674					91.4822	136.953	0.00043151	0.000175521	1.09005	1.66623e-05	1.57249e-05	2.45845	1.29775
6677			Furfuryl alcohol	-4.99605523323947	126.571	99.0436	7.84952e-05	2.97448e-05	1.2666	0.00239475	0.000745808	2.63896	1.39997
6678					41.5059	302.073	4.70887e-08	1.75817e-06	1.42052	1.45964e-05	1.43507e-05	0.0267828	-5.22255
6682			Adefovir	-21.8841679633723	46.1287	272.172	2.25602e-08	3.12573e-06	1.49701	1.19548e-06	3.4716e-06	0.00721757	-7.11427
6696			Homatropine	-18.6736320966379	45.5618	276.154	4.37486e-07	4.2294e-06	1.35381	6.74693e-06	8.48329e-06	0.103439	-3.27315
6712					58.2737	216.626	3.76754e-09	5.75583e-07	1.36576	5.70002e-05	3.90145e-05	0.00654561	-7.25526
6720			Chloroprocaine	-0.674691413123864	46.6536	271.121	3.76754e-09	3.26608e-07	1.00664	0.00638121	0.00165551	0.0115354	-6.43779
6722			D-Glucosamite-6-phosphate	-9.41573600475689	46.1856	274.141	4.87889e-07	1.48424e-06	1.08702	0.0103237	0.00246461	0.328712	-1.6051
6729					109.376	115.964	7.11828e-05	2.84734e-05	1.23793	1.47478e-07	1.42755e-06	2.49998	1.32192
6730			Methylselenocysteine Se-oxide	24.7513931261593	63.4703	199.987	0.000147634	5.60008e-05	1.07237	0.0253148	0.00525913	2.63628	1.3985
6740					61.7376	205.961	7.88241e-06	2.85206e-06	1.15592	3.17431e-05	2.52093e-05	2.76376	1.46663
6743					32.7017	389.03	3.61831e-06	1.347e-06	1.06768	0.000450183	0.000195656	2.6862	1.42557
6745					79.0597	160.972	9.81913e-06	2.89309e-06	1.17691	0.0140566	0.00319313	3.394	1.76299
6746			4-Nitro-6-oxohepta-2,4-dienedioate	22.3208025055439	58.928	216.019	1.09135e-06	3.75097e-07	1.04854	5.51842e-05	3.80561e-05	2.90952	1.54078
6754					39.0962	326.07	1.04786e-07	5.54132e-07	1.26014	0.00230569	0.000723127	0.189099	-2.40278
6757					28.9469	440.679	3.02422e-05	8.74795e-06	1.29378	0.00263156	0.000805419	3.45706	1.78955
6759			p-Chloromercuribenzoate	17.18084855824	35.8391	356.155	3.76754e-09	9.9613e-07	1.36613	0.00883092	0.00216134	0.00378218	-8.04657
6762			Alatolide	-1.65710320539912	36.3764	351.18	2.57545e-08	8.44034e-06	1.48626	0.000133734	7.53481e-05	0.00305136	-8.35633
6767			S-Methyl-3-phospho-1-thio-D-glycerate	-7.1637756945521	58.9464	216.991	3.098e-06	8.97443e-07	1.29886	0.0014059	0.000487685	3.45203	1.78744
6771					30.9932	412.869	6.89617e-07	1.61765e-06	1.05508	0.00107134	0.000393742	0.426308	-1.23003
6774					32.9941	388.029	2.05189e-05	5.08442e-06	1.30511	0.00792709	0.00197506	4.03564	2.0128
6776					47.9552	267.098	7.48468e-07	2.81896e-06	1.22098	0.00149942	0.000513495	0.265512	-1.91315
6777			D-Fructose 6-phosphate	3.61927096159447	49.4431	259.129	1.78207e-06	8.13276e-06	1.20302	0.00128041	0.000453315	0.219123	-2.19019
6785					33.1585	387.026	0.000190055	4.80902e-05	1.25624	0.00664644	0.00171128	3.95205	1.9826
6792					29.0442	442.676	7.8802e-05	2.21794e-05	1.30837	0.00223755	0.000706458	3.55294	1.82901
6793					36.407	353.157	5.01205e-08	5.05831e-07	1.28063	0.00182439	0.000601405	0.0990854	-3.33518
6795			Chlormerodrin	-14.4317344116282	35.1178	366.187	1.51099e-07	2.3744e-06	1.26064	0.00105007	0.000387583	0.063637	-3.97399
6798					35.137	366.151	1.5107e-07	1.80776e-06	1.303	5.83286e-05	3.97065e-05	0.0835673	-3.58092
6800					30.023	428.697	1.13657e-05	1.71216e-06	1.11283	0.00976525	0.00235168	6.63825	2.7308
6805					31.0785	414.866	3.64609e-06	1.60401e-06	1.21215	1.63053e-06	3.89414e-06	2.27312	1.18467
6811					58.6641	219.966	1.1866e-05	4.50607e-06	1.20792	4.75967e-07	2.39514e-06	2.63334	1.3969
6818					73.0984	176.971	0.000247234	0.000101025	1.16631	9.22473e-07	3.16682e-06	2.44726	1.29117
6820			2-Dehydro-3-deoxy-D-arabino-heptote 7-phosphate	-9.47745475805648	45.0626	287.136	2.47815e-08	5.14411e-07	1.35289	5.22475e-05	3.65085e-05	0.0481744	-4.37559
6821					31.7989	406.924	2.87042e-05	6.72708e-06	1.38147	0.00347386	0.00101092	4.26697	2.09321
6823					30.0565	430.694	2.73868e-05	4.08111e-06	1.1402	0.00627127	0.00163214	6.71062	2.74645
6827					29.9349	432.806	2.43343e-05	5.88378e-06	1.35451	0.00378006	0.00108205	4.13583	2.04818
6828					29.1543	444.673	8.74553e-05	2.47138e-05	1.31207	0.00166844	0.000559922	3.53873	1.82323
6833					81.5344	159.066	4.08801e-06	1.73023e-06	1.09148	8.99447e-06	1.03514e-05	2.36269	1.24043
6834			1-Methyladenosine	-5.09714968449227	45.9783	282.118	9.39054e-06	2.3207e-06	1.0193	8.83611e-10	1.46217e-07	4.04642	2.01665
6840			9-Hydroxybenzo[a]pyrene-4,5-oxide	-7.22476795405482	45.5375	285.089	1.2149e-08	3.81181e-07	1.21658	0.000155667	8.48979e-05	0.0318719	-4.97157
6844			Isolobinine	20.1331555199376	45.0902	288.202	9.78355e-07	2.14346e-05	1.26365	9.07951e-05	5.57769e-05	0.0456437	-4.45344
6845					28.8358	450.664	4.59632e-06	1.28134e-06	1.27886	0.00673557	0.00172984	3.58711	1.84282
6847					30.0565	432.691	2.69151e-05	3.87934e-06	1.07206	0.00700089	0.0017846	6.93806	2.79453
6849					29.1248	446.67	5.64167e-05	1.55303e-05	1.31862	0.00172091	0.000573965	3.63269	1.86104
6850					29.0078	448.667	2.1362e-05	5.96525e-06	1.30266	0.00163991	0.000552211	3.58107	1.84039
6854					31.853	408.921	1.79608e-05	4.16278e-06	1.33632	0.00234439	0.000732858	4.3146	2.10923
6856					29.973	434.803	1.56383e-05	3.46093e-06	1.35214	0.00334684	0.000980775	4.51853	2.17585
6863					124.22	105.003	2.9759e-05	1.47274e-05	1.0125	0.000119156	6.89089e-05	2.02066	1.01482
6865					30.2705	431.771	1.94787e-08	6.45903e-07	1.12706	0.0171781	0.00378429	0.0301573	-5.05135
6866					38.437	340.086	1.90275e-07	9.99157e-07	1.06688	0.0116342	0.00272752	0.190435	-2.39263
6869					41.5225	315.116	6.18044e-08	3.89526e-06	1.37589	0.000392853	0.000175346	0.0158666	-5.97786
6871					30.1033	434.688	1.31893e-05	2.02063e-06	1.08735	0.00739507	0.00186567	6.52734	2.7065
6875			Bendiocarb	-4.50818049216907	58.4307	224.091	1.20673e-05	5.94617e-06	1.0599	9.09458e-05	5.58502e-05	2.02942	1.02106
6879					65.5077	199.988	2.7219e-06	7.06595e-07	1.12556	7.91223e-07	2.98143e-06	3.85214	1.94566
6882			Tribromobisphenol A	11.442269675665	28.3137	462.859	3.76754e-09	1.8538e-06	1.42148	0.0233058	0.00490762	0.00203233	-8.94265
6883					31.8972	410.965	2.77758e-06	8.29851e-07	1.13796	6.87078e-05	4.48867e-05	3.34708	1.7429
6884			6-Hydroxypentadecanedioic acid	14.2724873552128	45.329	289.205	1.99412e-08	2.2895e-06	1.19882	0.000175987	9.33663e-05	0.00870984	-6.84314
6898			3,5-Dinitrosalicylic acid	-23.0921915745895	58.0142	227.103	1.04165e-07	1.04011e-06	1.2918	3.5522e-05	2.74102e-05	0.100148	-3.3198
6902			C20915	-4.35288243562795	45.1649	292.149	5.39582e-07	2.95635e-06	1.22038	5.97685e-05	4.04481e-05	0.182516	-2.4539
6907					28.3094	466.693	1.40817e-05	3.47624e-06	1.0997	0.00556999	0.00148202	4.05086	2.01823
6913			N-Adenylylanthranilate	-16.8755956379964	28.3229	467.1	1.58268e-05	5.66946e-06	1.1198	0.00779525	0.0019482	2.79159	1.48109
6918					35.2844	375.152	3.76754e-09	2.35043e-06	1.37448	0.00454977	0.00125802	0.00160292	-9.28509
6920					29.3746	450.834	1.98923e-06	6.52227e-07	1.09755	7.57096e-05	4.83949e-05	3.0499	1.60876
6928					34.8079	381.087	2.81821e-08	4.00443e-07	1.02067	0.000187014	9.80558e-05	0.0703774	-3.82874
6930					31.522	420.94	6.26644e-05	1.60837e-05	1.36898	0.00174597	0.000580666	3.89615	1.96205
6935					34.1476	388.984	6.91551e-06	1.7316e-06	1.30671	0.00550406	0.00146805	3.99371	1.99773
6938					27.8775	476.904	6.02104e-05	2.64339e-05	1.27102	1.13391e-07	1.28731e-06	2.27777	1.18762
6940					34.1902	388.958	7.00352e-06	1.41415e-06	1.29274	0.0049251	0.00134244	4.95247	2.30815
6941					27.8296	477.906	1.04941e-05	4.81854e-06	1.27627	0.00122246	0.000437067	2.17785	1.1229
6945					31.4661	422.909	3.41734e-05	7.42555e-06	1.05943	0.000585285	0.000241297	4.60214	2.20231
6946					95.7202	139.033	7.47056e-06	3.29205e-06	1.08085	1.17663e-05	1.24277e-05	2.26927	1.18223
6952					33.0773	402.973	1.21596e-05	2.74592e-06	1.35711	0.0013845	0.000481869	4.42826	2.14674
6961					31.5511	422.937	3.93658e-05	9.50861e-06	1.31816	0.00111713	0.000406975	4.14002	2.04964
6962					27.8661	478.902	6.98268e-06	3.37488e-06	1.15699	3.21803e-06	5.48749e-06	2.06902	1.04895
6965					153.429	87.0087	6.17005e-05	2.36091e-05	1.18483	0.0122934	0.00285713	2.61342	1.38594
6981					28.582	468.69	2.0974e-05	4.37782e-06	1.17334	0.00309342	0.00091956	4.79098	2.26032
6984					29.2531	458.65	1.66376e-06	3.67298e-06	1.0247	0.000185408	9.73799e-05	0.452972	-1.14251
6989					58.2498	230.614	3.76754e-09	2.14392e-07	1.30847	0.00712484	0.00181028	0.0175731	-5.83049
6993			(1xi,3xi)-1,2,3,4-Tetrahydro-1-methyl-beta-carboline-3-carboxylic acid	12.4009493925948	58.1865	231.116	1.87401e-07	3.56603e-06	1.37622	1.96466e-05	1.77129e-05	0.0525518	-4.25012
6998			Pentadecanoic acid	-4.98394952466735	55.342	243.231	1.843e-05	6.99276e-06	1.01513	0.0297962	0.0060335	2.63559	1.39813
6999					29.2234	460.647	1.85835e-06	4.32108e-06	1.05656	0.000292591	0.00013902	0.430066	-1.21737
7000					46.1287	292.052	1.42878e-07	8.99408e-07	1.27469	0.000127491	7.25933e-05	0.158858	-2.65419
7015			N1-Acetyl-tabtoxinine-beta-lactam	-4.81827606395239	58.4908	231.096	2.06667e-07	3.31703e-06	1.34195	3.02463e-05	2.43021e-05	0.0623049	-4.00451
7016			D-Glucosyldihydrosphingosine	6.78159593352183	29.2214	462.644	8.29742e-07	2.76259e-06	1.23869	9.91665e-06	1.10569e-05	0.300349	-1.73529
7020					39.942	338.998	6.85876e-06	1.73755e-06	1.11968	1.07156e-07	1.26132e-06	3.94736	1.98089
7022					35.2624	384.114	8.79104e-09	2.97361e-07	1.18159	0.00129493	0.000457345	0.0295635	-5.08004
7024					43.8473	309.109	4.19891e-07	1.96805e-06	1.26769	0.000971549	0.000364374	0.213354	-2.22868
7025					46.4186	292.017	2.63855e-07	8.21843e-07	1.00177	0.00652707	0.00168629	0.321053	-1.63911
7036					28.8686	470.687	1.1169e-05	2.80128e-06	1.30756	0.00225186	0.000709978	3.98709	1.99534
7037					64.4176	211.002	1.69904e-05	6.2809e-06	1.09553	3.28164e-06	5.53852e-06	2.70509	1.43568
7044					46.9391	290.055	1.49365e-06	6.74514e-06	1.22278	0.000139642	7.79604e-05	0.221441	-2.175
7049					37.9668	359.149	1.52064e-07	8.02023e-07	1.15802	0.00581029	0.00153267	0.189601	-2.39896
7055					125.48	108.958	3.0786e-05	1.26859e-05	1.16629	7.96955e-06	9.5298e-06	2.42678	1.27904
7057			Biocytin	12.104331593687	36.6514	373.195	1.48863e-06	1.14199e-05	1.21426	3.79558e-05	2.87627e-05	0.130354	-2.93949
7067			Diphenhydramine hydrochloride	-9.12823323570515	46.9237	292.144	3.33732e-07	2.87032e-06	1.19823	0.000569098	0.000235894	0.11627	-3.10445
7073			TetraHCA	-8.15719300893488	29.5147	464.641	1.27887e-07	7.03437e-07	1.06803	8.25762e-05	5.17701e-05	0.181803	-2.45955
7088					32.9927	416.953	9.2772e-06	1.82266e-06	1.29789	0.00739267	0.00186518	5.08991	2.34764
7093					109.283	125.986	0.000458911	0.000117523	1.02955	0.026749	0.00550976	3.90486	1.96527
7097					29.6506	464.723	9.98015e-06	2.63641e-06	1.3303	0.00491215	0.00133957	3.7855	1.92049
7103			2,6-Diamino-4-hydroxy-5-(N-methyl)formamidopyrimidine	8.10075452969988	74.958	184.084	1.39112e-05	6.83042e-06	1.04111	0.000157092	8.55008e-05	2.03665	1.0262
7111			Lucidine B	-4.43200908599472	29.6657	466.72	2.51693e-05	6.30152e-06	1.34937	0.00558861	0.00148595	3.99417	1.99789
7116			Pleuromutilin	-16.4693027057156	36.5615	379.242	2.33486e-08	1.06531e-06	1.34119	0.000259991	0.000126861	0.0219173	-5.51179
7118			Acetyl citrate	-10.7842763530013	60.0198	231.135	5.93962e-06	1.22604e-05	1.06461	0.0379852	0.00742864	0.484455	-1.04557
7124					45.6055	304.526	3.09377e-06	6.74663e-06	1.08619	0.0126877	0.00293358	0.458565	-1.1248
7126					141.782	98.0131	0.000127263	4.84044e-05	1.18862	6.77708e-07	2.80471e-06	2.62917	1.39461
7128					29.6619	468.717	2.32844e-05	5.95783e-06	1.34544	0.00533239	0.00143137	3.90821	1.96651
7132					68.1458	204.159	4.43138e-06	1.64946e-06	1.06054	1.20351e-05	1.26219e-05	2.68657	1.42576
7142					30.6578	454.854	1.81522e-05	3.87077e-06	1.36532	0.00233008	0.000729162	4.68956	2.22945
7147					60.6738	230.088	1.07418e-06	3.65244e-06	1.14237	0.0146864	0.00331068	0.2941	-1.76562
7148					30.561	456.851	2.47105e-05	5.34226e-06	1.37577	0.00143105	0.000494551	4.62547	2.2096
7152					29.6803	470.714	1.19645e-05	3.02155e-06	1.3701	0.00382352	0.00109206	3.95974	1.98541
7158			Mibefradil	-7.77700924901486	28.3042	494.618	6.12568e-06	1.7947e-06	1.05523	6.71829e-07	2.79461e-06	3.4132	1.77112
7161					42.3049	331.093	1.77005e-08	1.29283e-06	1.46779	5.52447e-07	2.56511e-06	0.0136913	-6.1906
7162			Atalline	7.36122553850619	58.332	240.151	6.20425e-06	3.05191e-06	1.00396	0.000155736	8.49271e-05	2.03291	1.02355
7170			3,5-diiodo-L-tyrosinate(1-)	-1.30441847686953	32.5814	430.968	3.48692e-05	8.34341e-06	1.37153	0.00357967	0.00103575	4.17926	2.06325
7172			3-(3,5-Diiodo-4-hydroxyphenyl)lactate	13.3773338949886	32.4379	432.965	1.10723e-05	2.55063e-06	1.37685	0.00289435	0.000870291	4.34101	2.11803
7176					28.1651	498.899	0.000266686	6.38865e-05	1.16795	0.000904174	0.000343855	4.17438	2.06156
7179					170.278	82.5367	5.55822e-05	2.11007e-05	1.04567	4.36408e-06	6.46661e-06	2.63414	1.39733
7181					91.3371	153.955	0.000223001	8.94237e-05	1.16177	3.39499e-06	5.63395e-06	2.49376	1.31832
7183					36.7168	383.119	6.22029e-08	2.603e-06	1.31693	0.000108131	6.38971e-05	0.0238967	-5.38705
7187					28.1538	499.902	1.97857e-05	4.92218e-06	1.1359	1.00365e-07	1.23076e-06	4.01969	2.00709
7191			Dichlorphemide	-1.40783050646957	46.3338	304.151	1.23105e-07	1.23196e-06	1.35433	3.63905e-06	5.82966e-06	0.0999262	-3.32299
7194					28.8394	488.87	3.77972e-05	1.07494e-05	1.1961	0.00484302	0.00132419	3.51621	1.81402
7196					28.1593	500.903	8.03438e-06	1.87372e-06	1.18945	0.000905904	0.000344389	4.28792	2.10028
7197					28.4109	496.614	8.96989e-06	2.41211e-06	1.15037	3.01758e-08	7.59658e-07	3.71869	1.89479
7200					44.8029	315.105	3.46603e-08	1.06622e-06	1.35914	0.00544182	0.00145481	0.0325076	-4.94308
7201					63.6066	221.999	2.69314e-06	5.65196e-07	1.09213	0.00860858	0.00211523	4.76498	2.25247
7205					40.0608	352.977	4.68489e-06	1.12272e-06	1.16947	1.59807e-08	5.55224e-07	4.17282	2.06102
7214			3-Dehydroquite	-4.17710494262746	74.1343	191.054	5.69139e-06	2.32425e-06	1.18177	3.59148e-06	5.79259e-06	2.4487	1.29202
7225			Radium-224	-0.00427699994594729	63.113	224.993	4.44636e-06	1.33914e-06	1.14758	0.00519607	0.00140191	3.3203	1.73131
7233			Ipazine	-17.6742584291525	58.2315	244.128	1.67275e-06	8.0521e-06	1.06015	0.000234262	0.000117086	0.20774	-2.26715
7236					30.8696	460.853	1.24541e-06	2.81613e-07	1.06924	0.0136268	0.00311256	4.42242	2.14484
7241					34.6857	410.987	7.40287e-06	1.46171e-06	1.34129	0.00347823	0.00101195	5.06454	2.34043
7242					119.83	118.966	1.92045e-05	4.83781e-06	1.19336	0.0230962	0.00487052	3.96967	1.98902
7249					174.058	82.006	4.35532e-06	1.70756e-06	1.20543	1.14873e-06	3.42568e-06	2.55061	1.35084
7252					38.0585	375.199	3.76754e-09	1.52999e-06	1.13022	0.0320017	0.00641259	0.00246246	-8.66568
7265					26.0708	548.743	4.55488e-07	6.76626e-06	1.11207	0.0127873	0.00295277	0.0673176	-3.89287
7270			Piperideine	-4.20638134294046	170.41	84.0804	8.58228e-05	3.30479e-05	1.11827	1.83933e-06	4.15269e-06	2.59692	1.3768
7273					60.986	235.118	4.08691e-07	1.52832e-06	1.18446	9.78889e-06	1.09607e-05	0.267411	-1.90287
7276					34.2785	419.113	9.61303e-09	1.56528e-06	1.31363	0.00550048	0.00146729	0.00614143	-7.34721
7279					32.3024	444.984	6.40033e-05	1.63652e-05	1.3751	0.00201019	0.000649189	3.91094	1.96752
7285					46.4308	310.089	1.96411e-08	1.9575e-07	1.28681	4.53038e-06	6.60503e-06	0.100338	-3.31706
7286					36.2707	396.971	6.52496e-06	9.96996e-07	1.35574	0.00682054	0.00174744	6.54462	2.71031
7288			4-Amino-2-methyl-5-(phosphooxymethyl)pyrimidine	-24.6904684598435	66.0159	218.122	2.36635e-07	1.28143e-06	1.29225	0.00380935	0.0010888	0.184665	-2.43702
7289					45.7085	315.065	4.75718e-08	1.11875e-06	1.33703	0.000250502	0.00012331	0.0425224	-4.55563
7290			Aliskiren	-18.3898531767013	26.1814	550.741	1.17961e-07	2.50139e-06	1.13524	0.0138581	0.00315598	0.0471581	-4.40635
7291					32.2585	446.981	1.94795e-05	4.6825e-06	1.35097	0.0016378	0.000551638	4.16006	2.05661
7294			Fluvoxamine	-9.94599225552832	45.1949	319.16	2.90082e-07	3.2288e-06	1.3763	1.35162e-05	1.36454e-05	0.0898419	-3.47647
7295			phazoline hydrochloride	-1.06456381839937	58.3916	247.099	1.09469e-06	6.61927e-06	1.14532	0.000308966	0.000145101	0.16538	-2.59615
7296					39.317	366.993	1.4995e-05	4.55316e-06	1.06284	6.64946e-07	2.78264e-06	3.29331	1.71954
7312					55.2859	262.093	2.55367e-06	8.68052e-06	1.00272	0.0302843	0.00611808	0.294184	-1.76521
7317					29.108	498.638	2.20102e-05	6.05443e-06	1.30292	0.00215097	0.000684954	3.63538	1.86211
7319					65.7543	220.853	1.44994e-06	5.15242e-07	1.01583	0.0113002	0.00266108	2.81411	1.49268
7325					45.8641	317.146	7.65679e-08	1.15762e-06	1.33772	6.37245e-06	8.16155e-06	0.0661425	-3.91828
7327			Flindersiachromone	-7.18283192213205	57.9587	251.105	6.35014e-07	1.81485e-06	1.14031	0.0108634	0.0025737	0.349899	-1.51499
7331			Norfloxacin	9.24775634758369	45.5304	320.143	1.05949e-07	4.14455e-06	1.43251	7.18282e-06	8.8543e-06	0.0255634	-5.28978
7334			2,4-Bis(acetamido)-2,4,6-trideoxy-beta-L-altropyranose	-4.97976891108399	59.0156	247.128	1.74742e-06	1.34904e-05	1.26393	9.74242e-05	5.89555e-05	0.129531	-2.94863
7335					29.1529	500.635	6.86786e-05	1.87411e-05	1.31325	0.00197999	0.000641491	3.6646	1.87366
7338					57.4838	254.154	3.59794e-06	1.47864e-06	1.12561	0.00697559	0.00177934	2.43327	1.2829
7343					25.8854	564.722	9.6664e-07	4.44288e-06	1.14795	0.000511031	0.000216296	0.217571	-2.20044
7345					61.2814	238.638	3.76754e-09	1.92776e-06	1.43231	0.00166343	0.000558571	0.00195437	-8.99908
7352			2-Amino-4-hydroxy-6-(D-erythro-1,2,3-trihydroxypropyl)-7,8-dihydropteridine	-9.99488056314166	57.2186	256.102	3.0267e-08	1.60984e-07	1.05788	0.013334	0.00305722	0.188013	-2.4111
7354					29.1626	502.632	9.24703e-05	2.4142e-05	1.31914	0.00247833	0.000767084	3.83027	1.93745
7361					44.1827	332.146	3.26514e-08	1.88097e-06	1.48127	3.58185e-08	8.29834e-07	0.0173588	-5.84819
7362			alpha-Terthienyl	18.1786549776811	58.9506	248.991	1.03863e-06	2.24791e-07	1.12981	0.0378866	0.00741209	4.62042	2.20803
7365					135.35	108.536	4.54501e-05	1.59299e-05	1.17494	0.00441672	0.00122776	2.85313	1.51255
7368			Acetylbrowniine	-4.84425669330339	28.893	508.622	9.06555e-06	2.48306e-06	1.2961	0.000998758	0.0003725	3.65095	1.86827
7373					29.9688	490.765	2.2018e-05	4.93789e-06	1.37769	0.00354364	0.00102733	4.45899	2.15672
7374			Amprevir	18.1449067960174	29.1666	504.629	6.63348e-05	1.73791e-05	1.32027	0.00195847	0.000636029	3.81693	1.93241
7381			Lenalidomide	8.46607031171345	56.6977	260.105	4.54386e-08	7.07877e-07	1.31228	0.000176892	9.37555e-05	0.0641899	-3.96151
7384					29.9315	492.762	1.70258e-05	3.90575e-06	1.35532	0.00354666	0.00102804	4.35916	2.12405
7385			Glucoarabin	-13.277664299509	29.1196	506.626	3.03358e-05	8.05266e-06	1.33343	0.00104572	0.000386316	3.76718	1.91349
7388			3-Dehydroshikimate	-3.54405019386779	85.3037	173.044	2.32975e-05	1.01466e-05	1.15963	3.03774e-06	5.33693e-06	2.29609	1.19918
7401					39.2976	376.992	1.18647e-06	3.16681e-07	1.06143	0.00566866	0.00150279	3.74657	1.90557
7402			Asparaginyl-Tryptophan	-4.68812549064744	46.4367	319.139	4.42566e-08	1.98313e-06	1.17729	7.07013e-05	4.58825e-05	0.0223166	-5.48574
7415					124.867	118.942	9.56958e-05	4.68701e-05	1.09248	1.3341e-05	1.35278e-05	2.04172	1.02979
7422					58.4064	254.652	8.72814e-09	1.67434e-06	1.01915	0.00536914	0.00143926	0.00521288	-7.5837
7428			(+)-Borne-2,5-dione	-3.20520950107351	89.182	167.106	3.80541e-05	1.45186e-05	1.05515	0.037098	0.00727926	2.62105	1.39015
7430			Difenzoquat	21.4874046356507	59.577	250.152	2.89138e-08	1.74062e-06	1.13323	0.00139117	0.000483668	0.0166112	-5.9117
7434					31.1823	478.898	2.25019e-05	4.86581e-06	1.32724	0.00194178	0.000631776	4.62449	2.20929
7439					60.2896	248.054	1.43302e-06	4.16506e-06	1.04808	0.00633789	0.00164631	0.344057	-1.53928
7441					28.1787	531.011	3.76754e-09	9.66487e-07	1.02454	0.00149244	0.000511567	0.00389818	-8.00298
7443					39.0848	383.103	6.71465e-08	2.3895e-06	1.26982	0.00119488	0.000429297	0.0281007	-5.15325
7446					45.2713	331.06	1.38789e-08	1.02219e-06	1.41215	0.000119004	6.8841e-05	0.0135776	-6.20263
7451			Methoxyflurane	12.4737274602467	90.9218	164.97	5.91268e-06	1.96218e-06	1.18071	2.29478e-07	1.73694e-06	3.01332	1.59135
7453					61.4855	244.067	1.36631e-06	4.7819e-06	1.1786	0.00314961	0.000933284	0.285725	-1.8073
7455			AMP	9.5215055648022	43.3653	346.217	3.25647e-08	2.39168e-06	1.48365	3.68495e-06	5.86496e-06	0.0136158	-6.19857
7456					31.2274	480.895	2.13051e-05	4.34692e-06	1.34821	0.00228777	0.000718766	4.9012	2.29314
7461					33.0667	455.013	4.52771e-05	9.45379e-06	1.30021	0.0121585	0.00283079	4.78931	2.25982
7468					91.3203	164.947	6.40041e-05	2.45116e-05	1.02491	8.62099e-06	1.00592e-05	2.61117	1.3847
7472					59.1518	254.997	2.09255e-05	1.02278e-05	1.07023	0.012496	0.00289652	2.04596	1.03277
7473			Isoleucyl-Lysine	-4.67051655923961	57.9721	260.196	1.71156e-07	1.04538e-05	1.2697	1.44553e-05	1.42607e-05	0.0163726	-5.93257
7474					120.646	125.035	8.8826e-06	3.61202e-06	1.14661	0.02975	0.00602547	2.45918	1.29818
7477			Mycalamide B	11.7740158064084	29.2069	516.608	1.43393e-06	3.38074e-06	1.08334	0.000115073	6.70776e-05	0.424146	-1.23737
7488			5'-Dehydroadenosine	-4.67466058131447	56.8991	266.087	5.8611e-08	4.91353e-06	1.3201	0.000134327	7.5607e-05	0.0119285	-6.38944
7497					145.824	104.03	5.25107e-06	2.18945e-06	1.11659	8.08703e-06	9.6272e-06	2.39835	1.26204
7500			Isoxaben	-16.5284412218572	45.5541	333.175	7.44669e-07	4.11535e-06	1.06311	0.037228	0.00730121	0.180949	-2.46634
7501					43.8635	346.161	3.24079e-08	2.12645e-06	1.48302	1.02038e-06	3.28777e-06	0.0152404	-6.03596
7505					27.8775	544.891	5.06952e-05	2.08333e-05	1.26252	6.16024e-08	1.04615e-06	2.43338	1.28296
7507					27.8296	545.893	9.98164e-06	3.93355e-06	1.2633	5.43469e-08	9.97906e-07	2.53756	1.34344
7510			UMP	-5.54199782817741	46.7444	325.041	2.32962e-08	1.04747e-06	1.03925	0.00716621	0.00181881	0.0222404	-5.49067
7518			17alpha-Hydroxyprogesterone	16.6649516973482	45.9125	331.232	1.13927e-08	1.86759e-06	1.22944	0.000217972	0.000110727	0.00610022	-7.35692
7519			4-Methylene-L-glutamine	-24.4930500901749	95.6256	159.073	5.97937e-05	2.45073e-05	1.04674	3.10011e-06	5.39003e-06	2.43983	1.28678
7529			Demethylbellidifolin	-24.9374001244536	58.8104	259.185	3.76754e-09	1.38464e-06	1.48987	1.33906e-06	3.61275e-06	0.00272096	-8.52167
7531					27.8822	546.889	6.78067e-06	2.79353e-06	1.20482	4.52248e-07	2.33649e-06	2.42728	1.27934
7532			1-Stearoylglycerophosphoserine	18.4899277306071	29.1793	522.6	2.66619e-07	1.37503e-06	1.21083	9.9676e-05	6.00137e-05	0.193901	-2.36661
7539					61.8788	247.039	2.9345e-05	8.82573e-06	1.12033	1.74369e-06	4.03777e-06	3.32493	1.73333
7543			Asparagusic acid syn-S-oxide	15.5185961244101	91.5597	166.986	2.39966e-05	8.64208e-06	1.20253	0.00377843	0.00108167	2.77671	1.47338
7546					38.579	396.956	3.82146e-06	1.04953e-06	1.06085	0.040567	0.00787391	3.64113	1.86439
7549			Heterodendrin	-2.93274146645262	58.4378	262.128	2.46008e-07	2.15768e-06	1.37411	4.97358e-06	6.985e-06	0.114015	-3.13271
7550					59.3586	258.182	7.84024e-09	2.0274e-05	1.5135	1.09685e-07	1.27209e-06	0.000386714	-11.3364
7551					30.4864	502.791	3.63064e-06	7.56388e-07	1.21396	1.28297e-05	1.31803e-05	4.79996	2.26302
7554					38.6268	397.118	3.76754e-09	7.55827e-07	1.2151	0.00364452	0.00105083	0.00498466	-7.64829
7565			Kyotorphin	-5.75180732556148	45.4884	338.18	1.11941e-07	1.91692e-06	1.06807	0.000176544	9.36058e-05	0.0583961	-4.09798
7566					32.8009	469.028	7.01473e-05	1.59184e-05	1.29942	0.0115746	0.00271569	4.40669	2.1397
7579			Codonopsine	-14.6020896653564	57.628	268.15	1.64979e-06	3.72495e-07	1.18478	0.00970514	0.00233955	4.42904	2.14699
7580			Sudan Brown RR	14.7231036219128	58.7283	263.133	3.99496e-07	3.50608e-06	1.10716	0.000231653	0.00011608	0.113944	-3.13361
7581			(R)-3-hydroxybutyrylcarnitine	-4.7675171022084	62.2769	248.148	7.12917e-07	2.99446e-06	1.07485	0.000355196	0.0001617	0.238079	-2.07049
7588			Butter acids	-4.48192027537759	30.7707	502.837	3.12403e-06	6.97756e-07	1.1767	3.58733e-05	2.76084e-05	4.47726	2.16261
7590					59.9766	258.083	9.0515e-06	2.6623e-05	1.16133	0.00353526	0.00102537	0.339988	-1.55644
7604			Formoterol	-16.9902621671635	44.9942	345.175	2.79701e-08	5.38269e-07	1.0117	0.0110492	0.00261089	0.051963	-4.26637
7605					28.4056	546.82	1.08716e-05	3.08617e-06	1.04298	0.0263898	0.00544716	3.52269	1.81668
7606					136.364	113.963	0.000596334	0.00026041	1.13138	1.28175e-05	1.31719e-05	2.28998	1.19534
7610			Pikromycin	21.9669262623803	29.6326	524.679	1.3306e-05	3.09722e-06	1.32849	0.0030204	0.000901594	4.29612	2.10303
7613					30.3529	512.812	9.96825e-06	1.85202e-06	1.37755	0.00214016	0.000682245	5.38236	2.42824
7617					36.6462	425.13	2.67755e-08	1.59771e-06	1.33908	0.000158861	8.6246e-05	0.0167587	-5.89895
7624			1,6-Dimethoxypyrene	-6.84953641635756	59.3236	263.105	2.90977e-07	2.1408e-06	1.04322	0.00165977	0.000557585	0.13592	-2.87917
7625			Dihydropicromycin	-13.9644424442505	29.6469	526.676	1.48707e-05	3.51591e-06	1.33099	0.00363265	0.00104808	4.22955	2.0805
7630					28.2904	552.576	7.15901e-06	1.78781e-06	1.10577	0.00400231	0.00113345	4.00434	2.00157
7637			L-Homocystine	19.7634029869976	58.147	269.068	6.98676e-07	3.07275e-06	1.13343	0.0119216	0.00278431	0.227378	-2.13683
7645			Glycochenodeoxycholate 7-sulfate	-11.8423095965539	29.6432	528.673	9.36134e-06	2.09662e-06	1.31141	0.0035052	0.00101831	4.46497	2.15865
7650					30.4656	514.809	1.77299e-05	3.64558e-06	1.36143	0.00392045	0.0011145	4.8634	2.28197
7655					38.554	406.985	1.76034e-06	2.87469e-07	1.22516	0.000341396	0.000156839	6.12356	2.61437
7663					60.6762	259.084	8.98584e-07	3.18636e-06	1.07125	0.000216619	0.00011019	0.28201	-1.82618
7666			Ifosfamide	6.69278803538133	60.4836	260.08	7.57631e-07	2.55085e-06	1.00712	0.0244232	0.00510366	0.297011	-1.75141
7667			2-Acetylthiazole	17.876499136224	122.879	128.019	0.000210512	7.90307e-05	1.07773	2.93289e-06	5.24518e-06	2.66367	1.41342
7672					29.6575	530.67	3.45742e-06	5.29301e-07	1.19253	0.0097428	0.00234715	6.53204	2.70753
7673					47.5454	331.162	3.05225e-07	2.2272e-06	1.28907	2.78218e-05	2.28255e-05	0.137044	-2.86729
7676			Acrimarine N	-24.7020696053734	28.3105	556.569	7.8602e-06	3.03649e-06	1.07294	3.45468e-07	2.05394e-06	2.58858	1.37216
7684			Cytosine	-4.9185697921462	140.879	112.05	7.37164e-05	1.01284e-05	1.21629	9.75269e-09	4.48816e-07	7.27816	2.86357
7685					75.3626	209.629	3.76754e-09	1.26265e-06	1.23693	0.0112335	0.00264776	0.00298385	-8.38861
7687			Sulfisoxazole	10.7714143861927	58.9506	268.078	4.52524e-06	1.90361e-06	1.17609	6.21738e-07	2.70414e-06	2.37719	1.24925
7692					30.4898	518.803	2.32803e-06	2.93761e-07	1.27435	0.00453359	0.00125435	7.9249	2.98639
7695					37.3242	424.165	2.76564e-07	3.30344e-06	1.02045	0.0358331	0.00706456	0.0837201	-3.57828
7698			Butirosin A	6.57534357359492	28.589	554.573	1.01271e-05	2.6971e-06	1.10292	0.00143385	0.000495312	3.75479	1.90873
7699			Ethyl cinmate	19.2664813209948	89.5618	177.094	2.49705e-05	1.05429e-05	1.17119	1.46388e-06	3.73056e-06	2.36845	1.24395
7712					174.895	91.0552	3.24239e-08	1.16606e-06	1.31341	3.15582e-05	2.50983e-05	0.0278065	-5.16843
7714			C20916	-5.04165480492031	58.1201	274.138	1.88674e-08	1.82344e-06	1.43084	0.00171306	0.000571873	0.0103471	-6.59462
7715					52.4422	303.882	9.16748e-06	3.01248e-06	1.04697	8.13562e-07	3.01255e-06	3.04317	1.60557
7723					28.1719	566.886	0.000210133	4.78818e-05	1.15496	0.00112044	0.000407937	4.38858	2.13376
7727					28.1651	567.889	1.84003e-05	4.08275e-06	1.15107	0.00123258	0.000439899	4.50683	2.17211
7735			Musk ambrette	-4.18201478227112	59.5686	269.112	8.18529e-07	4.86771e-06	1.2191	2.08618e-05	1.84833e-05	0.168155	-2.57214
7736					28.1787	568.89	6.662e-06	1.69834e-06	1.20491	4.62407e-08	9.3381e-07	3.92264	1.97183
7743					31.9157	502.943	2.56798e-05	5.76135e-06	1.32959	0.0018118	0.000598101	4.45726	2.15616
7758			6-phosphonatooxy-D-gluconate	-18.6841381121732	59.1172	272.099	1.79603e-05	5.75489e-05	1.1921	0.00689808	0.00176343	0.312088	-1.67997
7764			Homatropine	-18.0815235865005	58.4034	276.154	2.23454e-07	2.71377e-06	1.36183	4.52708e-06	6.60233e-06	0.0823408	-3.60225
7765					35.3609	456.172	2.13065e-08	5.38947e-07	1.29205	0.00318864	0.000942768	0.0395337	-4.66077
7784			Ethephon	1.02196528814185	111.59	144.982	5.01266e-05	2.11042e-05	1.2062	2.48124e-06	4.82951e-06	2.37519	1.24805
7793			Guanosine	-5.14937423454995	57.0493	284.098	4.3541e-07	2.0733e-05	1.30842	5.35673e-05	3.71938e-05	0.0210009	-5.57341
7795					101.321	159.969	0.00067887	0.000311896	1.10341	1.33841e-05	1.35566e-05	2.17659	1.12207
7797			Cefpodoxime proxetil	10.9008108235857	29.1539	556.596	1.32636e-05	3.85803e-06	1.30077	0.00271969	0.000827186	3.43791	1.78153
7801					59.0591	275.073	1.89545e-07	9.44835e-07	1.12847	0.00173739	0.000578376	0.200612	-2.31752
7807					80.9255	201.124	5.33054e-06	1.69007e-05	1.03939	0.0121194	0.00282314	0.315404	-1.66473
7812			gilactone C	-15.5566898154427	44.8472	363.138	2.11863e-08	1.04834e-06	1.1137	0.0023697	0.000739378	0.0202094	-5.62883
7813					29.1666	558.593	4.85157e-05	1.35691e-05	1.3086	0.0017923	0.000592963	3.57545	1.83812
7817					31.0954	524.838	6.51012e-06	7.52348e-07	1.29694	0.00601231	0.0015765	8.65307	3.11321
7820					37.0035	441.127	1.55709e-07	1.57213e-06	1.08132	0.00669988	0.00172242	0.0990434	-3.33579
7824					36.8632	443.14	3.77389e-08	1.01727e-06	1.38132	1.83138e-05	1.68361e-05	0.0370981	-4.75251
7828			2-amino-4-({1-[(carboxymethyl)-C-hydroxycarbonimidoyl]-2-{[1-hydroxy-3-(4-methoxyphenyl)-3-oxo-1-phenylpropan-2-yl]sulfanyl}ethyl}-C-hydroxycarbonimidoyl)butanoic acid	-22.3648430193592	29.1586	560.59	7.38405e-05	1.99254e-05	1.31554	0.00210078	0.00067232	3.70584	1.8898
7844					134.286	122.061	2.4619e-06	5.73657e-07	1.21452	0.0159546	0.0035528	4.29158	2.10151
7845					58.5381	280.068	3.48175e-07	1.9593e-06	1.25561	0.00421542	0.00118213	0.177704	-2.49245
7851					29.1666	562.587	6.35444e-05	1.69062e-05	1.31581	0.00246323	0.000763259	3.75863	1.91021
7857					101.99	160.977	8.33963e-05	2.54648e-05	1.07518	5.08343e-06	7.07625e-06	3.27496	1.71148
7860			LysoPC(20:1(11Z))	18.3543324343354	29.9352	548.723	1.21753e-05	2.43277e-06	1.38631	0.00447737	0.00124159	5.0047	2.32328
7865					165.313	99.5307	0.000379355	0.000116128	1.13047	0.0112592	0.00265289	3.26671	1.70784
7872					29.1787	564.584	3.30788e-05	8.75901e-06	1.32507	0.00198742	0.00064337	3.77654	1.91707
7881			3'-Deoxydihydrostreptomycin	-3.41135471280134	29.1127	566.581	1.25262e-05	3.38649e-06	1.3304	0.00138607	0.000482294	3.69887	1.88708
7882					67.8886	242.979	1.2449e-05	3.08234e-06	1.11941	0.020385	0.00438085	4.03882	2.01393
7892					44.2503	373.172	2.45748e-08	1.63774e-06	1.49301	7.97934e-07	2.99089e-06	0.0150053	-6.05839
7903			Pyridinitril	10.2413677866426	60.6772	273.1	2.12013e-06	8.36294e-06	1.21022	0.00525046	0.0014137	0.253514	-1.97986
7915					60.6704	274.096	2.41577e-06	7.61324e-06	1.16463	0.000193259	0.000100675	0.317312	-1.65602
7923			L-Tyrosine	-3.97125580227837	91.5243	182.08	0.000277331	0.000814579	1.05848	0.00813391	0.00201686	0.340459	-1.55445
7930					60.6845	275.064	2.89782e-07	9.04924e-07	1.0045	0.0225351	0.00477071	0.320228	-1.64283
7940					32.5984	512.971	1.62093e-05	3.2824e-06	1.34026	0.00365076	0.00105228	4.93824	2.304
7943			Isolobinine	20.2289904471064	58.0877	288.202	3.82927e-07	9.76935e-06	1.20735	0.0035461	0.00102791	0.0391968	-4.67312
7944			Tabtoxin	-5.2376575760445	57.709	290.133	3.16686e-08	2.02e-06	1.47725	1.53644e-06	3.79902e-06	0.0156776	-5.99516
7948			Fenfluramine	-11.6298556789582	72.3415	232.128	3.07825e-06	1.20832e-05	1.16721	0.00798879	0.00198757	0.254756	-1.97281
7954					31.0785	540.851	5.75823e-06	7.73991e-07	1.23837	0.00377204	0.00108019	7.43966	2.89524
7960					59.837	281.114	5.49734e-07	1.98876e-06	1.1271	0.00761506	0.00191122	0.276421	-1.85506
7968					193.919	87.0087	2.72609e-05	1.10809e-05	1.11895	7.72476e-06	9.32399e-06	2.46016	1.29875
7978					46.9186	360.177	6.32104e-09	9.47607e-07	1.40087	0.00135114	0.000472809	0.00667054	-7.22798
7988					29.1157	582.555	1.12152e-05	2.4658e-06	1.16413	0.00393585	0.00111807	4.54832	2.18533
7995			2-amino-4-{[2-({4-[5-(2-carboxy-2-hydroxyethyl)-2-hydroxyphenyl]-3-hydroxy-2-methylbutan-2-yl}sulfanyl)-1-[(carboxymethyl)-C-hydroxycarbonimidoyl]ethyl]-C-hydroxycarbonimidoyl}butanoic acid	21.4582273860623	29.658	572.615	2.32927e-06	8.27684e-07	1.13292	0.0190884	0.00414084	2.8142	1.49273
7999					36.2368	469.167	4.58891e-06	5.07617e-05	1.10444	0.0219503	0.00466582	0.0904009	-3.46752
8000			3-Dehydroquite	-4.0449102042093	89.0173	191.054	1.1183e-05	4.77e-06	1.14932	6.37014e-06	8.15954e-06	2.34445	1.22925
8003					124.222	136.953	0.000135509	6.41453e-05	1.06284	0.000118298	6.85266e-05	2.11253	1.07897
8007					37.3023	456.184	3.76754e-09	5.21289e-07	1.39885	0.00102011	0.000378815	0.00722736	-7.11232
8011					125.255	135.945	0.000117834	5.13829e-05	1.00671	2.63984e-05	2.19438e-05	2.29325	1.19739
8016					36.6256	465.122	2.11537e-08	1.14375e-06	1.33226	0.000225061	0.000113519	0.0184951	-5.75671
8020					59.5957	286.188	1.59749e-07	9.30039e-06	1.46616	1.56873e-07	1.46676e-06	0.0171766	-5.86341
8021					32.3695	526.987	2.45816e-05	5.61001e-06	1.32385	0.00327025	0.000962459	4.38175	2.13151
8024			8-Acetoxy-4'-methoxypinoresinol 4-glucoside	-23.8327399191021	28.8441	591.567	9.59534e-06	1.27641e-06	1.32422	0.00149885	0.000513338	7.51742	2.91024
8027					27.8789	612.878	4.39585e-05	1.73752e-05	1.20833	1.67258e-07	1.50711e-06	2.52995	1.33911
8030					27.8538	613.88	9.27099e-06	3.70299e-06	1.21365	2.62926e-07	1.83431e-06	2.50365	1.32403
8034					27.8212	614.877	6.01821e-06	2.38223e-06	1.2538	4.85488e-09	3.45867e-07	2.5263	1.33702
8056			N,N-Dimethyl-5-methoxytryptamine	14.9486382853932	78.4347	219.152	2.66903e-05	1.22745e-05	1.17599	5.61635e-06	7.52344e-06	2.17446	1.12065
8058					59.8787	287.192	3.76754e-09	6.30322e-07	1.25867	0.000219722	0.00011142	0.00597717	-7.38632
8064					36.6523	470.17	6.99558e-07	9.20577e-06	1.11952	0.0192616	0.00417312	0.0759912	-3.71802
8070			Mecambrine	-18.2217917577194	58.2413	296.123	2.37676e-07	1.97884e-06	1.09687	4.25354e-06	6.37207e-06	0.120109	-3.05759
8072					46.3674	372.058	5.75395e-08	3.92601e-07	1.25918	0.000495961	0.000211259	0.14656	-2.77044
8079					29.6503	582.637	1.33852e-05	3.27309e-06	1.34568	0.00396944	0.00112586	4.08948	2.03192
8087			Pipemidic acid	-18.1674251251193	56.9087	304.135	1.66504e-08	2.05751e-06	1.48444	3.8502e-05	2.90596e-05	0.00809253	-6.94919
8100					28.2949	612.531	8.55808e-06	2.181e-06	1.10048	7.92383e-09	4.1964e-07	3.92392	1.9723
8104			Tigecycline	-11.714777346845	29.6578	584.635	1.81019e-05	4.05056e-06	1.35329	0.00282109	0.000852287	4.46899	2.15995
8115					34.1517	509.021	2.36993e-06	4.27854e-07	1.23109	0.00674063	0.00173089	5.5391	2.46965
8120					28.3116	614.528	7.52039e-06	1.78269e-06	1.12216	0.00186466	0.000611913	4.21856	2.07675
8123					38.7847	448.995	5.0689e-06	1.30431e-06	1.05954	8.87261e-07	3.11935e-06	3.88628	1.95839
8133			Pelargonidin 3-sophoroside	-13.801919143866	29.4319	592.538	3.76754e-09	2.94273e-07	1.34736	0.0332516	0.00662393	0.0128029	-6.28739
8135			Pyrithiamine	-15.0128391829327	67.0752	260.159	1.68376e-06	4.91324e-06	1.17513	0.0144904	0.00327427	0.342699	-1.54499
8147					28.442	614.807	9.5054e-06	2.64195e-06	1.08002	0.0182098	0.0039769	3.59788	1.84715
8168					91.6235	191.995	7.35114e-06	3.16584e-06	1.0232	0.00100602	0.000374654	2.32202	1.21538
8175					66.5486	264.946	1.06714e-06	2.75138e-07	1.16723	5.17573e-08	9.78733e-07	3.87856	1.95552
8186					197.357	89.5062	7.62201e-05	2.76313e-05	1.17267	7.3761e-07	2.90208e-06	2.75846	1.46387
8187					58.3795	302.668	3.76754e-09	5.04422e-07	1.05322	0.00429906	0.00120097	0.00746903	-7.06486
8194			Arnebinone	18.9825202067205	58.3795	303.165	2.3667e-07	1.62704e-06	1.20508	6.17843e-06	7.9901e-06	0.145461	-2.7813
8196					59.9037	295.654	2.96327e-08	6.41194e-06	1.43024	0.000531456	0.0002231	0.00462149	-7.75743
8213					143.365	124.04	6.49954e-06	2.72265e-06	1.16517	1.86898e-06	4.18719e-06	2.38721	1.25533
8215					178.833	99.5307	0.000323312	0.000141386	1.05532	2.05061e-05	1.82605e-05	2.28674	1.19329
8217					28.2664	629.856	7.36255e-06	1.17074e-06	1.17312	0.0035771	0.00103515	6.28878	2.65278
8219			Dichlorphemide	-1.44576606010322	58.5439	304.151	1.30685e-07	8.97218e-07	1.23543	0.00177937	0.000589544	0.145656	-2.77936
8233					28.9757	616.552	1.18377e-05	3.08472e-06	1.32776	0.00110328	0.000402968	3.83753	1.94018
8235					28.1651	634.872	0.000189043	3.88036e-05	1.14106	0.0013755	0.000479433	4.87179	2.28445
8237			Lysyl-Phenylalanine	-4.93874534036141	60.8025	294.18	4.50155e-08	3.00717e-06	1.38967	1.22751e-05	1.2793e-05	0.0149694	-6.06184
8239					28.134	635.876	1.85711e-05	3.93758e-06	1.11943	0.00120478	0.000432094	4.71637	2.23768
8240					66.0238	270.974	2.2383e-05	4.98914e-06	1.26129	0.0156214	0.00348946	4.48633	2.16554
8241			Nicotiamine	-5.06912666632993	58.8268	304.149	1.6619e-08	3.45029e-06	1.46921	0.00860159	0.00211378	0.00481668	-7.69774
8247					28.6894	624.843	2.84303e-05	7.03892e-06	1.22158	0.00327446	0.000963471	4.03902	2.014
8249					32.5645	551.031	2.5107e-05	4.80235e-06	1.21094	0.0154896	0.00346439	5.22808	2.38628
8254			Brunfelsamidine	-4.47805461926094	163.112	110.071	3.36876e-05	1.12068e-05	1.06751	3.81562e-07	2.14154e-06	3.00599	1.58784
8257					29.0398	618.549	2.73242e-05	6.28696e-06	1.34993	0.00206158	0.000662361	4.34617	2.11974
8261					28.2419	636.877	5.85e-06	1.32097e-06	1.09202	0.00157867	0.000535486	4.42855	2.14683
8268			Chlorhexidine acetate	-6.34814734086137	28.8675	624.539	4.92625e-06	1.18299e-06	1.21422	0.00529025	0.0014223	4.16422	2.05805
8276					29.108	620.546	2.70519e-05	6.14017e-06	1.33431	0.00315655	0.000934974	4.40572	2.13938
8277			6-O-Methylnorlaudanosoline	-18.3153875318256	59.8074	302.133	2.36311e-07	1.46314e-06	1.02487	0.00244192	0.000757847	0.161509	-2.63031
8280			(6-carboxy-3,4,5-trihydroxyoxan-2-yl)({4-[6,11-dihydroxy-7-(4-hydroxy-3,5-dimethoxyphenyl)-2,8-dioxatricyclo[7.3.1.0]trideca-1(13),4,6,9,11-pentaen-3-ylidene]cyclohexa-2,5-dien-1-ylidene})oxidanium	12.8980961986768	29.0398	622.543	1.49943e-05	3.34546e-06	1.34434	0.00198005	0.000641508	4.48199	2.16414
8283					46.3665	390.056	7.04803e-08	7.78908e-07	1.29053	2.40937e-05	2.05e-05	0.090486	-3.46616
8284			2,8-bis-Trifluoromethyl-4-quinoline carboxylic acid	14.1453200244904	58.7114	308.161	3.76754e-09	1.73529e-06	1.49405	8.39526e-06	9.8787e-06	0.00217113	-8.84734
8287			Dynorphin B (6-9)	3.93276050411362	29.9315	604.685	3.95515e-06	6.64446e-07	1.33438	0.00160533	0.000542797	5.95255	2.57351
8290					112.079	161.597	1.5418e-07	5.02261e-06	1.2846	0.000586667	0.000241756	0.0306973	-5.02575
8292					175.793	103.094	3.92706e-06	1.17112e-06	1.01186	0.0332436	0.00662259	3.35327	1.74557
8302					27.5788	658.871	1.08742e-05	5.12436e-06	1.31504	0.00239551	0.000746001	2.12206	1.08546
8309					91.9304	197.945	8.02996e-06	2.62497e-06	1.02933	8.11839e-07	3.01019e-06	3.05907	1.61309
8313					81.3641	223.987	5.43066e-05	2.62976e-05	1.00316	0.000690817	0.000276189	2.06507	1.04619
8315					103.57	176.037	7.52501e-05	3.34928e-05	1.07852	5.93064e-06	7.78607e-06	2.24676	1.16784
8316			Benzamidine	11.9525373139969	150.63	121.077	4.90525e-05	3.90731e-06	1.10573	0.0338174	0.0067188	12.5541	3.65008
8331			Gibberellin A12 aldehyde	17.8286796047763	57.7915	317.217	3.76754e-09	2.159e-06	1.46585	2.90879e-05	2.35907e-05	0.00174504	-9.16253
8334					27.8781	657.869	1.01787e-05	2.06793e-06	1.11976	1.8018e-09	2.17204e-07	4.9222	2.2993
8340					151.736	121.029	0.000129483	5.48785e-05	1.14411	2.13343e-05	1.87757e-05	2.35944	1.23845
8347			Glutarate	-4.63344897831279	138.373	133.049	2.08379e-06	8.6434e-07	1.081	4.72627e-06	6.77462e-06	2.41085	1.26954
8353			Tropacocaine	-21.1654387587835	74.8869	246.144	2.87485e-06	8.82574e-06	1.18401	0.000502561	0.000213473	0.325735	-1.61823
8354					64.6905	284.99	7.25891e-05	1.74138e-05	1.22619	6.00982e-07	2.66419e-06	4.16849	2.05952
8359					140.781	131.103	3.56033e-05	1.20244e-05	1.05434	0.0139592	0.00317491	2.96091	1.56604
8363			N-Ethylmaleimide	-4.11859808702559	146.55	126.054	3.23817e-05	1.4014e-05	1.11439	7.0289e-06	8.7179e-06	2.31067	1.20831
8367					59.8773	309.064	2.06719e-07	2.37063e-06	1.20238	0.000121065	6.97549e-05	0.0872002	-3.51952
8371					222.988	83.0138	9.47457e-07	3.84766e-07	1.08312	2.89291e-05	2.34958e-05	2.46242	1.30008
8373					60.1013	308.062	3.65673e-06	1.48618e-05	1.13486	0.000240097	0.000119344	0.246049	-2.02298
8375					38.0917	486.157	1.46448e-06	3.74625e-05	1.15815	0.0357092	0.00704342	0.039092	-4.67698
8380					36.7292	505.166	2.73445e-08	7.96361e-07	1.23458	0.000387766	0.000173523	0.0343368	-4.8641
8382			Bis(2-chloro-1-methylethyl)ether	0.122037529331	108.498	171.034	3.68005e-05	1.49349e-05	1.12618	2.79808e-06	5.12835e-06	2.46406	1.30104
8383			Cysteinyldopa	-5.06452197907028	58.5282	317.079	2.02806e-08	2.18655e-07	1.1908	0.0105103	0.00250251	0.0927518	-3.43048
8390					92.432	200.971	0.000153852	5.70998e-05	1.04244	0.0280473	0.00573397	2.69444	1.42999
8395					59.9997	310.06	8.97999e-08	1.30805e-06	1.19752	0.000560769	0.000233091	0.0686518	-3.86456
8403					168.014	110.97	7.28028e-06	3.20486e-06	1.08697	3.64496e-05	2.79314e-05	2.27163	1.18373
8413				-3.32334346826677	179.602	104.053	1.72251e-05	7.02206e-06	1.11154	2.20846e-06	4.55166e-06	2.453	1.29455
8417			Asparaginyl-Tryptophan	-4.56466324349445	58.6058	319.139	1.02143e-07	2.34998e-06	1.14662	0.000184839	9.71395e-05	0.0434654	-4.52399
8424			2,3-Diphenyl-3-(2-pyridinyl)acrylonitrile	16.0941976251716	66.1297	283.128	5.03897e-07	1.79746e-06	1.17531	0.00324159	0.000955564	0.280338	-1.83476
8427			Heparan sulfate	6.77662496656907	29.4323	636.519	3.61349e-07	1.26757e-06	1.04368	0.000873649	0.000334369	0.285071	-1.81061
8438					28.0958	668.866	4.1807e-05	4.41134e-06	1.0986	0.00286618	0.000863388	9.47718	3.24446
8439			Imipramine hydrochloride	8.85569897706091	59.2608	317.181	3.76754e-09	1.45679e-06	1.47662	2.96341e-06	5.27216e-06	0.0025862	-8.59495
8447					59.5764	316.151	3.6771e-08	1.90105e-06	1.45473	0.000113784	6.64935e-05	0.0193425	-5.69208
8453			(3E,5Z)-1,3,5-Heptatriene	-5.24138551275797	198.275	95.085	5.17379e-05	1.69894e-05	1.21206	6.32466e-08	1.05609e-06	3.04531	1.60659
8458			Lumefantrine	-6.08669744119098	35.738	528.159	1.71895e-07	3.49852e-06	1.0085	0.000896276	0.000341412	0.0491337	-4.34714
8461			Norfloxacin	9.44240143925033	58.9783	320.143	1.85627e-08	4.0147e-06	1.51797	1.42261e-07	1.40557e-06	0.00462369	-7.75674
8467			Ethephon	1.06358757765233	130.372	144.982	3.20211e-05	9.67203e-06	1.31107	0.00209785	0.000671579	3.31069	1.72713
8474			UMP	-5.36459286163716	58.2529	325.041	1.57824e-08	1.01423e-06	1.10974	0.00411525	0.00115937	0.0155609	-6.00593
8483					28.2869	670.49	5.17681e-06	1.20268e-06	1.07003	2.10764e-08	6.39313e-07	4.30439	2.10581
8484					27.8642	680.865	3.8618e-05	1.47559e-05	1.19531	4.91709e-08	9.58405e-07	2.61713	1.38799
8493					27.8789	681.867	9.08817e-06	3.49855e-06	1.17413	2.74887e-07	1.86651e-06	2.59769	1.37723
8498			Nidifidienol	0.694434054769114	57.1683	333.062	3.76754e-09	8.15123e-08	1.02839	0.000476555	0.000204712	0.0462206	-4.43532
8506					61.7507	308.936	1.61639e-06	5.7131e-07	1.16024	0.00224124	0.000707368	2.82928	1.50043
8508					27.9413	682.864	5.76802e-06	2.24502e-06	1.13859	1.20441e-06	3.48009e-06	2.56925	1.36135
8509					167.465	113.963	0.000210491	8.16093e-05	1.15194	8.94255e-07	3.12896e-06	2.57925	1.36695
8518					45.8641	417.198	7.30056e-09	4.16171e-07	1.38781	0.000614827	0.000251178	0.0175422	-5.83303
8538					64.1007	300.009	8.0755e-06	2.33022e-06	1.22265	0.00899601	0.00219535	3.46556	1.79309
8540					27.8	691.863	1.28134e-05	2.65115e-06	1.16893	7.72664e-10	1.3492e-07	4.83313	2.27296
8542			6-Deoxy-6-sulfo-D-fructose 1-phosphate	-6.71637091835405	59.2012	324.997	1.57612e-08	9.15666e-07	1.1145	0.0020546	0.00066058	0.0172128	-5.86037
8547			Podolide	16.4212243980782	58.2413	331.159	1.53875e-08	4.6069e-06	1.47439	0.000604031	0.000247538	0.00334009	-8.2259
8550					176.308	109.521	3.20916e-05	1.17417e-05	1.14893	6.39019e-07	2.73627e-06	2.73315	1.45056
8556					60.1412	322.078	7.03073e-06	3.09056e-05	1.15377	0.000138734	7.75588e-05	0.22749	-2.13612
8560					238.013	81.52	5.72993e-05	2.36394e-05	1.1155	3.75814e-06	5.92221e-06	2.42389	1.27732
8564					60.1372	323.08	7.54561e-07	6.02894e-06	1.19178	5.24304e-05	3.66039e-05	0.125156	-2.9982
8566					59.9659	324.039	3.22532e-06	7.66401e-06	1.05527	0.0140678	0.00319522	0.42084	-1.24866
8573					28.4966	682.796	9.40714e-06	2.26968e-06	1.22558	0.0071731	0.00182023	4.14469	2.05127
8574					28.8481	674.51	7.09801e-06	1.59936e-06	1.29629	0.00331142	0.000972324	4.43802	2.14992
8577					60.0748	324.075	3.19639e-07	3.34825e-06	1.22397	0.000171703	9.15703e-05	0.0954644	-3.38889
8579			Tienilic acid	8.04783019177225	58.968	330.167	1.35909e-08	2.58924e-06	1.47831	0.000336269	0.000155011	0.00524899	-7.57374
8581					158.494	122.894	6.82668e-06	2.16023e-06	1.23925	4.74436e-06	6.79031e-06	3.16016	1.66
8586					196.042	99.5307	0.000190416	7.57577e-05	1.07491	2.91132e-06	5.22686e-06	2.51348	1.32969
8589					166.767	117.055	5.86802e-06	2.74196e-06	1.16846	1.70601e-07	1.51949e-06	2.14008	1.09767
8597					198.444	98.5116	0.000348178	0.000113684	1.2964	0.00334799	0.000981051	3.06269	1.6148
8600					28.923	676.508	1.66287e-05	3.79678e-06	1.33511	0.0021131	0.000675433	4.37969	2.13083
8604			Ciprofloxacin	9.60621812620175	58.9691	332.144	3.28567e-07	1.33996e-06	1.20312	0.0170532	0.00376081	0.245207	-2.02793
8614					27.8867	704.864	7.79571e-06	2.24103e-06	1.17889	0.00201994	0.0006517	3.47863	1.79852
8616					28.9099	680.501	1.31691e-05	2.61219e-06	1.35345	0.00338596	0.000990073	5.04141	2.33383
8625			L-4-Hydroxyphenylglycyl-L-arginine	10.2472494285164	60.8382	324.17	1.09973e-05	3.73994e-06	1.00775	8.19619e-05	5.14698e-05	2.9405	1.55606
8627					29.0715	678.504	2.07456e-05	4.27701e-06	1.34826	0.00161866	0.000546436	4.85049	2.27813
8629					74.1555	266.032	1.4175e-06	5.2512e-06	1.09854	0.00343039	0.00100063	0.269939	-1.88929
8631			Gibberellin A20	16.1609972471913	59.2698	333.175	5.55293e-07	4.67391e-06	1.23971	0.000294522	0.000139745	0.118807	-3.07331
8634					28.3049	697.844	8.59711e-06	1.42678e-06	1.22941	0.00134529	0.000471211	6.02555	2.59109
8642					28.1562	702.859	0.000189987	3.59478e-05	1.13947	0.00153832	0.00052433	5.2851	2.40193
8649			AMP	9.5470330700168	57.1967	346.217	1.21992e-08	1.73945e-06	1.43015	7.13227e-07	2.86363e-06	0.00701325	-7.1557
8651					36.6638	540.141	1.1831e-07	2.32773e-06	1.20257	0.000710898	0.000282633	0.0508265	-4.29827
8652					235.607	84.0633	0.000112946	3.63737e-05	1.217	0.0137584	0.00313729	3.10516	1.63467
8653					28.5913	692.829	2.77273e-05	6.53047e-06	1.23935	0.00291401	0.000875146	4.24584	2.08605
8654					28.1504	703.863	2.20019e-05	4.4783e-06	1.15324	0.00198941	0.000643873	4.91301	2.29661
8658			Pirbuterol	-5.15191649803705	82.2321	241.153	1.19521e-05	5.08542e-06	1.13071	1.98167e-05	1.78223e-05	2.35027	1.23283
8672					36.9203	539.138	1.33654e-06	1.19814e-05	1.15371	0.000596741	0.000245086	0.111551	-3.16422
8677			N-carbamoyl-beta-alaninate	-11.3000521466241	150.945	132.052	5.7816e-06	2.35493e-06	1.04675	0.000184149	9.68479e-05	2.4551	1.29578
8684			Cefoperazone sodium	-6.2007891404594	29.9349	666.638	4.5895e-06	5.89965e-07	1.33524	0.00277872	0.000841796	7.77927	2.95963
8686			Leonuridine	-2.65408106465914	57.1621	349.148	1.56585e-08	3.85725e-07	1.26387	0.000914546	0.000347051	0.0405951	-4.62255
8687					36.8828	541.134	3.11563e-07	3.88724e-06	1.22085	0.000196752	0.000102127	0.08015	-3.64115
8692					35.7939	558.063	3.76754e-09	6.09491e-07	1.48851	1.76453e-08	5.84704e-07	0.00618146	-7.33784
8695			Oxyphencyclimine	17.4047097557207	57.9766	345.223	3.76754e-09	8.50556e-07	1.42595	0.00364867	0.0010518	0.00442951	-7.81864
8697					27.5479	726.858	1.18945e-05	4.97673e-06	1.28219	0.00328989	0.000967171	2.39002	1.25702
8698					165.473	121.029	9.16548e-05	4.04218e-05	1.12562	1.70682e-05	1.59872e-05	2.26746	1.18108
8699					139.016	144.089	2.43771e-05	9.86002e-06	1.13812	3.48677e-06	5.70918e-06	2.47232	1.30586
8702			Doxefazepam	-7.705485016373	57.4353	349.072	1.56443e-08	1.51497e-06	1.40061	0.00156153	0.000530759	0.0103264	-6.59751
8715					37.2211	540.24	2.30453e-07	4.68074e-06	1.06949	0.0073211	0.00185058	0.0492344	-4.34419
8717			(E)-4-(Trimethylammonio)but-2-enoate	-4.02785836111026	139.595	144.101	3.52834e-05	1.47373e-05	1.0445	3.71028e-06	5.88425e-06	2.39416	1.25952
8725					142.264	141.868	8.00742e-05	2.20808e-05	1.07371	0.0475788	0.00905984	3.62641	1.85854
8741					36.9336	549.166	3.68563e-07	6.24103e-06	1.23379	0.000260815	0.000127166	0.0590549	-4.0818
8743					27.9469	725.856	1.39526e-05	2.68531e-06	1.14238	0.000505038	0.000214301	5.19591	2.37738
8744					36.8828	550.17	4.91876e-08	1.31585e-06	1.20608	0.000198388	0.000102803	0.0373807	-4.74156
8752					36.9459	551.17	1.85161e-07	1.23052e-06	1.04535	0.027384	0.00561985	0.150474	-2.73242
8753					59.882	340.086	2.23508e-07	1.33451e-06	1.21029	0.000174218	9.26111e-05	0.167484	-2.57791
8756			L-Alanyl-gamma-D-glutamyl-L-lysine	-4.930441440033	58.695	347.191	4.74325e-08	1.77265e-06	1.41522	1.26779e-05	1.30754e-05	0.026758	-5.22388
8757			Seneciphylline	-17.3938527081942	61.0033	334.159	3.76754e-09	1.2828e-06	1.45226	0.00062455	0.000254437	0.00293696	-8.41146
8765					60.2087	339.059	3.25685e-07	9.89404e-07	1.04736	0.0133427	0.00305888	0.329173	-1.60308
8772					59.0239	346.161	2.9187e-08	2.29744e-06	1.49968	1.09196e-06	3.3672e-06	0.0127041	-6.29856
8783					109.448	187.109	4.78846e-06	1.22889e-05	1.0144	0.00589566	0.00155116	0.389656	-1.35973
8785			Fraxin	5.14423232997381	55.2034	371.099	5.53702e-05	2.58791e-05	1.05346	4.45449e-05	3.23938e-05	2.13958	1.09732
8787					108.998	188.112	1.32583e-07	1.00834e-06	1.12985	0.0478843	0.00911051	0.131486	-2.92702
8788					59.3945	345.214	4.95876e-08	3.9949e-06	1.35328	0.00357267	0.00103412	0.0124127	-6.33203
8789					91.5812	224.062	5.82124e-05	1.91979e-05	1.19526	0.0123985	0.00287759	3.03223	1.60038
8792			4-Acetamidobutanoate	-3.86881062001779	140.68	146.081	4.63423e-06	1.90401e-06	1.15867	3.59305e-06	5.79382e-06	2.43393	1.28329
8797					139.906	147.045	5.92483e-06	1.442e-05	1.12962	0.00373169	0.00107094	0.410876	-1.28322
8801			9-Oxononoic acid	18.9194277782758	118.945	173.12	2.64835e-05	1.10388e-05	1.04189	2.79029e-05	2.28751e-05	2.39913	1.26251
8805			Isoquinoline	-3.07552435408546	158.43	130.065	8.77175e-05	3.90023e-05	1.18209	3.70195e-06	5.87792e-06	2.24903	1.1693
8808			Gibberellin A3	16.4516109042693	59.3654	347.155	4.73925e-08	2.01729e-06	1.44961	1.50215e-05	1.46266e-05	0.0234932	-5.41161
8809					125.729	163.94	2.32615e-05	1.07825e-05	1.01171	2.97905e-05	2.40226e-05	2.15734	1.10926
8813					127.613	161.61	4.30958e-07	7.58571e-06	1.0538	0.00369076	0.00106152	0.0568118	-4.13767
8816					60.144	343.172	8.95806e-08	2.42425e-06	1.17629	0.00151606	0.00051813	0.0369518	-4.75821
8826					46.2354	447.209	7.87557e-09	6.51825e-07	1.26699	0.000300639	0.000142027	0.0120823	-6.37096
8831					60.2507	344.068	1.38888e-07	2.07112e-06	1.29035	5.83e-05	3.96917e-05	0.0670592	-3.89842
8832					28.134	736.853	3.7664e-05	4.0851e-06	1.08217	0.00414122	0.00116529	9.21985	3.20474
8836					128.12	162.007	1.71064e-05	7.98703e-06	1.13697	4.24926e-06	6.36836e-06	2.14177	1.0988
8845					36.9271	563.182	9.10405e-07	1.0163e-05	1.1714	0.000196715	0.000102111	0.0895801	-3.48068
8847					36.8698	564.185	1.09649e-07	2.17433e-06	1.20561	0.000165261	8.89112e-05	0.0504292	-4.3096
8855					27.878	748.852	3.4076e-05	1.19324e-05	1.22931	1.33508e-08	5.16512e-07	2.85575	1.51387
8857			L-Histidine	-2.56177755146769	133.79	156.076	3.23282e-05	1.27361e-05	1.02102	4.20526e-06	6.33012e-06	2.53831	1.34387
8863					27.8798	749.854	9.25186e-06	3.13996e-06	1.16813	8.35995e-09	4.27368e-07	2.94649	1.559
8864					36.9956	565.187	4.72122e-07	2.69123e-06	1.11817	0.0414514	0.00802593	0.17543	-2.51103
8865					131.967	158.606	9.84134e-09	7.00976e-06	1.4854	3.31937e-05	2.60692e-05	0.00140395	-9.47629
8870					27.9192	750.852	9.56423e-06	3.04428e-06	1.06847	0.0468278	0.00893494	3.14171	1.65155
8875			Rabeprazole	1.31814735256073	58.2619	360.138	2.97797e-08	4.25813e-07	1.28682	4.60713e-05	3.32055e-05	0.0699359	-3.83782
8881					211.123	99.5307	0.00019593	7.54863e-05	1.02352	2.06717e-05	1.83645e-05	2.59557	1.37605
8894					120.43	174.992	0.000141842	5.4083e-05	1.15428	9.19085e-06	1.05018e-05	2.62268	1.39104
8903			Calycanthidine	10.921288469024	58.5066	361.243	2.58523e-08	2.13522e-06	1.42466	0.000102709	6.14222e-05	0.0121076	-6.36795
8915					168.227	125.986	0.000168298	5.08737e-05	1.1721	4.29668e-07	2.27767e-06	3.30816	1.72603
8920					258.999	81.9522	1.48526e-05	4.40868e-05	1.08255	0.00924165	0.00224558	0.336895	-1.56963
8924			Pyrithiamine	-15.3463786970955	81.6496	260.159	4.05732e-06	1.56401e-05	1.22736	0.0219876	0.00467253	0.259418	-1.94665
8929					136.168	156.06	1.73852e-06	1.1564e-05	1.03863	1.14993e-05	1.2232e-05	0.15034	-2.7337
8933					116.222	183.023	2.71504e-06	9.97247e-07	1.07775	5.48789e-07	2.55758e-06	2.72254	1.44495
8937			Tropacocaine	-19.5768140903404	86.4688	246.144	2.59144e-06	1.85517e-05	1.20596	0.0112246	0.00264599	0.139687	-2.83973
8949					28.8353	740.456	3.76917e-06	5.60396e-07	1.37106	0.00423724	0.00118706	6.7259	2.74973
8952					29.0178	736.463	1.22076e-05	2.34618e-06	1.35784	0.00285869	0.000861548	5.2032	2.3794
8955					28.4784	750.782	7.87366e-06	1.99763e-06	1.24763	0.0038523	0.00109866	3.94151	1.97875
8959					178.277	120.023	0.000106235	4.19038e-05	1.18552	7.17258e-07	2.8701e-06	2.53522	1.34211
8964			Montelukast	-19.7437429204396	36.617	585.164	1.11605e-07	9.54328e-07	1.04731	0.00126061	0.000447786	0.116946	-3.09609
8965					209.048	102.535	6.5557e-05	1.99555e-05	1.10222	3.26638e-06	5.52638e-06	3.28516	1.71596
8968					188.204	113.963	0.000185166	6.30889e-05	1.2319	4.15571e-07	2.23937e-06	2.935	1.55336
8969			CD 1790	7.81543129868291	45.233	474.229	3.76754e-09	7.88464e-07	1.19797	0.00144151	0.000497416	0.00477833	-7.70928
8976					60.6748	354.101	4.48492e-07	2.06408e-06	1.22056	0.00109503	0.000400587	0.217284	-2.20234
8982					27.8782	772.85	7.96135e-06	2.12176e-06	1.1777	0.00156139	0.000530721	3.75223	1.90775
8989					60.0123	360.081	3.17089e-08	1.21912e-06	1.20474	0.000121497	6.99456e-05	0.0260097	-5.2648
8996					28.422	761.815	4.11824e-06	8.26189e-07	1.11893	0.00470549	0.00129334	4.98462	2.31748
9004					60.3995	359.085	2.04112e-07	1.77803e-06	1.16292	0.000237886	0.000118491	0.114797	-3.12285
9007					28.1553	770.846	0.000149303	2.70919e-05	1.12304	0.00195652	0.000635535	5.51097	2.46231
9008					28.3496	765.832	8.03631e-06	1.25647e-06	1.08079	0.000559274	0.000232586	6.39595	2.67716
9009			2-phthylamine	-3.63958150179081	150.691	144.08	3.33431e-05	1.24424e-05	1.11975	0.0195568	0.00422796	2.67981	1.42213
9013					60.6772	358.084	8.14e-07	5.91525e-06	1.22783	2.89657e-05	2.35176e-05	0.13761	-2.86134
9017					28.5695	760.816	2.29621e-05	5.31983e-06	1.24189	0.00192589	0.000627712	4.31632	2.1098
9018					28.1676	771.849	2.01573e-05	3.93768e-06	1.12593	0.00148715	0.000510102	5.11908	2.35589
9020					131.871	164.927	7.62879e-06	2.9506e-06	1.30435	0.00172703	0.000575602	2.58551	1.37045
9022					58.1399	374.238	9.13259e-09	1.30596e-06	1.45728	4.67239e-05	3.35628e-05	0.006993	-7.15987
9025					122.305	177.979	1.39462e-05	6.59035e-06	1.07154	0.00017847	9.44321e-05	2.11615	1.08144
9032					221.25	98.5116	0.000464246	0.000163124	1.15577	1.26133e-07	1.33505e-06	2.84597	1.50892
9040					131.748	165.836	1.82286e-06	9.04663e-07	1.01281	2.02071e-05	1.80715e-05	2.01496	1.01075
9052					27.5788	794.845	1.01259e-05	4.10919e-06	1.28261	0.00185669	0.00060984	2.46422	1.30113
9072					58.8948	373.209	5.55464e-08	1.87862e-06	1.43928	1.43701e-05	1.4206e-05	0.0295677	-5.07984
9073					138.679	158.569	1.00153e-08	3.49368e-06	1.48453	0.0010377	0.000383974	0.00286668	-8.4464
9075					27.7098	793.843	1.10989e-05	2.08287e-06	1.06123	6.51041e-09	3.90268e-07	5.32865	2.41377
9076					175.849	125.097	6.36393e-06	2.15512e-06	1.26214	0.00647402	0.00167512	2.95294	1.56215
9090			Benzeneacetamide-4-O-sulphate	-7.00547606933028	95.2315	232.026	1.25737e-05	5.06027e-06	1.1535	2.87239e-06	5.19346e-06	2.48479	1.31312
9092					131.509	168.122	1.40008e-05	5.2036e-06	1.20063	0.00876763	0.00214825	2.6906	1.42793
9095			Piperazine adipate	-5.23940478762446	94.936	233.148	5.42104e-06	2.00528e-05	1.06309	0.0041867	0.00117562	0.270338	-1.88716
9104			Hasubanonine	14.2581587903479	59.2319	374.201	2.62702e-08	2.21549e-06	1.39724	7.94758e-07	2.98643e-06	0.0118575	-6.39805
9105					59.4029	373.172	5.86814e-08	3.10166e-06	1.48584	1.51072e-07	1.44288e-06	0.0189194	-5.72399
9107					128.236	172.929	6.42855e-06	2.51022e-06	1.05713	7.03773e-06	8.72514e-06	2.56095	1.35668
9130					141.31	158.586	3.76754e-09	8.22013e-06	1.41587	5.46336e-05	3.77626e-05	0.000458331	-11.0913
9132			Hydroxyzine	6.14596421038095	59.7566	375.186	1.08488e-08	8.66232e-07	1.42786	1.8047e-05	1.66565e-05	0.0125241	-6.31915
9133					138.78	161.597	1.62843e-07	1.29698e-05	1.24132	0.00035266	0.000160814	0.0125556	-6.31553
9140					61.8974	363.007	5.10514e-06	2.41816e-06	1.10041	0.000130362	7.38676e-05	2.11117	1.07804
9144			Pentanoate	-5.28776146509361	218.076	103.075	8.28854e-06	2.78276e-06	1.05992	3.05424e-07	1.95376e-06	2.97853	1.5746
9146					60.1524	374.097	2.19428e-07	1.5585e-06	1.13395	0.000154539	8.44187e-05	0.140795	-2.82834
9147					216.316	104.03	1.24797e-05	4.22644e-06	1.219	6.20384e-08	1.04882e-06	2.95278	1.56207
9154					60.4064	373.101	1.12942e-07	2.09019e-06	1.35755	3.40196e-05	2.65502e-05	0.0540342	-4.20998
9155			1,2-Dihydrostilbene	14.9905406029903	123.084	183.12	4.70747e-05	1.99222e-05	1.10284	5.88487e-06	7.74847e-06	2.36293	1.24058
9161			Allicin	7.48463734426074	138.463	163.026	0.000149766	5.70259e-05	1.17578	7.92141e-07	2.98273e-06	2.62629	1.39302
9162					60.6762	372.099	9.53576e-07	6.83855e-06	1.21662	2.01765e-05	1.80521e-05	0.139441	-2.84227
9163					282.494	79.9564	0.000271459	0.0015236	1.22562	0.000429292	0.000188329	0.178169	-2.48868
9164			Tyramine	-3.82796065353651	163.638	138.091	1.92214e-05	6.88012e-06	1.12815	4.0224e-06	6.16749e-06	2.79377	1.48221
9167			Tolylacetate	-3.65626396288074	149.818	151.075	8.6899e-05	1.48946e-05	1.32685	0.00230389	0.000722688	5.83427	2.54455
9170			Rhipocephalin	14.1430945009206	60.0941	377.201	3.76754e-09	1.33014e-06	1.44784	0.000101715	6.09628e-05	0.00283243	-8.46374
9174					134.18	169.062	2.9733e-06	1.36855e-06	1.07035	1.97074e-05	1.7752e-05	2.17259	1.11942
9175					60.6772	374.061	2.24091e-07	1.28782e-06	1.10764	8.90197e-05	5.49092e-05	0.174007	-2.52278
9179					28.2149	804.84	2.77946e-05	2.91331e-06	1.09475	0.0055623	0.00148039	9.54056	3.25407
9182					58.7173	387.188	3.76754e-09	1.10921e-06	1.47599	3.65574e-06	5.84255e-06	0.00339659	-8.2017
9184					36.6201	621.141	2.37464e-08	6.24138e-07	1.00773	0.000846644	0.000325906	0.0380467	-4.71609
9186					125.03	181.95	1.91535e-05	7.24583e-06	1.06996	1.76235e-05	1.63683e-05	2.64338	1.40238
9192					27.8834	816.839	2.79873e-05	8.99335e-06	1.18817	1.31181e-08	5.12753e-07	3.11201	1.63784
[truncated: 8,344 more rows]

## Sheet: Day0 tissue-Day246 tissue
id	MS2 name	MS2 score	MS1 name	MS1 ppm	rt	mz	MEAN Day0_tissue	MEAN Day246_tissue	VIP	P-VALUE	Q-VALUE	FOLD CHANGE	LOG_FOLDCHANGE
101	Pro Glu Lys	0.995978			493.333	373.209	4.00073e-07	8.99074e-07	2.07861	0.0112986	0.468233	0.444983	-1.16818
138	4-Amino-4-deoxychorismate	0.992649			151.358	277.059	1.52875e-06	4.5437e-06	2.15771	0.0105367	0.467438	0.336456	-1.57151
196	Malate	0.984278			26.72	133.014	5.56533e-05	0.000128559	1.78314	0.00700116	0.461567	0.432902	-1.20789
226	Dehydroepiandrosterone	0.978156			439.374	288.205	1.2263e-08	6.08489e-08	1.27223	0.047674	0.476793	0.201532	-2.31092
298	N-(6-aminohexanoyl)-6-aminohexanoic acid	0.95748			197.232	245.185	1.57393e-06	3.44431e-06	1.38272	0.017331	0.4721	0.456966	-1.12984
303	L-METHIONINE	0.956234			45.4119	150.058	0.000104588	0.00028395	2.31592	0.00233186	0.429383	0.368333	-1.44092
402	Cytidine diphosphate choline (CDPcholine)	0.921131			34.5947	489.112	1.22121e-06	6.4837e-06	2.27336	0.000421789	0.291413	0.188351	-2.40851
423	Gly Ile Phe	0.912978			208.151	336.19	7.0087e-09	3.10609e-08	1.04416	0.0193903	0.472877	0.225644	-2.14788
490	Deoxyinosine	0.886843			140.671	251.078	9.52468e-06	2.73055e-05	2.26712	0.0157185	0.471352	0.34882	-1.51945
493	Ala Leu Leu	0.885686			212.589	316.221	1.33213e-08	7.54786e-08	2.3381	0.00738267	0.462462	0.17649	-2.50234
497	Polyneuridine aldehyde	0.884691			247.451	372.141	2.19364e-08	1.07389e-06	1.95289	0.0497616	0.476907	0.0204271	-5.61337
499	N-Acetyl-D-mannosamine 6-phosphate	0.884181	Salicin 6-phosphate	-10.5771622053645	228.204	367.075	6.89235e-07	2.74188e-06	1.9007	0.047585	0.476788	0.251373	-1.9921
535	D-Ribulose 1,5-bisphosphate	0.869581			315.666	311.99	3.11336e-09	1.23681e-07	2.30229	0.00441414	0.451659	0.0251726	-5.312
563	N-Acetyl-L-citrulline	0.858448	4-[2,2-Dichloro-1-(4-methoxyphenyl)ethenyl]phenol	-10.4584555173138	258.238	295.026	1.11554e-06	2.76677e-06	1.43434	0.0223671	0.47375	0.403192	-1.31046
598	Leucine_Enkephalin	0.844229			227.554	556.274	3.11336e-09	4.11853e-08	1.64402	0.00854524	0.46471	0.075594	-3.72559
612	Ile Glu Ala	0.838445			159.975	332.18	4.42321e-07	1.70314e-06	1.90847	0.0281377	0.474921	0.259709	-1.94503
758	Sulfoacetic acid	0.75474			26.1031	138.97	4.77194e-06	0.000142689	3.78353	5.90586e-05	0.126124	0.0334429	-4.90216
921	Pumiliotoxin A	0.661357			339.18	308.257	1.50824e-05	3.53753e-05	1.63458	0.013494	0.470033	0.426355	-1.22987
924	Terpestacin_130136	0.658883			472.992	403.282	7.80833e-07	2.40822e-06	1.33797	0.00786429	0.463471	0.324237	-1.62488
959	Cysteine-Mesna Disulfide (L-Alanine, 3-[(2-sulfoethyl)dithio]-)	0.631808			160.552	261.988	5.90026e-06	2.2957e-05	2.60283	0.00115843	0.388264	0.257014	-1.96008
1004	Psilocybin	0.594025			171.727	283.085	2.78003e-06	6.5891e-06	2.40948	0.00394634	0.448569	0.421913	-1.24498
1109	Diclofenac	0.479564			258.246	296.02	9.46766e-06	2.58871e-05	2.10957	0.00675116	0.460928	0.365728	-1.45116
1195					140.65	252.082	8.24323e-07	2.72151e-06	2.32587	0.0176653	0.472238	0.302892	-1.72313
1362			3-Methyl-2-oxobutanoic acid	-4.24221809555843	3.70035	117.054	1.28099e-06	7.74991e-06	2.09329	0.0198684	0.473034	0.165291	-2.59692
1399					2.74851	188.978	3.31449e-06	9.76183e-07	2.02662	0.008743	0.465035	3.39536	1.76357
1415			Jasmone	-3.74618010237691	3.31083	165.127	6.85105e-06	3.22477e-06	1.64428	0.00396526	0.448708	2.12451	1.08713
1430			Ectocarpen	-3.8508970993705	3.94073	149.132	2.35474e-06	6.63329e-06	1.9792	0.0368034	0.475995	0.354988	-1.49416
1484			Zingerone	-3.88926345089731	3.72691	195.101	1.10164e-06	4.10588e-06	2.68935	0.0234739	0.474019	0.268307	-1.89804
1736					23.171	93.6014	8.6722e-06	2.06838e-05	2.06182	0.0382658	0.476129	0.419274	-1.25403
1792					23.1238	102.115	6.90826e-06	1.56244e-05	1.96851	0.0349294	0.475808	0.442145	-1.17741
2255					26.2147	140.966	3.43242e-05	7.84106e-06	1.89235	6.56228e-05	0.129353	4.3775	2.13011
2455			S,S-Dimethyl-beta-propiothetin	-4.81853540219283	30.6166	135.047	9.07804e-05	3.43606e-05	2.45215	0.0389845	0.476191	2.64199	1.40163
2478			Threote	-12.3669789368122	30.583	137.043	2.60854e-06	8.66098e-07	1.729	0.0274327	0.474804	3.01183	1.59064
2650					28.9082	157.931	4.07597e-06	3.57282e-05	1.25659	0.0218858	0.473624	0.114083	-3.13185
2809					30.9818	156.997	8.84614e-06	2.40287e-05	2.42793	0.008617	0.46483	0.368149	-1.44164
3243			2-Methylbenzenethiol	1.17658231327172	45.1041	125.042	4.1036e-06	9.42077e-06	1.65275	0.0426746	0.476476	0.435591	-1.19896
3344			2-Chloro-cis,cis-mucote	-19.0736530358019	32.917	176.992	2.40137e-06	1.11771e-06	1.57156	0.00768546	0.463111	2.14848	1.10332
3411				-5.0028933994004	57.3563	104.052	4.48403e-06	1.1092e-05	2.8514	0.0180604	0.472395	0.404258	-1.30665
3445			THTC	-3.83928579162735	45.3954	133.031	2.67532e-05	7.54543e-05	2.33928	0.0019818	0.421597	0.354561	-1.49589
3735					37.456	176.064	5.10648e-05	1.006e-05	2.79466	0.000504861	0.31152	5.076	2.34369
3770					25.6299	258.919	5.01566e-07	1.56107e-06	2.28091	0.00344375	0.444384	0.321296	-1.63802
3875					31.8878	214.005	1.09997e-05	4.75626e-06	2.48659	0.00162453	0.410688	2.31267	1.20956
3896			Dipropyl disulfide	0.938434786913552	45.4119	151.061	4.6776e-06	1.38133e-05	1.87043	0.0283889	0.474961	0.33863	-1.56222
3932			D-Arabinono-1,4-lactone	6.2626132011833	46.4269	149.045	0.000149988	2.3095e-05	2.75867	0.01842	0.472532	6.49442	2.6992
3968					46.4446	150.039	2.26375e-06	4.67373e-06	2.37877	0.0337869	0.475683	0.484357	-1.04586
3970					50.6988	137.597	3.11336e-09	1.40386e-08	1.42451	0.025211	0.474393	0.221772	-2.17285
4058					29.8119	239.021	2.63005e-06	8.93468e-06	2.13043	0.00230299	0.428821	0.294365	-1.76432
4090					28.8704	248.95	5.83011e-06	1.87826e-05	2.1678	0.00568575	0.457604	0.310399	-1.6878
4132			Methacrifos	2.29560665037382	30.1536	241.03	2.8577e-06	7.32942e-06	1.50714	0.0173666	0.472115	0.389895	-1.35884
4204			2-Chloro-5-methyl-cis-dienelactone	-19.9827776618951	39.0832	188.991	2.58086e-06	1.11547e-06	2.58448	0.00685416	0.461197	2.31369	1.2102
4330			THTC	-3.76739068886657	57.2761	133.031	1.73639e-05	4.31178e-05	2.12429	0.00219852	0.426677	0.402708	-1.31219
4402					40.9316	189	2.4815e-06	1.03583e-06	2.66106	0.00681078	0.461085	2.39565	1.26042
4448					35.237	222.049	2.11981e-06	4.90412e-06	2.83365	0.0138102	0.470246	0.432251	-1.21006
4740			Pyrene-4,5-dione	10.9406445698231	35.8599	233.062	1.7345e-05	7.90683e-06	1.99504	0.0178424	0.472309	2.19367	1.13335
4860			L-Methionine	-3.34422946509371	57.3015	150.058	6.826e-05	0.000164271	2.24407	0.00221724	0.427075	0.415532	-1.26697
4868					31.4085	274.094	1.1839e-06	2.7485e-06	1.85131	0.0350071	0.475816	0.430746	-1.21509
5037			Fonofos	15.394796272942	36.071	247.041	1.94945e-05	6.63084e-06	2.48704	0.00471344	0.453331	2.93997	1.5558
5055					29.3493	304.924	3.16302e-06	1.45574e-06	2.20435	0.0112195	0.468156	2.17279	1.11955
5087					28.37	318.117	3.46149e-07	9.39377e-07	2.58854	0.0305093	0.475275	0.368488	-1.44031
5271					38.1675	245.067	1.24934e-06	2.54589e-06	1.19096	0.0380893	0.476113	0.490728	-1.027
5295					34.0324	277.041	1.25226e-05	5.72536e-06	2.20667	0.00455181	0.452453	2.18722	1.1291
5297			2,6-Dichloroindophenol	9.26625847141208	35.3314	267.091	9.15834e-06	3.96777e-06	1.81391	0.0206481	0.473276	2.30818	1.20676
5365					45.5859	209.636	3.11336e-09	2.51607e-08	1.30567	0.0264197	0.474625	0.123739	-3.01463
5376					33.632	284.845	2.88521e-05	1.35384e-05	2.44433	0.0294814	0.475129	2.13114	1.09162
5377					33.8623	282.911	5.57004e-06	2.72001e-06	2.12523	0.0342438	0.475734	2.0478	1.03407
5393					28.5692	336.014	2.91357e-07	1.23629e-06	1.5519	0.00164681	0.411487	0.23567	-2.08516
5469					64.4178	151.026	2.47584e-06	8.12474e-06	2.2152	0.0211981	0.473436	0.304729	-1.7144
5482					35.3143	276.12	1.59414e-06	7.77692e-07	2.31242	0.0106064	0.467516	2.04983	1.03551
5490			4-Chloroacetanilide	9.54207536067583	57.4402	170.038	1.83275e-06	6.58116e-06	1.22231	0.0133271	0.469916	0.278484	-1.84433
5576			Erythrityl Tetranitrate	-5.25857603517421	33.0298	301.101	9.55681e-07	2.44538e-06	2.45845	0.0367895	0.475994	0.39081	-1.35546
5653					30.5241	331.895	6.22945e-07	2.83229e-07	1.86687	0.00798983	0.463715	2.19944	1.13714
5890					46.3969	230.046	2.05569e-06	4.11301e-06	2.48404	0.0395588	0.476239	0.499801	-1.00057
6255					45.8987	250.006	2.3144e-07	5.25459e-07	2.55841	0.0379933	0.476105	0.440453	-1.18294
6287					35.274	329.102	6.46832e-07	1.5821e-06	2.03084	0.0294917	0.47513	0.408843	-1.29038
6400					34.9999	339.14	2.38645e-06	5.57495e-06	1.67365	0.0226171	0.473813	0.428067	-1.22409
6410					34.2077	348.084	2.44505e-06	5.9419e-06	1.80909	0.0418519	0.476417	0.411493	-1.28106
6482					34.7626	348.141	3.81164e-06	8.10237e-06	2.15715	0.031983	0.475469	0.470435	-1.08793
6507					45.9996	264.022	8.3697e-07	1.67429e-06	2.64176	0.028009	0.4749	0.499896	-1.0003
6530					30.0478	405.812	3.53609e-06	1.73045e-06	2.09627	0.0484754	0.476838	2.04345	1.03101
6612			C	-19.3697368156704	43.7762	283.139	1.36962e-07	4.0532e-07	1.83762	0.0200559	0.473094	0.337911	-1.56528
6722			D-Glucosamite-6-phosphate	-9.41573600475689	46.1856	274.141	1.4176e-06	3.04548e-06	1.39542	0.0173884	0.472124	0.465477	-1.10322
6793					36.407	353.157	5.00476e-07	1.17344e-06	1.53597	0.045475	0.476663	0.426502	-1.22937
6795			Chlormerodrin	-14.4317344116282	35.1178	366.187	2.41299e-07	8.11093e-07	1.87964	0.0477617	0.476798	0.297499	-1.74905
6798					35.137	366.151	1.06439e-07	7.08304e-07	2.04919	0.0221177	0.473685	0.150273	-2.73435
6829					35.7985	362.156	3.37152e-06	6.81169e-06	1.68655	0.0242946	0.474202	0.494961	-1.01461
6851					35.8593	363.16	2.17278e-07	7.31458e-07	1.6411	0.00785394	0.463451	0.297048	-1.75123
6992			Elymoclavine	-20.7200664983193	52.6978	255.144	1.45491e-07	1.36263e-06	1.3617	0.0237864	0.47409	0.106772	-3.22739
7025					46.4186	292.017	8.6626e-07	2.00006e-06	2.68561	0.00110745	0.384893	0.433117	-1.20717
7029					38.5269	352.017	2.01046e-06	9.83187e-07	2.17202	0.0182904	0.472483	2.04484	1.03199
7183					36.7168	383.119	7.31653e-07	1.96317e-06	1.21472	0.0371752	0.47603	0.37269	-1.42395
7276					34.2785	419.113	9.738e-09	5.44474e-08	1.54414	0.0140412	0.470395	0.178852	-2.48317
7288			4-Amino-2-methyl-5-(phosphooxymethyl)pyrimidine	-24.6904684598435	66.0159	218.122	5.66982e-09	2.90534e-08	1.1724	0.039646	0.476246	0.195152	-2.35733
7331			Norfloxacin	9.24775634758369	45.5304	320.143	1.94476e-07	1.04954e-06	2.07763	0.00233731	0.429488	0.185296	-2.4321
7334			2,4-Bis(acetamido)-2,4,6-trideoxy-beta-L-altropyranose	-4.97976891108399	59.0156	247.128	2.67304e-06	3.8838e-05	2.20064	0.00198595	0.421704	0.0688253	-3.86092
7569					27.2568	565.047	3.63804e-07	8.42209e-07	1.0881	0.0328712	0.475577	0.431964	-1.21102
7580			Sudan Brown RR	14.7231036219128	58.7283	263.133	1.38108e-06	5.14031e-06	1.05254	0.0283035	0.474948	0.268677	-1.89605
7602					60.6726	255.96	1.14918e-06	2.8152e-06	1.78795	0.0231638	0.473946	0.408207	-1.29263
7604			Formoterol	-16.9902621671635	44.9942	345.175	6.25219e-07	2.36732e-06	1.36759	0.00890572	0.465292	0.264104	-1.92082
7617					36.6462	425.13	2.59635e-07	1.09863e-06	2.13137	0.0211782	0.47343	0.236327	-2.08114
7624			1,6-Dimethoxypyrene	-6.84953641635756	59.3236	263.105	8.09159e-07	3.22282e-06	1.2334	0.0114206	0.468351	0.251072	-1.99383
7706					34.9304	455.101	2.46772e-06	9.30241e-07	1.87449	0.0234048	0.474002	2.65278	1.4075
7761					34.9107	461.085	4.6055e-06	1.29965e-06	1.22489	0.033426	0.475642	3.54365	1.82524
7866					45.9843	358.042	2.84445e-07	5.87977e-07	2.71994	0.0364824	0.475964	0.483768	-1.04761
8016					36.6256	465.122	3.55285e-08	4.31037e-07	1.04025	0.0188119	0.472675	0.0824256	-3.60076
8072					46.3674	372.058	3.13737e-07	6.9692e-07	1.17992	0.00391134	0.44831	0.450176	-1.15144
8115					34.1517	509.021	3.11336e-09	2.25653e-08	1.00091	0.0279631	0.474893	0.137971	-2.85756
8283					46.3665	390.056	2.45326e-07	5.12345e-07	1.52254	0.0165589	0.47176	0.47883	-1.06241
8334					27.8781	657.869	1.63862e-06	7.01901e-07	1.85107	0.0350303	0.475818	2.33455	1.22314
8451					136.549	138.049	4.47875e-05	8.95872e-05	2.10797	0.0266222	0.474662	0.499932	-1.0002
8461			Norfloxacin	9.44240143925033	58.9783	320.143	1.33078e-07	8.37518e-07	1.73327	0.00964943	0.466358	0.158896	-2.65385
8580			Thymine	-3.96044977542241	153.28	127.05	1.96736e-05	4.64665e-05	2.04918	0.0164636	0.471716	0.423393	-1.23993
8604			Ciprofloxacin	9.60621812620175	58.9691	332.144	2.78855e-06	1.18388e-05	2.08907	0.0263971	0.474621	0.235543	-2.08593
8695			Oxyphencyclimine	17.4047097557207	57.9766	345.223	3.11336e-09	1.20873e-07	1.99503	0.021691	0.473572	0.0257573	-5.27888
8743					27.9469	725.856	1.95599e-06	8.7661e-07	1.84935	0.0399139	0.476268	2.23131	1.15789
8757			Seneciphylline	-17.3938527081942	61.0033	334.159	3.11336e-09	1.63968e-08	1.23358	0.0143487	0.470587	0.189877	-2.39687
8816					60.144	343.172	6.44376e-07	2.10073e-06	1.20931	0.0328559	0.475576	0.306739	-1.70492
9004					60.3995	359.085	4.77837e-07	9.7949e-07	1.05844	0.0352507	0.475841	0.487842	-1.03551
9151					60.8803	370.079	8.5947e-07	1.85381e-06	1.21893	0.0136719	0.470154	0.463623	-1.10898
9295					59.8726	393.151	2.13516e-07	8.37187e-07	1.13824	0.0230124	0.47391	0.25504	-1.97121
9487					37.2049	666.217	8.33453e-07	3.05268e-06	1.17196	0.0323199	0.475511	0.273023	-1.8729
9516					138.391	180.637	3.11336e-09	1.55767e-08	1.31005	0.00365988	0.446315	0.199873	-2.32285
9556					192.729	130.931	6.43266e-05	3.0808e-05	1.76222	0.00375527	0.447101	2.08798	1.06211
9575			4-Oxocyclohexanecarboxylate	14.5596603619564	177.446	143.072	2.35467e-05	9.35755e-06	1.62889	0.0167195	0.471833	2.51634	1.33132
9635					149.072	172.589	2.63931e-08	6.49526e-09	2.75568	0.00110758	0.384902	4.06344	2.0227
9662					143.159	180.623	3.11336e-09	1.40149e-08	1.11075	0.00844167	0.464534	0.222147	-2.17041
9706			2,5-Dimethyl-4-ethoxy-3(2H)-furanone	-20.8871495882564	166.162	157.083	1.6022e-05	6.99285e-06	2.37372	7.32348e-05	0.132527	2.2912	1.1961
9732					36.914	711.219	1.02602e-07	7.21737e-07	1.85057	0.017352	0.472109	0.142159	-2.81442
9749					61.1073	432.085	2.07589e-07	5.31123e-07	2.18708	0.00533056	0.456215	0.39085	-1.35531
9782					64.4616	414.043	7.04472e-07	1.47422e-06	1.29731	0.0493656	0.476886	0.477861	-1.06534
9804					37.0167	725.235	3.83267e-07	1.30704e-06	1.32801	0.0427015	0.476478	0.293233	-1.76988
9892					36.8428	747.217	6.90396e-08	3.32031e-07	1.15521	0.0458572	0.476686	0.207931	-2.26582
9921			D-Fructose 6-phosphate	3.4210338099462	107.01	259.129	5.76043e-07	1.40181e-06	1.54016	0.0407061	0.47633	0.410927	-1.28304
9925					142.648	194.64	3.11336e-09	1.51144e-08	1.29164	0.016985	0.471951	0.205987	-2.27938
10037					143.906	198.07	1.13028e-07	1.24361e-06	2.28576	0.00314336	0.441294	0.0908869	-3.45978
10215					130.53	227.067	2.32019e-06	7.2695e-06	1.90212	0.0339937	0.475706	0.319168	-1.64761
10224					133.518	222.649	3.11336e-09	1.56075e-08	1.4662	0.00660683	0.460538	0.199479	-2.32569
10334			Hydroiodic acid	-2.33482704581397	240.655	126.905	3.27339e-06	6.73826e-06	1.04164	0.0226489	0.473821	0.485792	-1.04159
10366			Deshydroxy-C-1027 chromophore	16.7169705605248	37.1802	827.266	6.13822e-08	6.89875e-07	1.52648	0.0232146	0.473958	0.0889758	-3.49044
10404			L-Kynurenine	-4.19353305967946	148.227	209.091	1.57854e-06	4.45152e-06	2.57964	0.0023359	0.429461	0.354608	-1.4957
10414			9-Hydroxy-2-nitrofluorene	-5.67963383402311	136.054	228.064	1.48406e-06	7.5799e-06	2.1802	0.0273017	0.474782	0.195789	-2.35263
10535					64.941	490.029	1.38917e-06	3.20225e-06	2.04171	0.00855244	0.464722	0.433812	-1.20486
10562					137.786	232.763	2.92393e-06	1.09473e-05	1.04371	0.00661618	0.460564	0.267091	-1.9046
10657					147.127	222.433	4.18135e-07	3.14359e-06	1.34787	0.0293726	0.475112	0.133012	-2.91037
10893					140.174	244.074	3.85414e-07	1.02845e-05	2.43785	0.00177457	0.415733	0.0374753	-4.73792
10905					134.734	254.652	3.11336e-09	8.9108e-09	1.07274	0.0499945	0.476919	0.349392	-1.51708
10959					148.145	233.784	1.46832e-06	7.25677e-06	1.54079	0.0223075	0.473735	0.202338	-2.30516
10993					143.903	242.06	5.80139e-08	3.28803e-07	1.97915	0.00708023	0.46176	0.17644	-2.50275
11024					139.624	251.103	9.34e-06	2.63771e-05	2.20859	0.0159378	0.471463	0.354095	-1.49779
11051					149.623	236.109	6.15953e-09	2.22863e-08	1.40561	0.0268712	0.474707	0.276382	-1.85526
11071					135.371	261.954	5.82021e-08	1.34712e-07	1.14863	0.0284854	0.474977	0.43205	-1.21073
11107					130.567	273.072	3.72869e-07	1.77469e-06	1.93179	0.0216696	0.473566	0.210104	-2.25082
11128					171.44	208.617	3.11336e-09	1.25289e-08	1.10401	0.0266173	0.474661	0.248494	-2.00871
11141			3-Acetyl-2,7-naphthyridine	-3.20804486961313	207.068	173.07	1.5811e-05	7.4805e-06	1.44252	0.0207907	0.473318	2.11363	1.07972
11273					139.909	262.048	4.75394e-08	1.39238e-07	1.31076	0.0258069	0.47451	0.341425	-1.55036
11337			Thymidine	-3.18447359525164	152.768	243.097	6.67337e-07	3.38905e-06	1.86096	0.00850264	0.464638	0.19691	-2.34439
11411					145.763	258.044	1.11454e-06	3.52175e-06	1.80671	0.00752419	0.462771	0.316472	-1.65985
11446					134.99	280.068	2.39791e-07	5.19636e-07	1.72244	0.0242276	0.474188	0.461459	-1.11573
11492					131.657	290.063	1.40974e-07	1.82468e-06	1.78208	0.0241114	0.474162	0.0772593	-3.69415
11553			Cyanotriphenylborate	-17.6064664983623	133.126	290.117	1.90532e-07	1.58745e-06	1.53953	0.0269649	0.474723	0.120023	-3.05861
11556					149.737	257.977	3.01775e-06	1.1368e-05	2.56135	0.0012478	0.39363	0.26546	-1.91343
11577			Asparaginyl-Phenylalanine	-4.80967235523359	138.262	280.128	7.67017e-09	2.87544e-08	1.04967	0.0227206	0.473838	0.266748	-1.90645
11589					149.761	258.98	4.01285e-07	1.143e-06	2.17655	0.00179955	0.416502	0.35108	-1.51013
11604					138.873	280.138	2.21286e-07	4.7231e-07	1.71187	0.0280003	0.474899	0.468518	-1.09382
11611					149.738	259.975	2.75759e-06	1.03679e-05	2.63008	0.000636511	0.335857	0.265973	-1.91065
11633					149.659	260.978	2.20511e-07	1.00157e-06	2.73064	0.000795323	0.357228	0.220166	-2.18334
11671			Neburon	8.64755193303005	142.696	275.074	6.47513e-07	2.1892e-06	1.81873	0.0374976	0.47606	0.295776	-1.75742
11697					139.896	282.038	5.05617e-08	1.18351e-07	1.97634	0.0206528	0.473277	0.427217	-1.22696
11823			5-Acetylamino-6-formylamino-3-methyluracil	2.68181304739061	177.448	227.078	6.90812e-07	1.6621e-06	2.14238	0.00619387	0.459326	0.415626	-1.26664
11864					139.884	289.944	3.10787e-07	9.70423e-07	1.96621	0.0168111	0.471874	0.32026	-1.64268
11881					181.829	223.641	3.11336e-09	3.3466e-08	1.32491	0.0127938	0.469525	0.0930306	-3.42615
11894					146.07	279.118	3.76939e-08	1.86256e-07	1.72073	0.00785408	0.463451	0.202377	-2.30488
11906					139.887	291.941	1.14077e-07	4.84227e-07	1.63341	0.0293952	0.475116	0.235586	-2.08567
11911					146.448	279.084	3.65329e-08	1.82215e-07	1.61256	0.00918207	0.465708	0.200493	-2.31837
12014			gamma-Glutamylmethionine	-4.69870209338262	148.834	279.1	2.03652e-06	5.59905e-06	1.76089	0.0122888	0.469123	0.363726	-1.45908
12043					187.601	222.08	4.14062e-08	2.76241e-07	1.71842	0.0330972	0.475604	0.149892	-2.73801
12059			3-Bromo-tyrosine	-4.61424213583253	160.552	259.99	6.13251e-06	2.3562e-05	2.58817	0.00116318	0.388567	0.260271	-1.94191
12092					160.568	260.994	1.3802e-07	1.8475e-06	2.94025	0.000915552	0.369606	0.0747064	-3.74262
12152					151.386	279.056	4.29899e-07	1.35657e-06	2.05283	0.0141666	0.470475	0.316902	-1.65789
12195				-21.0455478153352	153.445	277.119	1.54057e-06	4.55946e-06	2.16085	0.0105575	0.467461	0.337885	-1.5654
12257			Norfloxacin	6.68138553438732	133.877	320.143	2.32318e-08	6.96472e-07	2.23498	0.0167036	0.471826	0.0333564	-4.90589
12261					163.064	263.038	2.12526e-07	5.16497e-07	1.49846	0.0214303	0.473501	0.411475	-1.28112
12301					147.867	291.646	6.5841e-09	2.83423e-08	1.33419	0.0305411	0.475279	0.232306	-2.1059
12305					139.627	309.048	5.30872e-07	1.20049e-06	2.05006	0.0229228	0.473888	0.442211	-1.17719
12371					151.125	288.091	5.09647e-07	1.21188e-06	1.54006	0.0214102	0.473495	0.420543	-1.24967
12420			Aethusin	15.6094042604177	256.11	171.12	1.95179e-05	5.89657e-06	2.44124	0.00203077	0.422829	3.31003	1.72685
12422			Dehydrocycloguandin	-7.03433155993856	148.539	295.094	4.01826e-07	1.54788e-06	1.53827	0.00771713	0.463176	0.259598	-1.94565
12494					134.396	330.06	3.13103e-06	1.1312e-05	1.77722	0.0147656	0.470835	0.276787	-1.85315
12556					140.278	319.065	1.14106e-07	4.44904e-07	1.9425	0.0142294	0.470514	0.256474	-1.96312
12626					136.047	332.073	6.91182e-08	3.07522e-07	1.5438	0.0416036	0.476399	0.224758	-2.15355
12664					140.043	323.57	1.82915e-07	6.63e-07	1.15294	0.047606	0.47679	0.275889	-1.85784
12792					151.439	304.078	4.80983e-06	1.02086e-05	1.1728	0.0374362	0.476054	0.471157	-1.08572
12808					188.657	244.638	3.11336e-09	6.27794e-08	1.44118	0.0329044	0.475581	0.0495921	-4.33375
12853			Ostruthin	-8.94026492429084	155.175	299.162	3.72646e-08	5.73425e-09	2.81024	0.0455959	0.47667	6.49859	2.70013
12887			7-Hydroxy-3-(4-methoxyphenyl)-4-propyl-2H-1-benzopyran-2-one	-18.0970071374936	149.903	311.122	7.76905e-07	2.62045e-06	2.09738	0.0137731	0.470221	0.296478	-1.754
12897			[5-(Aminomethyl)furan-3-yl]methyl diphosphate	-18.1117611363709	163.206	286.089	3.84479e-07	8.05548e-07	1.25067	0.0246553	0.474279	0.477289	-1.06707
13020					186.366	254.078	8.17054e-08	1.76669e-07	1.31774	0.00697685	0.461507	0.462478	-1.11254
13038			Clemastine	6.29269786755831	137.822	344.18	2.44302e-08	1.02859e-07	2.12929	0.00189642	0.419317	0.237511	-2.07394
13070					234.441	203.049	1.44551e-06	3.68704e-06	1.00061	0.0238554	0.474105	0.392051	-1.35089
13122					148.09	323.141	4.24537e-09	2.28946e-08	2.05785	0.0376961	0.476078	0.185431	-2.43104
13125			Indoleacetyl glutamine	6.11877654917648	157.409	304.131	1.27768e-08	7.19627e-08	1.51062	0.0400223	0.476276	0.177548	-2.49372
13163					217.56	221.081	5.07937e-06	1.15911e-05	3.06684	3.57987e-06	0.0259092	0.438212	-1.1903
13205					217.548	222.085	1.62623e-07	1.22325e-06	3.64349	3.73238e-07	0.0054026	0.132944	-2.91111
13228			1-Carbazol-9-yl-3-(3,5-dimethylpyrazol-1-yl)-propan-2-ol	13.1626120465785	151.402	320.18	2.94565e-08	1.38481e-07	1.29773	0.0212388	0.473447	0.212711	-2.23303
13241					233.349	208.053	1.29178e-06	9.869e-06	1.49732	0.0474386	0.47678	0.130893	-2.93354
13252			2-Heptyl-4-hydroxyquinoline-N-oxide	18.1088362622702	186.896	260.169	2.50453e-08	6.99646e-08	2.6986	0.000558563	0.322379	0.357972	-1.48208
13277					166.369	293.15	2.72077e-07	6.16609e-07	2.2359	0.0301736	0.475228	0.441247	-1.18034
13339					139.899	351.132	3.3217e-07	1.30718e-06	1.79949	0.0170053	0.47196	0.254111	-1.97647
13483			Chlorfensulphide	-0.296646391019222	142.005	351.059	1.92061e-07	1.83686e-06	1.73216	0.0379586	0.476102	0.104559	-3.25761
13518					149.915	333.67	3.11336e-09	5.49532e-08	2.14401	0.00308516	0.440631	0.0566548	-4.14166
13739			Hydroxyprolyl-Tryptophan	7.4997968524212	160.738	318.147	1.86938e-08	9.27352e-08	1.28838	0.0333546	0.475634	0.201583	-2.31056
13802					166.709	308.86	9.20366e-09	4.76888e-08	1.43585	0.0138854	0.470295	0.192994	-2.37337
13875			2,6-Dimethyl-3-[(2-methyl-3-furanyl)thio]-4-heptanone	3.41607149826465	203.263	255.142	8.2765e-07	2.39715e-06	2.05707	0.0112506	0.468186	0.345264	-1.53423
13909			5-L-Glutamyl-taurine	-18.2584597805859	204.056	255.06	1.01081e-06	3.14716e-06	1.87295	0.0192698	0.472836	0.321182	-1.63854
14056					163.178	323.031	1.22679e-07	3.23423e-07	1.7454	0.0124098	0.469222	0.379316	-1.39853
14058			Mahanimbine	-4.58360756076471	158.686	332.199	5.2536e-07	1.7918e-06	1.82378	0.0397802	0.476257	0.293202	-1.77003
14182					181.91	293.698	3.11336e-09	1.95244e-08	1.42479	0.00764628	0.463029	0.15946	-2.64873
14185			Melochinone	-9.88325720542563	160.873	332.161	4.15985e-07	1.64966e-06	1.93927	0.0327218	0.47556	0.252164	-1.98756
14289					182.383	295.941	3.37577e-08	5.95933e-07	2.62366	0.0156779	0.471331	0.0566468	-4.14186
14334			2-(p-Methoxyphenyl)-3-(m-chlorophenyl)acrylonitrile	-15.7483827070381	200.5	270.064	6.29258e-09	2.81988e-08	1.17263	0.0210464	0.473392	0.22315	-2.16391
14370			Medroxyprogesterone	16.0149338315082	157.249	345.248	6.65833e-07	1.95184e-06	1.10483	0.0266237	0.474662	0.341131	-1.5516
14406					145.154	375.188	3.11336e-09	8.17387e-09	1.55156	0.0186475	0.472616	0.380892	-1.39255
14415					172.893	315.211	2.95239e-08	5.98667e-08	1.5699	0.00738707	0.462471	0.493161	-1.01987
14485			(-)TAN-67	-15.1705868201939	158.705	345.191	7.87368e-07	2.16242e-06	1.00214	0.0310471	0.475348	0.364115	-1.45753
14489					164.717	332.709	3.11336e-09	2.08421e-08	1.58123	0.0282104	0.474933	0.149378	-2.74296
14521					204.556	268.685	1.26489e-08	1.05469e-07	1.19196	0.0302672	0.475241	0.119931	-3.05972
14571					198.739	278.159	3.11336e-09	1.72053e-08	1.96206	0.00896659	0.465385	0.180954	-2.46631
14599					160.345	345.686	8.89463e-09	4.41475e-07	1.33916	0.0480197	0.476813	0.0201475	-5.63325
14667					149.92	372.213	3.11336e-09	1.51546e-08	1.80501	0.0268634	0.474705	0.20544	-2.28321
14707					202.977	276.004	1.84777e-07	7.25572e-07	1.09523	0.0485803	0.476844	0.254664	-1.97333
14738			Purine mononucleotide	21.565064469023	169.646	331.206	3.11336e-09	6.58131e-09	1.59314	0.00908549	0.465565	0.473061	-1.0799
14762					169.141	332.848	3.11336e-09	9.54142e-08	1.39875	0.0414215	0.476385	0.03263	-4.93766
14830			FPL64176	-6.60377371476429	162.765	348.157	3.39642e-08	1.68769e-07	2.16037	0.026114	0.474569	0.201247	-2.31296
15020					202.159	285.654	6.85013e-08	4.08217e-07	1.93393	0.00323528	0.442296	0.167806	-2.57513
15026					139.888	413.102	3.28585e-08	1.60386e-07	1.78722	0.0440285	0.476569	0.204872	-2.2872
15077			Acrinol	-3.02108082638547	168.568	344.159	1.06556e-07	3.26654e-07	2.22451	0.00559111	0.45725	0.326204	-1.61615
15113					164.027	354.508	3.11336e-09	1.55762e-08	1.07597	0.00853708	0.464697	0.199879	-2.3228
15235					262.341	224.104	0.00254862	0.00580538	1.28357	0.0125728	0.469353	0.43901	-1.18767
15251			Lividamine	3.97844647484736	191.005	308.183	3.11336e-09	1.47594e-08	1.41859	0.0277004	0.474849	0.210941	-2.24509
15422					139.624	427.118	3.03212e-08	2.30626e-07	2.29401	0.0153137	0.47114	0.131473	-2.92716
15507					166.161	361.125	1.60368e-07	3.48575e-07	1.14466	0.0286065	0.474996	0.460068	-1.12008
15533			Cortisol 21-acetate	12.6969028912213	148.359	405.232	3.25856e-08	2.97864e-07	1.16173	0.0483693	0.476832	0.109397	-3.19235
15707			Butachlor	-1.76450136151769	195.764	312.172	6.30953e-07	2.25734e-06	1.3855	0.00992962	0.466719	0.279512	-1.83902
15834					238.547	259.028	1.4844e-07	2.87628e-06	1.75614	0.0196729	0.472971	0.0516085	-4.27625
15974					140.417	444.209	3.11336e-09	7.45801e-09	1.25323	0.0371719	0.47603	0.417452	-1.26032
16287					202.264	315.717	3.11336e-09	1.20254e-08	1.10512	0.0423409	0.476453	0.258899	-1.94954
16446			S-(4-Bromophenyl)-mercaptopyruvate	-1.67495138275002	235.791	274.111	1.5182e-06	1.19606e-05	1.63571	0.0359821	0.475915	0.126933	-2.97786
16536			alpha-Eucaine	-1.14295017929959	194.887	334.201	3.11336e-09	1.24525e-08	1.34329	0.0147814	0.470844	0.250019	-1.99989
16749					193.541	341.698	7.03933e-08	7.79898e-07	2.19117	0.000249537	0.229317	0.0902596	-3.46978
16785					162.953	407.172	1.82364e-07	9.70717e-07	1.61574	0.0183684	0.472513	0.187865	-2.41223
16847					188.015	354.508	3.11336e-09	1.88159e-08	1.09499	0.00955572	0.466233	0.165464	-2.59541
16886					157.382	424.585	1.43386e-07	4.16765e-07	1.15951	0.0410105	0.476354	0.344046	-1.53933
16942			5alpha-Androstane-2beta-fluoro-17beta-ol-3-one acetate	-3.59811659177041	191.005	351.232	3.11336e-09	1.17976e-08	1.07102	0.0475158	0.476784	0.263899	-1.92194
17017					212.735	317.225	3.11336e-09	1.55284e-08	1.29177	0.00601484	0.458751	0.200494	-2.31837
17071			(2R)-O-Phospho-3-sulfolactate	9.55799419081041	272.15	249.116	4.31526e-05	0.000176532	1.52764	0.00816369	0.464041	0.244446	-2.03241
17077			17beta-(Benzoyloxy)-B-norandrost-4-en-3-one	-6.98695980769452	178.867	379.224	3.11336e-09	2.11034e-08	1.04437	0.0173168	0.472094	0.147529	-2.76093
17120					166.683	408.177	2.43303e-08	1.80573e-07	1.64814	0.0372141	0.476034	0.134739	-2.89176
17226					275.213	249.106	1.47264e-05	0.000117297	1.80132	0.00838279	0.464432	0.125548	-2.99369
17473			6-Epi-7-isocucurbic acid glucoside	-6.76670087858033	186.016	375.199	3.11336e-09	1.59373e-08	1.26121	0.00693784	0.461409	0.195351	-2.35586
17550			6-Keto-prostaglandin F1alpha	-12.0106306527365	189.118	371.238	3.11336e-09	2.21543e-08	1.46256	0.00376772	0.447201	0.140531	-2.83104
17603			alpha-Curcumene	-4.65778097589437	347.066	203.179	4.06085e-07	1.15761e-06	1.82545	0.0451168	0.47664	0.350796	-1.51129
17658			Aspidodasycarpine	-13.6453026951475	190.788	371.192	3.11336e-09	2.69403e-08	1.69209	0.00358611	0.44568	0.115565	-3.11322
17661					208.34	340.018	1.57594e-07	6.62683e-07	1.14376	0.0497708	0.476908	0.237812	-2.07211
17748			Yangambin	10.7963869961794	159.346	447.206	8.24054e-09	3.19211e-08	1.4463	0.0344668	0.475758	0.258153	-1.9537
17910			Nemorensine	21.1127894156055	212.774	338.203	5.08737e-08	5.03583e-07	1.55156	0.0200235	0.473084	0.101023	-3.30724
17921			4-Dodecylbenzenesulfonic acid Na salt	23.4352213451605	205.609	350.197	3.11336e-09	1.26444e-08	1.34371	0.014327	0.470574	0.246224	-2.02196
18016			2-Octenoylcarnitine	-5.10898656725698	253.429	286.2	1.17383e-06	4.51541e-06	1.35815	0.0326284	0.475548	0.259961	-1.94363
18032					174.847	415.178	3.11336e-09	8.70297e-09	1.71485	0.0125634	0.469345	0.357736	-1.48303
18142					189.06	386.543	3.28636e-08	1.05697e-08	1.68646	0.0214249	0.473499	3.10921	1.63655
18235					187.146	392.933	3.11336e-09	1.32388e-08	1.51991	0.0155247	0.471252	0.23517	-2.08823
18308					168.238	439.724	3.11336e-09	2.16776e-08	1.70832	0.00961907	0.466318	0.143621	-2.79966
18382					167.218	444.245	3.11336e-09	1.38833e-08	1.65207	0.0188006	0.472671	0.224252	-2.15681
18413			Apraclonidine	-1.26776430840317	304.793	244.101	2.09287e-07	5.13647e-06	2.15759	0.0388048	0.476175	0.0407454	-4.61722
18505			3-Hydroxy-2-(4-morpholinylmethyl)estra-1,3,5(10)-trien-17-one	14.5952225305376	202.127	370.243	3.11336e-09	1.92744e-08	1.5723	0.0046703	0.453102	0.161528	-2.63014
18584					209.254	359.576	1.83691e-06	6.82583e-06	1.66251	0.0166735	0.471812	0.269112	-1.89372
18617					163.058	462.253	8.98082e-09	3.75774e-08	1.03458	0.0205642	0.473251	0.238995	-2.06495
18622			Versicol	-5.71861530000505	210.038	359.074	8.12461e-06	2.17546e-05	1.3901	0.0290216	0.47506	0.373465	-1.42095
18643					209.799	360.073	8.12415e-06	2.2392e-05	1.44935	0.0256616	0.474482	0.362814	-1.4627
18644			S 1033	-7.83996561358538	209.128	361.232	3.11336e-09	1.7227e-08	1.38378	0.00363227	0.44608	0.180725	-2.46813
18659					209.686	360.575	1.77279e-06	6.929e-06	1.58032	0.0145373	0.470701	0.255851	-1.96662
18692			Kurarinone	-17.9182213292323	172.505	439.204	3.11336e-09	1.91422e-08	1.09586	0.0134073	0.469973	0.162644	-2.62021
18729					258.246	294.022	9.64323e-06	2.41091e-05	1.26798	0.0191814	0.472805	0.399984	-1.32199
18736			Promacyl	7.09840763247289	273.132	278.177	1.48875e-07	1.89774e-06	1.67556	0.0253698	0.474425	0.0784485	-3.67211
18775					297.499	256.101	2.51762e-08	1.17683e-06	2.78755	0.00586286	0.458237	0.0213933	-5.5467
18883					258.239	297.024	9.76531e-07	2.6582e-06	1.97702	0.0124833	0.469281	0.367366	-1.44471
18915			3-Nitrofluoranthene	6.01366319076351	309.776	248.072	2.00375e-07	6.81303e-07	1.25895	0.0309138	0.47533	0.294105	-1.7656
19043			Piceatannol 4'-galloylglucoside	5.5238001242176	138.546	559.148	9.38875e-07	4.7962e-06	1.39362	0.00475639	0.453554	0.195754	-2.35289
19074			Monoiodothyronine	20.88315445595	194.881	398.181	4.41446e-07	1.39894e-06	1.56605	0.00440384	0.451597	0.315557	-1.66403
19139					203.845	382.587	9.00968e-08	1.22994e-06	2.04507	0.0136412	0.470133	0.0732529	-3.77097
19360			Fezaflor	12.9022497137358	211.583	374.127	1.26486e-08	2.37685e-07	1.67526	0.0225963	0.473808	0.0532157	-4.23201
19516			Anisotropine methylbromide	6.19452877314246	220.688	362.171	3.11336e-09	1.61641e-08	1.02501	0.0204495	0.473216	0.19261	-2.37625
19524					170.228	469.754	2.27126e-08	7.89537e-09	2.42214	0.0228132	0.473861	2.8767	1.52441
19701					157.879	512.271	8.73052e-09	3.29533e-09	2.88262	0.0362829	0.475945	2.64936	1.40564
19841			Morellinol	0.482021800558994	149.178	547.269	3.11336e-09	1.39513e-08	1.35224	0.0288432	0.475032	0.22316	-2.16385
19897					233.196	351.134	5.41671e-06	1.51762e-05	1.7331	0.0150439	0.470992	0.356921	-1.48632
19938					233.038	352.138	8.72271e-07	2.98313e-06	1.26616	0.0178443	0.47231	0.292401	-1.77398
19952					188.314	436.215	3.11336e-09	2.59067e-08	2.18358	0.0379835	0.476104	0.120176	-3.05678
19956					306.462	268.101	5.85203e-07	1.1675e-05	2.7771	0.00161312	0.410271	0.0501246	-4.31834
19978					200.357	410.712	3.11336e-09	1.12103e-08	1.1199	0.0279039	0.474883	0.277723	-1.84828
20026			Lincomycin	-15.7027659547187	202.683	407.215	3.11336e-09	2.5175e-08	1.62993	0.0129186	0.469619	0.123669	-3.01545
20074					228.204	362.976	6.53859e-09	1.97066e-07	1.49971	0.0481257	0.476819	0.0331798	-4.91355
20105					321.462	258.116	2.89145e-07	5.87392e-06	2.39468	0.0399237	0.476268	0.0492253	-4.34446
20177					191.66	435.166	3.11336e-09	4.35508e-07	2.91664	0.00137824	0.400417	0.0071488	-7.12808
20215			2,2-Dibutyl-3-(4-methoxyphenyl)-4-methyl-2H-1-benzopyran-7-ol acetate	10.7043303602464	197.587	423.257	5.57135e-08	3.93676e-07	1.28983	0.0174173	0.472136	0.141521	-2.82091
20261					188.582	444.568	3.11336e-09	2.38543e-08	1.60106	0.0149969	0.470966	0.130516	-2.9377
20327					222.592	378.159	2.82034e-07	1.36589e-06	1.49698	0.0185471	0.472579	0.206484	-2.2759
20336			Z-Phe-Phe-CHN2	18.0770541716558	209.915	401.241	5.28886e-08	2.01385e-08	1.73914	0.0152031	0.47108	2.62624	1.393
20337					222.422	378.722	3.11336e-09	1.61941e-08	1.06107	0.0345525	0.475768	0.192253	-2.37892
20411			Celabenzine	12.06228023399	222.435	380.238	3.11336e-09	1.48153e-08	1.03538	0.0252277	0.474397	0.210146	-2.25054
20476					210.833	402.743	3.11336e-09	1.85793e-08	1.37546	0.0056094	0.45732	0.167572	-2.57715
20501			Atractyloside B	-16.4736699009226	188.444	451.246	3.11336e-09	1.72631e-08	1.37655	0.0176667	0.472239	0.180348	-2.47114
20518			Lusitanicoside	-5.6703146812447	192.007	443.189	3.11336e-09	1.69513e-08	1.38761	0.0228241	0.473864	0.183665	-2.44485
20644					224.885	381.083	3.11336e-09	1.2539e-08	1.15247	0.0323229	0.475511	0.248295	-2.00987
20791			Flupenthixol	-16.3380828215111	197.577	437.18	7.31738e-09	1.01494e-06	3.05547	0.00103541	0.37968	0.00720966	-7.11585
20900					334.114	260	3.11244e-06	6.36519e-06	1.16823	0.0168229	0.47188	0.488978	-1.03216
20981					224.414	388.588	2.05645e-06	7.52581e-06	1.60367	0.0109065	0.467838	0.273252	-1.87169
21018			Polhovolide	-14.4110040056934	199.842	437.211	5.97134e-08	1.05781e-06	2.7101	0.000860314	0.364245	0.0564497	-4.14689
21194					180.722	488.317	3.11336e-09	1.76216e-08	1.42964	0.0182039	0.47245	0.176679	-2.5008
21266					647.139	136.952	2.49524e-06	1.11511e-05	1.39826	0.0214251	0.473499	0.223765	-2.15994
21326					191.551	464.214	3.6938e-08	1.41236e-08	1.86323	0.04515	0.476642	2.61533	1.387
21364					208.442	427.607	6.99457e-06	1.50413e-05	1.37788	0.0475537	0.476787	0.465025	-1.10462
21387					310.955	287.002	4.63396e-07	1.79733e-06	1.12617	0.00655266	0.460387	0.257825	-1.95553
21472					182.208	491.728	7.82969e-08	4.44425e-07	1.634	0.0189899	0.472739	0.176176	-2.50491
21601					220.086	409.746	3.11336e-09	1.39046e-08	1.29594	0.0119948	0.468874	0.223909	-2.15901
21683					239.082	378.987	7.05693e-07	3.02554e-06	1.26704	0.0187042	0.472637	0.233246	-2.10008
21700					240.561	376.992	2.42039e-05	8.55068e-05	1.60018	0.0121326	0.468992	0.283064	-1.8208
21707			Brucine	4.31510002168056	229.546	395.198	3.11336e-09	1.72525e-08	1.07916	0.0494294	0.47689	0.180458	-2.47026
21799			Fusaproliferin	12.3260371952773	204.791	445.3	1.57914e-08	5.00204e-09	2.03732	0.0397983	0.476258	3.15699	1.65855
21879			Tetracozole	-2.41799421778813	246.901	371.137	1.6385e-06	1.11378e-05	2.57277	0.00713839	0.461899	0.147113	-2.76501
21897					191.408	479.251	3.11336e-09	2.95225e-08	1.95805	0.00644124	0.46007	0.105457	-3.24527
21995			Neryl rhamnosyl-glucoside	0.0556447373991551	199.156	463.254	3.11336e-09	1.4661e-08	1.23605	0.0230327	0.473914	0.212358	-2.23543
22053			Bufotalin	10.6361106328663	207.801	445.263	1.57176e-08	4.99736e-09	2.03612	0.0403077	0.476299	3.14518	1.65314
22170					219.32	424.579	3.11336e-09	1.6526e-08	1.46999	0.00267841	0.435271	0.188392	-2.40819
22173			Hallactone B	-0.242945406739043	211.111	441.121	1.99908e-06	4.9279e-06	1.8781	0.0381217	0.476116	0.405667	-1.30163
22200			HC-toxin	-4.98553567573116	213.293	437.237	3.11336e-09	1.58309e-08	1.43577	0.00284493	0.437635	0.196663	-2.3462
22280			Terpendole I	3.3966956379836	206.209	454.26	3.11336e-09	1.43654e-08	1.22278	0.0162351	0.471608	0.216726	-2.20605
22303					220.768	424.913	3.11336e-09	9.41197e-09	1.04304	0.0498837	0.476913	0.330788	-1.59602
22428			Petasitenine	-5.48357849916325	247.529	382.184	4.5908e-08	2.945e-07	1.79745	0.00237523	0.430204	0.155884	-2.68145
22498			Cilazapril	-22.1650907171239	227.184	418.224	3.11336e-09	1.71872e-08	1.21084	0.0234689	0.474017	0.181145	-2.46478
22667					208.982	458.76	3.11336e-09	1.51727e-08	1.38065	0.00644386	0.460078	0.205195	-2.28493
22741			N-trans-Feruloyl-4-O-methyldopamine	4.3780864833194	279.939	344.151	1.83687e-07	6.88178e-07	1.87043	0.0259826	0.474544	0.266917	-1.90554
22783					236.814	407.734	3.11336e-09	2.57146e-08	1.47223	0.0229125	0.473885	0.121074	-3.04604
22806					293.69	329.126	3.81804e-07	1.31571e-06	2.28864	0.00131864	0.397454	0.290188	-1.78494
22822					194.353	497.921	3.90182e-08	1.3924e-08	2.25984	0.0180671	0.472398	2.80223	1.48658
22827					314.32	307.975	9.05539e-09	2.18834e-06	2.85052	0.000348672	0.269263	0.00413802	-7.91684
22842					196.532	492.91	3.11336e-09	1.14947e-08	1.1049	0.0263911	0.47462	0.270852	-1.88442
22948					316.51	307.996	1.91039e-08	7.02946e-06	3.22053	9.17972e-05	0.138447	0.00271769	-8.5234
22968					220.428	442.775	3.11336e-09	1.39524e-08	1.13359	0.0128823	0.469592	0.223142	-2.16397
22990					316.379	308.999	7.54533e-09	5.31049e-07	2.4538	0.000930134	0.370939	0.0142084	-6.13712
23019					284.485	344.153	4.058e-07	1.25119e-05	2.30175	0.0156869	0.471336	0.0324332	-4.94639
23045					316.379	309.994	6.24872e-09	6.93223e-06	3.45223	9.64696e-05	0.139639	0.000901401	-10.1155
23089			Molybdoenzyme molybdenum cofactor	19.5405549465941	187.673	523.909	3.11336e-09	2.09779e-08	1.42604	0.0485009	0.47684	0.148412	-2.75232
23095			17a-Aza-D-homoandrost-5-en-3beta-ol	-5.29181743846342	338.861	290.246	6.87758e-07	2.65543e-06	1.17561	0.0143213	0.47057	0.259001	-1.94897
23100					316.351	310.997	3.11336e-09	5.09765e-07	2.45588	0.00103066	0.379316	0.00610745	-7.35521
23119			2,6-Dichlorophenolindophenol sodium salt	24.9585452430151	340.726	289.077	7.78376e-08	6.36161e-07	1.71701	0.0124305	0.469239	0.122355	-3.03085
23175					320.759	307.984	8.08118e-09	2.6386e-06	3.38158	0.000267156	0.237489	0.00306267	-8.35099
23183					340.74	290.076	3.77283e-08	3.56958e-07	2.19175	0.0130203	0.469695	0.105694	-3.24204
23206					340.535	290.577	3.11336e-09	3.19897e-08	1.30426	0.0235423	0.474034	0.0973238	-3.36106
23230					320.64	308.983	9.97356e-09	1.64626e-07	1.83975	0.00207326	0.423856	0.0605831	-4.04494
23420			Chlorobenzilate	15.081767634402	308.524	324.184	5.32995e-07	1.8357e-06	1.15947	0.0441059	0.476575	0.29035	-1.78414
23529			N1,N10-Diferuloylspermidine	-9.05287128040835	201.882	498.255	3.11336e-09	1.09343e-08	1.09572	0.031933	0.475463	0.284735	-1.81231
23543					304.989	330.134	9.30685e-07	2.0512e-06	1.22155	0.0130811	0.46974	0.453727	-1.1401
23545					290.835	346.223	3.11336e-09	1.24808e-08	1.21713	0.0290828	0.475069	0.249453	-2.00316
23560					287.183	350.967	2.39614e-08	2.37185e-07	1.34704	0.0369856	0.476012	0.101024	-3.30722
23708					340.622	298.263	3.62202e-06	8.04751e-06	1.69307	0.038933	0.476186	0.45008	-1.15175
23869					221.306	463.157	3.11336e-09	7.61736e-09	1.15508	0.0383678	0.476138	0.408719	-1.29082
24019					193.477	534.274	1.46455e-08	7.86309e-08	1.44147	0.0110136	0.467948	0.186257	-2.42464
24037					312.545	331.142	4.00625e-07	1.24173e-06	1.84168	0.000964922	0.373992	0.322634	-1.63203
24048					350.094	296.085	3.11336e-09	1.42557e-08	1.23387	0.0425832	0.47647	0.218395	-2.19499
24067					269.478	385.153	1.59736e-06	8.66395e-06	2.70942	0.0132975	0.469895	0.184368	-2.43934
24110					350.252	297.083	3.11336e-09	2.28685e-08	1.62547	0.0314963	0.475407	0.136142	-2.87682
24257					339.155	309.26	2.06846e-06	6.43868e-06	1.29766	0.0161436	0.471564	0.321255	-1.63821
24262			Rocuronium	12.5383089644899	198.393	528.774	5.42463e-09	1.22339e-08	1.26683	0.0236459	0.474058	0.443411	-1.17328
24330					169.626	621.324	1.24071e-07	8.8744e-07	1.3199	0.00704111	0.461665	0.139807	-2.83849
24365					199.821	528.796	3.11336e-09	2.68574e-08	1.63283	0.0067661	0.460968	0.115922	-3.10877
24419					192.3	550.794	4.20521e-09	1.06128e-08	1.81801	0.0262793	0.474599	0.39624	-1.33555
24448					650.871	163.025	1.68762e-06	3.42665e-06	1.16396	0.0371263	0.476026	0.492499	-1.02181
24460					182.056	583.309	1.29965e-08	5.56607e-09	1.69951	0.0161315	0.471558	2.33495	1.22339
24899					219.814	494.788	3.11336e-09	1.35775e-08	1.32452	0.0467975	0.476743	0.229303	-2.12467
24988			Estra-1,3,5(10)-triene-3,17beta-diol 3-phosphate	-10.2454120531171	309.47	353.148	3.07291e-06	1.04071e-05	1.57198	0.0123406	0.469166	0.295271	-1.75989
25067					309.769	354.151	2.77324e-07	1.62459e-06	1.1393	0.0150611	0.471002	0.170704	-2.55043
25086			7-Hydroxymethyl-12-methylbenz[a]anthracene sulfate	-5.41350323762129	311.105	353.082	2.99003e-06	9.0182e-06	1.35214	0.0195183	0.47292	0.331555	-1.59268
25101					210.557	522.253	1.95988e-08	7.30377e-08	1.56806	0.0159265	0.471457	0.268339	-1.89787
25146			Cymarin	-14.3120395494803	200.695	549.298	2.67125e-08	1.17896e-08	1.47551	0.0468616	0.476747	2.26577	1.18
25173					402.951	273.869	3.04451e-08	3.35576e-07	2.84154	4.51411e-05	0.117112	0.0907248	-3.46236
25184			Methysergide	22.3908976294274	311.759	354.225	1.66577e-07	7.98437e-07	1.12609	0.0338305	0.475688	0.208628	-2.26099
25310					321.335	346.205	5.75727e-07	3.87214e-06	1.63872	0.0452927	0.476651	0.148684	-2.74967
25530			Ixocarpanolide	10.1665914168046	238.576	473.295	3.11336e-09	2.22023e-08	1.23648	0.0218857	0.473624	0.140227	-2.83416
25597					209.447	541.332	3.11336e-09	1.87765e-08	1.56463	0.00866351	0.464906	0.165812	-2.59238
25625					366.31	310.101	1.68535e-08	2.14196e-07	1.68767	0.0273086	0.474783	0.0786826	-3.66781
25675					370.767	307.136	3.91342e-06	2.73194e-07	2.84008	0.0402715	0.476296	14.3247	3.84043
25766					332.744	344.297	4.8369e-07	1.96598e-06	1.47637	0.0131891	0.469818	0.24603	-2.0231
25807			6,8a-Seco-6,8a-deoxy-5-oxoavermectin ''2b'' aglycone	-8.81961554666545	200.243	573.337	3.11336e-09	1.70648e-08	1.27797	0.0192971	0.472845	0.182444	-2.45448
25829			Hydrocortisone cypiote	9.64356404437779	235.736	487.31	3.11336e-09	1.3714e-08	1.48564	0.0121251	0.468986	0.227021	-2.1391
25930			Neomycin B	19.3369654636364	187.772	615.331	3.11336e-09	2.04603e-08	1.02905	0.029465	0.475126	0.152166	-2.71628
26093			3-oxobrimonidine	-3.06841603735088	377.371	309.142	2.67892e-08	4.23642e-09	2.71772	0.0444507	0.476597	6.32355	2.66073
26168					517.769	226.179	0.0003591	0.000166938	2.39089	0.00849507	0.464626	2.15109	1.10507
26306					194.854	606.311	3.11336e-09	1.3976e-08	1.18981	0.046508	0.476726	0.222765	-2.1664
26309					262.454	450.208	4.99946e-06	1.61198e-05	1.24727	0.0291661	0.475082	0.310143	-1.68899
26403			Piperophos	1.47604158075919	335.693	354.133	7.66342e-07	1.69358e-06	1.13019	0.00940699	0.466028	0.452499	-1.14401
26450			Terpendole C	8.72436363871324	229.015	520.31	4.79605e-08	1.60474e-08	1.97642	0.0108893	0.46782	2.98868	1.57951
26464			[Nitrilotris(methylene)]trisphosphonic acid	11.2267275940742	400.013	298.046	1.92889e-08	6.07507e-08	2.38809	0.00516582	0.455509	0.317509	-1.65513
26490					228.76	521.814	3.11336e-09	1.09605e-08	1.09663	0.0478898	0.476806	0.284053	-1.81577
26554			Pyraflufen-ethyl	8.46192753493952	290.726	412.172	1.17371e-07	3.47252e-06	2.33242	0.0055289	0.457012	0.0337999	-4.88684
26609					291.239	413.164	3.11336e-09	4.41475e-07	2.2953	0.0372329	0.476035	0.00705219	-7.14771
26716			Albomaculine	4.44660450475546	350.588	346.166	1.52978e-07	4.11145e-06	2.05156	0.025347	0.47442	0.0372079	-4.74825
26802			Allosamidine	19.9537161050713	195.673	623.289	1.35221e-06	4.42103e-06	1.26957	0.0152675	0.471115	0.305859	-1.70906
26837					195.947	623.336	1.46087e-06	5.66404e-06	1.29802	0.00975313	0.466494	0.25792	-1.955
26865					195.947	624.339	2.13436e-07	1.54066e-06	1.58637	0.00690912	0.461337	0.138535	-2.85167
27103			Cymorcin diglucoside	-6.3350609469001	252.901	491.209	1.11481e-06	4.15163e-06	1.4266	0.0469567	0.476752	0.268523	-1.89688
27124					336.129	369.997	2.46885e-06	2.75414e-05	1.83242	0.0465181	0.476726	0.0896414	-3.47969
27174					336.017	371.001	1.14017e-07	2.96208e-06	2.0163	0.0476585	0.476793	0.0384922	-4.69929
27191					335.469	372.003	1.52825e-08	4.84004e-07	2.51556	0.00791058	0.463562	0.0315751	-4.98507
27201					247.007	505.593	3.11336e-09	1.67175e-08	1.16154	0.0490474	0.476869	0.186234	-2.42481
27223			Integerrine	4.48381830484184	210.383	594.31	6.82903e-09	3.26348e-08	1.34927	0.00577615	0.457932	0.209256	-2.25666
27263			6-Pentadecylsalicylic acid	-5.33063012109234	358.909	349.272	8.6721e-09	1.71461e-07	2.30151	0.0399917	0.476274	0.0505777	-4.30536
27358					209.774	600.856	3.11336e-09	1.61155e-08	1.55078	0.016098	0.471541	0.19319	-2.37191
27379			Bromodiphenhydramine	10.6104362531655	378.808	333.247	7.28467e-07	1.7565e-06	1.49166	0.043546	0.476537	0.414725	-1.26977
27407					317.341	398.265	8.05333e-07	1.94652e-06	1.01284	0.0425938	0.476471	0.41373	-1.27324
27550			Leukotriene D4	10.2791344005085	256.637	497.273	3.11336e-09	1.89294e-08	1.34215	0.0216962	0.473574	0.164473	-2.60408
27555			Triazolam	15.4723424638542	372.997	342.208	9.67514e-07	2.77286e-06	1.44742	0.0488015	0.476856	0.348923	-1.51902
27701					515.54	249.976	0.000127258	0.000430029	2.59681	0.033862	0.475692	0.295929	-1.75667
27814					210.347	617.275	1.13031e-08	4.93311e-09	2.26609	0.0155361	0.471258	2.29128	1.19615
28032					207.038	636.311	3.11336e-09	7.35164e-09	1.58548	0.00649427	0.460222	0.423492	-1.23959
28113					216.279	612.267	3.11336e-09	1.46245e-08	1.26759	0.0359732	0.475914	0.212887	-2.23184
28149					231.687	572.819	3.11336e-09	1.61226e-08	1.27014	0.0126986	0.469451	0.193105	-2.37254
28194			Alfentanil	1.02160400043771	319.125	417.261	3.11336e-09	5.22031e-08	2.30341	0.00532557	0.456194	0.0596395	-4.06759
28213					333.169	400.215	2.31966e-07	1.91363e-06	1.38345	0.00901808	0.465464	0.121218	-3.04432
28330			5-O-phosphonato-alpha-D-ribofuranosyl Diphosphate(5-)	-22.5794107793421	350.17	384.013	4.78194e-06	3.27603e-05	1.45463	0.026994	0.474728	0.145967	-2.77628
28372					350.099	385.017	3.08241e-07	3.90081e-06	2.09899	0.0293749	0.475113	0.0790198	-3.66164
28385					349.575	386.019	2.64854e-08	6.73075e-07	1.73612	0.0236023	0.474048	0.0393499	-4.6675
28410					349.941	386.008	2.92565e-08	1.05686e-06	1.66138	0.0455812	0.476669	0.0276826	-5.17488
28459			24-Acetyl- 25-cinnamoylvulgaroside	-19.3359667072429	222.323	609.33	3.11336e-09	3.12352e-08	1.54561	0.0130832	0.469741	0.099675	-3.32663
28515					287.212	473.951	1.59106e-07	9.31462e-07	1.06529	0.0410563	0.476357	0.170813	-2.54951
28517			Canbisativine	16.1939576043379	356.088	382.313	8.91142e-07	2.93442e-06	1.1745	0.0106849	0.467602	0.303686	-1.71935
28632					256.891	533.76	3.11336e-09	2.44134e-08	1.48683	0.0109184	0.46785	0.127527	-2.97113
28678					208.858	658.32	3.11336e-09	6.36294e-09	1.19137	0.0285984	0.474994	0.489296	-1.03122
28734					258.644	533.797	3.11336e-09	2.05515e-08	1.2725	0.0207219	0.473298	0.151491	-2.7227
28770					238.675	579.827	3.11336e-09	2.05316e-08	1.25462	0.00681519	0.461096	0.151637	-2.7213
28868			2-amino-4-({1-[(carboxymethyl)-C-hydroxycarbonimidoyl]-2-[(4-{[8-(2-hydroxypropan-2-yl)-2-oxo-2H,8H,9H-furo[2,3-h]chromen-9-yl]oxy}-3-methyl-4-oxobutan-2-yl)sulfanyl]ethyl}-C-hydroxycarbonimidoyl)butanoic acid	20.8097117537986	213.917	652.231	3.11336e-09	1.21397e-08	1.06632	0.0246949	0.474287	0.256461	-1.96319
28933					221.44	632.816	3.11336e-09	1.60939e-08	1.22304	0.0256726	0.474484	0.19345	-2.36997
28965					561.833	249.976	0.000115505	0.000270868	2.06162	0.0138429	0.470267	0.426426	-1.22963
29048					246.486	572.958	6.44784e-06	3.07808e-05	1.83643	0.0277591	0.474859	0.209476	-2.25514
29266			9-Fluoro-17beta-hydroxy-6alpha,17-dimethylandrost-4-ene-3,11-dione	17.6706832282771	410.13	349.224	3.11336e-09	1.41937e-08	1.17886	0.0328177	0.475571	0.219348	-2.18871
29283			thymidine 3'-monophosphate	2.39589443306819	449.171	319.188	6.99481e-08	2.71523e-08	1.81612	0.00117435	0.389268	2.57614	1.36521
29361			Elatine	-2.19296825046617	207.759	693.802	4.28818e-09	1.35447e-08	1.76722	0.00960748	0.466302	0.316594	-1.6593
29477					367.837	395.225	1.49838e-07	3.22903e-07	1.36333	0.00640554	0.459966	0.464034	-1.1077
29873					292.225	512.163	3.48979e-08	1.14386e-08	1.72223	0.00876542	0.465071	3.05089	1.60923
30050					264.395	573.809	3.11336e-09	2.28233e-08	1.2339	0.0077329	0.463208	0.136411	-2.87396
30447			Etobenzanid	-10.6716611521104	460.525	339.19	2.45444e-08	8.41169e-08	1.56348	0.0217187	0.47358	0.29179	-1.777
30517					268.541	584.874	3.11336e-09	1.61569e-08	1.0051	0.0258968	0.474528	0.192695	-2.37561
30565					280.985	560.875	7.03169e-06	1.62935e-05	1.50151	0.00561996	0.45736	0.431563	-1.21236
30641			Acrithrin	-11.7029770254923	292.626	542.133	3.11336e-09	1.49231e-08	1.19275	0.0262161	0.474588	0.208627	-2.261
30755					294.55	543.016	3.11336e-09	1.92673e-08	1.00953	0.0212786	0.473458	0.161588	-2.62961
30810					205.869	780.407	3.11746e-08	1.84254e-07	1.27611	0.0386289	0.47616	0.169194	-2.56325
30848					312.621	515.304	9.40027e-09	1.48432e-07	1.63901	0.0237995	0.474093	0.0633303	-3.98096
31078			4-(N-Maleimido)benzyltrimethylammonium iodide	-14.4874379765156	442.006	371.189	5.91351e-08	2.93453e-08	1.40167	0.0289001	0.475041	2.01515	1.01089
31180					241.36	685.359	3.11336e-09	1.89278e-08	1.05889	0.0435312	0.476536	0.164486	-2.60396
31217					446.662	371.243	1.67284e-07	7.31427e-08	2.25704	0.000125267	0.151103	2.28709	1.19351
31233					411.566	403.248	1.17623e-07	3.83865e-07	1.19983	0.0144739	0.470663	0.306417	-1.70643
31362			6-(2H-1,3-benzodioxole-5-carbonyloxy)-3,4,5-trihydroxyoxane-2-carboxylic acid	-1.8948134932743	491.568	341.248	8.92247e-08	3.33976e-07	1.80206	0.0224622	0.473774	0.267159	-1.90423
31372					314.204	534.165	7.77968e-09	4.54466e-07	1.07926	0.0330671	0.4756	0.0171183	-5.86832
31487			13-Dihydrocarminomycin	-24.2103347436547	328.546	516.174	2.15959e-07	1.27272e-06	1.7077	0.0264492	0.474631	0.169683	-2.55908
31499					475.209	357.207	2.54531e-08	1.02241e-07	1.74618	0.00716252	0.461957	0.248952	-2.00606
31707					321.522	536.95	1.07165e-08	3.85519e-07	2.5084	0.00308433	0.440622	0.0277976	-5.1689
31713					270.312	638.827	3.11336e-09	2.55079e-08	1.45019	0.0160654	0.471525	0.122055	-3.0344
31771			1-nonadecanoyl-glycero-3-phosphate	10.4087624800763	382.528	453.302	3.11336e-09	2.35236e-08	1.18584	0.0161279	0.471556	0.13235	-2.91757
31903					371.212	472.272	2.6129e-07	1.4044e-06	1.28095	0.00754733	0.462821	0.186051	-2.42623
31942					225.826	778.848	5.08406e-08	1.81682e-08	1.80318	0.00810537	0.463933	2.79832	1.48456
31972					237.606	741.884	3.11336e-09	1.27141e-08	1.03268	0.0277736	0.474861	0.244874	-2.02989
31978					390.035	452.273	1.18624e-06	5.89238e-06	1.66265	0.00889112	0.465269	0.201317	-2.31246
32082			3,4,5-trihydroxy-6-(1-oxo-1H-isochromene-3-carbonyloxy)oxane-2-carboxylic acid	-5.24866274523609	486.844	365.269	3.12011e-08	1.06817e-07	1.81207	0.0486792	0.476849	0.292097	-1.77548
32223			Fumonisin FP1	-8.31973704819944	224.923	801.407	2.0747e-08	5.48323e-09	2.40485	0.0276291	0.474837	3.78372	1.9198
32379			Ovatine	15.7364777136034	472.724	386.275	3.11336e-09	1.61199e-08	1.13169	0.0381163	0.476116	0.193138	-2.3723
32424					314.941	582.141	3.11336e-09	5.63344e-08	1.61124	0.0146797	0.470785	0.0552658	-4.17747
32650			CDP-abequose	-14.5725845735108	351.574	532.303	2.15408e-08	9.52115e-08	1.72399	0.0453817	0.476657	0.226242	-2.14406
32901			Istamycin C	-3.23972226952293	473.195	404.285	2.93656e-08	2.41606e-07	2.81306	0.000993735	0.376393	0.121544	-3.04045
33684					381.565	541.32	4.78346e-08	2.38865e-07	2.02193	0.0105601	0.467464	0.200257	-2.32007
33686					311.491	663.29	1.26671e-08	5.94444e-08	1.30064	0.047845	0.476803	0.213092	-2.23045
33743					363.52	571.324	1.4265e-07	5.66136e-08	1.96036	0.0371797	0.47603	2.51971	1.33326
33752					425.809	488.291	1.40735e-07	7.07982e-07	1.18557	0.00232967	0.429341	0.198784	-2.33073
33757					387.132	537.32	7.90998e-08	3.0275e-07	1.60866	0.0230712	0.473924	0.261271	-1.93638
33770					387.339	537.25	7.78516e-08	2.79005e-07	1.56751	0.0186266	0.472608	0.279033	-1.84149
33793					409.894	509.293	2.89708e-07	9.92534e-07	1.38988	0.00793623	0.463612	0.291887	-1.77652
33864					244.988	858.932	7.35417e-07	5.40672e-06	1.27247	0.0444923	0.4766	0.136019	-2.87812
34139			Cefacetrile	-7.80543130165975	643.765	338.314	6.77017e-08	2.23402e-07	1.91707	0.0155167	0.471248	0.30305	-1.72237
34272					378.798	585.34	4.60165e-06	1.74449e-06	2.0697	0.00338248	0.443795	2.63782	1.39935
34410			3,5-Di-O-galloyl-1,4-galactarolactone	-21.9808138765771	455.354	495.314	3.33182e-07	7.91813e-07	1.68544	0.0141541	0.470467	0.420784	-1.24885
34558			PIP(16:0/22:4(10Z,13Z,16Z,19Z))	21.8840686584124	237.78	967.552	3.27567e-08	7.44685e-09	1.97658	0.0362829	0.475945	4.39873	2.13709
34764					488.315	485.11	3.11336e-09	5.45544e-08	1.65959	0.00931088	0.465893	0.057069	-4.13115
35153					331.225	762.303	1.9933e-07	1.06942e-06	1.50464	0.0144524	0.47065	0.186391	-2.42359
35257					400.572	643.379	2.17837e-08	1.0395e-07	1.27833	0.0240359	0.474146	0.20956	-2.25456
35474					467.035	579.462	3.11336e-09	4.92533e-08	1.0755	0.0280026	0.474899	0.0632112	-3.98368
35534			Amphotericin B	-5.20559226270302	295.993	924.49	3.11336e-09	5.0515e-08	1.47958	0.0217605	0.473591	0.0616325	-4.02016
35632			Protopaxadiol	-6.07224286017048	607.183	461.396	2.89371e-08	7.69093e-08	1.24502	0.0383325	0.476135	0.37625	-1.41024
35660					358.181	786.284	3.11336e-09	1.14729e-07	1.52246	0.0494656	0.476892	0.0271367	-5.20361
35800					606.588	480.41	3.11336e-09	2.38975e-08	1.45463	0.00602724	0.458792	0.13028	-2.94031
36134			Aromadendrin 3,7-diglucoside	-3.40065486561125	512.734	611.524	5.07026e-06	1.13057e-06	2.07917	0.000483024	0.306663	4.48469	2.16501
36435					573.263	586.43	2.31658e-06	4.94193e-06	1.53114	0.0488632	0.476859	0.46876	-1.09308
36436			[(5,6,12,13,14-pentahydroxy-9-oxo-11-{6,7,13,14-tetrahydroxy-3,10-dioxo-2,9-dioxatetracyclo[6.6.2.0,.0,]hexadeca-1(15),4,6,8(16),11,13-hexaen-5-yl}-3,8-dioxatricyclo[8.4.0.0,]tetradeca-1(14),10,12-trien-4-yl)methoxy]sulfonic acid	-4.62052136711569	484.858	693.47	3.57504e-06	1.51964e-05	1.63465	0.0450171	0.476634	0.235256	-2.0877
36732					616.72	585.447	2.23229e-08	1.48959e-07	1.69374	0.0400619	0.47628	0.149859	-2.73832
37295					617.005	681.483	3.11336e-09	4.76727e-08	1.71745	0.0252115	0.474393	0.065307	-3.93662

## Sheet: Day0246 stool-Day0246 tissue
id	MS2 name	MS2 score	MS1 name	MS1 ppm	mz	rt	MEAN day0246_stool	MEAN day0246_tissue	VIP	P-VALUE	Q-VALUE	FOLD CHANGE	LOG_FOLDCHANGE
3	Creatine	0.999913			34.5932	132.076	0.000482348	0.00511504	1.84197	5.02827e-09	3.31186e-08	0.0942999	-3.4066
4	2,5-Dimethyl-4-(1-pyrrolidinyl)-3(2H)-furanone	0.999868			44.8421	182.117	2.22509e-05	0.000220786	1.70033	2.82022e-07	1.09527e-06	0.10078	-3.31071
8	Palmitoleic acid	0.999621			480.218	253.217	0.00456783	0.00061684	1.64945	5.59328e-06	1.26499e-05	7.4052	2.88854
15	Taurine	0.999473			31.3549	126.021	0.00052443	0.00355641	1.85025	1.63012e-21	3.19961e-19	0.14746	-2.7616
20	Guanine	0.99936			139.164	152.056	9.94989e-05	0.000259116	1.42979	3.84397e-05	5.55095e-05	0.383994	-1.38085
22	(+)-12-methyl myristic acid	0.999325			490.161	241.217	0.0012207	0.00032618	1.0883	0.0016307	0.000961855	3.74241	1.90397
25	Pinolenic Acid	0.99925			465.663	277.217	0.0039172	0.000425164	1.16519	0.000414995	0.00033425	9.21338	3.20373
26	17-Octadecynoic Acid	0.999238			492.327	279.232	0.00152767	0.000403221	1.2587	0.000426308	0.00034112	3.78865	1.92169
28	beta-Alaninebetaine	0.999166			30.8751	132.101	0.000492221	0.00158131	1.49822	1.25295e-06	3.79388e-06	0.311274	-1.68374
29	5-AMINOPENTANOATE	0.999158			32.6807	118.086	0.00887899	0.0438776	1.89748	1.7491e-15	5.31216e-14	0.202358	-2.30502
31	2-Methylpyridine	0.99911			36.6121	94.0646	6.73183e-05	0.000454014	1.79451	1.09087e-13	2.27242e-12	0.148274	-2.75367
32	3beta,6beta-Dihydroxynortropane	0.999104			36.6379	144.101	0.000599933	0.00299397	1.80512	1.41071e-11	1.87807e-10	0.20038	-2.31919
42	ectoine	0.998793			35.9102	143.081	0.000182529	0.00137523	1.86703	1.37403e-12	2.28333e-11	0.132726	-2.91347
47	D-Proline	0.998646			35.2844	114.056	2.34842e-05	0.000217819	1.81785	6.02923e-08	2.94299e-07	0.107815	-3.21337
53	Ala-Ile	0.998296			45.1245	203.138	1.02222e-05	9.8883e-05	1.82622	2.32481e-08	1.29235e-07	0.103376	-3.27402
54	Guanosine	0.998282			137.561	282.084	4.48166e-05	0.000131427	1.52407	1.07477e-06	3.34303e-06	0.341	-1.55216
55	Trigonelline	0.998278			36.5654	138.054	0.00494739	0.0233236	1.85376	3.14432e-15	8.74417e-14	0.21212	-2.23705
62	Indoleacetaldehyde	0.997893			143.211	160.075	4.81488e-05	0.000414397	1.38998	2.66226e-05	4.20836e-05	0.11619	-3.10544
64	CETRIMONIUM	0.997801			394.483	284.33	9.82918e-06	1.97699e-05	1.37652	1.3808e-06	4.11692e-06	0.497179	-1.00816
65	PGG2	0.997752			330.743	367.215	3.3659e-05	0.000120843	1.20351	0.00276657	0.00144371	0.278533	-1.84408
67	2 -(Butylamido)-4-hydroxybutanoic acid	0.997711			36.4674	190.107	3.90817e-05	0.000773411	1.79647	1.18283e-07	5.31058e-07	0.0505316	-4.30667
69	Myristic acid	0.997526			468.245	227.201	0.00620785	0.00195133	1.29485	0.000519976	0.000397594	3.18135	1.66964
71	4-ACETAMIDOBUTANOATE	0.997508			33.548	146.081	3.63193e-05	0.000228085	1.86899	1.20261e-12	2.02546e-11	0.159236	-2.65076
74	2-(3,4-dimethoxyphenyl)ethanamine	0.997367			57.2345	182.117	8.99202e-06	0.000103792	1.79376	1.8249e-07	7.68569e-07	0.0866353	-3.5289
77	L-Alanine n-butyl ester	0.997064			35.2805	146.117	0.000102904	0.000871359	1.81885	5.10044e-10	4.40805e-09	0.118096	-3.08197
80	Isoleucine	0.996748			74.3936	132.101	0.000290835	0.000724632	1.45846	1.16308e-06	3.56143e-06	0.401356	-1.31705
82	(9Z)-Hexadecenoic acid	0.99665	2-Amino-4-hydroxy-6-(D-erythro-1,2,3-trihydroxypropyl)-7,8-dihydropteridine	-12.3850422793699	480.224	254.22	0.000786564	0.000103418	1.6512	5.7903e-06	1.30011e-05	7.60567	2.92708
86	N-(4-Hydroxyphenyl)propanamide	0.996411			56.9909	166.086	1.61618e-05	0.000147458	1.88151	1.41041e-10	1.43729e-09	0.109603	-3.18964
89	Ethyl-imidazole carboxylate	0.996285			36.2243	141.066	8.40231e-05	0.00054473	1.87908	2.03815e-11	2.58093e-10	0.154247	-2.69668
97	D-ALANINE	0.996072			34.9316	88.0403	1.66112e-05	0.00015829	1.85265	9.74291e-11	1.04354e-09	0.104941	-3.25234
100	(5Z,8Z,11Z,14Z,17Z)-Icosapentaenoic acid	0.995991			460.313	302.22	0.00171911	0.000269936	1.36567	6.02781e-05	7.71327e-05	6.36858	2.67097
102	Butethal	0.995914			36.5764	213.122	5.2886e-05	0.000292566	1.66551	1.06315e-06	3.31379e-06	0.180766	-2.4678
106	Propionylcarnitine	0.995523			129.451	218.138	1.97023e-05	0.000138849	1.61492	0.00033107	0.000280995	0.141897	-2.81708
111	NORLEUCINE	0.99478			52.218	130.087	6.14284e-05	0.00014779	1.39788	7.46585e-05	9.04812e-05	0.415645	-1.26657
117	Myristoleic acid	0.994452			433.011	225.186	7.12964e-05	2.7201e-05	1.47972	5.08292e-06	1.172e-05	2.62109	1.39017
119	Hexadecanoic acid	0.994324	Bisoprolol	19.8271646024147	410.137	326.239	1.23119e-05	1.73358e-06	1.51339	8.71574e-06	1.78691e-05	7.10204	2.82823
121	13-HpOTrE(r)	0.994145			468.187	309.204	4.28932e-05	1.48311e-05	1.30793	0.000202182	0.000193878	2.89212	1.53213
122	(9Z,12Z,15Z)-Octadecatrienoic acid	0.994143			465.66	278.22	0.000758095	8.07149e-05	1.15912	0.000421113	0.000337934	9.39226	3.23147
124	NAD	0.99392			44.7855	664.113	3.8381e-09	1.01792e-05	1.91843	5.44403e-10	4.68226e-09	0.000377053	-11.3729
125	N2,N2-Dimethylguanosine	0.993913			160.707	312.129	3.13386e-06	6.69843e-06	1.26322	1.12846e-05	2.19283e-05	0.467851	-1.09588
129	Arsenobetaine	0.993741			34.2729	179.004	3.06779e-05	0.00013715	1.78603	8.33004e-09	5.17739e-08	0.223681	-2.16048
130	Allopurinol	0.993728			57.6037	137.045	0.000123052	0.000808789	1.47119	6.63498e-06	1.44515e-05	0.152143	-2.7165
140	Guanosine 3'-phosphate	0.992292			57.995	364.063	1.70974e-06	2.30347e-05	1.37101	4.38301e-07	1.57016e-06	0.0742247	-3.75196
141	Vigabatrin	0.992291			56.6282	130.086	3.88656e-05	0.000139888	1.72075	2.43081e-09	1.74495e-08	0.277833	-1.84771
145	Tetradecanoic acid	0.991693	Endalin	15.0166118024431	468.263	228.204	0.000886833	0.000275225	1.29513	0.000547727	0.000413419	3.22221	1.68805
149	Valsartan acid	0.991361			191.489	265.075	0.000149343	5.29799e-05	1.06504	0.00200216	0.0011253	2.81887	1.49511
152	Linoleate	0.991088			492.366	280.236	0.000295434	7.65759e-05	1.26418	0.000422516	0.000338775	3.85806	1.94788
156	NIPECOTIC ACID	0.990698			27.2762	130.086	4.75631e-05	0.00015472	1.37577	6.13932e-06	1.36111e-05	0.307414	-1.70175
164	Gly-Leu	0.989986			159.357	189.123	3.36718e-05	1.37521e-05	1.09781	0.00536946	0.00243357	2.44848	1.29189
166	D-Glu	0.989691			28.0144	146.046	6.68587e-05	0.000797398	1.82198	4.40521e-09	2.94742e-08	0.083846	-3.57611
170	Miserotoxin	0.989483			131.766	268.103	0.000596748	0.00263562	1.61507	3.31365e-07	1.24458e-06	0.226417	-2.14295
178	4-Nitrophenol	0.988712			33.4515	138.023	7.53396e-06	4.1848e-05	1.69928	2.62749e-09	1.85972e-08	0.180032	-2.47368
179	Monoiodotyrosine	0.98871			164.005	305.963	7.65355e-06	3.23375e-07	1.45283	0.00172958	0.0010058	23.6677	4.56485
182	DL-Stearoylcarnitine	0.987673			414.956	428.371	1.98209e-05	6.39625e-05	1.19473	0.000138875	0.000146067	0.309883	-1.6902
185	DL-2-Aminoadipic acid	0.987341			35.6815	162.075	1.89731e-05	0.000150374	1.75736	3.84246e-05	5.54935e-05	0.126173	-2.98652
191	Serotonin	0.985987			143.477	177.102	1.3061e-05	0.000103552	1.44373	3.26468e-05	4.91814e-05	0.126129	-2.98702
192	3-amino-octanoic acid	0.985789			57.2169	160.133	2.5475e-05	0.000364257	1.84424	3.68232e-08	1.93603e-07	0.0699368	-3.83781
196	Malate	0.984278			26.72	133.014	4.83217e-06	0.00011034	1.84792	4.58206e-06	1.08091e-05	0.0437934	-4.51314
199	Leu Val Ala	0.98345			168.284	302.206	2.60679e-05	1.83075e-07	1.72057	2.21749e-07	8.99821e-07	142.389	7.1537
203	3-Iodo-L-tyrosine	0.982359			164.002	306.966	6.42515e-07	2.54737e-08	1.24969	0.0032346	0.00163206	25.2227	4.65665
206	Hexadecenal	0.981183	Betaxolol	21.2656703145854	410.152	308.229	4.76793e-06	3.63057e-07	1.54383	2.41509e-05	3.9064e-05	13.1327	3.71509
209	D-Pantothenic Acid	0.980329			160.563	220.117	6.71272e-06	1.53005e-05	1.21677	0.000244688	0.000223225	0.438726	-1.18861
210	N-Methyl-L-alanine	0.980197			34.4654	104.07	2.06617e-05	0.000119493	1.84507	1.53172e-11	2.01917e-10	0.172911	-2.5319
220	Dodecanoylcarnitine	0.979233			337.642	344.278	1.94528e-06	2.46656e-05	1.39134	0.00811582	0.00336215	0.0788662	-3.66445
224	2-Methylbutyroylcarnitine	0.978452			194.557	246.169	2.329e-05	9.97919e-05	1.55441	5.37365e-07	1.85782e-06	0.233385	-2.09921
225	L-Tryptophan	0.978392			163.224	225.064	1.83003e-06	3.70886e-06	1.11753	0.00104735	0.000682986	0.49342	-1.01911
226	Dehydroepiandrosterone	0.978156			439.374	288.205	3.59916e-06	4.8706e-08	1.56177	0.000230647	0.000213602	73.8956	6.20742
228	Val Ile Ile	0.977734			219.898	344.253	3.29965e-05	2.23548e-07	1.66529	3.91304e-05	5.62412e-05	147.604	7.20558
231	3-O-Methyl-L-DOPA	0.977387			142.97	212.091	3.01825e-06	2.37696e-05	1.64673	6.87658e-07	2.29817e-06	0.12698	-2.97733
232	Guanosine-3',5'-cyclic monophosphate	0.977129			118.033	346.053	2.43114e-05	5.29259e-06	1.18136	1.60154e-05	2.86123e-05	4.59348	2.19959
233	21-Hydroxypregnenolone	0.976861	Dichlofluanid	23.3551750530458	392.885	332.231	2.35589e-06	5.24161e-07	1.24123	0.000106629	0.000119007	4.49459	2.16819
238	9,12-Octadecadiynoic Acid	0.975196			441.843	275.201	0.00176434	0.000127679	1.28412	0.000705127	0.000501273	13.8186	3.78853
241	5,6-Lipoxin A4	0.974371			346.707	351.22	0.000104646	0.00055267	1.00614	0.0409719	0.0115215	0.189346	-2.4009
244	ALANYL-dl-PHENYLALANINE	0.973666			177.337	237.122	2.05207e-05	7.23472e-07	1.83259	1.00917e-07	4.61758e-07	28.3641	4.826
253	d-Dethiobiotin	0.969894			57.8289	215.138	4.17359e-06	3.89647e-05	1.74297	1.29371e-08	7.71596e-08	0.107112	-3.22281
255	26,26,26-trifluoro-25-hydroxy-27-norvitamin D3 / 26,26,26-trifluoro-25-hydroxy-27-norcholecalciferol	0.969714			479.139	441.295	9.73348e-06	1.19072e-07	1.1477	0.00367977	0.00180167	81.7448	6.35305
256	Acetylcarnitine	0.969461			57.0221	204.122	2.30985e-05	0.000231735	1.84666	3.89794e-09	2.64208e-08	0.0996763	-3.32661
264	Valyl-Isoleucine	0.966799			175.696	231.169	0.00014133	2.9981e-05	1.3614	0.000278817	0.000246286	4.714	2.23695
267	Isoleucyl-Arginine	0.966147			153.304	288.191	1.30678e-05	3.74034e-07	1.44478	0.00200496	0.00112652	34.9375	5.1267
269	2-Methylbutyrylglycine	0.965996			33.5076	160.096	7.15477e-05	0.000399553	1.8146	1.20949e-11	1.64131e-10	0.179069	-2.48141
271	Uridine-5-diphosphoacetylglucosamine	0.965236			36.4492	608.085	8.04467e-07	1.26125e-05	1.48744	1.01833e-09	8.21097e-09	0.0637836	-3.97067
277	Adenosine	0.963349			153.375	266.089	1.04872e-05	6.29046e-05	1.64091	3.91605e-06	9.53714e-06	0.166716	-2.58453
287	N-Glucosylnicotinate	0.960171			153.561	327.114	4.04883e-06	2.5331e-05	1.65097	2.90221e-06	7.49059e-06	0.159837	-2.64533
288	Val Ile Asp	0.959966			163.013	346.196	1.57985e-05	2.9585e-07	1.12136	1.5002e-05	2.72673e-05	53.4005	5.73878
292	Juvenile hormone III	0.959518			398.9	248.173	2.45502e-05	9.59481e-08	1.70626	7.79967e-05	9.3554e-05	255.869	7.99926
294	L-phenylalanyl-L-proline	0.958837			193.084	263.138	2.53817e-05	2.72804e-07	1.62989	1.84803e-06	5.23172e-06	93.04	6.53978
298	N-(6-aminohexanoyl)-6-aminohexanoic acid	0.95748			197.232	245.185	0.00013145	2.97692e-06	1.69455	1.39174e-07	6.11708e-07	44.1565	5.46455
303	L-METHIONINE	0.956234			45.4119	150.058	9.38739e-05	0.000239123	1.10112	0.00151178	0.00090832	0.392575	-1.34896
307	Ser Ile Leu	0.955081			211.394	332.216	2.15459e-05	3.64067e-07	1.43687	2.39235e-06	6.44541e-06	59.1811	5.88707
308	Phe Lys	0.954488			148.988	294.18	8.10469e-06	8.16698e-08	1.11943	0.000203741	0.000194982	99.2373	6.63281
310	Ile Pro	0.954218			137.291	229.154	1.43527e-06	9.59315e-06	1.63316	5.12922e-06	1.18021e-05	0.149614	-2.74068
311	L-Carnitine	0.953915			60.1018	162.112	6.56091e-06	3.15348e-05	1.63191	1.73078e-06	4.95963e-06	0.208053	-2.26497
312	Malyngamide H	0.953403			394.622	430.299	3.22365e-06	2.2185e-05	1.08325	0.0251051	0.00795487	0.145308	-2.78281
316	Isethionate	0.952555			31.3577	124.991	7.40685e-05	0.000970435	1.75145	3.85728e-07	1.41176e-06	0.0763251	-3.7117
320	Pinacidil-N-Oxide	0.951161			140.884	262.164	9.80454e-06	8.32597e-05	1.81922	1.59617e-13	3.21415e-12	0.117759	-3.0861
322	N-stearoyl taurine	0.948825			387.36	390.268	1.95709e-06	1.50404e-05	1.29868	0.00159381	0.000945135	0.130122	-2.94206
323	deoxyguanosine 5'-monophosphate (dGMP)	0.948705			57.3505	348.069	1.64947e-05	0.00026751	1.57154	9.07078e-07	2.90874e-06	0.0616602	-4.01952
325	Tyrosyl-Isoleucine	0.948611			191.969	295.164	3.31146e-05	6.87777e-07	1.71274	8.2532e-08	3.88285e-07	48.1473	5.58938
326	Glutathione (reduced)	0.948566			57.2722	308.09	1.41255e-06	6.97504e-05	1.38877	0.00139744	0.000855598	0.0202515	-5.62583
334	Glutamate	0.945966			32.4225	148.06	9.52889e-05	0.000783305	1.79326	2.01558e-10	1.96734e-09	0.12165	-3.03919
342	Leu Ile Glu	0.944126			180.463	374.227	1.0702e-05	8.25269e-08	1.57942	1.36139e-05	2.5349e-05	129.679	7.0188
349	(9Z)-Octadecenoic acid	0.941563	7-Methylinosine	-7.65081038443259	521.303	282.251	2.33546e-05	4.56399e-06	1.07843	0.000230911	0.000213784	5.11713	2.35534
352	Glu Leu Ile	0.94096			214.119	374.227	1.56093e-05	1.50655e-07	1.39248	6.64792e-07	2.23157e-06	103.61	6.69502
360	[8]-Paradol	0.939159			410.134	307.225	2.67499e-05	5.85983e-06	1.48136	1.16413e-05	2.24669e-05	4.56496	2.1906
361	Thr Leu Ile	0.939129			210.728	346.232	2.78916e-05	6.34265e-08	1.56138	0.0342423	0.0100528	439.747	8.78053
376	Phe Asp Ile Glu	0.931906			298.237	521.221	3.87138e-05	1.75885e-06	1.10027	4.36874e-06	1.04083e-05	22.0109	4.46015
383	Ile Ala Ala	0.928763			157.433	274.175	1.9832e-05	3.39757e-07	1.46455	3.21511e-07	1.21544e-06	58.3711	5.86718
388	15(R)-Iloprost	0.927186			465.498	359.22	1.98736e-05	2.03327e-06	1.0542	0.000232957	0.000215195	9.77422	3.28898
392	Epiandrosterone	0.926663			465.275	289.217	3.8476e-05	8.64332e-06	1.01851	0.000312394	0.000268447	4.45153	2.1543
394	3-methyl-2-oxovaleric acid	0.925768			150.115	129.056	0.000121756	3.83299e-05	1.11681	0.00249658	0.00133215	3.17652	1.66744
396	Glu Leu Val	0.923855			188.794	360.211	1.84136e-05	8.21109e-08	1.71224	2.85216e-07	1.10516e-06	224.252	7.80898
397	L-PIPECOLIC ACID	0.92293			45.7953	128.072	6.43334e-06	7.01615e-05	1.82798	4.12609e-10	3.61668e-09	0.0916932	-3.44704
398	D-Fructose	0.922642			32.5927	179.056	7.07684e-05	0.000145764	1.15428	4.21263e-05	5.93368e-05	0.485498	-1.04246
400	Thr Phe	0.922456			148.093	267.133	1.14883e-05	3.53363e-06	1.01837	3.52275e-05	5.2022e-05	3.25114	1.70094
401	Monoiodotyrosine( MIT)	0.921949			174.815	307.976	1.43145e-05	6.55273e-08	1.60133	0.0015716	0.000935128	218.451	7.77117
402	Cytidine diphosphate choline (CDPcholine)	0.921131			34.5947	489.112	6.48916e-08	5.16834e-06	1.63155	3.91518e-05	5.62637e-05	0.0125556	-6.31552
412	Cholic acid	0.916827			412.584	461.286	2.43015e-06	5.96837e-06	1.06141	0.000271373	0.000241376	0.407171	-1.29629
417	(ent-2b,4S,9a)-2,4,9-Trihydroxy-10(14)-oplopen-3-one 2-(2-methylbutanoate) 9-(3-methyl-2E-pentenoate)	0.915227			417.234	449.285	1.2296e-05	4.15595e-07	1.43208	0.000205125	0.000195957	29.5865	4.88687
418	Ala Lys Ala	0.915212			143.618	289.186	4.92257e-06	1.15815e-05	1.12043	1.72293e-05	3.02392e-05	0.425038	-1.23434
423	Gly Ile Phe	0.912978			208.151	336.19	1.15508e-05	2.50497e-08	1.59383	0.000165619	0.000166716	461.115	8.84898
431	Cerebroside A	0.910733			599.212	726.547	5.46456e-05	0.000219715	1.57266	2.76823e-08	1.50748e-07	0.248712	-2.00745
434	Leu Glu Met Val	0.909789			215.683	491.251	6.80756e-06	2.05582e-08	1.30233	0.00958091	0.00383148	331.136	8.37128
435	EVOXINE	0.909411			45.4884	348.147	8.75044e-06	3.09803e-05	1.32814	4.29266e-05	6.01428e-05	0.282452	-1.82392
436	gamma-Glutamyltyramine	0.909393	Lansiumamide A	11.7666098098706	181.227	250.126	5.80371e-07	5.02131e-06	1.5417	0.000793073	0.000550576	0.115582	-3.11302
438	Quinic acid	0.907876			36.3895	191.056	2.34987e-05	6.91433e-05	1.42676	9.76289e-10	7.9159e-09	0.339854	-1.55701
441	Debromohymenialdisine	0.906776			58.2104	246.096	5.51886e-05	0.000754638	1.68022	7.94764e-07	2.60252e-06	0.0731325	-3.77334
443	Zidovudine	0.905986			35.2387	266.088	8.69508e-05	6.23318e-06	1.51746	0.000281995	0.000248361	13.9497	3.80216
453	gamma-L-Glutamylputrescine	0.902432	Guanosine	-5.00809538388838	137.565	284.098	0.000110418	0.000260824	1.38767	1.64095e-05	2.91231e-05	0.423343	-1.2401
455	Ser Phe	0.901561			171.549	253.117	1.50338e-05	5.20914e-07	1.7999	9.88993e-08	4.53792e-07	28.8604	4.85102
465	3-Hydroxy-5-methyl-L-tyrosine	0.894237	Fenothiocarb	-1.11300557819579	171.869	254.121	1.88443e-06	1.91429e-07	1.68561	4.0099e-07	1.45844e-06	9.84401	3.29925
470	Uridine	0.891417			92.7777	243.062	1.56578e-05	8.77113e-05	1.58343	5.6146e-06	1.26881e-05	0.178515	-2.48589
475	L-Methionine sulfone	0.890922			33.8576	182.047	6.76155e-06	0.000280418	1.83503	0.00025366	0.000229419	0.0241124	-5.37408
485	Adenosine-3'-monophosphate	0.888581			62.2578	346.055	7.03513e-07	0.000144498	1.81152	6.1914e-06	1.37008e-05	0.00486868	-7.68225
487	Leukotriene A4	0.887759	Argiotoxin 659	-1.61382305666172	529.581	660.429	6.09968e-06	1.26478e-08	1.45162	0.00387538	0.00187656	482.271	8.9137
490	Deoxyinosine	0.886843			140.671	251.078	2.85786e-06	2.2862e-05	1.46938	0.000277024	0.000245109	0.125005	-2.99994
491	Valyl-Proline	0.886456			148.481	215.138	4.67184e-05	3.85271e-06	1.57903	4.62316e-06	1.08854e-05	12.1261	3.60004
492	Leu Asn Leu	0.886071			208.84	359.227	1.66061e-05	9.14654e-08	1.52982	4.29345e-07	1.54365e-06	181.556	7.50427
493	Ala Leu Leu	0.885686			212.589	316.221	2.67335e-05	5.99423e-08	1.71961	0.000150122	0.000154865	445.987	8.80086
494	Phe Trp	0.885402			229.289	352.164	5.86041e-06	3.03752e-08	1.61146	0.000146135	0.000151785	192.934	7.59197
499	N-Acetyl-D-mannosamine 6-phosphate	0.884181	Salicin 6-phosphate	-10.5771622053645	228.204	367.075	1.11892e-08	2.22891e-06	1.71974	6.18785e-05	7.86439e-05	0.00502004	-7.63809
500	2,4-Diketo-3-deoxy-L-fuconate	0.883581	Nornitrogen mustard	-20.9974293266781	272.439	141.017	0.000276874	0.00060352	1.1606	1.0793e-05	2.11774e-05	0.458765	-1.12417
501	Oleic acid	0.883053			521.572	281.248	0.000129015	3.25247e-05	1.242	0.0002654	0.000237387	3.96668	1.98793
505	Phe Gly Ile	0.881942			226.077	336.19	1.04822e-05	4.60757e-07	1.27874	1.59491e-05	2.85259e-05	22.75	4.50779
510	Ile Phe Gln Glu	0.880943			540.47	536.27	2.50457e-05	2.75194e-07	1.46692	3.98769e-05	5.70242e-05	91.011	6.50797
519	8-hydroxy-2'-deoxy Guanosine	0.877756			100.32	284.098	5.27541e-06	1.77509e-08	1.40678	0.00151086	0.000907905	297.192	8.21525
529	Val Thr Ile	0.874698			194.535	332.216	1.46442e-05	2.43194e-07	1.59262	1.7021e-07	7.25445e-07	60.2161	5.91208
532	10-Hydroxyamitriptyline	0.87153			364.133	292.171	7.74668e-05	8.75815e-07	1.43641	0.000244208	0.000222897	88.4511	6.46681
539	L-a-Lysophosphatidylserine	0.868414			374.757	524.298	1.38775e-05	0.000101244	1.64649	2.70918e-08	1.47934e-07	0.137069	-2.86702
540	CP 47,497-d11	0.867613			403.131	330.335	9.99742e-05	0.000366874	1.41965	8.21885e-07	2.67764e-06	0.272503	-1.87566
555	N,N-Didemethylchlorpromazine	0.862433			137.858	291.068	1.98531e-06	3.11788e-05	1.61339	7.70883e-09	4.83584e-08	0.063675	-3.97313
558	Asn Leu	0.861727			155.419	246.144	5.30988e-05	4.78692e-06	1.40003	1.41013e-07	6.18646e-07	11.0925	3.47151
560	Glycine	0.859587			30.3344	76.0389	1.94477e-05	0.000120232	1.60348	1.22265e-06	3.71583e-06	0.16175	-2.62816
561	Glutamine	0.859549			32.6522	145.062	1.55817e-05	0.000201048	1.85022	1.28271e-07	5.70046e-07	0.0775025	-3.68961
563	N-Acetyl-L-citrulline	0.858448	4-[2,2-Dichloro-1-(4-methoxyphenyl)ethenyl]phenol	-10.4584555173138	258.238	295.026	4.25222e-07	2.35409e-06	1.34841	0.000537297	0.000407519	0.180631	-2.46888
564	2',3'-Cyclic GMP	0.857802	Fentin hydroxide	-1.01673212473624	108.661	366.021	5.52907e-07	6.08974e-08	1.31884	0.000193199	0.000187437	9.07932	3.18258
566	3-Buten-1-amine	0.856428			42.7972	72.0804	5.47682e-05	0.000166165	1.59857	3.94834e-07	1.43968e-06	0.329602	-1.6012
569	2-(14,15-Epoxyeicosatrienoyl) Glycerol	0.855413			459.35	377.267	0.000117464	2.81494e-06	1.12426	0.00106169	0.000690343	41.7286	5.38297
573	Val Ile Thr	0.854011			168.857	332.216	4.18176e-05	5.52953e-07	1.63742	2.70506e-07	1.0592e-06	75.6259	6.24081
575	beta-Nicotinamide adenine dinucleotide	0.852745			57.1626	664.113	6.87215e-09	6.68937e-06	1.89576	9.31864e-11	1.00453e-09	0.00102732	-9.92689
587	D-Norvaline	0.848384	L-Valine	-4.49532195348714	170.29	118.086	1.84747e-05	6.54663e-05	1.74672	2.19934e-09	1.60563e-08	0.282202	-1.8252
589	L-2-Methyltryptophan	0.847844	1-Methyladenosine	-5.05500228371212	147.737	282.118	1.32363e-05	2.71964e-06	1.02315	0.00859679	0.00351613	4.86695	2.28302
592	Leu Lys Thr	0.846293			144.1	361.243	1.06143e-05	4.15588e-08	1.40753	0.00451547	0.00212155	255.403	7.99663
602	Glu Pro	0.842951			36.8849	245.112	1.47707e-05	7.14589e-05	1.5719	8.52387e-05	0.000100008	0.206702	-2.27438
607	6-Acetamido-3-aminohexanoate	0.841371			40.9813	189.123	5.20662e-05	0.000251402	1.43654	0.000523137	0.000399417	0.207104	-2.27158
611	Met Val	0.838616			160.718	249.126	2.92789e-05	5.11524e-07	1.66086	0.00234261	0.00126894	57.2386	5.83892
612	Ile Glu Ala	0.838445			159.975	332.18	1.54578e-05	1.38803e-06	1.06592	4.48862e-07	1.60117e-06	11.1366	3.47723
614	5-Hydroxy-L-tryptophan	0.83696	Psilocybin	3.88438446822793	137.458	285.101	1.03074e-05	2.60054e-05	1.39883	8.8571e-06	1.81022e-05	0.396355	-1.33513
637	D-Glucoheptose	0.822646			32.2638	209.066	6.37461e-05	0.000745688	1.65299	2.41621e-10	2.30552e-09	0.0854863	-3.54816
639	Thalassemine	0.822084			245.13	299.109	1.06159e-05	1.67018e-06	1.40269	0.00220334	0.00121109	6.35612	2.66815
641	Oxytetracycline	0.821763			37.3336	459.138	7.92728e-05	2.0951e-06	1.15403	0.0302597	0.00915791	37.8373	5.24174
643	7alpha-Hydroxycholesterol	0.821225			428.453	440.304	8.96313e-07	4.13432e-08	1.07022	0.000854529	0.000583924	21.6798	4.43828
645	Inosine	0.82093			135.92	267.073	2.88955e-05	0.000500371	1.79334	3.73026e-08	1.9577e-07	0.0577481	-4.11408
649	Met Trp Lys Glu	0.817073			520.295	593.272	0.000143089	1.73849e-06	1.56216	2.70599e-05	4.26223e-05	82.3068	6.36294
655	Asn Phe	0.812893			36.4815	280.128	1.28251e-05	6.42654e-05	1.66026	7.37146e-11	8.18858e-10	0.199564	-2.32508
659	12-oxo-LTB4	0.810906			337.069	333.207	7.18104e-05	2.6753e-05	1.06959	9.03074e-05	0.000104532	2.68419	1.42449
671	(S)-Lactate	0.806674	Chlorobenzene	8.72279715743555	381.412	113.016	1.42306e-05	3.08437e-05	1.0303	0.00122067	0.000770154	0.461377	-1.11598
679	LysoPE(16:1(9Z)/0:0)	0.802265			383.365	452.275	2.29327e-05	1.75609e-07	1.63061	6.17001e-05	7.84764e-05	130.59	7.0289
685	Podecdysone B	0.799647			433.438	463.3	7.28338e-06	5.87102e-07	1.0926	0.000149883	0.000154681	12.4057	3.63293
691	erythro-3-Hydroxy-Ls-aspartate	0.795333			126.738	203.023	0.000200171	0.000546462	1.36114	9.13283e-13	1.57432e-11	0.366303	-1.44889
692	Ser Leu	0.794635			154.938	219.133	9.12156e-05	2.47186e-06	1.56833	2.40371e-07	9.61958e-07	36.9017	5.20561
695	3,6,8-Trimethylallantoin	0.793507	Sudan I	15.7291905801599	161.381	249.106	1.35144e-05	3.42785e-07	1.23819	0.0127127	0.00476865	39.4254	5.30105
696	Leu Thr Glu	0.792617			154.385	362.19	9.27275e-06	2.13286e-07	1.1843	8.992e-05	0.000104188	43.4756	5.44213
700	Cycloate	0.789101			239.762	216.143	5.54864e-06	1.47191e-05	1.19501	0.000301101	0.000260999	0.376967	-1.40749
701	Vaccenyl carnitine	0.788305			396.001	426.355	1.93826e-05	6.21055e-05	1.04348	0.000151895	0.00015622	0.312091	-1.67996
705	Leu Asn Val	0.784192			188.488	345.212	2.2117e-05	4.48395e-06	1.14871	0.000203081	0.000194515	4.93248	2.30231
709	Glu Ile	0.780623			163.33	261.143	5.9434e-05	6.08003e-06	1.40588	6.63259e-06	1.44475e-05	9.77527	3.28914
713	Carbetamide	0.77969			161.891	237.123	2.40088e-05	1.02285e-06	1.81761	5.00643e-08	2.50718e-07	23.4725	4.5529
717	Val Ala Ile	0.776929			196.926	302.206	2.85203e-05	1.42693e-06	1.48547	2.15037e-06	5.91748e-06	19.9872	4.321
718	MG(18:4(6Z,9Z,12Z,15Z)/0:0/0:0)	0.776904			442.511	351.251	3.91018e-05	3.48789e-07	1.18527	0.00128747	0.000802981	112.107	6.80873
730	MIDODRINE	0.770822			37.4854	255.133	6.1864e-05	0.000499454	1.69498	9.37119e-17	3.48391e-15	0.123863	-3.01318
731	L-(+)-Gulose	0.769838			31.8976	203.052	5.04368e-05	0.000121464	1.16803	1.67189e-05	2.95473e-05	0.415239	-1.26799
733	5'-Methylthioadenosine	0.767864			173.75	298.095	8.90273e-06	5.52641e-05	1.70665	3.94197e-06	9.58672e-06	0.161094	-2.63402
734	Glu Pro Val Val	0.767841			176.339	443.248	1.04464e-05	3.00786e-08	1.36078	0.0150799	0.00543303	347.303	8.44005
741	Asp-Tyr-OH	0.765172			212.49	405.093	6.47981e-07	0.000114807	1.76767	2.01762e-09	1.49349e-08	0.0056441	-7.46904
746	Val Phe	0.763447			193.498	265.153	3.21346e-05	9.76373e-07	1.77368	1.36428e-06	4.07572e-06	32.9122	5.04055
750	Xanthophyll	0.761389			572.621	568.424	2.77143e-05	7.44106e-05	1.39464	2.56506e-05	4.08809e-05	0.372451	-1.42488
757	Glycolithocholate	0.75541			401.34	433.318	1.27712e-06	8.79787e-06	1.09213	0.0248839	0.00790341	0.145163	-2.78426
769	Arachidyl carnitine	0.749594			437.982	456.402	3.30951e-06	1.33702e-05	1.44813	6.73699e-05	8.36769e-05	0.247529	-2.01433
773	dAMP	0.748303			136.1	330.069	1.34531e-06	2.55161e-05	1.66159	2.07879e-05	3.48278e-05	0.0527241	-4.24539
775	N-Hydroxy-L-tryptophan	0.747446	Arborinine	-16.92259754731	137.981	286.103	6.16215e-07	1.74315e-06	1.0815	0.000470809	0.000368519	0.353506	-1.50019
796	Pirbuterol	0.735733			62.7691	241.153	1.23629e-05	8.53524e-05	1.47579	1.68162e-06	4.84355e-06	0.144845	-2.78742
798	Leu Val Ser	0.734507			130.649	318.201	1.81598e-06	2.05147e-08	1.50635	3.97594e-05	5.69015e-05	88.5212	6.46795
820	Val Val Ile	0.723355			206.595	330.237	1.1539e-05	3.68938e-07	1.40418	4.16627e-05	5.88658e-05	31.2761	4.96699
828	Ser Val Leu	0.719901			194.643	318.201	1.43384e-05	1.26378e-07	1.64247	7.91596e-07	2.59369e-06	113.457	6.826
840	O-ACETYL-L-CARNITINE	0.711578			44.3117	204.122	6.3292e-05	0.000533737	1.78229	1.25887e-08	7.5272e-08	0.118583	-3.07603
853	1H-Imidazole-4-methanol	0.701156			33.2768	99.0548	3.21074e-05	0.000134526	1.32972	1.25309e-05	2.37916e-05	0.238671	-2.06691
854	17-phenyl trinor Prostaglandin F2alpha-d4	0.699566			443.849	375.249	2.67544e-05	2.1808e-06	1.03116	0.000520977	0.000398172	12.2681	3.61684
861	Promazine	0.693516			151.686	285.143	3.81434e-05	0.000114952	1.55211	1.30227e-08	7.76221e-08	0.331819	-1.59153
870	(2R,3R,4R)-2-Amino-4-hydroxy-3-methylpentanoic acid	0.688978			32.9775	148.096	3.53575e-05	0.00024047	1.79933	1.35893e-10	1.39241e-09	0.147035	-2.76577
878	Lysyl-Hydroxyproline	0.685187			157.772	260.159	6.13576e-05	3.21294e-06	1.51991	1.71756e-06	4.92854e-06	19.097	4.25528
882	Thr Ile	0.681912			161.05	233.153	6.6154e-05	6.95021e-06	1.39596	1.34059e-06	4.01639e-06	9.51828	3.2507
888	Glutathione	0.680419	3,3'-Bisjuglone	4.36991145287901	118.142	347.057	1.255e-06	1.00533e-07	1.44298	0.00044395	0.000352051	12.4835	3.64195
894	Gefitinib (Iressa)	0.677316			36.865	447.156	1.50937e-05	6.51591e-08	1.1712	0.0329333	0.00976214	231.643	7.85576
895	1-L-Leucyl-L-Proline	0.676995			172.293	229.154	0.000181529	1.109e-05	1.51263	8.92085e-06	1.82069e-05	16.3688	4.03288
896	PE(P-16:0/22:6(4Z,7Z,10Z,13Z,16Z,19Z))	0.676209			644.017	748.528	1.34091e-06	5.29771e-06	1.40722	4.83677e-08	2.43704e-07	0.253112	-1.98215
900	16,16-dimethyl-6-keto Prostaglandin E1	0.671672			358.466	395.246	9.83272e-06	3.78089e-05	1.31134	0.0118103	0.00450371	0.260063	-1.94306
905	3',5'-CYCLIC AMP	0.670376			143.331	328.045	0.000101751	3.39841e-05	1.19509	1.51642e-05	2.74858e-05	2.99408	1.58211
908	Met Pro Arg Met	0.669705			529.269	534.256	2.85016e-05	5.34253e-06	1.14372	0.000533423	0.000405314	5.33484	2.41545
918	Threonine	0.664019			32.2572	118.051	2.20718e-05	0.000169697	1.65704	4.66348e-07	1.65271e-06	0.130066	-2.94268
922	N(PAI)-METHYL-L-HISTIDINE	0.660913			46.3674	168.078	2.56665e-06	4.48183e-05	1.79982	3.63064e-08	1.91258e-07	0.0572679	-4.12613
927	L-Cystathionine	0.658179	2-O-(alpha-D-Mannosyl)-D-glycerate	0.757678165395132	137.289	269.087	2.30835e-05	0.000342001	1.7773	5.13485e-09	3.37307e-08	0.0674955	-3.88906
929	Cyclopeptine	0.653782	Ostruthin	0.955014514184283	216.061	299.164	5.55544e-07	4.79925e-08	1.11599	0.000162296	0.00016421	11.5756	3.53302
930	Cysteineglutathione disulfide	0.652775			35.812	427.093	2.9559e-07	1.53056e-05	1.63872	6.79118e-07	2.27336e-06	0.0193125	-5.69432
931	Isonicotinamide, 2-propyl-	0.652168			144.847	165.102	7.77062e-06	0.000112301	1.67111	1.07623e-05	2.11301e-05	0.0691946	-3.8532
944	Ile Ile Ala His	0.642849			156.247	453.28	1.02774e-05	4.24522e-09	1.37481	0.0382876	0.0109382	2420.95	11.2414
947	methyl 15-hydroperoxy-9Z,12Z,16E-octadecatrienoate	0.639775			410.137	325.236	6.31334e-05	1.29673e-05	1.51423	1.57064e-05	2.82071e-05	4.86868	2.28353
959	Cysteine-Mesna Disulfide (L-Alanine, 3-[(2-sulfoethyl)dithio]-)	0.631808			160.552	261.988	1.01468e-06	1.86937e-05	1.68156	4.84316e-05	6.54856e-05	0.0542792	-4.20346
961	Tebufenpyrad	0.630487	Atalaphylline	-17.5453538678196	177.478	380.179	6.92435e-06	2.401e-08	1.3912	0.000391047	0.000319567	288.395	8.1719
964	N-Feruloylglycine	0.628597			188.226	268.094	7.29785e-06	1.86667e-06	1.02478	0.00653542	0.0028395	3.90956	1.96701
966	bacteriohopanetetrol cyclitol	0.626196			598.684	708.537	1.77021e-05	0.000109195	1.6114	1.29784e-09	1.01746e-08	0.162114	-2.62492
976	Arg Val Phe	0.619422			383.437	421.254	1.50721e-05	3.57111e-06	1.05722	0.00449482	0.00211372	4.22055	2.07743
984	L-Homocitrulline	0.61466	Casimiroedine	-18.8571725017269	144.607	418.189	1.61777e-06	2.91097e-08	1.50889	0.000349543	0.000293105	55.5749	5.79636
985	6-Hydroxymelatonin	0.613274			181.104	249.122	6.11632e-06	3.97336e-05	1.63395	0.000563993	0.000422506	0.153933	-2.69962
988	(-)-Pellotine	0.606664			180.927	238.143	3.63102e-06	4.67081e-05	1.72621	3.16916e-05	4.81008e-05	0.0777385	-3.68523
989	10-Acetyl-3,7-dihydroxyphenoxazine	0.603341			35.2107	256.059	0.000426246	5.28318e-05	1.06596	0.00744363	0.00314175	8.06798	3.01221
991	trans-Dehydroandrosterone	0.601591			439.413	287.201	2.03202e-05	1.56181e-06	1.37171	8.36552e-05	9.86207e-05	13.0106	3.70162
999	Phe Gln Trp Glu	0.596249			513.406	609.267	3.63037e-05	9.5861e-09	1.45883	0.00922512	0.00371911	3787.12	11.8869
1008	Coumaperine	0.592175			32.1677	258.149	1.75395e-05	8.1085e-05	1.48164	3.49195e-10	3.15608e-09	0.21631	-2.20883
1020	Ile Gly Leu	0.583833			212.921	302.206	2.2051e-05	1.49662e-06	1.29972	2.44592e-07	9.75834e-07	14.7339	3.88107
1021	N-hexadecanoyl-L-Homoserine lactone	0.583155			527.919	340.283	3.81855e-05	3.92379e-06	1.23263	0.00163124	0.0009621	9.73179	3.28271
1047	2,3-Bisphospho-D-glycerate	0.560006			320.769	305.988	6.64096e-06	5.11539e-09	1.45914	0.00355892	0.00175573	1298.23	10.3423
1048	Cys Gln Trp Arg	0.559322			519.886	592.264	9.8542e-06	2.58365e-08	1.79396	5.24085e-05	6.94848e-05	381.405	8.57518
1059	His Val Thr Pro	0.549788			143.743	453.243	2.44866e-05	4.53352e-08	1.44215	8.47279e-05	9.95616e-05	540.123	9.07714
1061	Ile Leu Ala	0.547638			187.159	316.221	2.52431e-05	1.92877e-07	1.69585	3.68831e-07	1.35938e-06	130.877	7.03206
1073	7-O-Acetylsalutaridinol	0.526593			356.21	781.327	5.1995e-06	4.2016e-07	1.16953	7.76414e-06	1.63128e-05	12.3751	3.62936
1076	Eicosapentaenoyl Serotonin	0.523983			316.217	461.311	8.35326e-06	0.00037876	1.48257	0.000531775	0.000404373	0.0220542	-5.5028
1087	Gly Pro His	0.507061			129.528	310.149	3.22045e-06	5.51625e-09	1.22125	0.0128228	0.00480063	583.81	9.18936
1095	2-Thiocytidine	0.495281			35.3516	258.056	0.000134775	1.47582e-05	1.1304	0.00673619	0.00290656	9.1322	3.19096
1099	Leukotriene D4	0.491466			298.544	533.222	1.29757e-05	4.07292e-07	1.27163	1.9513e-05	3.32218e-05	31.8586	4.99361
1121	Bisnorcholic acid	0.463076			385.003	381.261	4.64862e-05	2.63475e-06	1.04938	0.00101098	0.00066427	17.6435	4.14107
1129	PI(15:1(9Z)/12:0)	0.444896			524.908	739.435	6.62776e-06	2.07892e-08	1.37091	0.00282399	0.00146729	318.808	8.31654
1137	Val Val	0.434004			144.749	217.154	3.96554e-05	1.68883e-06	1.72762	5.26422e-07	1.82687e-06	23.481	4.55342
1139	Testosterone glucuronide	0.428118			285.255	485.224	1.3415e-05	3.60652e-07	1.32217	2.38765e-05	3.87257e-05	37.1966	5.2171
1151	Glaucarubolone 15-O-beta-D-glucopyranoside	0.391861			347.847	557.221	5.32396e-06	2.23265e-07	1.31483	7.48299e-06	1.58523e-05	23.8459	4.57567
1152	16alpha,17-Isopropylidenedioxy-6alpha-methylprogesterone	0.39033			407.72	401.266	2.21916e-05	1.28918e-06	1.03506	0.000958445	0.000637989	17.2137	4.10549
1153	Cys Cys Gly Trp	0.389042			34.3244	468.136	3.17289e-07	2.65892e-05	1.00283	0.00529751	0.00240813	0.011933	-6.3889
1154	Glucose isomerase from streptomyces rubiginosus	0.381091			228.216	365.074	4.56309e-08	4.64657e-05	1.86001	7.00421e-06	1.50585e-05	0.000982034	-9.99194
1156	Tyrosyl-Valine	0.369541			36.6514	281.148	5.03296e-05	0.000221942	1.54466	3.37174e-09	2.3168e-08	0.226769	-2.14071
1169					143.099	350.026	2.99082e-07	4.49096e-08	1.13499	0.00129775	0.000807983	6.65966	2.73545
1174			3,4-Hexahydroxydiphenoylarabinose	-13.580877327579	384.7	451.309	4.21481e-06	4.05782e-05	1.2103	0.0257004	0.00809426	0.103869	-3.26717
1180			Spirolaurenone	-4.91809755148665	173.745	299.099	1.45588e-06	5.65332e-06	1.47713	3.80502e-05	5.50938e-05	0.257527	-1.95721
1187					153.544	304.063	1.52349e-06	8.31054e-06	1.54965	3.11072e-05	4.74317e-05	0.18332	-2.44756
1188			alpha-(p-Methoxyphenyl)-6-methyl-2-pyridineacrylic acid	-16.6177405788189	133.732	270.108	4.21644e-06	2.20717e-05	1.59241	4.16441e-07	1.50512e-06	0.191033	-2.3881
1202					137.508	318.06	1.10386e-06	3.01138e-06	1.27565	6.44066e-06	1.41256e-05	0.366561	-1.44787
1206			Succite	7.62081928987592	136.786	119.035	2.71221e-06	6.11671e-06	1.17037	2.68483e-06	7.05473e-06	0.44341	-1.17329
1207					135.789	303.05	2.18221e-06	9.71562e-06	1.35939	1.89923e-06	5.34847e-06	0.224609	-2.15451
1211					491.893	282.242	9.76055e-07	1.39876e-08	1.28907	0.00182906	0.00104878	69.78	6.12474
1220					162.396	200.05	3.71949e-06	9.19815e-06	1.03787	4.44712e-05	6.16746e-05	0.404373	-1.30624
1287			Benzene	-6.11317669467487	3.56141	79.0538	2.21341e-06	1.04469e-05	1.14469	2.63204e-07	1.03603e-06	0.211872	-2.23873
1310			5-Valerolactone	-3.95046355706737	3.25827	101.059	4.92661e-05	1.01712e-05	1.32715	0.000197295	0.000190393	4.84368	2.2761
1333					3.29499	115.004	1.84725e-05	3.77543e-05	1.08256	1.66204e-06	4.79699e-06	0.489281	-1.03127
1362			3-Methyl-2-oxobutanoic acid	-4.24221809555843	3.70035	117.054	8.3247e-07	6.13321e-06	1.04224	0.000346124	0.000290886	0.135732	-2.88117
1367			(E)-3-Nonen-1-ol	-3.38916301845611	3.08294	143.143	2.85391e-06	8.71203e-06	1.05763	4.69065e-08	2.37595e-07	0.327583	-1.61007
1376					3.98321	116.115	1.08637e-06	7.87993e-06	1.0347	0.00016571	0.000166784	0.137865	-2.85867
1430			Ectocarpen	-3.8508970993705	3.94073	149.132	3.06594e-07	5.56391e-06	1.276	6.07869e-06	1.35063e-05	0.0551041	-4.1817
1455					2.82354	232.966	9.00281e-07	3.18337e-06	1.28738	3.53967e-10	3.19174e-09	0.282807	-1.82211
1478			D-Xylote	-1.04901259707694	4.24585	167.055	2.80091e-06	1.16091e-05	1.07118	5.60194e-06	1.26654e-05	0.241267	-2.0513
1484			Zingerone	-3.88926345089731	3.72691	195.101	3.67503e-07	3.35496e-06	1.15093	4.57612e-05	6.29304e-05	0.10954	-3.19047
1592			Bakkenolide A	-4.78272191483686	5.91972	235.168	2.53127e-06	1.09733e-05	1.01469	6.74542e-06	1.46347e-05	0.230676	-2.11606
1636			3-Buten-1-amine	-5.43755284020115	24.4041	72.0804	1.41916e-06	1.50234e-05	1.84164	4.29454e-10	3.75433e-09	0.0944637	-3.4041
1736					23.171	93.6014	5.19211e-08	1.76818e-05	1.76589	4.76569e-07	1.68286e-06	0.00293642	-8.41173
1788			Piperidine	-5.32970188898748	27.3176	86.0959	3.55503e-06	1.63779e-05	1.41705	0.000249399	0.000226488	0.217063	-2.20382
1799					32.259	74.0247	1.84343e-06	5.47532e-05	1.80788	3.45516e-07	1.28641e-06	0.0336679	-4.89248
1817					30.1062	80.9474	0.000317483	0.000146981	1.10132	0.00259674	0.00137353	2.16003	1.11105
1820			Isobutyronitrile	-4.3224535737044	34.8856	70.0648	3.38999e-06	2.37093e-05	1.75133	5.67042e-07	1.94102e-06	0.142981	-2.8061
1824			Trimethylamine N-oxide	-5.63732888925404	32.4434	76.0753	9.65868e-05	0.000335273	1.34222	0.000618411	0.000452324	0.288084	-1.79544
1833					31.1295	79.957	8.74188e-06	5.8108e-05	1.74089	5.24961e-13	9.51283e-12	0.150442	-2.73272
1837					30.8294	80.9647	1.25012e-06	2.63304e-06	1.20764	7.58192e-06	1.60152e-05	0.474781	-1.07467
1838					30.0972	82.9444	0.00011044	4.81525e-05	1.15235	0.00180821	0.00103988	2.29355	1.19758
1899					23.8704	112.112	8.62033e-06	6.00061e-05	1.53173	2.72905e-09	1.91773e-08	0.143658	-2.79929
1920					34.7993	78.9857	4.90091e-08	3.71297e-06	1.76226	0.00338337	0.00168945	0.0131994	-6.24338
1936					29.6684	94.1116	2.57244e-06	3.48629e-05	1.32056	9.32037e-05	0.000107084	0.0737872	-3.76049
1939			L-Alanine	-5.32735027972862	31.061	90.0545	2.58799e-05	0.000139268	1.79144	5.36253e-07	1.85469e-06	0.185828	-2.42796
1950					30.5934	92.016	5.97812e-07	4.36708e-06	1.63059	3.71484e-10	3.32121e-09	0.136891	-2.8689
1959			Fluoroacetamide	-24.4442434188406	36.5234	78.0331	4.68731e-06	1.33527e-05	1.62653	0.000126455	0.000135943	0.351039	-1.5103
1982					30.0175	96.9213	2.07813e-05	5.54552e-05	1.58241	2.85043e-10	2.66001e-09	0.374741	-1.41603
1996					29.8835	98.9183	5.44036e-06	1.42343e-05	1.5077	1.44313e-09	1.11803e-08	0.382201	-1.3876
2016			Sodium chlorate	-6.12982842720664	28.3198	106.95	1.49965e-05	8.0595e-05	1.85906	1.42474e-21	3.03933e-19	0.186073	-2.42606
2023					26.5288	115.004	4.9975e-06	1.41103e-05	1.27401	1.56424e-05	2.81227e-05	0.354175	-1.49747
2032			Fe(CN)2	-1.77473395210583	28.4093	108.948	7.40657e-07	5.38014e-06	1.61738	3.92475e-20	4.10558e-18	0.137665	-2.86077
2054					24.4133	129.138	3.8689e-05	0.00017958	1.40494	4.01557e-09	2.71359e-08	0.215441	-2.21463
2055					35.4519	89.0437	4.44331e-05	9.44958e-06	1.51836	1.01094e-06	3.18083e-06	4.70213	2.23331
2059			Diethanolamine	-4.65353036275631	29.8304	106.086	2.31608e-05	5.9574e-06	1.32982	0.000966924	0.000642278	3.88774	1.95893
2069					23.9139	133.152	2.31379e-09	5.87725e-06	1.92601	1.78186e-08	1.02646e-07	0.000393686	-11.3107
2080					30.5627	105.104	6.45742e-06	1.8797e-05	1.31502	9.20154e-08	4.26326e-07	0.343535	-1.54147
2081					30.9314	103.952	4.28231e-06	3.10993e-05	1.67112	1.1205e-06	3.45697e-06	0.137698	-2.86042
2085			Norspermidine	-3.81471928960495	24.4098	132.149	1.08644e-05	0.00014121	1.69435	6.13938e-10	5.22917e-09	0.0769379	-3.70016
2088			L-Serine	-4.7925327819016	30.5475	106.049	5.96165e-06	2.60227e-05	1.57834	2.22277e-05	3.66669e-05	0.229094	-2.12599
2089			Brunfelsamidine	-4.47063724042318	29.4381	110.071	1.3852e-06	4.20126e-06	1.40302	0.00168952	0.000988146	0.329712	-1.60072
2092					29.8092	108.902	8.97558e-06	5.81193e-05	1.84034	5.23319e-19	3.51181e-17	0.154434	-2.69494
2099			Iminoglycine	-6.14759744799112	44.2403	74.0232	1.61191e-06	5.5842e-06	1.54843	3.08617e-05	4.71487e-05	0.288656	-1.79258
2101					31.5125	104.035	5.03382e-06	3.36493e-05	1.69166	2.79546e-06	7.2781e-06	0.149597	-2.74085
2102			1-Aminocyclopropane-1-carboxylate	-5.05392472072938	32.1756	102.054	2.35506e-05	4.76433e-05	1.49865	6.93785e-09	4.40771e-08	0.494311	-1.01651
2118					29.9021	110.899	9.86481e-06	4.00601e-05	1.67198	1.29386e-14	3.15148e-13	0.24625	-2.0218
2127			Selenium Sulfide	-6.03563384712744	29.6514	112.895	2.23174e-06	2.71841e-05	1.538	4.98726e-14	1.11231e-12	0.0820972	-3.60652
2130					31.394	106.981	1.99246e-07	3.64625e-06	1.68862	8.9048e-10	7.30325e-09	0.0546442	-4.19379
2144					31.3627	108.011	4.26737e-06	2.69361e-05	1.82029	6.5608e-20	6.19363e-18	0.158426	-2.65812
2146					29.4875	114.892	4.36606e-07	6.76149e-06	1.57497	4.48771e-13	8.23066e-12	0.0645725	-3.95294
2147					33.2415	102.056	4.38633e-06	4.21797e-05	1.92309	4.86225e-13	8.86481e-12	0.103991	-3.26547
2151			Hypotaurine	-3.99935288755326	30.881	110.027	1.95873e-05	0.000121239	1.68972	8.98506e-11	9.73508e-10	0.161559	-2.62986
2162					31.886	108.012	9.02754e-06	6.84612e-05	1.81957	4.27933e-15	1.11954e-13	0.131864	-2.92288
2177					29.074	120.003	3.54553e-06	5.36029e-05	1.74501	8.76309e-07	2.82612e-06	0.0661445	-3.91823
2178			Polysulfide	-9.00656073184028	28.401	122.924	3.42509e-06	8.31075e-05	1.54451	2.52004e-10	2.39173e-09	0.0412128	-4.60076
2189					32.1702	110.008	5.59411e-07	1.89591e-06	1.56313	5.1035e-08	2.54692e-07	0.295062	-1.76091
2192					28.421	124.922	2.92332e-07	1.11518e-05	1.73204	3.96192e-10	3.50013e-09	0.0262138	-5.25353
2203					24.4115	147.168	7.11892e-08	9.80403e-05	1.81746	1.50509e-10	1.52054e-09	0.000726122	-10.4275
2219					21.4209	168.948	6.64402e-07	1.56304e-06	1.06231	0.0073175	0.0031003	0.425071	-1.23422
2220			Spermidine	-2.02601477434088	24.7663	146.165	2.41563e-06	0.00141618	1.79704	6.01307e-11	6.8286e-10	0.00170573	-9.19539
2237					36.5707	100.04	6.99811e-06	1.28868e-06	1.32703	0.000412472	0.000332723	5.43047	2.44108
2242					26.0725	140.98	3.7687e-06	2.07002e-05	1.0299	0.000292823	0.000255557	0.182061	-2.45751
2246					27.9162	132.03	1.30758e-05	0.000181456	1.73675	6.60434e-06	1.44004e-05	0.0720606	-3.79465
2252			ortho-Anisidine	-2.26655401380071	29.7583	124.075	4.77363e-06	1.26e-05	1.19948	2.29025e-05	3.75118e-05	0.378859	-1.40027
2295			L-Threonine	-5.1678838500735	31.629	120.065	2.21356e-05	9.70831e-05	1.58765	1.97316e-07	8.19288e-07	0.228007	-2.13285
2316			Hydroxymalote	4.19701551456541	32.3405	119.054	5.04978e-07	6.07486e-06	1.55446	2.67031e-06	7.02519e-06	0.0831257	-3.58856
2321					31.1158	124.006	7.93767e-06	3.61251e-05	1.37581	0.000381886	0.000313836	0.219727	-2.18622
2334			L-2,4-Diaminobutanoate	11.9255292942442	32.6764	119.083	2.784e-05	0.00013954	1.89907	4.25575e-15	1.11474e-13	0.199512	-2.32545
2335			1-Hexanethiol	0.750934016369214	32.71	119.089	0.000496375	0.00243522	1.89571	2.22493e-15	6.5515e-14	0.203832	-2.29455
2342					33.6454	116.115	0.000146598	0.00139328	1.62795	4.77054e-08	2.40943e-07	0.105218	-3.24855
2356					24.2144	162.159	3.31477e-08	9.67538e-06	1.85029	9.17886e-08	4.25429e-07	0.00342599	-8.18926
2358					27.0967	145.014	2.6573e-06	8.03549e-06	1.4588	9.9816e-06	1.99057e-05	0.330695	-1.59643
2362					28.9596	135.977	1.27691e-06	1.03967e-05	1.6344	7.70355e-06	1.62142e-05	0.122818	-3.02541
2371					31.4058	126.011	8.28042e-06	4.97206e-05	1.80737	2.00564e-18	1.06311e-16	0.166539	-2.58607
2374					31.4234	126.003	5.25142e-05	0.00039507	1.87154	4.35597e-18	2.07897e-16	0.132924	-2.91133
2383					30.4874	130.957	5.77874e-06	4.39442e-05	1.24199	2.05852e-05	3.45756e-05	0.131502	-2.92684
2387					32.5703	122.976	1.44628e-06	5.12263e-06	1.36546	5.68173e-05	7.37937e-05	0.282332	-1.82454
2395					26.2346	152.986	1.16186e-06	6.47951e-06	1.67395	1.4613e-05	2.67385e-05	0.179313	-2.47945
2399			Hexanoic acid	-4.390810699442	34.3116	117.09	2.45042e-05	7.33469e-05	1.29394	6.39838e-06	1.40541e-05	0.334086	-1.58171
2400			7-Methyl-2-hydroxy-6-oxoocta-2,4-dienoate	-4.95497829138986	21.7172	185.08	4.8699e-06	1.19958e-05	1.09909	0.000203213	0.000194609	0.405967	-1.30057
2403					27.3834	147.03	6.5029e-05	2.21385e-05	1.05577	0.00780049	0.00325962	2.93737	1.55453
2409					27.7899	145.169	4.8501e-06	0.000324017	1.59827	0.000416696	0.000335277	0.0149687	-6.06191
2421					30.2914	134.117	2.6557e-06	6.55716e-06	1.21724	0.00243965	0.00130858	0.405007	-1.30398
2424			L-Proline	-4.13900635556252	35.0373	116.07	0.000189492	0.00136515	1.79716	7.31965e-08	3.49673e-07	0.138807	-2.84885
2429			Tetralin	-2.27940881460368	30.6406	133.101	3.23265e-05	7.86326e-05	1.22298	4.97435e-05	6.68157e-05	0.411108	-1.28241
2430					35.4479	115.059	4.57165e-06	1.11966e-05	1.19099	0.000327995	0.00027895	0.408307	-1.29227
2435			1-Propenyl propyl sulfide	1.86144036839666	34.91	117.073	7.4099e-06	5.80762e-05	1.72003	8.15044e-08	3.84092e-07	0.127589	-2.97042
2441					27.9251	147.049	1.88888e-05	3.89741e-05	1.19465	0.00466073	0.00217622	0.48465	-1.04499
2447					27.8271	148.05	2.48726e-07	4.26667e-06	1.57845	2.09272e-07	8.59158e-07	0.0582951	-4.10048
2449					31.2351	131.983	2.78462e-06	5.17264e-05	1.67847	8.42368e-07	2.73388e-06	0.0538336	-4.21535
2450					30.7795	133.98	1.19017e-06	1.60979e-05	1.63747	3.24879e-06	8.21151e-06	0.0739332	-3.75763
2451					31.4731	131.046	8.89616e-06	6.09923e-05	1.57845	1.40243e-06	4.17058e-06	0.145857	-2.77737
2457					31.334	132.049	4.81034e-06	6.07285e-05	1.45085	1.20532e-07	5.39907e-07	0.0792107	-3.65816
2458			5-Aminolevulite	-3.6948017293377	31.3831	132.065	1.74507e-05	0.000137345	1.80494	9.44889e-09	5.78804e-08	0.127057	-2.97645
2467			L-Aspartate	-3.69893787085571	31.0981	134.044	5.7536e-06	4.9397e-05	1.72118	2.41824e-06	6.5006e-06	0.116477	-3.10189
2489					30.2962	138.906	4.21848e-05	9.96219e-06	1.41711	0.000402995	0.000326946	4.23449	2.08219
2497			4-Oxoproline	-3.66348236176681	32.4425	130.049	4.62974e-05	0.000306671	1.86021	1.75395e-10	1.74195e-09	0.150967	-2.72769
2503					32.5089	130.051	8.91813e-06	6.67123e-05	1.83218	1.86157e-10	1.83561e-09	0.13368	-2.90314
2520					33.5856	127.051	5.11774e-05	0.000857723	1.8214	5.53379e-09	3.59931e-08	0.0596666	-4.06693
2523					30.2956	140.903	2.79217e-05	6.55898e-06	1.4272	0.000463714	0.00036421	4.25702	2.08984
2542					33.7109	128.054	2.39017e-06	4.51741e-05	1.81923	7.41181e-09	4.67219e-08	0.0529102	-4.24031
2543			1-Isothiocyanatopentane	0.717118697618055	33.2013	130.069	2.09301e-05	0.000262873	1.78444	2.10651e-08	1.18654e-07	0.0796206	-3.65071
2553			Trichloroethanol	17.4152626433607	29.2344	148.935	9.04085e-06	4.13005e-06	1.09766	0.00402281	0.00193388	2.18904	1.1303
2559					34.0857	128.048	1.82875e-05	7.72928e-06	1.15809	0.000264315	0.000236658	2.36601	1.24245
2567					37.87	116.072	8.71862e-05	0.000368974	1.67793	5.60577e-08	2.75598e-07	0.236294	-2.08135
2570					27.3472	161.164	1.04342e-07	1.85895e-05	1.81424	0.000891807	0.000603646	0.00561297	-7.47702
2572					33.3769	132.066	1.03342e-06	1.55527e-05	1.83266	2.09999e-08	1.18339e-07	0.0664463	-3.91167
2580					29.3051	150.932	2.52993e-06	1.08262e-06	1.1836	0.0031648	0.00160472	2.33684	1.22456
2584					26.2346	168.981	6.87924e-07	2.4466e-06	1.36921	3.0373e-09	2.10749e-08	0.281176	-1.83045
2585					37.8713	117.075	4.05053e-06	1.65809e-05	1.69917	1.36647e-07	6.02136e-07	0.244289	-2.03334
2600					39.8959	112.052	1.57116e-06	3.77962e-06	1.32867	2.75548e-06	7.19756e-06	0.415691	-1.26642
2621			2,4-Dimethylthiazole	20.7847193034453	39.5112	114.04	3.78779e-05	0.000147477	1.41709	2.11804e-07	8.67487e-07	0.256839	-1.96106
2622			Gabaculine	-21.3974305298566	32.1749	140.068	5.93973e-05	0.000263108	1.81228	1.57077e-16	5.66087e-15	0.225753	-2.14719
2628					30.5861	148.003	0.000218772	0.00132288	1.84188	9.56637e-22	2.57427e-19	0.165376	-2.59618
2634					34.3499	132.086	1.24606e-06	1.64983e-05	1.79839	4.24352e-09	2.85095e-08	0.0755265	-3.72687
2660					30.5767	149.999	7.85245e-06	5.29129e-05	1.81852	1.05961e-21	2.67309e-19	0.148403	-2.7524
2665			L-Histidine	-3.4961064427789	29.4138	156.076	1.08836e-05	6.16846e-05	1.66238	0.000234752	0.000216428	0.176439	-2.50276
2670					33.3271	137.998	4.13835e-06	1.25681e-05	1.20983	0.000532231	0.000404633	0.329274	-1.60264
2671					29.1152	158.046	3.14788e-06	3.35095e-05	1.60745	0.00195518	0.00110473	0.0939401	-3.41212
2677			N-Hydroxy-L-valine	-4.70959357937001	34.4345	134.081	5.37293e-06	4.24952e-05	1.84067	3.91119e-10	3.46374e-09	0.126436	-2.98352
2686					30.0872	153.99	3.35656e-06	1.03427e-05	1.45571	1.48269e-06	4.36734e-06	0.324535	-1.62356
2693					35.9556	129.019	4.82692e-06	3.29532e-05	1.80113	7.92573e-09	4.95435e-08	0.146478	-2.77124
2694					31.7853	145.999	4.93773e-06	1.50469e-05	1.60783	1.73018e-06	4.95821e-06	0.328156	-1.60754
2697					58.8252	78.9584	2.22411e-08	7.25124e-07	1.66451	0.000125237	0.000134926	0.0306721	-5.02693
2699					29.2007	159.185	3.43696e-08	4.12423e-06	1.50553	0.000229274	0.00021265	0.00833359	-6.90685
2703			L-Glutamine	-2.80688639142474	31.6315	147.076	2.25299e-05	0.00017614	1.76529	8.39689e-08	3.94124e-07	0.127909	-2.96681
2712					34.3172	136.048	3.91017e-06	2.04428e-05	1.6433	7.21377e-10	6.05367e-09	0.191274	-2.38629
2713					29.7608	156.948	3.78119e-06	9.36217e-07	1.01547	0.00284925	0.00147768	4.0388	2.01393
2724			Imidazol-5-yl-pyruvate	-19.4446618169535	30.293	155.042	5.41726e-06	2.72538e-05	1.62213	5.15099e-07	1.7946e-06	0.198771	-2.33082
2726					35.3197	133.05	3.17398e-06	9.44944e-06	1.579	1.93591e-13	3.81276e-12	0.33589	-1.57394
2738				-4.9704824573674	45.3188	104.052	6.31799e-06	1.29543e-05	1.04886	0.00109944	0.000709521	0.487715	-1.03589
2754					31.99	147.996	1.13042e-06	3.48066e-06	1.41249	6.68928e-05	8.32488e-05	0.324772	-1.6225
2760					32.0821	148.061	1.11453e-07	7.54716e-06	1.7441	4.37644e-07	1.56822e-06	0.0147676	-6.08143
2774					33.2503	143.987	4.29146e-05	0.000150565	1.66532	3.62992e-12	5.51291e-11	0.285024	-1.81085
2777			Sodium sulfate	-4.05134147306985	33.5047	142.938	4.23664e-05	1.09282e-05	1.27385	0.00223976	0.00122623	3.8768	1.95487
2788					28.1011	171.041	4.06538e-07	5.36615e-06	1.63951	0.000389491	0.000318598	0.0757597	-3.72243
2791					33.4236	144.066	7.66998e-06	5.8442e-05	1.88746	1.85443e-12	2.98068e-11	0.131241	-2.92971
2797					31.3327	154.018	8.12616e-06	1.7272e-05	1.2154	0.000672038	0.000482731	0.470481	-1.08779
2798			trans-Cinmate	24.0041990875757	32.4213	149.063	1.57616e-05	3.52551e-05	1.30627	0.00299956	0.00153891	0.447073	-1.16142
2802					37.2693	129.976	4.22007e-05	1.05301e-05	1.24402	0.00201551	0.00113111	4.00762	2.00275
2813					28.8795	168.966	2.6935e-05	0.00011005	1.22443	4.31156e-07	1.54902e-06	0.244753	-2.0306
2822					32.8438	149.045	3.8064e-06	8.99954e-06	1.4386	1.08104e-06	3.35876e-06	0.422955	-1.24142
2829					31.6386	155.002	2.33624e-05	8.49415e-05	1.35536	0.000166555	0.000167418	0.275042	-1.86228
2830					33.6129	145.985	1.3043e-05	4.06799e-05	1.41821	2.95917e-08	1.59938e-07	0.320626	-1.64104
2836					30.0175	164.119	1.29831e-06	1.20389e-05	1.73299	1.92507e-07	8.02996e-07	0.107843	-3.213
2837					29.5261	166.86	8.17906e-07	6.72172e-06	1.35899	4.33325e-19	2.98983e-17	0.121681	-3.03882
2845					28.3094	174.937	1.35079e-05	7.10347e-05	1.84668	8.24334e-22	2.42615e-19	0.19016	-2.39472
2847					29.8802	165.976	7.24617e-07	3.17213e-06	1.76104	1.77169e-08	1.02133e-07	0.228432	-2.13016
2849					32.8587	151.061	5.20181e-06	1.79749e-06	1.43916	4.86683e-05	6.57189e-05	2.89393	1.53303
2854					36.5217	136.04	2.56431e-06	1.31208e-05	1.83554	2.29579e-14	5.37916e-13	0.195439	-2.35521
2857			N-Methylethanolamine phosphate	-3.3973656543234	31.8976	156.041	5.48301e-06	6.15755e-05	1.88141	2.9364e-14	6.79372e-13	0.0890452	-3.48932
2859					29.6733	167.947	8.52669e-07	3.03317e-05	1.55919	2.36357e-06	6.38377e-06	0.0281115	-5.1527
2863			4-Methylene-L-glutamine	-3.22869766455271	31.3829	159.076	3.74384e-05	0.000180179	1.67652	1.91983e-07	8.01211e-07	0.207785	-2.26684
2865					36.1982	138.022	2.46929e-06	1.31792e-05	1.4827	3.4361e-05	5.10808e-05	0.187363	-2.41609
2867					37.8648	132.012	7.73121e-07	6.04203e-06	1.61649	1.35786e-05	2.52991e-05	0.127957	-2.96627
2877			Spermine	-4.12389774889767	24.6808	203.222	5.35014e-07	0.000176802	1.87088	2.71898e-08	1.48402e-07	0.00302606	-8.36834
2881					29.5305	169.944	9.11889e-07	2.30132e-05	1.75956	2.2408e-06	6.11738e-06	0.0396246	-4.65746
2884			N(pi)-Methyl-L-histidine	-0.844111066115561	29.5163	170.092	8.9654e-06	0.000142037	1.75922	6.73758e-08	3.2499e-07	0.0631203	-3.98575
2888					28.4146	176.935	1.15782e-06	4.49597e-06	1.55221	1.23012e-13	2.53837e-12	0.257523	-1.95723
2892					33.1546	152.038	1.0148e-05	0.000171873	1.72396	3.54009e-07	1.31283e-06	0.0590435	-4.08208
2899					32.3765	156.028	5.96862e-06	4.91074e-05	1.67921	2.10241e-07	8.62352e-07	0.121542	-3.04047
2900					30.8316	163.977	6.18795e-06	8.37464e-05	1.78223	3.53306e-09	2.41746e-08	0.0738892	-3.75849
2902			2,4-Dichlorophenol	-2.47599265999182	31.2433	161.994	4.1341e-06	1.372e-05	1.28698	6.65332e-07	2.23315e-06	0.301321	-1.73063
2904					32.2489	157.062	3.25746e-05	0.000171813	1.67412	5.56552e-07	1.91178e-06	0.189594	-2.39902
2906					29.4714	171.942	1.3792e-07	5.21548e-06	1.5915	2.39844e-06	6.45841e-06	0.0264443	-5.2409
2929			L-Lysine	23.0351654659283	34.6454	147.116	7.05631e-06	5.84389e-05	1.7779	1.42607e-09	1.10634e-08	0.120747	-3.04994
2931			(+/-)-1-Phenylethylmercaptan	1.07124928011276	36.665	139.058	0.000371377	0.00174579	1.85074	2.67121e-15	7.64717e-14	0.212727	-2.23293
2938					30.4046	167.997	5.5912e-06	3.50799e-05	1.44611	1.83933e-05	3.17821e-05	0.159385	-2.64941
2939					32.3243	158.065	1.90883e-06	1.003e-05	1.66529	9.52178e-07	3.02816e-06	0.190311	-2.39357
2940					29.3518	174.16	1.6646e-08	1.36115e-06	1.68471	9.37196e-07	2.98871e-06	0.0122294	-6.3535
2942			Propanoyl phosphate	2.23141567745134	33.4343	153.051	3.82527e-07	5.63253e-06	1.84439	6.40163e-08	3.10525e-07	0.0679139	-3.88015
2948					33.67	152.048	6.80745e-06	9.64213e-05	1.72701	1.47657e-17	6.39149e-16	0.070601	-3.82417
2955					36.6381	140.059	9.15079e-06	5.58206e-05	1.82165	5.39073e-09	3.51869e-08	0.163932	-2.60883
2956			Urocate	12.1142251501725	36.9046	139.052	1.29978e-05	7.10546e-05	1.85876	1.23176e-14	3.01224e-13	0.182927	-2.45066
2959			Ne,Ne dimethyllysine	-4.09115890078048	29.3199	175.143	0.000300612	2.11149e-05	1.16115	0.000137305	0.000144812	14.237	3.83157
2966			Deoxymannojirimycin	-4.21641584575686	31.3808	164.091	2.70685e-06	3.0611e-05	1.82234	1.33171e-07	5.88882e-07	0.0884275	-3.49936
2975			Octafluorocyclobutane	-17.262010158468	25.9196	199.019	2.88837e-07	1.46956e-06	1.18909	0.0293823	0.00895747	0.196547	-2.34705
2977					30.3534	169.985	0.000274212	0.000981532	1.72398	3.69047e-19	2.59863e-17	0.279371	-1.83974
2978			N6-Hydroxy-L-lysine	23.349737613164	31.6358	163.111	2.27959e-05	0.00010041	1.47583	1.55967e-05	2.80622e-05	0.227028	-2.13906
2980					27.2992	189.051	1.4123e-07	1.70989e-06	1.53415	4.04152e-07	1.46804e-06	0.0825963	-3.59778
2982			2-(1-Methylpropyl)thiazole	1.98209382418838	36.3316	142.069	6.23449e-06	3.03219e-05	1.74886	5.90209e-11	6.71858e-10	0.20561	-2.28202
2985					36.3543	142.07	2.67187e-06	1.04937e-05	1.47943	9.12176e-08	4.2317e-07	0.254616	-1.97361
2986					29.8311	173.201	1.33274e-07	4.75567e-06	1.3317	0.00032542	0.000277231	0.0280243	-5.15718
2991			1-Isothiocyanato-4-methylpentane	1.74452803457536	35.9274	144.084	1.06812e-05	8.7022e-05	1.86516	1.17276e-12	1.97986e-11	0.122741	-3.02631
2992					31.0024	167.013	0.000141028	0.00075267	1.65582	6.8969e-06	1.48837e-05	0.18737	-2.41603
2996					37.2856	139.051	5.35037e-07	6.05972e-06	1.88072	4.48908e-11	5.2704e-10	0.088294	-3.50154
3004					35.5973	146.101	3.354e-06	6.08471e-05	1.67566	1.42556e-08	8.42194e-08	0.0551217	-4.18123
3010					36.2131	143.991	3.96118e-05	3.99025e-06	1.64277	0.000222133	0.000207665	9.92714	3.31138
3012					30.3484	171.981	1.03502e-05	3.6883e-05	1.69533	2.15346e-18	1.11847e-16	0.280621	-1.8333
3025					39.5852	132.519	2.52566e-07	4.001e-06	1.73927	4.40066e-12	6.54993e-11	0.0631258	-3.98563
3029					36.7664	142.975	6.39255e-06	2.11111e-05	1.67601	1.42748e-08	8.43215e-08	0.302804	-1.72354
3030					31.6961	165.971	4.97481e-06	2.67437e-05	1.7383	8.50755e-12	1.202e-10	0.186018	-2.42648
3039					41.2197	128.081	2.81528e-05	0.000124428	1.4197	0.00044635	0.000353536	0.226258	-2.14396
3040			Angelicin	-15.2821926479059	28.2326	187.036	5.37694e-07	1.83498e-06	1.24782	3.38911e-07	1.26663e-06	0.293025	-1.7709
3042					31.3292	169.009	5.37205e-06	3.12306e-05	1.62492	1.07574e-05	2.11225e-05	0.172012	-2.53941
3045			Butanoylphosphate	5.89933228889302	31.3639	169.027	2.5968e-05	0.000117648	1.54028	3.01734e-05	4.63496e-05	0.220726	-2.17967
3046			5-Nitro-ortho-anisidine	-18.6369739042869	31.3746	169.058	8.53326e-06	3.73259e-05	1.56847	1.32823e-07	5.87553e-07	0.228615	-2.12901
3051					27.9508	189.976	1.17117e-06	1.06375e-05	1.73139	3.17772e-09	2.19585e-08	0.110098	-3.18314
3059					36.665	145.105	4.0874e-05	0.000209047	1.79222	4.66584e-11	5.4565e-10	0.195525	-2.35457
3078					37.458	142.953	3.92547e-06	1.6235e-05	1.6249	1.67646e-07	7.16312e-07	0.241792	-2.04816
3086			4-Methylene-L-glutamate	-4.59403602068981	33.5124	160.06	3.11254e-05	0.000105033	1.16175	0.024369	0.0077827	0.29634	-1.75467
3090					33.142	162.077	5.32593e-06	7.23613e-05	1.87084	1.02925e-11	1.42501e-10	0.0736019	-3.76411
3095					34.9239	154.062	1.67795e-05	0.000179742	1.58932	1.39105e-05	2.57653e-05	0.0933531	-3.42116
3099					32.7009	164.92	5.66613e-05	7.59935e-06	1.58523	0.00156003	0.000929983	7.45607	2.89842
3107			D-Alanyl-D-alanine	23.6825861980306	33.5122	161.096	7.37023e-06	2.40625e-05	1.54445	5.3898e-06	1.22817e-05	0.306295	-1.70701
3118					28.1962	191.973	3.62748e-07	4.41274e-06	1.51735	3.01066e-09	2.09083e-08	0.0822047	-3.60464
3120			L-2,3-Dihydrodipicolite	-17.1568715699316	31.8983	170.042	1.43838e-05	7.50362e-05	1.65668	3.64846e-13	6.78191e-12	0.191691	-2.38314
3123					28.4212	190.911	5.89428e-07	1.83252e-05	1.64318	2.85484e-10	2.66353e-09	0.0321649	-4.95837
3125					33.1073	164.038	1.77598e-06	5.56984e-06	1.20059	7.04151e-05	8.65043e-05	0.318857	-1.64902
3128			N-(Acetyloxy)benzemine	-3.8194151326128	35.7306	152.07	2.44341e-05	9.61674e-05	1.80752	6.73804e-14	1.45957e-12	0.254079	-1.97665
3130			L-Carnitine	-4.36596775279115	33.5197	162.112	0.000345279	0.0018262	1.54214	0.000138681	0.000145912	0.18907	-2.40301
3131					30.541	178.008	1.9146e-06	4.55908e-06	1.23668	0.000209876	0.000199279	0.419953	-1.2517
3135			12,13-epoxy-9-alkoxy-10E-octadecenoate	-1.03169438832395	34.6453	156.991	2.10431e-05	9.69498e-05	1.8757	4.13109e-18	1.98402e-16	0.217051	-2.20389
3136					31.8153	171.027	4.03981e-05	1.08156e-05	1.55291	1.84743e-05	3.18877e-05	3.73516	1.90117
3140			Propane-1,2-diol 1-phosphate	-10.505067842626	35.174	155.065	1.92421e-06	1.0827e-05	1.5785	8.59028e-05	0.000100585	0.177724	-2.49229
3156					28.9585	189.159	7.12752e-06	0.00025397	1.50355	1.94163e-10	1.90442e-09	0.0280645	-5.15511
3165					28.9213	189.989	3.92682e-06	1.18486e-05	1.38942	0.000104823	0.000117409	0.331417	-1.59328
3168					28.282	194.624	3.63899e-06	5.79989e-09	1.15945	0.0343281	0.0100717	627.424	9.2933
3170					28.9632	190.162	4.80818e-07	2.23196e-05	1.60004	2.37612e-10	2.27198e-09	0.0215424	-5.53667
3187					32.4374	170.969	4.58517e-06	1.94765e-05	1.48806	5.13052e-08	2.55793e-07	0.235421	-2.08669
3189					35.1168	157.991	2.75871e-06	9.44891e-06	1.4629	4.73623e-08	2.39508e-07	0.291961	-1.77615
3196			(-)-Carvone	-4.25165632612277	36.8429	151.111	3.96423e-05	0.000105153	1.00255	0.00711218	0.00303253	0.376997	-1.40737
3199			Carboxynorspermidine	-3.44690445688224	31.6305	176.139	1.47843e-05	8.63053e-05	1.35049	3.66402e-07	1.35179e-06	0.171302	-2.54538
3205					31.3565	177.946	1.22192e-06	1.34688e-08	1.8419	0.00030731	0.00026505	90.722	6.50338
3207					29.8485	186.962	1.89627e-07	3.48417e-06	1.70202	7.51778e-14	1.60801e-12	0.0544254	-4.19958
3208					34.8655	160.061	5.4292e-06	3.18793e-05	1.72853	3.94824e-08	2.05526e-07	0.170305	-2.55381
3209			Nicotinurate	-17.7415220089503	30.8316	181.058	3.04296e-06	9.66515e-06	1.33461	2.82208e-05	4.4034e-05	0.314839	-1.66732
3214					36.6673	152.575	5.63874e-07	1.19942e-08	1.45243	0.000109893	0.000121871	47.0122	5.55496
3215			N1-Acetylspermidine	-4.21430991865894	29.7391	188.175	1.74617e-06	4.3405e-05	1.52567	8.36766e-08	3.92938e-07	0.0402298	-4.63559
3217					30.6065	182.95	3.24265e-06	3.06188e-05	1.6578	1.67617e-07	7.16208e-07	0.105904	-3.23917
3218					37.3224	150.056	1.70296e-07	2.02457e-06	1.78669	2.66381e-08	1.45761e-07	0.0841146	-3.5715
3224					35.511	158.082	1.91027e-06	1.04535e-05	1.76576	2.05905e-12	3.26506e-11	0.182739	-2.45214
3227			Nicotite	-3.5309133802046	45.3166	124.039	6.07752e-05	0.000138708	1.00341	0.0171667	0.00598361	0.438152	-1.1905
3228			N-Methyl-N'-nitro-N-nitrosoguanidine	-23.5325102044453	38.4786	146.082	3.21536e-06	5.78303e-05	1.88214	1.80313e-09	1.35728e-08	0.0555999	-4.16877
3229					30.8972	181.966	0.000185683	0.00110248	1.85203	6.47556e-24	1.39236e-20	0.168424	-2.56983
3234					31.9719	176.009	9.11286e-06	3.05724e-05	1.54639	8.22066e-09	5.1173e-08	0.298075	-1.74625
3238					32.7361	172.061	3.87164e-06	1.0744e-05	1.44408	1.8875e-06	5.32183e-06	0.360354	-1.47251
3239					30.2967	185.959	1.80911e-05	0.000275594	1.84188	8.90891e-17	3.32696e-15	0.065644	-3.92919
3240					27.7458	203.067	1.71256e-06	7.35166e-06	1.17496	8.34853e-05	9.84711e-05	0.232949	-2.10191
3241			Carbendazim	-16.0917983822808	29.3335	192.074	2.34575e-06	1.24992e-05	1.64778	5.49257e-08	2.70553e-07	0.187672	-2.41372
3254			D-Alanyl-D-alanine	-4.18971028480341	35.1369	161.091	1.15341e-05	3.68598e-05	1.6109	1.39455e-07	6.12772e-07	0.312917	-1.67615
3256			Arsonoacetate	-18.9729293069059	30.9503	182.969	3.16215e-06	2.20308e-05	1.86691	1.36773e-23	1.61018e-20	0.143533	-2.80055
3259					30.6652	184.947	3.86696e-06	9.6389e-06	1.18349	6.76588e-05	8.39354e-05	0.401183	-1.31767
3263			Pyridarone	-16.1190234912657	28.9632	196.073	7.75178e-07	1.71099e-06	1.35585	9.21672e-06	1.86887e-05	0.453058	-1.14223
3264			4-Amino-2-hydroxylamino-6-nitrotoluene	5.59999242873157	30.8544	184.073	1.57682e-05	0.000512321	1.80032	3.62556e-09	2.4748e-08	0.030778	-5.02195
3270					30.9124	183.963	6.09906e-05	0.000373994	1.85339	7.88473e-24	1.39236e-20	0.163079	-2.61636
3274					31.0954	182.965	2.81882e-06	6.33127e-06	1.32365	0.00023742	0.000218251	0.445222	-1.1674
3275					31.979	178.006	3.04064e-06	9.37067e-06	1.61672	2.2315e-08	1.2463e-07	0.324484	-1.62378
3279					34.3213	166.029	4.58438e-06	2.08936e-05	1.5412	1.38997e-05	2.57503e-05	0.219415	-2.18827
3285					35.9305	159.077	4.7606e-06	4.14158e-05	1.86554	3.30956e-08	1.76482e-07	0.114946	-3.12097
3286					36.8649	155.081	0.00036416	0.00191006	1.53805	5.64162e-05	7.34028e-05	0.190654	-2.39097
3291					29.7418	192.998	4.77229e-07	2.82521e-06	1.47236	1.0038e-06	3.16245e-06	0.168918	-2.56561
3299			L-Pipecolate	-3.84167274328562	44.2268	130.086	0.000113149	0.000832456	1.78019	2.02111e-09	1.49567e-08	0.135922	-2.87915
3300					30.9395	185.958	3.96192e-06	1.44062e-05	1.56758	3.28922e-14	7.56141e-13	0.275014	-1.86242
3301			Deisopropylhydroxyatrazine	-24.1343894954537	36.8652	156.084	2.44481e-05	0.000132647	1.5405	7.78621e-05	9.34313e-05	0.184309	-2.4398
3302					37.5999	153.067	1.32602e-06	6.21243e-06	1.52748	3.16998e-05	4.81101e-05	0.213446	-2.22806
3304			4-Guanidinobutal	-3.5419553228266	44.2467	130.097	5.28294e-05	0.000809914	1.62757	1.13301e-10	1.18947e-09	0.0652284	-3.93836
3310					28.8051	200.04	1.68759e-06	6.82509e-06	1.4946	0.000130998	0.000139698	0.247263	-2.01588
3317					42.8162	134.895	3.57856e-06	8.48262e-06	1.44606	2.33243e-09	1.68631e-08	0.421869	-1.24513
3318					28.3146	203.992	9.63645e-06	5.74648e-05	1.68245	2.02805e-12	3.22246e-11	0.167693	-2.57611
3322			Phenylpyruvate	16.5938945778129	35.0568	165.057	7.41339e-06	1.91592e-05	1.39897	1.1609e-06	3.55611e-06	0.386935	-1.36984
3327			Aminosalicylate sodium anhydrous	15.331481672609	32.9155	176.034	5.94811e-06	6.69411e-05	1.80175	1.1932e-08	7.16869e-08	0.0888559	-3.49239
3329			Molite	-0.510912662693018	30.8316	188.11	7.13409e-07	4.48943e-06	1.35296	0.000451084	0.000356464	0.158909	-2.65373
3331			2-Isopropylmaleate	12.8401081882619	36.4839	159.067	2.07621e-05	5.42025e-05	1.02212	0.00129165	0.000805014	0.383047	-1.38441
3336					40.5011	143.597	1.66756e-06	1.7624e-08	1.04475	0.0217449	0.00714614	94.6187	6.56405
3342			Alanyl-Proline	-4.35017527099038	31.1135	187.107	1.87719e-05	8.84644e-05	1.47815	3.27202e-05	4.92637e-05	0.212197	-2.23653
3344			2-Chloro-cis,cis-mucote	-19.0736530358019	32.917	176.992	3.96602e-06	1.43873e-06	1.00154	0.000196549	0.000189857	2.75662	1.4629
3348					29.4714	197.958	6.56261e-07	3.62181e-06	1.37713	3.26937e-07	1.23153e-06	0.181197	-2.46437
3351			3-Methylcyclohexanethiol	1.4404129146759	44.5801	131.089	6.29182e-06	3.19281e-05	1.07943	5.76724e-06	1.29603e-05	0.197062	-2.34328
3353					28.5571	205.007	3.81817e-07	3.28336e-06	1.54312	2.93873e-10	2.73019e-09	0.116289	-3.10422
3355					37.2846	157.097	4.28271e-05	0.000190597	1.61711	7.05573e-06	1.51419e-05	0.224699	-2.15393
3356					28.4408	205.989	4.66901e-06	2.42854e-05	1.69467	1.04116e-11	1.43958e-10	0.192256	-2.3789
3362					32.2737	182.075	5.74676e-07	4.36461e-06	1.67288	1.36725e-10	1.39969e-09	0.131667	-2.92503
3365			3-Hydroxy-4-aminopyridine sulfate	-16.939119900626	30.7974	191.009	1.83338e-05	7.10141e-05	1.43754	6.46409e-05	8.12046e-05	0.258171	-1.9536
3367					33.416	176.093	2.94247e-05	0.000260128	1.89911	5.04825e-16	1.69823e-14	0.113116	-3.14412
3374			(6R,7S)-6,7-Epoxy-1,3-tetradecadiyne	-23.6216383114977	28.7224	205.154	8.54208e-07	1.84751e-05	1.76845	6.5743e-07	2.21e-06	0.0462355	-4.43485
3376			Nitrilacarb	-3.83599155629564	29.7597	198.123	7.23727e-06	8.98871e-05	1.7741	4.9762e-11	5.7798e-10	0.0805152	-3.6346
3382					31.7649	186.034	9.7847e-06	0.000141116	1.83441	4.03798e-17	1.58459e-15	0.0693382	-3.85021
3383					28.9757	204.004	7.28453e-06	6.7134e-05	1.82258	3.53764e-10	3.19023e-09	0.108507	-3.20414
3386					33.439	177.096	2.20883e-06	1.91817e-05	1.86435	4.83202e-15	1.24941e-13	0.115153	-3.11838
3388			2,5-Furandicarboxylate	-21.3215194145587	38.2113	155.082	2.18638e-06	1.01806e-05	1.58946	1.28246e-07	5.6995e-07	0.21476	-2.21921
3389			2-Aminobenzenesulfote	-4.53797258269553	34.0546	174.021	9.57327e-06	5.55084e-05	1.70894	1.2677e-11	1.70935e-10	0.172465	-2.53562
3392					23.9686	247.5	7.21715e-08	6.26279e-07	1.51536	4.69372e-06	1.10158e-05	0.115239	-3.1173
3395			Se-Methyl-L-selenocysteine	-5.56112857103118	32.7846	181.072	1.51206e-05	6.4719e-06	1.15726	0.000632573	0.000460212	2.33634	1.22425
3400			4-Acetamido-2-amino-6-nitrotoluene	3.91180370656835	28.2925	210.088	1.39865e-06	3.29596e-06	1.44498	2.52052e-07	1.00016e-06	0.424352	-1.23667
3404					42.5224	139.976	9.19872e-06	2.29259e-05	1.19102	1.89518e-07	7.9279e-07	0.401237	-1.31747
3409			4-Hydroxy-2-quinolinecarboxylic acid	0.617825934511637	31.3625	190.05	1.29432e-05	8.86582e-05	1.40906	0.00180423	0.00103817	0.14599	-2.77606
3410					30.2794	196.864	2.69135e-05	4.39238e-06	1.48809	0.000410363	0.000331444	6.12732	2.61526
3412					36.6003	163.061	1.55731e-06	3.75583e-06	1.46674	2.0528e-08	1.16055e-07	0.414639	-1.27007
3413			Dalapon	0.817856723078475	41.7915	142.966	5.55602e-05	0.000127765	1.16586	4.20252e-06	1.00903e-05	0.434862	-1.20137
3414					36.018	166.018	1.8143e-06	1.64423e-05	1.86	6.69817e-11	7.51994e-10	0.110343	-3.17993
3420					32.8969	182.058	6.36604e-07	6.00508e-06	1.7077	3.91451e-10	3.46613e-09	0.106011	-3.23771
3422					34.862	172.007	2.30902e-06	1.4624e-05	1.71703	2.7435e-09	1.92592e-08	0.157892	-2.66299
3423					38.4635	156.064	1.20895e-06	3.06717e-06	1.48164	9.55304e-07	3.03637e-06	0.394158	-1.34316
3427			Acetylcholine chloride	-5.63904526557155	32.9774	182.093	4.29813e-07	7.09335e-06	1.51601	1.05412e-05	2.07872e-05	0.0605937	-4.04469
3429					26.4589	227.023	1.35529e-06	3.75786e-06	1.41168	4.66733e-06	1.09672e-05	0.360656	-1.47131
3430					33.7365	178.072	6.5214e-07	1.0763e-05	1.86406	2.13265e-09	1.56469e-08	0.0605906	-4.04476
3434					30.273	198.861	2.62838e-05	4.26523e-06	1.45435	0.000386898	0.000316979	6.16234	2.62348
3442					26.8154	225.018	1.02791e-05	2.85933e-05	1.41963	1.51618e-09	1.1677e-08	0.359494	-1.47596
3445			THTC	-3.83928579162735	45.3954	133.031	2.60678e-05	6.32827e-05	1.1282	0.00255514	0.00135643	0.411926	-1.27954
3448					32.5332	186.038	1.00358e-05	2.34806e-05	1.42108	7.24367e-09	4.57884e-08	0.427409	-1.22631
3453					30.0218	201.933	4.28709e-07	3.39565e-05	1.78968	1.07943e-09	8.63411e-09	0.0126253	-6.30754
3454					36.084	168.043	1.21511e-05	0.000258767	1.77693	3.11913e-06	7.94256e-06	0.0469577	-4.41249
3456					30.0419	201.935	3.94473e-07	4.53073e-06	1.5916	2.12136e-10	2.05628e-09	0.0870661	-3.52175
3458			Pentachloroethane	-5.31053037724349	30.251	200.858	8.07439e-06	1.1213e-06	1.3485	0.000484848	0.00037696	7.20091	2.84818
3461			5-Methylangelicin	-6.41289247098525	30.293	201.053	3.78332e-06	1.07906e-05	1.18246	0.00122959	0.000774568	0.350614	-1.51205
3468					37.0055	165.077	6.0996e-06	1.63265e-05	1.40542	1.64114e-08	9.54791e-08	0.373602	-1.42043
3472					31.0692	196.875	2.26937e-05	4.19173e-06	1.08992	0.00108678	0.000703121	5.41391	2.43667
3474			Choline sulfate	-3.73260399932494	33.245	184.063	1.15817e-05	9.53792e-05	1.5556	0.000366588	0.000304121	0.121428	-3.04183
3480					27.6376	221.966	3.31407e-07	4.56203e-06	1.57302	5.68378e-12	8.29911e-11	0.0726447	-3.783
3487					34.1572	180.007	2.03702e-06	4.27283e-06	1.25436	0.00174241	0.00101142	0.476738	-1.06873
3490					29.7528	206.893	4.25377e-05	1.17591e-05	1.36728	0.000581083	0.000431947	3.61743	1.85496
3496					32.1294	191.995	3.62851e-05	0.000100379	1.62996	6.44579e-13	1.1465e-11	0.36148	-1.46801
3498					31.1705	197.94	2.17859e-06	6.10189e-05	1.81944	1.34953e-12	2.2469e-11	0.0357035	-4.80779
3500			2,3-diketogulonate	-18.0728846675251	32.1587	192.024	1.21362e-05	3.34465e-05	1.37521	2.47665e-07	9.85887e-07	0.362855	-1.46253
3503					33.429	185.01	1.15226e-05	0.000131458	1.73553	1.87779e-08	1.07451e-07	0.0876523	-3.51206
3510					30.0956	206.055	3.47907e-06	7.36379e-05	1.79488	3.61875e-10	3.25047e-09	0.0472456	-4.40368
3512			Glycylproline	-4.04912037083841	35.8454	173.091	2.28859e-05	5.38249e-05	1.47743	4.40307e-07	1.57607e-06	0.425192	-1.23382
3513			4-Nitro-6-oxohepta-2,4-dienedioate	-1.56146888510387	28.724	216.014	5.40994e-07	2.51846e-06	1.32038	0.000122359	0.000132506	0.214811	-2.21886
3515					34.3157	181.037	4.63975e-05	8.91617e-06	1.2287	4.76681e-05	6.47579e-05	5.20375	2.37955
3517					29.7456	208.89	2.70827e-05	7.28122e-06	1.36141	0.00068301	0.000488923	3.71953	1.89512
3521			Deoxynupharidine	-21.925990698161	26.55	234.18	1.35969e-08	7.46094e-06	1.87919	1.78998e-05	3.11339e-05	0.00182241	-9.09993
3523			Phenylalanine	-4.17061584466628	37.4947	166.086	2.49895e-05	0.000120742	1.78813	2.33335e-09	1.68686e-08	0.206966	-2.27254
3527					29.5525	210.887	3.7581e-06	8.9286e-07	1.28916	0.000329599	0.000280017	4.20906	2.0735
3530					37.5538	166.08	6.31755e-07	1.86782e-06	1.25061	8.91262e-05	0.000103481	0.338231	-1.56392
3537					31.2404	199.937	6.03691e-07	2.22111e-05	1.70007	1.80364e-11	2.32641e-10	0.0271796	-5.20133
3538					32.1981	193.99	1.1688e-06	2.78125e-06	1.23031	2.18392e-05	3.61756e-05	0.420244	-1.2507
3540			Calystegin B2	-4.74704767127291	35.5175	176.091	2.96575e-05	0.000117527	1.71129	9.18308e-13	1.58209e-11	0.252346	-1.98652
3543					32.4427	193.154	0.000529675	0.00218794	1.70902	2.97285e-11	3.61184e-10	0.242088	-2.04639
3546			p-Hydroxyphenylacetothiohydroximate	2.59310503856684	34.057	184.043	6.02364e-07	8.37646e-06	1.36019	0.00948953	0.00380279	0.0719115	-3.79763
3555					32.1816	195.158	2.03393e-06	5.27899e-06	1.25973	1.8908e-05	3.24492e-05	0.385287	-1.37599
3557			Carbamorph	0.460723227536459	28.4195	221.078	1.86502e-06	4.52396e-06	1.14743	2.51278e-05	4.02536e-05	0.412255	-1.27839
3562					39.2926	160.036	1.77753e-05	0.000107493	1.70114	2.08853e-10	2.02881e-09	0.165363	-2.59629
3564					30.5249	206.024	3.99086e-06	3.84941e-05	1.50206	0.00154132	0.000921622	0.103674	-3.26987
3566					37.2511	169.037	1.66076e-06	6.69904e-06	1.47187	0.000182696	0.000179711	0.247911	-2.01211
3568			N-Cyclopropyl-trans-2-cis-6-nonadienamide	-15.8282547342075	32.4435	194.151	8.47903e-06	2.69993e-05	1.14276	0.0341258	0.0100271	0.314046	-1.67095
3569			N-Cyclopropyl-trans-2-cis-6-nonadienamide	16.6702884635555	32.4427	194.157	4.24712e-05	0.000175542	1.70032	5.71819e-11	6.53511e-10	0.241944	-2.04726
3575			Isouron	-4.16141602825423	29.7584	212.138	5.74217e-07	7.10323e-06	1.73409	1.06669e-09	8.54642e-09	0.0808388	-3.62881
3578			Methylphenidate	-21.383479718036	26.9716	234.144	3.31436e-06	8.02772e-06	1.0282	0.00017691	0.000175362	0.412865	-1.27626
3579					37.1631	170.029	1.93194e-06	1.13035e-05	1.6887	9.05098e-06	1.84195e-05	0.170915	-2.54865
3581					34.1616	185.043	9.42029e-06	0.000139642	1.66237	6.99919e-09	4.44218e-08	0.0674603	-3.88982
3583					33.0862	191.103	1.81726e-06	7.28793e-06	1.37273	4.15733e-05	5.87747e-05	0.249352	-2.00375
3585					32.7818	193.071	1.52927e-05	7.16556e-05	1.26931	7.14324e-05	8.74583e-05	0.21342	-2.22824
3596					31.6366	200.945	1.59468e-05	4.98786e-06	1.55273	2.87358e-07	1.11178e-06	3.19711	1.67677
3604			Piperidione	-4.32557575737105	37.4778	170.117	1.00421e-05	3.46783e-05	1.55679	1.12631e-06	3.47133e-06	0.289579	-1.78797
3605			2-Benzimidazolylguanidine	6.9132501835365	36.2141	176.094	1.49045e-05	6.96008e-05	1.38264	4.32764e-08	2.22133e-07	0.214142	-2.22336
3623			Cytosine	-4.93731983828865	57.1758	112.05	1.39199e-05	3.23824e-05	1.12433	0.00162325	0.000958491	0.42986	-1.21806
3641					37.8082	170.082	1.42329e-07	2.24072e-06	1.72101	9.61179e-07	3.05176e-06	0.0635194	-3.97666
3642			N(omega)-Nitro-L-arginine	2.89587867096912	29.2236	220.105	9.23073e-06	4.70358e-05	1.61595	6.70278e-08	3.23499e-07	0.196249	-2.34924
3649			N1-Acetylspermine	-4.75209575302364	26.2825	245.232	2.0305e-07	2.71773e-05	1.7065	0.000100937	0.000113931	0.00747129	-7.06443
3662			N-(3,4-Dichlorophenyl)-malomate	4.5048255683422	26.2055	247.057	5.8986e-07	3.25865e-06	1.25002	1.12887e-06	3.47764e-06	0.181014	-2.46583
3665					35.3904	183.052	5.97085e-07	2.95656e-06	1.19938	0.00386617	0.00187295	0.201952	-2.30791
3667					30.8701	209.969	1.81106e-06	5.48574e-06	1.43542	2.44924e-08	1.35361e-07	0.33014	-1.59885
3669					29.7547	217.93	6.35572e-06	6.81401e-05	1.47618	1.07278e-14	2.65063e-13	0.0932742	-3.42238
3678			Fagomine	-3.72294218136379	43.9459	148.096	1.66864e-05	0.000137712	1.82735	8.71863e-11	9.485e-10	0.121168	-3.04491
3680					30.5596	212.991	2.03559e-05	4.87642e-05	1.08506	0.000388175	0.000317777	0.417435	-1.26038
3688					33.2965	196.022	1.34005e-06	4.91552e-06	1.44821	3.63543e-07	1.34284e-06	0.272615	-1.87506
3698			4-Methylburimamide	13.9337948578595	28.8219	227.136	9.83639e-07	2.7817e-06	1.32692	7.96963e-07	2.60864e-06	0.35361	-1.49977
3702					29.7771	219.927	4.92425e-06	5.3672e-05	1.49953	1.71032e-14	4.09849e-13	0.0917471	-3.44619
3703					33.594	195.038	8.36824e-06	6.64867e-05	1.67089	1.29108e-09	1.01272e-08	0.125863	-2.99007
3704			2-(Hydroxymethyl)-3-(acetamidomethylene)succite	21.8637598740103	30.0557	218.071	2.01964e-06	1.26654e-05	1.41943	0.000108253	0.000120435	0.159462	-2.64872
3711			6-Aminopenicillate	14.6438600663202	30.2368	217.067	1.66992e-05	0.000207225	1.62036	9.45768e-06	1.90764e-05	0.0805848	-3.63335
3719					45.4667	144.605	2.15276e-05	1.29956e-07	1.6125	4.54045e-05	6.25852e-05	165.653	7.37202
3721					37.5653	175.061	3.05582e-06	5.2344e-05	1.80253	6.98866e-07	2.33061e-06	0.0583796	-4.09839
3722					37.7898	174.03	4.39358e-06	9.34169e-06	1.41531	5.27157e-06	1.20652e-05	0.47032	-1.08829
3724			Resveratrol	16.7296726961416	28.7124	229.09	1.50491e-06	5.1934e-06	1.29452	8.38908e-06	1.73249e-05	0.289773	-1.787
3726			L-argininium(1+)	3.65252611173853	37.3583	176.127	2.88826e-05	0.0001779	1.70728	5.2274e-08	2.59725e-07	0.162354	-2.62279
3727					38.0526	173.009	1.13392e-05	2.65785e-05	1.36974	0.0109005	0.0042333	0.42663	-1.22894
3732			Dichloran	15.2611545875345	31.9854	206.01	0.000102553	0.000236401	1.65417	7.00484e-13	1.23698e-11	0.433808	-1.20487
3736					28.9274	227.983	7.39063e-07	7.4026e-06	1.61047	1.36055e-09	1.06116e-08	0.0998384	-3.32426
3742			Dopaquinone	12.1908855789021	33.6643	196.063	4.27026e-06	1.17631e-05	1.03665	0.00987061	0.00392166	0.36302	-1.46188
3744					29.7604	221.924	1.1583e-06	1.29035e-05	1.64893	1.14158e-14	2.80805e-13	0.0897667	-3.47768
3745			Bromobenzene-2,3-dihydrodiol	-0.179170302343832	34.764	190.015	3.27434e-06	1.3195e-05	1.39152	7.229e-08	3.4586e-07	0.248149	-2.01072
3746			Carnosine	2.55783430028387	29.0962	227.114	1.14806e-06	2.66282e-06	1.12308	4.86862e-06	1.13353e-05	0.431144	-1.21376
3750					29.9352	220.871	1.0087e-05	4.94431e-06	1.02527	0.00364032	0.00178675	2.04013	1.02866
3755					33.7873	196.003	2.86906e-06	1.85677e-05	1.63825	3.90612e-10	3.4601e-09	0.154519	-2.69414
3757			2,4,6-Trihydroxybenzophenone	-12.003562029403	28.6653	231.062	8.31651e-07	1.73378e-06	1.0714	0.00107033	0.000694757	0.479675	-1.05987
3768					36.0573	183.986	6.51588e-06	5.26608e-05	1.6666	6.44441e-10	5.46575e-09	0.123733	-3.0147
3769					31.8976	207.997	3.14934e-07	5.01788e-06	1.52436	1.49763e-07	6.51303e-07	0.0627623	-3.99396
3774			Diuron	-17.8342548649314	28.4966	233.02	3.74166e-07	7.63133e-06	1.42364	0.000857218	0.000585359	0.0490302	-4.35019
3779					34.2463	194.059	4.33017e-07	5.41019e-06	1.83539	1.6242e-13	3.26455e-12	0.0800373	-3.64318
3780					35.3274	188.129	1.40945e-06	9.38141e-06	1.51179	2.09784e-07	8.60848e-07	0.150238	-2.73468
3792					32.2148	207.013	3.7807e-06	8.60835e-06	1.56353	2.69059e-10	2.53135e-09	0.43919	-1.18708
3796					27.3537	244.013	2.79943e-07	4.08513e-06	1.59519	1.30309e-11	1.75029e-10	0.0685273	-3.86718
3798					35.3274	189.04	4.03837e-05	0.000235712	1.57913	7.53486e-07	2.48669e-06	0.171326	-2.54518
3799					32.1116	208.006	4.01549e-06	8.95976e-06	1.2994	9.46983e-09	5.79932e-08	0.448169	-1.15788
3803					37.5726	178.018	5.67663e-06	2.61211e-05	1.55058	3.3298e-06	8.37757e-06	0.21732	-2.20211
3805			Quinmerac	-15.7851678685093	30.1461	222.028	5.99412e-07	1.46864e-05	1.75395	1.2815e-06	3.86687e-06	0.0408141	-4.61479
3806			2,5-Dichloro-4-oxohex-2-enedioate	-24.8371288991285	29.6289	225.986	3.78476e-06	2.49843e-05	1.7314	3.65407e-10	3.27654e-09	0.151486	-2.72275
3808			4,4'-Biphenyldithiol	-18.9389127264533	30.5967	219.026	8.45908e-07	5.33152e-06	1.34606	2.57846e-05	4.10407e-05	0.158662	-2.65597
3809					30.0258	223.193	3.349e-07	2.65476e-05	1.65327	2.77624e-05	4.34797e-05	0.0126151	-6.3087
3811			Xanthurenic acid	1.92439948295809	32.5536	206.045	4.52545e-06	4.77232e-05	1.54379	0.000638101	0.000463342	0.094827	-3.39856
3817					28.8159	232.907	1.35339e-05	4.41091e-05	1.32401	1.19311e-10	1.24442e-09	0.306828	-1.7045
3820					35.3274	190.044	2.8501e-06	1.72436e-05	1.56264	1.26657e-06	3.82876e-06	0.165284	-2.59698
3822					30.8209	217.893	5.75614e-07	2.04179e-07	1.01566	0.00436748	0.00206519	2.81916	1.49526
3828					30.3159	222.049	5.48446e-07	8.86731e-06	1.60865	0.000471542	0.000368963	0.0618503	-4.01508
3840			Methylselenopyruvate	17.8737742187	37.5313	180.045	1.26404e-06	2.6137e-05	1.6277	0.00172339	0.00100309	0.048362	-4.36998
3842					31.6122	213.986	1.20163e-06	3.19774e-06	1.14657	1.17866e-07	5.29413e-07	0.375774	-1.41206
3844					29.048	232.896	1.40665e-05	4.54396e-05	1.61809	1.02466e-10	1.08921e-09	0.309565	-1.69169
3852			Phosphocreatinine	-15.6042680755221	35.3289	192.088	1.29084e-06	1.38684e-05	1.85251	3.08464e-13	5.83322e-12	0.0930776	-3.42542
3854			Chloramben	-7.91494709162256	33.1139	205.017	6.08783e-07	4.04938e-06	1.67689	2.2351e-06	6.10488e-06	0.15034	-2.7337
3855					37.2856	182.093	2.07064e-08	1.42075e-06	1.82156	3.64474e-10	3.26966e-09	0.0145743	-6.10043
3859					38.1625	178.059	3.97845e-07	1.88635e-06	1.50442	2.01513e-08	1.1422e-07	0.210907	-2.24532
3864			2,6-Dichloro-p-benzoquinone	9.88038656227667	38.4375	176.952	1.3332e-05	2.678e-05	1.13586	2.69422e-05	4.24777e-05	0.497833	-1.00627
3865					28.9584	234.893	4.68839e-06	1.61008e-05	1.58699	4.5475e-11	5.33207e-10	0.29119	-1.77997
3880			Calligonine	-4.16529109588791	36.484	187.122	1.34179e-05	9.50871e-05	1.84489	1.42068e-12	2.35232e-11	0.141112	-2.82509
3882			N-Acetyl-L-glutamate 5-semialdehyde	-2.43738047536334	39.2243	174.076	3.0091e-05	0.000135435	1.53671	5.34802e-18	2.48528e-16	0.22218	-2.1702
3886			Cystathionine ketimine	-16.3381571764234	33.5037	204.029	1.49483e-06	4.01533e-05	1.6973	7.63518e-05	9.20478e-05	0.0372282	-4.74746
3901			D-Ribitol 5-phosphate	-4.08806179505883	29.4792	233.041	4.94265e-07	2.18934e-05	1.6521	3.89408e-06	9.49498e-06	0.022576	-5.46907
3904					46.4408	148.044	4.21581e-05	0.000102816	1.32224	9.49372e-05	0.000108603	0.410036	-1.28618
3905					28.3026	242.924	0.00010808	0.000506731	1.82873	2.19599e-21	3.96025e-19	0.213288	-2.22913
3906			N-Butyl-1H-pyrazolo[3,4-d]pyrimidin-4-amine	-11.2117740537938	35.832	192.122	7.12002e-06	2.2204e-05	1.46817	2.91759e-07	1.1253e-06	0.320664	-1.64087
3907					26.3809	261.072	2.46446e-07	2.16719e-06	1.39432	1.53175e-08	8.98092e-08	0.113717	-3.13648
3909			2,3-diketogulonate	-2.64056126642296	36.2495	190.108	1.02527e-07	2.62187e-06	1.76998	2.67477e-09	1.88683e-08	0.0391044	-4.67652
3910					32.8114	210.07	3.55976e-06	4.63261e-05	1.45359	2.07777e-09	1.53087e-08	0.0768413	-3.70198
3911					25.2532	272.951	7.93581e-06	2.87797e-07	1.52447	1.82298e-06	5.17414e-06	27.5744	4.78526
3912					43.6018	158.092	5.23971e-05	0.000236381	1.12014	5.95435e-06	1.32898e-05	0.221664	-2.17355
3913			N-Acetylgalactosamite	8.83234851693437	29.1998	236.079	2.84981e-06	3.78865e-05	1.65064	1.40564e-09	1.0923e-08	0.0752195	-3.73275
3915					34.8174	198.049	4.10924e-06	3.09047e-05	1.72923	4.728e-10	4.1078e-09	0.132965	-2.91088
3919					32.0971	215.032	0.000171237	0.000918797	1.04761	1.53968e-06	4.50481e-06	0.186371	-2.42375
3920					32.8839	210.007	3.31346e-06	1.26673e-05	1.163	0.000968587	0.000643117	0.261576	-1.9347
3921					28.3136	243.928	4.5955e-06	1.56946e-05	1.67854	2.20145e-16	7.80224e-15	0.292808	-1.77198
3935					32.0593	216.036	1.26159e-05	6.28867e-05	1.5612	4.92798e-08	2.47485e-07	0.200614	-2.31751
3940					30.4209	227.943	2.74937e-05	5.71801e-05	1.2468	1.09209e-06	3.38641e-06	0.480827	-1.05641
3941					27.5243	251.968	1.57681e-07	2.1882e-06	1.59199	1.08999e-05	2.13421e-05	0.0720594	-3.79467
3943					37.6852	184.059	7.30652e-06	2.56611e-05	1.65853	1.29026e-10	1.33176e-09	0.284731	-1.81233
3944			2,4-Dichloro-3-oxoadipate	-8.29134713153969	30.2939	228.965	3.99381e-06	1.45504e-05	1.34059	0.000529791	0.000403238	0.274482	-1.86522
3947					32.1073	216.099	1.6453e-06	1.36416e-07	1.00223	0.000218331	0.000205092	12.0609	3.59227
3948					35.3953	196.059	4.41883e-06	2.02721e-05	1.6614	2.47534e-07	9.85456e-07	0.217977	-2.19776
3949			2,3,5-Trichloro-cis,cis-mucote	22.3563040789413	28.3343	244.922	7.18552e-06	3.4396e-05	1.84282	1.63103e-21	3.20025e-19	0.208906	-2.25908
3950					30.5757	226.968	2.76965e-06	1.22506e-05	1.46191	5.56444e-05	7.26469e-05	0.226082	-2.14508
3951			5,6-Indolequinone-2-carboxylic acid	1.87217666668221	36.148	192.03	1.63567e-06	1.49351e-05	1.59873	2.03396e-06	5.6555e-06	0.109518	-3.19075
3953			DL-2-Aminooctanoic acid	-4.01679531940944	43.3548	160.133	2.95677e-05	0.000579576	1.83264	1.43904e-08	8.4934e-08	0.0510162	-4.2929
3954					29.6863	233.907	5.76588e-07	2.88307e-06	1.69069	6.59823e-20	6.22035e-18	0.199991	-2.32199
3955			Propyl cinmate	16.5335481227053	36.3447	191.11	1.15876e-05	6.49521e-05	1.39525	9.72705e-06	1.95052e-05	0.178402	-2.48679
3957			N-Acetylornithine	-3.35298301442689	39.6776	175.107	1.72915e-05	0.000121911	1.01044	6.67783e-05	8.31457e-05	0.141837	-2.81769
3960					28.7448	241.96	6.7578e-07	3.47697e-06	1.46903	2.77632e-10	2.60061e-09	0.194359	-2.36321
3961					30.7891	225.915	1.14785e-06	4.49734e-06	1.5888	4.91399e-14	1.09738e-12	0.255228	-1.97014
3963					32.0593	217.029	6.35237e-05	0.000298443	1.30503	4.53853e-07	1.61573e-06	0.21285	-2.23209
3967			N-3,7-Dimethyl-2,6-octadienylcyclopropylcarboxamide	13.4457270508394	31.3619	222.188	4.64071e-06	1.88075e-05	1.4261	2.1341e-08	1.19981e-07	0.246748	-2.01889
3968					46.4446	150.039	1.6646e-06	4.07148e-06	1.26888	0.000139058	0.000146213	0.408844	-1.29038
3972					31.022	224.972	9.13783e-06	3.88473e-05	1.50824	1.38135e-05	2.56297e-05	0.235224	-2.08789
3974					42.0477	166.113	7.21267e-05	0.000371276	1.53518	5.36909e-10	4.62268e-09	0.194267	-2.36389
3978					35.676	196.028	4.32215e-06	1.12128e-05	1.03741	0.0243527	0.00777885	0.385465	-1.37533
3981			6-Acetamido-3-oxohexanoate	-4.39625060870059	37.1884	188.091	4.02632e-06	2.67043e-05	1.72207	2.76341e-09	1.93717e-08	0.150774	-2.72954
3982			2-trans,6-trans-Farnesal	-23.1117592618039	31.632	221.185	5.01176e-05	0.000213001	1.5543	4.88093e-09	3.22671e-08	0.235293	-2.08747
3988			Bismuth	-22.4172311709608	33.6823	207.968	2.20706e-06	6.97343e-06	1.31523	3.48321e-06	8.68784e-06	0.316496	-1.65974
3990			4-Bromophenylacetate	-17.4087194807261	32.7446	214.033	1.36249e-06	4.79429e-06	1.22432	7.42625e-07	2.45591e-06	0.284191	-1.81507
3992			2-Amino-5,6-dichloro-3,4,-dihydroquinazoline	22.1822509546195	32.5927	215.065	5.02488e-07	4.10562e-06	1.04134	9.26992e-05	0.000106642	0.12239	-3.03044
3994					36.8849	190.143	0.000134343	0.00538227	1.71384	7.77753e-06	1.63346e-05	0.0249603	-5.32422
3996			3,4-Dihydroxy-L-phenylalanine	13.2225701530507	35.4098	198.079	5.10332e-06	3.23709e-05	1.44694	0.0031651	0.00160484	0.157651	-2.66519
3998					36.0453	194.649	1.08458e-06	5.25817e-08	1.14892	0.00296189	0.00152369	20.6265	4.36643
4000					32.1822	218.033	4.66681e-06	1.83385e-05	1.57019	2.00418e-07	8.29718e-07	0.254482	-1.97436
4001			Piperazine adipate	-5.41905411038238	30.0956	233.148	1.13538e-06	6.21075e-06	1.30344	0.000522688	0.000399159	0.182808	-2.4516
4004					31.0979	225.957	5.6246e-07	3.31533e-06	1.24934	0.000551409	0.000415488	0.169654	-2.55933
4006					30.0478	233.988	4.83083e-07	1.71138e-06	1.15831	0.000152352	0.000156569	0.282276	-1.82482
4007			Ephedroxane	-3.69837954613085	36.6011	192.101	5.25764e-06	2.65982e-05	1.60525	5.32395e-06	1.21614e-05	0.197669	-2.33884
4008					33.3137	211.08	4.46233e-06	9.21534e-06	1.15567	0.000357087	0.000297993	0.484228	-1.04624
4009					27.0456	260.025	8.70044e-07	1.98734e-06	1.27203	3.53313e-05	5.21338e-05	0.437792	-1.19168
4015					33.6711	209.054	1.75194e-05	0.000117627	1.74397	1.85151e-10	1.82692e-09	0.14894	-2.7472
4018					36.6514	192.147	9.68114e-06	2.54044e-05	1.31199	0.000325864	0.000277528	0.381081	-1.39183
4024			2-(Octylthio)ethanol	-0.684428820865844	36.8939	191.146	1.39698e-05	0.000504721	1.82758	1.12533e-05	2.1881e-05	0.0276783	-5.1751
4026					30.9565	227.913	1.04605e-06	4.36834e-06	1.41387	1.56883e-12	2.57053e-11	0.239461	-2.06214
4027					39.8701	177.007	3.19393e-06	1.65374e-05	1.5198	2.14574e-11	2.69646e-10	0.193133	-2.37233
4031					37.5568	188.112	1.16436e-06	5.36455e-06	1.53739	2.53454e-07	1.0047e-06	0.217048	-2.20391
4034					30.8641	229.048	3.42249e-05	0.000990277	1.7956	1.56127e-06	4.55642e-06	0.0345609	-4.85471
4044					29.7583	237.972	1.3914e-05	4.34512e-05	1.65933	3.40254e-15	9.32858e-14	0.320222	-1.64286
4051			Nicotite	-3.50945662098226	57.1628	124.039	4.07801e-05	8.47028e-05	1.16873	0.00401633	0.00193138	0.481449	-1.05454
4052					32.1086	221.021	1.43581e-06	2.80162e-05	1.75427	1.62302e-06	4.70362e-06	0.0512492	-4.28633
4054					27.544	258.038	2.23934e-07	1.2766e-06	1.29888	3.63525e-07	1.34278e-06	0.175414	-2.51116
4055					30.9369	230.051	2.92744e-06	7.31053e-05	1.77405	1.79271e-06	5.10415e-06	0.0400441	-4.64227
4056					33.439	213.049	2.85168e-06	9.53488e-06	1.59514	1.07235e-06	3.33695e-06	0.299079	-1.7414
4061					35.8438	199.033	1.71242e-06	9.04109e-06	1.73801	5.15805e-09	3.38635e-08	0.189404	-2.40046
4062					28.6694	248.881	1.06817e-06	9.97188e-06	1.31524	1.95264e-15	5.85168e-14	0.107119	-3.22272
4063			alpha-Irone	-24.2677329166816	34.4654	207.169	6.29482e-06	4.39308e-05	1.42148	3.65993e-08	1.92588e-07	0.143289	-2.803
4064			Platinum	-10.0695615068154	36.8079	194.075	9.61493e-07	7.768e-06	1.70852	7.36127e-08	3.5142e-07	0.123776	-3.0142
4065					38.1797	187.109	1.56125e-05	6.61752e-05	1.5505	1.5054e-05	2.73375e-05	0.235927	-2.08359
4066					36.0826	197.991	1.50556e-05	4.67056e-06	1.27807	0.00328244	0.00165065	3.2235	1.68863
4071					30.9476	231.045	1.03351e-05	0.00030899	1.79575	1.33984e-06	4.01449e-06	0.033448	-4.90193
4079			Butadiene-styrene rubber	21.7597731528991	45.0197	159.12	7.43499e-06	2.2427e-05	1.301	0.000712515	0.00050536	0.331519	-1.59284
4083			2,4-Dichlorophenoxyacetate	-19.6795477959138	32.6118	220.026	1.25907e-06	6.28045e-06	1.49676	3.77032e-05	5.47217e-05	0.200475	-2.31851
4090					28.8704	248.95	4.35032e-06	1.55454e-05	1.11082	0.00210484	0.00116954	0.279846	-1.83729
4091			L-Dihydroanticapsin	-4.38309180850181	35.5619	202.106	5.08082e-06	2.75493e-05	1.63806	2.95029e-07	1.1353e-06	0.184427	-2.43888
4093			4-Methylene-L-glutamine	-3.25006973526876	45.2462	159.076	1.38714e-05	3.68603e-05	1.42267	4.8436e-07	1.7057e-06	0.376324	-1.40995
4096			gamma-L-Glutamyl-L-cysteine	7.51602541841323	28.6822	251.071	4.31899e-07	2.48728e-06	1.53528	2.82912e-07	1.09803e-06	0.173643	-2.5258
4099					34.9972	206.09	1.62309e-06	9.63505e-06	1.64938	1.95013e-09	1.45112e-08	0.168457	-2.56955
4100					34.0262	212.029	4.17836e-06	3.26644e-05	1.49583	3.12009e-07	1.18699e-06	0.127918	-2.96671
4101					37.5647	192.059	1.56015e-06	4.73486e-06	1.43697	2.14939e-09	1.57494e-08	0.329502	-1.60164
4105					30.3192	238.044	7.39282e-06	2.48459e-05	1.3686	2.51759e-10	2.3897e-09	0.297547	-1.74881
4107					31.1269	232.048	5.48794e-07	2.22394e-05	1.74638	1.67112e-06	4.81862e-06	0.0246766	-5.34071
4114					34.1205	212.06	6.25017e-06	2.04046e-05	1.15211	0.0122562	0.00463475	0.306312	-1.70693
4115					29.0788	248.869	1.03614e-06	1.0122e-05	1.32339	3.68961e-15	9.9592e-14	0.102366	-3.2882
4116					34.8008	207.984	6.39851e-07	3.12846e-06	1.67068	4.67883e-12	6.91409e-11	0.204526	-2.28964
4125					27.2764	265.995	2.02277e-06	6.06574e-06	1.45377	9.60812e-09	5.87361e-08	0.333474	-1.58435
4131			Phosphocreatine	-4.59503317917329	34.276	212.042	1.13706e-06	1.40832e-05	1.27341	0.0234998	0.00757586	0.0807391	-3.63059
4132			Methacrifos	2.29560665037382	30.1536	241.03	2.59692e-07	6.21199e-06	1.70231	5.49596e-05	7.1976e-05	0.0418049	-4.58018
4133					31.6328	229.924	8.55656e-06	1.73137e-05	1.11072	8.56814e-06	1.76242e-05	0.494206	-1.01681
4142					30.3756	239.924	2.05207e-05	8.56062e-05	1.77778	4.33042e-22	1.99772e-19	0.239711	-2.06063
4145					29.8997	243.918	3.76403e-06	2.35604e-05	1.78978	1.53622e-19	1.20492e-17	0.159761	-2.64601
4148					35.7557	204.087	6.14657e-07	5.72785e-06	1.76865	8.59238e-12	1.2128e-10	0.10731	-3.22014
4155					32.8879	221.984	1.75367e-06	9.88038e-06	1.80489	1.68215e-09	1.27841e-08	0.177491	-2.49419
4156					30.0545	242.917	2.19858e-05	1.05046e-05	1.1222	0.00166996	0.000979455	2.09297	1.06555
4165					36.5707	200.093	6.76271e-07	2.77096e-06	1.39229	2.22535e-07	9.02351e-07	0.244056	-2.03471
4166					28.1612	259.914	9.47114e-08	1.79327e-06	1.7367	3.20934e-10	2.94145e-09	0.0528148	-4.24291
4167					30.2668	241.921	1.44289e-05	5.92935e-05	1.76569	1.25513e-21	2.88435e-19	0.243348	-2.03891
4174					28.3268	258.898	4.45253e-06	9.20984e-05	1.54905	4.07575e-11	4.82943e-10	0.0483453	-4.37048
4176			S-Acetyldihydrolipoamide	4.53258252478804	29.3334	250.094	3.36199e-07	1.04074e-05	1.64392	4.2866e-09	2.87673e-08	0.0323038	-4.95215
4180					30.3516	241.974	1.42266e-06	3.60958e-06	1.19253	5.03266e-06	1.16304e-05	0.394134	-1.34324
4187			Fenothiocarb	0.679973181950086	28.947	254.121	3.39362e-06	6.40988e-08	1.19452	0.00199056	0.00112024	52.9436	5.72638
4189					32.5589	226.065	2.31811e-06	1.34022e-05	1.59789	0.00151586	0.000910165	0.172965	-2.53145
4195					34.5958	213.001	4.82535e-06	1.21525e-05	1.13581	1.20044e-05	2.30128e-05	0.397066	-1.33255
4202					28.1873	261.95	1.23184e-06	4.95113e-06	1.57242	1.53077e-11	2.01808e-10	0.2488	-2.00694
4205					28.4238	259.902	1.01568e-07	2.77738e-06	1.77309	1.13379e-10	1.19018e-09	0.0365696	-4.77321
4210					31.0566	238.039	1.01811e-06	8.34503e-06	1.46687	1.44108e-05	2.64608e-05	0.122002	-3.03503
4214					40.9648	180.621	4.32269e-06	2.62717e-08	1.24947	0.042348	0.0118158	164.538	7.36227
4216					30.0956	245.914	7.58488e-07	8.27006e-06	1.55314	2.8943e-18	1.43973e-16	0.091715	-3.4467
4218					28.9411	255.977	2.05408e-06	3.3616e-05	1.48071	4.50862e-07	1.60701e-06	0.0611043	-4.03258
4219					28.3978	260.896	5.28258e-07	1.22053e-05	1.63024	3.255e-11	3.92917e-10	0.043281	-4.53012
4220					33.976	218.103	1.47479e-06	1.72706e-05	1.69471	2.47035e-11	3.04e-10	0.0853935	-3.54973
4222					28.1043	263.947	3.02402e-07	3.71369e-06	1.53574	1.03971e-10	1.10272e-09	0.0814289	-3.61831
4223					31.452	236.021	1.69426e-05	4.83047e-05	1.43452	8.64674e-05	0.00010109	0.350745	-1.51151
4230					30.4769	243.918	1.57183e-06	9.5719e-06	1.524	3.71295e-22	1.88132e-19	0.164213	-2.60636
4238					27.0959	275.088	7.97822e-07	4.54513e-06	1.25587	1.96506e-08	1.11767e-07	0.175534	-2.51018
4245					32.4358	230.064	2.89944e-06	8.69329e-06	1.31162	9.26772e-05	0.000106623	0.333526	-1.58413
4251					34.8935	214.018	3.52874e-07	1.60566e-06	1.34413	3.78808e-08	1.98373e-07	0.219769	-2.18594
4253			Uracil	-5.19119499438754	66.1481	113.034	2.70635e-05	7.92657e-05	1.60782	1.77344e-07	7.50622e-07	0.341427	-1.55035
4254					37.7651	198.074	1.22558e-05	3.3114e-05	1.53918	4.31673e-07	1.55056e-06	0.370111	-1.43397
4257					29.4776	253.946	8.39312e-07	1.42194e-05	1.78133	2.8307e-15	8.02412e-14	0.059026	-4.0825
4260			D-Erythrose 4-phosphate	6.59307022865677	37.6496	199.078	1.01034e-06	2.15059e-06	1.25543	4.01206e-05	5.72782e-05	0.469796	-1.0899
4263					33.1978	226.011	3.3522e-07	3.26821e-06	1.20079	0.000731019	0.000515808	0.10257	-3.28532
4264					35.2468	213.068	9.90686e-07	3.52855e-06	1.51626	3.84694e-09	2.61093e-08	0.280763	-1.83258
4269			3,5-Dichloro-2-methylmucote	18.379349177678	33.5651	224.023	1.47324e-05	7.05364e-06	1.0606	0.000982343	0.00065003	2.08862	1.06255
4270					37.2049	202.108	4.86311e-06	1.87008e-05	1.59511	3.22237e-06	8.15704e-06	0.260048	-1.94315
4275					39.4435	190.955	2.12149e-06	5.32256e-05	1.84688	2.05452e-11	2.59835e-10	0.0398583	-4.64897
4276			1,2,3,5-Tetrachloro-4-methoxybenzene	17.4564160858839	30.769	244.915	1.2242e-05	4.4569e-06	1.31713	0.000343941	0.000289464	2.74676	1.45773
4281					30.4353	247.9	4.43138e-07	2.19827e-06	1.17053	0.000138057	0.000145414	0.201585	-2.31054
4282			Chloranocryl	-13.6898800428388	32.9482	229.08	2.73592e-07	1.6579e-06	1.36253	0.00149779	0.000901975	0.165024	-2.59926
4284					33.3913	226.069	1.78644e-06	1.35862e-05	1.53412	0.00532261	0.00241702	0.13149	-2.92698
4286			Ephedrine	-16.3498792057365	45.4599	166.12	2.72813e-05	0.000269468	1.69623	4.56066e-12	6.76003e-11	0.101242	-3.30413
4290					35.4783	213.032	1.49719e-06	5.32376e-06	1.40993	1.99071e-05	3.37228e-05	0.281227	-1.83019
4292					25.5585	295.869	4.714e-07	1.29071e-06	1.39658	3.32914e-06	8.37621e-06	0.365225	-1.45314
4297					33.3252	227.065	3.61112e-06	1.1729e-05	1.56632	3.5415e-08	1.87192e-07	0.30788	-1.69956
4298					32.2039	235.037	2.54141e-06	8.89747e-06	1.62942	2.79327e-07	1.08688e-06	0.285632	-1.80777
4299					36.557	207.051	9.42837e-07	2.39873e-06	1.47991	1.38618e-05	2.56973e-05	0.393057	-1.34719
4302					30.4367	248.837	4.59894e-06	1.08708e-05	1.10654	0.000217782	0.000204718	0.423056	-1.24108
4312			Fenclorim	-8.79711545536209	33.865	224.065	3.30683e-07	1.55922e-05	1.74176	1.78473e-07	7.54576e-07	0.0212083	-5.55923
4323			L,L-Cyclo(leucylprolyl)	-5.50827734543434	36.0325	211.143	3.50545e-06	3.13576e-05	1.81168	9.07126e-15	2.26581e-13	0.111789	-3.16115
4325					28.9475	262.914	5.65173e-06	2.06634e-06	1.48087	5.82716e-07	1.98757e-06	2.73514	1.45161
4326					38.0526	200.033	1.20534e-07	1.07711e-06	1.81308	1.45559e-10	1.47706e-09	0.111906	-3.15964
4329			4'-Hydroxy-3'-prenylacetophenone	15.5496601327237	37.1423	205.125	1.01639e-05	2.38385e-05	1.14853	0.000202615	0.000194185	0.426364	-1.22984
4330			THTC	-3.76739068886657	57.2761	133.031	1.69424e-05	3.66816e-05	1.06483	0.00304398	0.00155675	0.461878	-1.11442
4337					30.4049	250.839	8.98453e-07	1.87983e-08	1.76736	3.92685e-05	5.63867e-05	47.7944	5.57877
4338			Bakkenolide A	-22.1857851702309	32.4426	235.164	0.000574421	0.00293447	1.62751	8.88726e-13	1.53621e-11	0.195749	-2.35292
4343			L-Valine	-4.78188182333184	64.6645	118.086	8.06404e-05	0.000543902	1.78641	2.47559e-10	2.35493e-09	0.148263	-2.75377
4353					45.1305	169.594	2.09681e-06	8.68415e-09	1.66187	6.76212e-05	8.39018e-05	241.453	7.9156
4357			Stovaine	11.987934573098	32.4426	236.167	5.82461e-05	0.000298161	1.61766	1.79664e-12	2.89894e-11	0.195351	-2.35586
4363			Urate	-2.25243140593961	45.4091	169.035	1.974e-05	5.10557e-05	1.39269	1.70436e-09	1.293e-08	0.386636	-1.37095
4365					37.2665	206.103	4.68262e-06	2.27652e-05	1.77929	8.89627e-18	3.9772e-16	0.205692	-2.28144
4372			1,5,5,8-Tetramethyl-12-thiabicyclo[9.1.0]dodeca-3,7-diene	7.09748892697256	32.434	237.169	5.14675e-06	1.58879e-05	1.55348	2.21084e-07	8.97679e-07	0.323942	-1.62619
4374			Dihydro-4,4-dimethyl-2,3-furandione	-21.8243545706945	59.6092	129.052	2.29984e-05	6.16037e-05	1.36316	2.93013e-10	2.72338e-09	0.373327	-1.42149
4377					36.8849	208.652	1.75039e-06	2.61374e-08	1.11605	0.00164186	0.000966876	66.9688	6.06542
4387			Iodine	24.7641527503523	30.28	254.822	4.94954e-05	7.30081e-06	1.51635	0.000489621	0.000379804	6.77944	2.76117
4397			Fenpiclonil	-0.228839857605922	32.7446	236.077	9.83802e-07	7.7833e-06	1.47114	4.44069e-08	2.26993e-07	0.126399	-2.98394
4400					33.329	232.066	1.04526e-06	2.95174e-06	1.07505	0.000796938	0.000552705	0.354116	-1.49771
4404					32.2572	240.08	1.32104e-06	5.25192e-06	1.53213	7.48348e-06	1.5853e-05	0.251534	-1.99117
4405					32.3974	239.077	1.98047e-05	7.68667e-05	1.59001	6.60005e-07	2.21755e-06	0.25765	-1.95651
4407			2,4-DP	-6.76099702629054	33.0994	234.055	7.17808e-07	2.36471e-05	1.6772	2.21458e-06	6.05974e-06	0.030355	-5.04192
4412					27.7111	279.925	3.52438e-07	2.49838e-06	1.6307	5.44639e-09	3.55013e-08	0.141067	-2.82555
4414					37.8265	205.094	2.72998e-06	2.02306e-05	1.56015	2.80311e-06	7.29345e-06	0.134943	-2.88958
4417					26.8652	288.987	1.84863e-06	4.23849e-06	1.10787	3.53379e-05	5.2141e-05	0.436154	-1.19709
4420					25.6339	303.083	3.64089e-08	5.0898e-06	1.71581	0.000269881	0.000240384	0.00715332	-7.12717
4423					27.5725	281.96	1.62448e-06	4.83466e-06	1.21548	1.01856e-08	6.19845e-08	0.336007	-1.57344
4424					30.28	256.819	6.48125e-05	9.57404e-06	1.51233	0.000459445	0.000361602	6.76961	2.75907
4437			Thiacloprid	1.11323764517059	30.8508	253.031	2.42204e-07	8.06433e-06	1.82025	1.82557e-09	1.37175e-08	0.030034	-5.05726
4439			Octhilinone	-1.52309281633796	36.4732	214.126	4.59056e-06	2.85476e-05	1.66254	1.67184e-06	4.82033e-06	0.160804	-2.63663
4440			Pentachlorophenol	-10.6542972252021	29.5018	264.851	8.78905e-06	2.30866e-06	1.37629	0.00039648	0.000322936	3.80699	1.92865
4441					35.5063	220.082	5.6814e-05	6.44738e-06	1.34223	0.000602314	0.000443612	8.81195	3.13946
4442			4,4'-Sulfonyldiphenol	-7.53446971571303	31.1318	251.035	5.20947e-06	0.000131605	1.86997	7.98177e-11	8.78261e-10	0.039584	-4.65894
4447			Asparaginyl-Threonine	-3.37737687873937	33.4191	234.108	3.11104e-06	1.51987e-05	1.41636	1.20858e-06	3.67941e-06	0.204691	-2.28848
4448					35.237	222.049	1.36786e-06	4.20827e-06	1.46863	1.14429e-05	2.21672e-05	0.325041	-1.62131
4449					35.4108	221.086	5.17211e-06	1.86477e-05	1.37878	2.60156e-07	1.02628e-06	0.277358	-1.85018
4452					31.3409	250.025	1.13424e-06	6.15652e-06	1.51528	5.72036e-16	1.90203e-14	0.184234	-2.44039
4453			Hexachloro-1,3-butadiene	-14.5830776404559	30.2806	258.817	3.07859e-05	4.24746e-06	1.50831	0.000452502	0.000357338	7.24809	2.8576
4454					31.2222	251.017	1.4494e-06	6.51739e-06	1.54759	1.44462e-07	6.31586e-07	0.222389	-2.16884
4458					45.9541	170.602	1.87911e-06	1.43549e-08	1.35954	0.00108485	0.000702145	130.904	7.03237
4459					32.9393	238.031	1.05486e-06	1.17858e-05	1.5429	0.000226177	0.000210495	0.0895023	-3.48193
4460					32.1452	243.956	8.41522e-07	4.00619e-06	1.43186	7.16767e-10	6.01879e-09	0.210056	-2.25116
4465			(S)-4-(4-Methylphenyl)-2-pentanone	18.9066992212187	44.3094	177.131	3.26708e-06	1.94416e-05	1.61508	6.80202e-08	3.27747e-07	0.168046	-2.57307
4467					30.0962	260.814	5.96446e-06	7.1349e-07	1.45941	0.000620978	0.000453707	8.35957	3.06343
4478					32.9585	239.065	7.55804e-06	2.02448e-05	1.37472	1.58604e-06	4.61529e-06	0.373332	-1.42147
4481					29.5418	266.848	8.53187e-06	2.59844e-06	1.23864	0.0014255	0.00086872	3.28346	1.71522
4486			2-Iodo-6-methoxyphenol	-19.4010711911277	31.6828	249.022	9.77525e-06	7.35138e-05	1.55138	3.04037e-08	1.63812e-07	0.132972	-2.91081
4488					38.1049	207.106	5.00934e-07	1.18771e-06	1.47996	7.27011e-08	3.47591e-07	0.421765	-1.24549
4489					30.4796	258.931	4.58113e-05	2.13842e-05	1.13893	0.00122558	0.000772585	2.1423	1.09916
4505					29.6514	266.999	9.541e-08	4.84516e-06	1.65713	5.9338e-07	2.01971e-06	0.0196918	-5.66626
4507					31.6838	249.953	1.42229e-06	6.37875e-06	1.65538	5.46405e-15	1.3984e-13	0.222974	-2.16505
4512					38.7123	204.97	2.44324e-06	9.48424e-06	1.63763	1.93379e-08	1.10227e-07	0.257611	-1.95674
4514					59.1991	134.047	2.85251e-06	7.52963e-06	1.51192	1.28331e-05	2.42319e-05	0.378839	-1.40034
4522			Dihomomethionine	-22.689356084721	44.6482	178.086	2.23407e-06	1.08941e-05	1.66895	1.57184e-05	2.82229e-05	0.205072	-2.2858
4526					42.3989	187.623	2.93069e-06	1.05509e-08	1.37287	0.000315797	0.000270756	277.765	8.11772
4528			Parathion-methyl	13.8615816054999	30.1362	264.013	9.29664e-08	2.23669e-06	1.55846	1.09033e-08	6.60015e-08	0.0415643	-4.58851
4537			alpha-Sinensal	-23.2024138333428	36.3672	219.169	3.83292e-06	2.65624e-05	1.51331	5.25573e-05	6.96318e-05	0.144298	-2.79287
4540					33.6853	237.02	1.33949e-06	3.76417e-06	1.13463	7.97306e-06	1.66502e-05	0.355853	-1.49064
4542					47.2879	168.96	8.58438e-07	3.51498e-06	1.5614	1.47724e-09	1.1413e-08	0.244223	-2.03373
4544			Chamazulene	-24.1666287016602	43.1707	185.128	4.46968e-06	1.59071e-05	1.27338	0.00213287	0.00118146	0.280986	-1.83143
4545					28.8871	276.76	1.13969e-05	4.24864e-06	1.1329	0.0010545	0.000686658	2.68249	1.42357
4556			2-(7'-Methylthio)heptylmalic acid	6.5177941582802	28.7336	279.128	1.44765e-07	6.5718e-06	1.64642	8.42473e-09	5.22926e-08	0.0220282	-5.5045
4560					31.9751	251.032	1.4034e-06	1.00441e-05	1.6267	1.00289e-07	4.59282e-07	0.139724	-2.83935
4561					27.7033	289.918	8.10043e-07	3.97849e-06	1.76988	1.83513e-13	3.63795e-12	0.203606	-2.29615
4564					36.368	221.066	8.2965e-06	1.8978e-05	1.16419	0.000149436	0.000154337	0.437165	-1.19375
4570					35.8954	224.105	5.24736e-07	2.1636e-05	1.82616	3.09371e-06	7.88934e-06	0.0242529	-5.3657
4575					33.8571	238.081	4.15412e-07	4.76675e-06	1.63049	7.64311e-08	3.63186e-07	0.0871479	-3.52039
4578					32.1657	250.803	1.30129e-06	1.89946e-08	1.77417	0.000525102	0.000400548	68.5084	6.09821
4586					27.7822	290.915	2.50217e-06	7.36649e-06	1.71098	1.09373e-17	4.82855e-16	0.339669	-1.5578
4595			L-Glutamyl 5-phosphate	2.65482939935906	35.8086	226.103	8.30951e-07	6.48774e-06	1.66319	3.05288e-05	4.67632e-05	0.12808	-2.96488
4596					37.8322	214.048	8.08493e-07	2.45914e-06	1.2257	5.60207e-05	7.30162e-05	0.328771	-1.60485
4597					33.5946	241.081	2.12286e-06	1.99407e-05	1.75062	3.23753e-09	2.23326e-08	0.106459	-3.23163
4598					58.6711	138.049	4.48616e-06	3.15835e-05	1.54311	6.86323e-05	8.48213e-05	0.142041	-2.81562
4603					35.2705	230.039	3.74585e-07	4.15747e-06	1.61991	2.41651e-05	3.90814e-05	0.0900994	-3.47234
4604					46.4686	174.619	1.68302e-06	1.81414e-08	1.31863	0.00063981	0.000464307	92.772	6.53562
4605					35.5845	228.039	6.76059e-07	3.47594e-06	1.36398	2.78319e-08	1.51459e-07	0.194497	-2.36218
4607					45.4694	178.599	9.49983e-07	7.68377e-09	1.33916	0.00196352	0.00110839	123.635	6.94994
4611					32.625	249.052	6.19614e-07	8.3234e-06	1.68687	8.68016e-12	1.22396e-10	0.0744424	-3.74773
4616			Trans-urocanate	-3.71267479153377	58.9053	138.042	2.31215e-06	7.48451e-06	1.25764	0.000100965	0.000113957	0.308924	-1.69467
4618					36.6201	222.098	3.5304e-06	7.31506e-06	1.22341	5.18002e-06	1.18963e-05	0.48262	-1.05104
4625					37.8787	215.103	8.70427e-07	2.579e-06	1.21222	0.00848552	0.00348012	0.337505	-1.56702
4626			Morphinone	14.8572870979729	28.691	284.132	5.80361e-07	3.01296e-08	1.1276	0.000958575	0.000638056	19.2622	4.2677
4627					41.8902	194.624	8.38828e-06	7.0441e-08	1.21068	0.000241123	0.000220784	119.082	6.89582
4634			Hydroxypropionylcarnitine	-5.07447411473688	34.8809	234.132	4.00698e-06	1.68487e-05	1.48006	3.36125e-06	8.44161e-06	0.237821	-2.07205
4636					32.2762	253.093	1.94299e-05	0.000107411	1.44369	4.19975e-05	5.92062e-05	0.180893	-2.46679
4640			GW 9662	10.2630801484701	29.4913	277.04	1.07473e-06	5.04093e-08	1.03318	0.000142728	0.000149119	21.3201	4.41414
4647					60.6762	135.031	6.72264e-06	8.39821e-05	1.73085	1.26105e-05	2.39081e-05	0.0800485	-3.64298
4648					31.0443	263.968	1.38288e-05	3.31803e-05	1.46555	3.93955e-12	5.93455e-11	0.416778	-1.26265
4649					28.8668	283.945	4.14685e-06	8.77491e-06	1.14581	1.55258e-05	2.79683e-05	0.47258	-1.08137
4650			Diclomezine	12.1043569895278	32.2593	254.096	1.75013e-06	1.17096e-05	1.58509	2.6435e-06	6.97047e-06	0.149461	-2.74216
4658					35.3904	232.028	9.92138e-07	2.98033e-06	1.42005	1.80354e-08	1.03737e-07	0.332895	-1.58686
4659			Acetyltropine	-3.77592635448544	44.6052	184.132	2.04457e-05	0.000153505	1.67509	3.36481e-06	8.44885e-06	0.133192	-2.90842
4660					30.8854	265.965	4.60029e-06	1.11834e-05	1.33029	1.62379e-09	1.23982e-08	0.411352	-1.28155
4661					60.4099	136.034	1.07935e-06	4.1907e-06	1.34238	0.000178008	0.000176193	0.257559	-1.95703
4664					37.3594	219.989	6.01189e-07	3.22881e-06	1.31616	0.00735125	0.00311136	0.186195	-2.42511
4671					28.7943	285.942	8.8464e-07	4.7074e-06	1.31389	4.10562e-10	3.60225e-09	0.187926	-2.41177
4673			2-(4-Methyl-5-thiazolyl)ethyl decanoate	8.11874291297959	27.6205	298.186	2.007e-08	7.6734e-06	1.86864	2.75289e-07	1.07425e-06	0.00261553	-8.57868
4677					60.6128	136.028	1.04323e-06	2.47404e-06	1.2411	0.000109603	0.000121618	0.421669	-1.24582
4679					29.8038	276.832	1.89633e-05	7.59669e-06	1.21993	0.000997169	0.000657428	2.49626	1.31977
4691					31.9003	259.151	1.66666e-06	4.15671e-06	1.23382	3.3226e-05	4.98288e-05	0.400956	-1.31848
4694			Pulcherriminic acid	-14.5884101531758	32.1683	257.146	0.000168443	0.000909487	1.47948	5.1539e-13	9.35345e-12	0.185207	-2.43279
4697					34.766	237.992	7.02011e-07	1.53722e-05	1.77621	8.46867e-06	1.74582e-05	0.0456676	-4.45269
4699			L-Dopachrome	13.2508716544914	42.6568	194.047	1.27769e-06	1.06107e-05	1.68568	4.97665e-06	1.15302e-05	0.120415	-3.05391
4714					29.7935	278.829	2.427e-05	1.04949e-05	1.16835	0.0016138	0.000954218	2.31255	1.20949
4716					28.9655	287.01	1.45255e-05	3.62369e-05	1.31628	3.18096e-06	8.07131e-06	0.400849	-1.31887
4725					29.4407	282.777	8.2339e-06	3.46247e-05	1.78096	1.66093e-22	1.25019e-19	0.237804	-2.07215
4727					36.5073	228.099	9.63369e-07	7.05346e-06	1.75502	7.23936e-14	1.55544e-12	0.136581	-2.87217
4732					42.1015	197.963	4.90696e-07	1.80062e-06	1.6412	6.70985e-10	5.67e-09	0.272515	-1.87559
4733			Fagomine	-3.58045492702723	56.2949	148.096	4.61126e-06	1.91275e-05	1.79518	2.51041e-13	4.8326e-12	0.24108	-2.05242
4735			2,4-Dichloro-cis,cis-mucote	-17.4093621692839	39.7488	209.989	7.20416e-07	1.45158e-06	1.13219	0.000485781	0.000377517	0.496299	-1.01072
4737					34.8098	239.989	1.072e-07	4.7234e-06	1.77587	1.62536e-05	2.8922e-05	0.0226954	-5.46145
4745					29.7833	280.826	1.13542e-05	4.93657e-06	1.10659	0.0023229	0.00126079	2.30001	1.20164
4756					35.511	236.065	1.41291e-06	5.46657e-06	1.27984	2.57851e-07	1.01888e-06	0.258464	-1.95196
4761			5-Fluorouridine	18.5265128151994	31.9014	263.072	2.66777e-07	5.9054e-06	1.57607	4.94461e-06	1.14726e-05	0.045175	-4.46833
4763					29.4772	284.774	1.3455e-05	5.6216e-05	1.80361	6.24344e-22	2.25473e-19	0.239345	-2.06284
4765					29.7246	282.823	5.01703e-06	3.47395e-05	1.65065	2.60326e-22	1.60224e-19	0.144418	-2.79167
4770					30.632	274.995	4.53701e-06	1.34886e-05	1.38885	6.68464e-06	1.4534e-05	0.336358	-1.57193
4771					30.8684	273.017	5.5517e-07	1.98406e-05	1.768	1.03574e-09	8.33222e-09	0.0279815	-5.15938
4774					33.4609	252.096	6.2654e-07	3.48104e-06	1.42786	2.37582e-11	2.94143e-10	0.179986	-2.47404
4782					29.4772	286.772	8.66699e-06	3.74223e-05	1.79475	7.47289e-22	2.3682e-19	0.2316	-2.11029
4785					36.1377	234.134	5.76267e-07	2.79648e-05	1.77508	8.8144e-07	2.83996e-06	0.0206069	-5.60073
4787			(S)-Tetrahydroprotoberberine	20.0624766591626	35.849	236.148	0.000408055	0.0049701	1.76719	2.59634e-07	1.0246e-06	0.082102	-3.60644
4789			(1xi,3xi)-1,2,3,4-Tetrahydro-1-methyl-beta-carboline-3-carboxylic acid	-2.82767091047433	36.6469	231.112	1.0185e-05	6.54888e-05	1.63933	1.87743e-10	1.8493e-09	0.155523	-2.6848
4795					31.1805	271.988	1.89401e-06	3.73419e-05	1.77608	1.37617e-07	6.05814e-07	0.0507209	-4.30128
4796					31.9992	265.047	4.60269e-06	4.08692e-05	1.71822	1.57512e-11	2.06912e-10	0.11262	-3.15046
4802			Tabtoxinine-beta-lactam	-3.62321807196623	44.9182	189.086	7.74258e-06	0.000137768	1.65168	2.93846e-07	1.13169e-06	0.0562	-4.15329
4807					40.4762	210.074	1.27955e-07	3.51968e-06	1.7814	4.80169e-09	3.18065e-08	0.0363542	-4.78174
4808					27.8939	304.893	4.1016e-06	9.32981e-06	1.27663	1.51284e-07	6.56924e-07	0.439623	-1.18566
4813					29.4714	288.769	4.099e-06	1.26799e-05	1.71977	1.53777e-18	8.7183e-17	0.323267	-1.6292
4815			2-Oxoglutarate	-3.77619503995344	57.9056	147.028	7.06085e-05	6.39215e-06	1.56753	1.1061e-08	6.68787e-08	11.0461	3.46547
4816			[2-(Dimethoxymethyl)-1-heptenyl]benzene	-21.4747980146311	34.1792	249.18	2.37421e-05	0.000151924	1.48507	9.86715e-09	6.01879e-08	0.156276	-2.67784
4821			4-Heptyloxybenzoic acid	13.228830695293	35.9491	237.152	3.5504e-05	0.000483529	1.54647	2.15946e-06	5.93771e-06	0.0734269	-3.76755
4824					31.2377	272.999	3.31525e-06	4.77282e-05	1.8813	3.05326e-15	8.53793e-14	0.069461	-3.84765
4835			Cyprocozole	-9.09730959943593	29.3924	290.766	6.22061e-05	2.12439e-05	1.16316	0.000264856	0.000237022	2.92819	1.55001
4839					48.0366	178.087	1.97596e-07	2.63666e-06	1.69574	1.83989e-06	5.21302e-06	0.074942	-3.73808
4840			Pindolol	-21.2780589032993	34.3403	249.154	2.742e-05	0.000119966	1.45046	3.69894e-08	1.94355e-07	0.228566	-2.12932
4841					35.9292	238.153	2.75171e-06	3.98846e-05	1.71151	8.88065e-07	2.8578e-06	0.0689918	-3.85743
4842					32.0671	266.962	4.10865e-05	1.68253e-05	1.27537	0.000363918	0.000302406	2.44195	1.28803
4846					31.5337	272.008	1.41742e-06	1.56535e-05	1.82211	8.1443e-12	1.15549e-10	0.0905497	-3.46515
4847			N-Pyruvoyl-5-methoxy-3-hydroxyanthranilate	8.01286227763827	33.7683	254.068	4.42125e-07	5.54434e-06	1.4394	0.000933723	0.000625382	0.0797436	-3.64849
4851					59.0019	145.512	2.48377e-08	2.2927e-06	1.75322	7.58254e-09	4.76646e-08	0.0108334	-6.52837
4853			Lophocerine	10.8446696289641	34.327	250.183	2.68465e-06	1.77633e-05	1.32093	3.12849e-09	2.16496e-08	0.151135	-2.72609
4856			cis-1,2-Diphenylcyclobutane	-5.94541363575908	41.0801	209.131	2.21966e-06	5.7764e-06	1.16352	8.04034e-06	1.6758e-05	0.384263	-1.37983
4857			DCI	-3.64435431303843	34.766	247.141	4.33766e-07	3.25649e-06	1.55537	1.8911e-06	5.33e-06	0.1332	-2.90833
4860			L-Methionine	-3.34422946509371	57.3015	150.058	6.34006e-05	0.000140277	1.01144	0.00176903	0.00102299	0.451967	-1.14571
4865			Desmethylnortriptyline	-4.8088701521511	34.4044	250.158	2.30115e-06	1.27568e-05	1.26835	2.25468e-13	4.37532e-12	0.180386	-2.47084
4866			Carboxin	-20.4440264486577	36.4648	236.069	0.000223454	0.00395682	1.64657	6.07657e-07	2.06254e-06	0.0564731	-4.14629
4868					31.4085	274.094	4.68012e-07	2.35749e-06	1.09021	0.000816014	0.000563148	0.198521	-2.33263
4880					31.9828	270.091	1.17792e-06	4.79537e-06	1.19012	3.95347e-05	5.66663e-05	0.245637	-2.0254
4894					29.7833	290.848	8.3413e-05	3.73729e-05	1.1563	0.00131217	0.000814966	2.23191	1.15828
4903					38.0526	228.064	9.25265e-07	9.72337e-06	1.74495	4.0476e-10	3.56119e-09	0.0951589	-3.39352
4904					32.2558	269.087	1.52954e-05	6.1207e-05	1.38534	6.75393e-06	1.46487e-05	0.249896	-2.0006
4905					37.3952	232.119	4.92268e-07	3.72012e-06	1.42354	8.78932e-05	0.000102376	0.132326	-2.91784
4906					29.3366	295.931	6.96383e-06	1.58711e-05	1.32806	8.31723e-08	3.9089e-07	0.438774	-1.18845
4907					33.7754	257.073	7.85944e-05	0.000594398	1.56999	1.40536e-13	2.866e-12	0.132225	-2.91893
4908					37.1718	233.582	1.16379e-06	2.92197e-09	1.15392	0.0107596	0.00419139	398.289	8.63767
4913					32.4125	268.103	1.8394e-06	2.0033e-05	1.7048	1.41415e-07	6.20159e-07	0.0918183	-3.44507
4920					27.8922	311.928	1.07398e-06	4.3345e-06	1.62618	5.72002e-10	4.90061e-09	0.247775	-2.0129
4927					35.113	248.021	8.98275e-07	1.35688e-05	1.735	6.99081e-06	1.50367e-05	0.0662013	-3.917
4933					29.7719	292.845	0.000106783	4.78048e-05	1.15322	0.00143742	0.000874261	2.23373	1.15945
4940					38.2723	228.085	7.99197e-07	2.83868e-06	1.53903	1.89996e-07	7.94428e-07	0.281539	-1.8286
4941					31.5125	277.069	2.01131e-06	2.22469e-05	1.36593	0.000120739	0.000131148	0.0904084	-3.4674
4953					29.8247	293.848	1.40055e-06	2.08858e-07	1.3927	0.00029367	0.000256115	6.70575	2.7454
4955					31.4249	279.066	2.92417e-07	4.85391e-06	1.67935	2.01181e-07	8.32276e-07	0.0602435	-4.05305
4959					29.7771	294.842	5.04489e-05	2.22736e-05	1.161	0.00130427	0.000811141	2.26496	1.17949
4961					35.5279	247.13	5.67992e-07	4.6848e-06	1.56531	3.74257e-08	1.96325e-07	0.121242	-3.04404
4966			(2S,4R)-4-(9H-Pyrido[3,4-b]indol-1-yl)-1,2,4-butanetriol	-13.5631754868158	32.1712	273.12	2.96551e-06	6.05752e-05	1.78365	5.03935e-14	1.1229e-12	0.0489557	-4.35238
4970					28.3026	310.911	1.52466e-05	7.25583e-05	1.81762	2.43641e-21	4.24762e-19	0.210129	-2.25065
4980					29.578	297.927	2.06076e-06	5.49404e-06	1.42689	1.61865e-10	1.62227e-09	0.37509	-1.41469
4984			(-)-Apparicine	17.520558220572	33.2363	265.175	1.95276e-06	9.13493e-06	1.20702	3.33182e-05	4.99313e-05	0.213769	-2.22588
4988			Furocaespitane	1.39386800958755	30.293	291.015	2.70093e-07	2.57593e-06	1.62071	8.7599e-12	1.23408e-10	0.104852	-3.25357
4989					29.7054	296.839	1.05444e-05	4.20789e-06	1.29477	0.000457955	0.00036069	2.50585	1.3253
4999					45.4079	194.631	6.53178e-06	4.64941e-08	1.22723	0.00023454	0.000216282	140.486	7.13428
5010					56.9494	155.591	6.81127e-07	1.70141e-08	1.0605	0.00354592	0.00175081	40.033	5.32312
5013			Biotin amide	-4.6740469946959	36.3386	244.11	1.12873e-05	4.37852e-05	1.41835	0.00128589	0.00080221	0.257788	-1.95574
5016					28.3662	312.909	6.30865e-07	4.36875e-06	1.63767	6.44866e-18	2.95696e-16	0.144404	-2.79182
5019					29.5217	300.748	1.12784e-07	5.50552e-06	1.77119	2.99411e-12	4.62507e-11	0.0204856	-5.60925
5025			Prosulfocarb	5.61701520372098	35.2435	252.143	2.98052e-06	2.95011e-05	1.74353	6.85395e-06	1.48134e-05	0.101031	-3.30713
5028			D-Mannitol 1-phosphate	2.25884765967362	34.0425	261.145	5.62332e-07	7.43456e-06	1.56344	4.56193e-07	1.62254e-06	0.0756376	-3.72475
5031					29.0866	305.959	8.03466e-06	3.41228e-05	1.74959	1.35227e-18	7.88415e-17	0.235463	-2.08643
5036			Tussilagine	-4.07800689841817	44.5166	200.127	3.86064e-06	1.23137e-05	1.41591	2.06306e-06	5.72142e-06	0.313525	-1.67335
5037			Fonofos	15.394796272942	36.071	247.041	9.38863e-07	9.84786e-06	1.3068	0.000304727	0.000263369	0.0953368	-3.39082
5038					31.7195	280.978	0.000117801	4.81748e-05	1.31591	0.000205629	0.000196311	2.44527	1.29
5040					37.6099	237.086	2.11374e-07	1.33359e-06	1.44193	6.62863e-10	5.60766e-09	0.1585	-2.65744
5041					32.5464	273.997	3.42864e-06	1.22371e-05	1.44912	0.00169408	0.000990167	0.280184	-1.83555
5049					30.293	294.987	2.00467e-06	2.27109e-05	1.27913	0.00051323	0.000393685	0.0882692	-3.50195
5059			Pyridoxine phosphate	-1.9506572664346	36.1377	248.15	1.65799e-06	0.000108666	1.57986	7.11273e-06	1.52339e-05	0.0152577	-6.03432
5063			Bufotenine	15.4850816186205	43.763	205.137	2.78018e-05	6.33942e-05	1.21344	1.82514e-07	7.68651e-07	0.438554	-1.18917
5066					60.9178	147.594	5.22875e-06	9.94783e-08	1.19864	3.12272e-05	4.75696e-05	52.5618	5.71594
5068			Apraclonidine	0.476427512843795	36.8632	244.101	3.92673e-06	4.14596e-05	1.21497	7.09425e-05	8.69997e-05	0.0947122	-3.40031
5070					45.4231	198.148	6.5261e-06	1.49497e-05	1.35687	9.38424e-08	4.3363e-07	0.436538	-1.19582
5077					31.1805	288.974	1.67519e-06	5.63209e-06	1.4262	4.1475e-08	2.14306e-07	0.297437	-1.74934
5082			Blue pigment	-15.1656107823552	36.2028	249.153	5.51395e-08	1.23162e-05	1.77624	1.15227e-05	2.2287e-05	0.00447698	-7.80326
5085					31.9917	282.057	1.03318e-06	1.01994e-05	1.4944	1.57303e-08	9.19591e-08	0.101298	-3.30333
5086					30.3844	296.995	4.15031e-07	4.52473e-06	1.52883	4.23929e-15	1.11138e-13	0.0917251	-3.44654
5087					28.37	318.117	7.44788e-08	7.9111e-07	1.47929	4.91478e-06	1.14188e-05	0.0941448	-3.40898
5088					58.456	154.518	1.58409e-07	1.87323e-05	1.7431	7.76487e-10	6.46723e-09	0.00845648	-6.88573
5090					30.3235	297.883	1.29139e-05	5.58242e-05	1.75997	6.75949e-20	6.33462e-18	0.231331	-2.11197
5091			L-2-Aminoadipate	-3.90972413669408	55.7471	162.075	6.43752e-06	2.55778e-05	1.59448	5.35487e-08	2.64878e-07	0.251684	-1.99032
5092			Homostachydrine	-3.78740416139782	57.1522	158.117	4.89956e-05	0.000139438	1.54314	1.06449e-07	4.83817e-07	0.35138	-1.5089
5094			5'-Deoxy-5-fluorocytidine	4.15588275640442	36.7515	246.089	6.00613e-06	2.39235e-05	1.32148	1.20809e-05	2.31268e-05	0.251055	-1.99392
5095					32.078	281.981	6.47528e-06	1.7462e-06	1.43736	3.03954e-05	4.66083e-05	3.70821	1.89072
5097					31.5337	286.977	4.41329e-06	5.67004e-05	1.80521	1.05491e-09	8.46512e-09	0.0778354	-3.68343
5101					31.991	282.975	3.52158e-05	1.20062e-05	1.39007	0.000103413	0.000116154	2.93314	1.55245
5102					37.2503	243.098	1.43733e-06	1.48721e-05	1.7222	0.000585089	0.000434164	0.0966461	-3.37114
5105			Dezocine	-21.1819742676674	36.7976	246.18	8.61609e-06	5.55553e-07	1.15452	0.00147422	0.000891218	15.5091	3.95504
5108					29.7456	304.81	6.4025e-07	1.93643e-08	1.83905	2.86239e-08	1.55289e-07	33.0634	5.04716
5115			Perseitol	2.64218981505813	42.5902	213.097	2.44621e-05	0.000168	1.71604	8.84094e-08	4.11998e-07	0.145607	-2.77984
5119					57.7893	157.097	1.58398e-05	4.00685e-05	1.43182	3.1724e-07	1.2027e-06	0.395318	-1.33892
5120					30.8773	294.041	5.50908e-07	1.1595e-05	1.5566	0.000297016	0.000258311	0.0475125	-4.39555
5122					31.9816	283.979	2.77607e-06	1.23078e-06	1.1316	0.00328735	0.00165255	2.25553	1.17347
5123					30.0871	301.875	1.85044e-06	1.26495e-05	1.48299	1.65034e-14	3.96399e-13	0.146286	-2.77314
5125			2-Deoxy-D-ribose 1,5-bisphosphate	3.74961937562566	30.8002	294.999	5.48741e-06	7.20718e-05	1.65009	1.95979e-18	1.04547e-16	0.0761381	-3.71524
5126					33.0373	275.054	2.46471e-06	3.32156e-05	1.75202	2.77614e-09	1.94435e-08	0.0742033	-3.75237
5128					33.9016	268.086	1.61022e-06	1.42608e-05	1.72464	1.02141e-07	4.66583e-07	0.112912	-3.14673
5131			Streptidine	-5.5263740497869	34.5487	263.145	4.27316e-07	1.06887e-05	1.67272	3.43163e-05	5.1032e-05	0.0399781	-4.64465
5136					30.3475	299.88	1.29732e-05	5.61074e-05	1.74385	5.53326e-20	5.43007e-18	0.231222	-2.11265
5138			Virol B	-20.5104849668131	34.5995	263.195	3.46991e-06	8.93749e-05	1.58488	3.8289e-10	3.40434e-09	0.0388243	-4.6869
5139					34.3744	265.011	1.19507e-06	8.65342e-06	1.62227	1.88672e-05	3.23966e-05	0.138104	-2.85617
5142					30.0283	303.873	1.2931e-06	9.03735e-06	1.44058	3.44603e-15	9.42538e-14	0.143084	-2.80507
5145					30.3422	300.877	2.20564e-05	6.07393e-06	1.43534	0.000183037	0.000179965	3.63132	1.8605
5149					30.3534	300.986	6.46795e-07	4.96945e-06	1.56214	2.34917e-09	1.69634e-08	0.130154	-2.94171
5151					42.0896	217.119	6.78043e-06	1.54732e-06	1.16508	4.51465e-07	1.60877e-06	4.38205	2.13161
5155					31.2145	293.042	7.56344e-07	6.64367e-06	1.76178	3.51994e-07	1.30646e-06	0.113844	-3.13487
5160					40.3329	226.996	8.91351e-06	6.834e-05	1.69795	5.95273e-07	2.0254e-06	0.130429	-2.93867
5163					33.4286	274.048	2.68205e-06	8.63193e-05	1.84649	2.19941e-08	1.23104e-07	0.0310713	-5.00828
5164			(+/-)-5-[(tert-Butylamino)-2'-hydroxypropoxy]-3,4-dihydro-1(2H)-phthalenone	18.9128313941009	31.3565	292.196	2.79724e-06	8.21348e-06	1.04335	0.00161657	0.000955471	0.340567	-1.55399
5165			Melatonin radical	-15.6301824797206	36.6314	250.127	1.58236e-06	2.03956e-05	1.29131	4.14245e-05	5.86228e-05	0.0775832	-3.68811
5166					30.3516	301.877	3.68458e-06	1.8158e-05	1.71064	2.70098e-21	4.54253e-19	0.202918	-2.30103
5167			4'-Oxonebramine	-3.70214773272546	30.0261	305.181	1.37097e-06	3.73318e-07	1.03596	0.00241399	0.00129817	3.67239	1.87672
5168					36.6392	250.129	1.66305e-06	3.49063e-06	1.11907	0.00272821	0.00142803	0.476432	-1.06966
5169			Arginyl-Arginine	-4.91722362185542	27.6718	331.218	4.1599e-06	8.12518e-08	1.12953	0.00106604	0.000692567	51.1976	5.67801
[truncated: 6,318 more rows]
