# Supplementary material for: Seasonal dynamics and starvation impact on the gut microbiome of urochordate ascidian Halocynthia roretzi
Source: Anim Microbiome. 2020 Aug 18;2:30. doi: 10.1186/s42523-020-00048-2 (PMC7807810; doi:10.1186/s42523-020-00048-2)
Supplement: Supplementary file 1 — Additional file 1. [file 42523_2020_48_MOESM1_ESM.zip › TableS9-new.xlsx]

## Sheet: Sheet1
Genes	Gene Length	NR GI	NR ID	NR Score	NR Evalue	NR Description	Swissprot ID	Swissprot Score	Swissprot Evalue	Swissprot Description
Cluster-6607.32161	4006	675370165	KFM63067.1	769	1.8e-78	Zonadhesin, partial [Stegodyphus mimosarum]	O88799	276	1.1e-22	Zonadhesin OS=Mus musculus OX=10090 GN=Zan PE=1 SV=1
Cluster-6607.16450	4214	675384750	KFM77647.1	535	2.5e-51	Zonadhesin, partial [Stegodyphus mimosarum]	Q8CG65	171	1.7e-10	SCO-spondin OS=Mus musculus OX=10090 GN=Sspo PE=2 SV=2
Cluster-6607.42162	4937	675384750	KFM77647.1	421	4.9e-38	Zonadhesin, partial [Stegodyphus mimosarum]	Q8CIZ8	136	2.3e-06	von Willebrand factor OS=Mus musculus OX=10090 GN=Vwf PE=1 SV=2
Cluster-6607.46887	4375	675384750	KFM77647.1	482	3.7e-45	Zonadhesin, partial [Stegodyphus mimosarum]	Q8CG65	171	1.8e-10	SCO-spondin OS=Mus musculus OX=10090 GN=Sspo PE=2 SV=2
Cluster-6607.45823	3229	675370165	KFM63067.1	585	3.1e-57	Zonadhesin, partial [Stegodyphus mimosarum]	O88799	248	1.5e-19	Zonadhesin OS=Mus musculus OX=10090 GN=Zan PE=1 SV=1
Cluster-6607.32162	4119	675370165	KFM63067.1	769	1.8e-78	Zonadhesin, partial [Stegodyphus mimosarum]	O88799	279	5e-23	Zonadhesin OS=Mus musculus OX=10090 GN=Zan PE=1 SV=1
Cluster-6607.4132	3412	675370165	KFM63067.1	647	2.1e-64	Zonadhesin, partial [Stegodyphus mimosarum]	O88799	263	3e-21	Zonadhesin OS=Mus musculus OX=10090 GN=Zan PE=1 SV=1
Cluster-6607.16449	4164	675370165	KFM63067.1	769	1.8e-78	Zonadhesin, partial [Stegodyphus mimosarum]	O88799	292	1.6e-24	Zonadhesin OS=Mus musculus OX=10090 GN=Zan PE=1 SV=1
Cluster-6607.41267	3493	193788586	NP_001123340.1	913	3.1e-95	Zn-finger (RING/cysteine-rich C6HC)-7 [Ciona intestinalis]>gi|93003266|tpd|FAA00216.1| TPA: zinc finger protein [Ciona intestinalis]	Q9JI90	817	1.7e-85	E3 ubiquitin-protein ligase RNF14 OS=Mus musculus OX=10090 GN=Rnf14 PE=1 SV=2
Cluster-6607.41266	3547	193788586	NP_001123340.1	882	1.2e-91	Zn-finger (RING/cysteine-rich C6HC)-7 [Ciona intestinalis]>gi|93003266|tpd|FAA00216.1| TPA: zinc finger protein [Ciona intestinalis]	Q9JI90	788	4.1e-82	E3 ubiquitin-protein ligase RNF14 OS=Mus musculus OX=10090 GN=Rnf14 PE=1 SV=2
Cluster-6607.41269	3046	193788586	NP_001123340.1	913	2.7e-95	Zn-finger (RING/cysteine-rich C6HC)-7 [Ciona intestinalis]>gi|93003266|tpd|FAA00216.1| TPA: zinc finger protein [Ciona intestinalis]	Q9JI90	817	1.5e-85	E3 ubiquitin-protein ligase RNF14 OS=Mus musculus OX=10090 GN=Rnf14 PE=1 SV=2
Cluster-6607.46267	1873	193788586	NP_001123340.1	1134	3.9e-121	Zn-finger (RING/cysteine-rich C6HC)-7 [Ciona intestinalis]>gi|93003266|tpd|FAA00216.1| TPA: zinc finger protein [Ciona intestinalis]	Q9UBS8	1005	1.5e-107	E3 ubiquitin-protein ligase RNF14 OS=Homo sapiens OX=9606 GN=RNF14 PE=1 SV=1
Cluster-6607.44740	2580	193794834	NP_001123331.1	1564	7.4e-171	Zn-finger (Ran-binding)-3 [Ciona intestinalis]>gi|93003234|tpd|FAA00200.1| TPA: zinc finger protein [Ciona intestinalis]	A6QP16	1354	6.9e-148	Ubiquitin thioesterase ZRANB1 OS=Bos taurus OX=9913 GN=ZRANB1 PE=1 SV=1
Cluster-6607.44739	2386	193794834	NP_001123331.1	1346	1.3e-145	Zn-finger (Ran-binding)-3 [Ciona intestinalis]>gi|93003234|tpd|FAA00200.1| TPA: zinc finger protein [Ciona intestinalis]	A6QP16	1217	4.9e-132	Ubiquitin thioesterase ZRANB1 OS=Bos taurus OX=9913 GN=ZRANB1 PE=1 SV=1
Cluster-6607.24	1074	366039961	NP_001242994.1	279	3.1e-22	zinc-finger protein 80-like [Mus musculus]	P17035	271	1.1e-22	Zinc finger protein 28 OS=Homo sapiens OX=9606 GN=ZNF28 PE=1 SV=5
Cluster-6607.26887	1667	47085851	NP_998273.1	1270	5.9e-137	zinc finger protein ZPR1 [Danio rerio]>gi|30353929|gb|AAH52111.1| Zinc finger protein 259 [Danio rerio]	Q62384	1217	3.5e-132	Zinc finger protein ZPR1 OS=Mus musculus OX=10090 GN=Zpr1 PE=1 SV=1
Cluster-6607.32234	7312	114145439	NP_001041457.1	785	4.5e-80	zinc finger protein ZF9 [Ciona intestinalis]>gi|93003300|tpd|FAA00233.1| TPA: zinc finger protein [Ciona intestinalis]	Q5ZLY5	700	1.4e-71	Pleckstrin homology domain-containing family F member 2 OS=Gallus gallus OX=9031 GN=PLEKHF2 PE=2 SV=1
Cluster-6607.34456	7548	114145439	NP_001041457.1	785	4.6e-80	zinc finger protein ZF9 [Ciona intestinalis]>gi|93003300|tpd|FAA00233.1| TPA: zinc finger protein [Ciona intestinalis]	Q5ZLY5	700	1.4e-71	Pleckstrin homology domain-containing family F member 2 OS=Gallus gallus OX=9031 GN=PLEKHF2 PE=2 SV=1
Cluster-6607.27599	7279	114145439	NP_001041457.1	785	4.5e-80	zinc finger protein ZF9 [Ciona intestinalis]>gi|93003300|tpd|FAA00233.1| TPA: zinc finger protein [Ciona intestinalis]	Q5ZLY5	700	1.3e-71	Pleckstrin homology domain-containing family F member 2 OS=Gallus gallus OX=9031 GN=PLEKHF2 PE=2 SV=1
Cluster-6607.32235	7331	114145439	NP_001041457.1	785	4.5e-80	zinc finger protein ZF9 [Ciona intestinalis]>gi|93003300|tpd|FAA00233.1| TPA: zinc finger protein [Ciona intestinalis]	Q5ZLY5	700	1.4e-71	Pleckstrin homology domain-containing family F member 2 OS=Gallus gallus OX=9031 GN=PLEKHF2 PE=2 SV=1
Cluster-6607.47278	3416	193083059	NP_001122363.1	516	3.3e-49	zinc finger protein ZF(ZZ)-4 [Ciona intestinalis]>gi|93003246|tpd|FAA00206.1| TPA: zinc finger protein [Ciona intestinalis]	Q9TW65	365	4.4e-33	Dystrophin-1 OS=Caenorhabditis elegans OX=6239 GN=dys-1 PE=1 SV=2
Cluster-6607.47279	3264	193083059	NP_001122363.1	528	1.3e-50	zinc finger protein ZF(ZZ)-4 [Ciona intestinalis]>gi|93003246|tpd|FAA00206.1| TPA: zinc finger protein [Ciona intestinalis]	Q9TW65	379	1e-34	Dystrophin-1 OS=Caenorhabditis elegans OX=6239 GN=dys-1 PE=1 SV=2
Cluster-6607.34032	4430	193788576	NP_001123334.1	1096	2.3e-116	zinc finger protein ZF(CCHC)-13 [Ciona intestinalis]>gi|93003102|tpd|FAA00134.1| TPA: zinc finger protein [Ciona intestinalis]	Q15637	899	6.9e-95	Splicing factor 1 OS=Homo sapiens OX=9606 GN=SF1 PE=1 SV=4
Cluster-6607.34029	4188	193788576	NP_001123334.1	1096	2.2e-116	zinc finger protein ZF(CCHC)-13 [Ciona intestinalis]>gi|93003102|tpd|FAA00134.1| TPA: zinc finger protein [Ciona intestinalis]	Q15637	899	6.5e-95	Splicing factor 1 OS=Homo sapiens OX=9606 GN=SF1 PE=1 SV=4
Cluster-6607.34033	2377	193788576	NP_001123334.1	1366	6.2e-148	zinc finger protein ZF(CCHC)-13 [Ciona intestinalis]>gi|93003102|tpd|FAA00134.1| TPA: zinc finger protein [Ciona intestinalis]	Q15637	1075	1.4e-115	Splicing factor 1 OS=Homo sapiens OX=9606 GN=SF1 PE=1 SV=4
Cluster-6607.34031	4090	193788576	NP_001123334.1	1096	2.2e-116	zinc finger protein ZF(CCHC)-13 [Ciona intestinalis]>gi|93003102|tpd|FAA00134.1| TPA: zinc finger protein [Ciona intestinalis]	Q15637	899	6.3e-95	Splicing factor 1 OS=Homo sapiens OX=9606 GN=SF1 PE=1 SV=4
Cluster-6607.17377	1539	193788572	NP_001123332.1	866	3.8e-90	zinc finger protein ZF(C3H/RING)-1 [Ciona intestinalis]>gi|93003020|tpd|FAA00093.1| TPA: zinc finger protein [Ciona intestinalis]	Q6GLT5	720	1.4e-74	Probable E3 ubiquitin-protein ligase makorin-1 OS=Xenopus laevis OX=8355 GN=mkrn1 PE=2 SV=1
Cluster-6607.17378	1478	193788572	NP_001123332.1	866	3.7e-90	zinc finger protein ZF(C3H/RING)-1 [Ciona intestinalis]>gi|93003020|tpd|FAA00093.1| TPA: zinc finger protein [Ciona intestinalis]	Q13434	717	2.9e-74	Putative E3 ubiquitin-protein ligase makorin-4 OS=Homo sapiens OX=9606 GN=MKRN4P PE=5 SV=1
Cluster-6607.22454	1555	193788572	NP_001123332.1	704	2.3e-71	zinc finger protein ZF(C3H/RING)-1 [Ciona intestinalis]>gi|93003020|tpd|FAA00093.1| TPA: zinc finger protein [Ciona intestinalis]	Q6GLT5	573	1.5e-57	Probable E3 ubiquitin-protein ligase makorin-1 OS=Xenopus laevis OX=8355 GN=mkrn1 PE=2 SV=1
Cluster-6607.22132	2576	193788568	NP_001123329.1	1880	1.7e-207	zinc finger protein ZF(C3H)-5 [Ciona intestinalis]>gi|93003036|tpd|FAA00101.1| TPA: zinc finger protein [Ciona intestinalis]	Q28BT8	1693	3.4e-187	tRNA-dihydrouridine(47) synthase [NAD(P)(+)]-like OS=Xenopus tropicalis OX=8364 GN=dus3l PE=2 SV=2
Cluster-6607.40482	6024	193788566	NP_001123328.1	1903	8.5e-210	zinc finger protein ZF(C3H)-17 [Ciona intestinalis]>gi|93003276|tpd|FAA00221.1| TPA: zinc finger protein [Ciona intestinalis]	Q8BL48	1417	8e-155	RING finger protein unkempt homolog OS=Mus musculus OX=10090 GN=Unk PE=1 SV=1
Cluster-6607.38038	6041	193788566	NP_001123328.1	1903	8.5e-210	zinc finger protein ZF(C3H)-17 [Ciona intestinalis]>gi|93003276|tpd|FAA00221.1| TPA: zinc finger protein [Ciona intestinalis]	Q8BL48	1417	8.1e-155	RING finger protein unkempt homolog OS=Mus musculus OX=10090 GN=Unk PE=1 SV=1
Cluster-6607.41030	5210	193788566	NP_001123328.1	1903	7.3e-210	zinc finger protein ZF(C3H)-17 [Ciona intestinalis]>gi|93003276|tpd|FAA00221.1| TPA: zinc finger protein [Ciona intestinalis]	Q8BL48	1417	7e-155	RING finger protein unkempt homolog OS=Mus musculus OX=10090 GN=Unk PE=1 SV=1
Cluster-6607.39679	4088	193083091	NP_001122377.1	231	4.3e-16	zinc finger protein ZF(C2H2)-129 [Ciona intestinalis]>gi|93003172|tpd|FAA00169.1| TPA: zinc finger protein [Ciona intestinalis]	Q8WW38	169	2.8e-10	Zinc finger protein ZFPM2 OS=Homo sapiens OX=9606 GN=ZFPM2 PE=1 SV=3
Cluster-6607.49397	4186	193083087	NP_001122375.1	1114	1.8e-118	zinc finger protein ZF(C2H2)-116 [Ciona intestinalis]>gi|93003132|tpd|FAA00149.1| TPA: zinc finger protein [Ciona intestinalis]	P10925	389	8.9e-36	Zinc finger Y-chromosomal protein 1 OS=Mus musculus OX=10090 GN=Zfy1 PE=2 SV=3
Cluster-6607.49259	3930	193083087	NP_001122375.1	1148	1.9e-122	zinc finger protein ZF(C2H2)-116 [Ciona intestinalis]>gi|93003132|tpd|FAA00149.1| TPA: zinc finger protein [Ciona intestinalis]	P10925	389	8.4e-36	Zinc finger Y-chromosomal protein 1 OS=Mus musculus OX=10090 GN=Zfy1 PE=2 SV=3
Cluster-6607.22164	5497	193083083	NP_001122374.1	1161	8.5e-124	zinc finger protein ZF(C2H2)-102 [Ciona intestinalis]>gi|93003104|tpd|FAA00135.1| TPA: zinc finger protein [Ciona intestinalis]	P13010	961	5.5e-102	X-ray repair cross-complementing protein 5 OS=Homo sapiens OX=9606 GN=XRCC5 PE=1 SV=3
Cluster-6607.39867	4573	193083083	NP_001122374.1	1161	7e-124	zinc finger protein ZF(C2H2)-102 [Ciona intestinalis]>gi|93003104|tpd|FAA00135.1| TPA: zinc finger protein [Ciona intestinalis]	P13010	961	4.6e-102	X-ray repair cross-complementing protein 5 OS=Homo sapiens OX=9606 GN=XRCC5 PE=1 SV=3
Cluster-426.0	1008	11994812	BAB19958.1	1763	2.4e-194	zinc finger protein Macho-1 [Halocynthia roretzi]	Q62520	449	2.4e-43	Zinc finger protein ZIC 2 OS=Mus musculus OX=10090 GN=Zic2 PE=1 SV=2
Cluster-6607.1714	797	11994812	BAB19958.1	777	4.1e-80	zinc finger protein Macho-1 [Halocynthia roretzi]	--	--	--	--
Cluster-6607.32962	5688	113195649	NP_001037823.1	961	1.4e-100	zinc finger protein LOC723799 [Ciona intestinalis]>gi|92081516|dbj|BAE93305.1| zinc finger protein [Ciona intestinalis]	Q5SPL2	809	2.4e-84	PHD finger protein 12 OS=Mus musculus OX=10090 GN=Phf12 PE=1 SV=1
Cluster-6607.42549	5791	113195649	NP_001037823.1	961	1.4e-100	zinc finger protein LOC723799 [Ciona intestinalis]>gi|92081516|dbj|BAE93305.1| zinc finger protein [Ciona intestinalis]	Q5SPL2	809	2.5e-84	PHD finger protein 12 OS=Mus musculus OX=10090 GN=Phf12 PE=1 SV=1
Cluster-6607.38675	5859	113195649	NP_001037823.1	961	1.4e-100	zinc finger protein LOC723799 [Ciona intestinalis]>gi|92081516|dbj|BAE93305.1| zinc finger protein [Ciona intestinalis]	Q5SPL2	809	2.5e-84	PHD finger protein 12 OS=Mus musculus OX=10090 GN=Phf12 PE=1 SV=1
Cluster-6607.28920	1225	114145431	NP_001041452.1	233	7.6e-17	zinc finger protein Ci-ZF(C2H2)-144 [Ciona intestinalis]>gi|93003238|tpd|FAA00202.1| TPA: zinc finger protein [Ciona intestinalis]	Q5ZMM5	209	1.9e-15	Zinc finger protein 706 OS=Gallus gallus OX=9031 GN=ZNF706 PE=3 SV=1
Cluster-6607.37815	3375	189409101	NP_001121597.1	1338	1.6e-144	zinc finger protein Ci-ArfGAP-3 [Ciona intestinalis]>gi|93003026|tpd|FAA00096.1| TPA: zinc finger protein [Ciona intestinalis]	Q9Y2X7	1087	8.3e-117	ARF GTPase-activating protein GIT1 OS=Homo sapiens OX=9606 GN=GIT1 PE=1 SV=2
Cluster-6607.37816	3438	189409101	NP_001121597.1	1400	1e-151	zinc finger protein Ci-ArfGAP-3 [Ciona intestinalis]>gi|93003026|tpd|FAA00096.1| TPA: zinc finger protein [Ciona intestinalis]	Q9Y2X7	1109	2.4e-119	ARF GTPase-activating protein GIT1 OS=Homo sapiens OX=9606 GN=GIT1 PE=1 SV=2
Cluster-6607.24521	6859	189409099	NP_001121596.1	1365	2.3e-147	zinc finger protein Ci-ArfGAP-1 [Ciona intestinalis]>gi|93002996|tpd|FAA00081.1| TPA: zinc finger protein [Ciona intestinalis]	O75689	227	8.9e-17	Arf-GAP with dual PH domain-containing protein 1 OS=Homo sapiens OX=9606 GN=ADAP1 PE=1 SV=2
Cluster-6607.43612	6769	189409099	NP_001121596.1	1365	2.3e-147	zinc finger protein Ci-ArfGAP-1 [Ciona intestinalis]>gi|93002996|tpd|FAA00081.1| TPA: zinc finger protein [Ciona intestinalis]	O75689	227	8.8e-17	Arf-GAP with dual PH domain-containing protein 1 OS=Homo sapiens OX=9606 GN=ADAP1 PE=1 SV=2
Cluster-6607.26021	7881	189409099	NP_001121596.1	1365	2.7e-147	zinc finger protein Ci-ArfGAP-1 [Ciona intestinalis]>gi|93002996|tpd|FAA00081.1| TPA: zinc finger protein [Ciona intestinalis]	O75689	227	1e-16	Arf-GAP with dual PH domain-containing protein 1 OS=Homo sapiens OX=9606 GN=ADAP1 PE=1 SV=2
Cluster-6607.30033	6826	189409099	NP_001121596.1	1365	2.3e-147	zinc finger protein Ci-ArfGAP-1 [Ciona intestinalis]>gi|93002996|tpd|FAA00081.1| TPA: zinc finger protein [Ciona intestinalis]	O75689	227	8.9e-17	Arf-GAP with dual PH domain-containing protein 1 OS=Homo sapiens OX=9606 GN=ADAP1 PE=1 SV=2
Cluster-6607.14708	2399	189409075	NP_001121584.1	540	3.8e-52	zinc finger protein ArfGAP-2 [Ciona intestinalis]>gi|93003016|tpd|FAA00091.1| TPA: zinc finger protein [Ciona intestinalis]	Q91VZ6	429	1.2e-40	Stromal membrane-associated protein 1 OS=Mus musculus OX=10090 GN=Smap1 PE=1 SV=1
Cluster-6607.43641	3459	675369318	KFM62220.1	698	2.6e-70	Zinc finger protein 91, partial [Stegodyphus mimosarum]	Q9UJU3	632	4.9e-64	Zinc finger protein 112 OS=Homo sapiens OX=9606 GN=ZNF112 PE=1 SV=2
Cluster-6607.5553	231	675372978	KFM65880.1	245	5.8e-19	Zinc finger protein 91, partial [Stegodyphus mimosarum]	P0CJ79	213	1.2e-16	Zinc finger protein 888 OS=Homo sapiens OX=9606 GN=ZNF888 PE=3 SV=2
Cluster-6607.35183	3421	675369318	KFM62220.1	698	2.6e-70	Zinc finger protein 91, partial [Stegodyphus mimosarum]	Q9UJU3	632	4.8e-64	Zinc finger protein 112 OS=Homo sapiens OX=9606 GN=ZNF112 PE=1 SV=2
Cluster-6607.43565	4213	820109004	KKW97418.1	170	5.3e-09	zinc finger protein 800-like, partial [Scleropages formosus]	Q0VEE6	162	1.9e-09	Zinc finger protein 800 OS=Mus musculus OX=10090 GN=Znf800 PE=1 SV=1
Cluster-6607.40296	3272	110815832	NP_001034328.2	512	9.1e-49	zinc finger protein 80 [Mus musculus]	Q9BYN7	974	1e-103	Zinc finger protein 341 OS=Homo sapiens OX=9606 GN=ZNF341 PE=1 SV=2
Cluster-6607.41127	2948	110815832	NP_001034328.2	637	2.6e-63	zinc finger protein 80 [Mus musculus]	Q8N4W9	615	3.9e-62	Zinc finger protein 808 OS=Homo sapiens OX=9606 GN=ZNF808 PE=1 SV=2
Cluster-6607.25672	3141	114145451	NP_001041461.1	1108	6.8e-118	zinc finger protein 6 [Ciona intestinalis]>gi|699250052|ref|XP_009860813.1| PREDICTED: zinc finger protein 6 isoform X1 [Ciona intestinalis]>gi|93003152|tpd|FAA00159.1| TPA: zinc finger protein [Ciona intestinalis]	Q9BQS8	511	4.8e-50	FYVE and coiled-coil domain-containing protein 1 OS=Homo sapiens OX=9606 GN=FYCO1 PE=1 SV=3
Cluster-6607.42202	4602	114145451	NP_001041461.1	1474	3.6e-160	zinc finger protein 6 [Ciona intestinalis]>gi|699250052|ref|XP_009860813.1| PREDICTED: zinc finger protein 6 isoform X1 [Ciona intestinalis]>gi|93003152|tpd|FAA00159.1| TPA: zinc finger protein [Ciona intestinalis]	Q9BQS8	532	2.6e-52	FYVE and coiled-coil domain-containing protein 1 OS=Homo sapiens OX=9606 GN=FYCO1 PE=1 SV=3
Cluster-6607.16554	6032	678217947	KFV84926.1	233	3.8e-16	Zinc finger protein 462, partial [Struthio camelus australis]	P20662	147	1.5e-07	Zinc finger Y-chromosomal protein 2 OS=Mus musculus OX=10090 GN=Zfy2 PE=2 SV=2
Cluster-6607.16550	5595	678217947	KFV84926.1	233	3.5e-16	Zinc finger protein 462, partial [Struthio camelus australis]	P20662	147	1.4e-07	Zinc finger Y-chromosomal protein 2 OS=Mus musculus OX=10090 GN=Zfy2 PE=2 SV=2
Cluster-6607.16544	5399	678217947	KFV84926.1	233	3.4e-16	Zinc finger protein 462, partial [Struthio camelus australis]	P20662	147	1.3e-07	Zinc finger Y-chromosomal protein 2 OS=Mus musculus OX=10090 GN=Zfy2 PE=2 SV=2
Cluster-6607.16545	5660	678217947	KFV84926.1	233	3.5e-16	Zinc finger protein 462, partial [Struthio camelus australis]	P20662	147	1.4e-07	Zinc finger Y-chromosomal protein 2 OS=Mus musculus OX=10090 GN=Zfy2 PE=2 SV=2
Cluster-6607.16543	6187	678217947	KFV84926.1	233	3.9e-16	Zinc finger protein 462, partial [Struthio camelus australis]	P20662	147	1.5e-07	Zinc finger Y-chromosomal protein 2 OS=Mus musculus OX=10090 GN=Zfy2 PE=2 SV=2
Cluster-6607.14678	5544	678217947	KFV84926.1	233	3.5e-16	Zinc finger protein 462, partial [Struthio camelus australis]	P20662	147	1.4e-07	Zinc finger Y-chromosomal protein 2 OS=Mus musculus OX=10090 GN=Zfy2 PE=2 SV=2
Cluster-6607.14676	5486	678217947	KFV84926.1	234	2.6e-16	Zinc finger protein 462, partial [Struthio camelus australis]	P20662	147	1.3e-07	Zinc finger Y-chromosomal protein 2 OS=Mus musculus OX=10090 GN=Zfy2 PE=2 SV=2
Cluster-6607.14677	6296	678217947	KFV84926.1	233	3.9e-16	Zinc finger protein 462, partial [Struthio camelus australis]	P20662	147	1.5e-07	Zinc finger Y-chromosomal protein 2 OS=Mus musculus OX=10090 GN=Zfy2 PE=2 SV=2
Cluster-6607.29236	13681	114145447	NP_001041460.1	234	6.5e-16	zinc finger protein 40 [Ciona intestinalis]>gi|93002990|tpd|FAA00078.1| TPA: zinc finger protein [Ciona intestinalis]	--	--	--	--
Cluster-6607.47335	5574	675378714	KFM71616.1	313	1.8e-25	Zinc finger protein 395, partial [Stegodyphus mimosarum]	Q9ERQ3	205	2.6e-14	Zinc finger protein 704 OS=Mus musculus OX=10090 GN=Znf704 PE=1 SV=1
Cluster-6607.40762	3875	675378714	KFM71616.1	313	1.3e-25	Zinc finger protein 395, partial [Stegodyphus mimosarum]	Q9ERQ3	205	1.8e-14	Zinc finger protein 704 OS=Mus musculus OX=10090 GN=Znf704 PE=1 SV=1
Cluster-6607.49833	434	675390329	KFM83226.1	178	6.4e-11	Zinc finger protein 271, partial [Stegodyphus mimosarum]	P08042	157	7.4e-10	Zinc finger protein 1 OS=Mus musculus OX=10090 GN=Zfp1 PE=2 SV=3
Cluster-6607.19155	4501	675378821	KFM71723.1	391	1.3e-34	Zinc finger protein 271, partial [Stegodyphus mimosarum]	Q64380	1522	4e-167	Sarcosine dehydrogenase, mitochondrial OS=Rattus norvegicus OX=10116 GN=Sardh PE=1 SV=2
Cluster-6607.19157	4566	675378821	KFM71723.1	391	1.4e-34	Zinc finger protein 271, partial [Stegodyphus mimosarum]	Q64380	1523	3.1e-167	Sarcosine dehydrogenase, mitochondrial OS=Rattus norvegicus OX=10116 GN=Sardh PE=1 SV=2
Cluster-6607.19158	4143	675378821	KFM71723.1	391	1.2e-34	Zinc finger protein 271, partial [Stegodyphus mimosarum]	Q9UL12	1494	6.5e-164	Sarcosine dehydrogenase, mitochondrial OS=Homo sapiens OX=9606 GN=SARDH PE=1 SV=1
Cluster-4805.0	739	675390329	KFM83226.1	167	2.1e-09	Zinc finger protein 271, partial [Stegodyphus mimosarum]	P08042	154	2.8e-09	Zinc finger protein 1 OS=Mus musculus OX=10090 GN=Zfp1 PE=2 SV=3
Cluster-6607.48005	2759	440905011	ELR55460.1	753	8.7e-77	Zinc finger protein 26, partial [Bos mutus]	Q05481	733	7.6e-76	Zinc finger protein 91 OS=Homo sapiens OX=9606 GN=ZNF91 PE=2 SV=2
Cluster-6607.48006	2695	440905011	ELR55460.1	753	8.5e-77	Zinc finger protein 26, partial [Bos mutus]	Q05481	733	7.4e-76	Zinc finger protein 91 OS=Homo sapiens OX=9606 GN=ZNF91 PE=2 SV=2
Cluster-6607.42334	6399	114145750	NP_001041463.1	2043	5.2e-226	zinc finger protein 2 [Ciona intestinalis]>gi|93003124|tpd|FAA00145.1| TPA: zinc finger protein [Ciona intestinalis]	P40694	1661	4.3e-183	DNA-binding protein SMUBP-2 OS=Mus musculus OX=10090 GN=Ighmbp2 PE=1 SV=1
Cluster-6607.42332	6445	114145750	NP_001041463.1	2043	5.3e-226	zinc finger protein 2 [Ciona intestinalis]>gi|93003124|tpd|FAA00145.1| TPA: zinc finger protein [Ciona intestinalis]	P40694	1661	4.4e-183	DNA-binding protein SMUBP-2 OS=Mus musculus OX=10090 GN=Ighmbp2 PE=1 SV=1
Cluster-6607.28344	9586	114145457	NP_001041462.1	503	2.9e-47	zinc finger protein 130 [Ciona intestinalis]>gi|93003180|tpd|FAA00173.1| TPA: zinc finger protein [Ciona intestinalis]	B3DJM5	403	4.9e-37	Teashirt homolog 1 OS=Danio rerio OX=7955 GN=tshz1 PE=2 SV=1
Cluster-6607.32805	6562	114145457	NP_001041462.1	515	8.2e-49	zinc finger protein 130 [Ciona intestinalis]>gi|93003180|tpd|FAA00173.1| TPA: zinc finger protein [Ciona intestinalis]	B3DJM5	403	3.3e-37	Teashirt homolog 1 OS=Danio rerio OX=7955 GN=tshz1 PE=2 SV=1
Cluster-6607.43622	6050	308967	AAC37180.1	579	2.9e-56	zinc finger protein [Molgula oculata]	Q9BVI0	278	9.6e-23	PHD finger protein 20 OS=Homo sapiens OX=9606 GN=PHF20 PE=1 SV=2
Cluster-6607.23187	3127	557635772	CDI96247.1	253	9.3e-19	zinc finger protein [Hymenolepis microstoma]>gi|674585373|emb|CDS35176.1| zinc finger protein [Hymenolepis microstoma]	A7Y7X5	197	1.2e-13	Zinc finger protein 711 OS=Danio rerio OX=7955 GN=znf711 PE=1 SV=1
Cluster-6607.23189	2836	557635772	CDI96247.1	253	8.5e-19	zinc finger protein [Hymenolepis microstoma]>gi|674585373|emb|CDS35176.1| zinc finger protein [Hymenolepis microstoma]	A7Y7X5	197	1.1e-13	Zinc finger protein 711 OS=Danio rerio OX=7955 GN=znf711 PE=1 SV=1
Cluster-6607.25971	3310	557635772	CDI96247.1	253	9.9e-19	zinc finger protein [Hymenolepis microstoma]>gi|674585373|emb|CDS35176.1| zinc finger protein [Hymenolepis microstoma]	A7Y7X5	197	1.3e-13	Zinc finger protein 711 OS=Danio rerio OX=7955 GN=znf711 PE=1 SV=1
Cluster-6607.25970	3392	557635772	CDI96247.1	253	1e-18	zinc finger protein [Hymenolepis microstoma]>gi|674585373|emb|CDS35176.1| zinc finger protein [Hymenolepis microstoma]	A7Y7X5	197	1.3e-13	Zinc finger protein 711 OS=Danio rerio OX=7955 GN=znf711 PE=1 SV=1
Cluster-3145.0	3241	118344224	NP_001071934.1	2188	4.1e-243	zinc finger protein [Ciona intestinalis]>gi|92081586|dbj|BAE93340.1| zinc finger protein [Ciona intestinalis]	Q8NHY2	1666	5.8e-184	E3 ubiquitin-protein ligase RFWD2 OS=Homo sapiens OX=9606 GN=RFWD2 PE=1 SV=1
Cluster-819.0	3476	118344224	NP_001071934.1	2188	4.4e-243	zinc finger protein [Ciona intestinalis]>gi|92081586|dbj|BAE93340.1| zinc finger protein [Ciona intestinalis]	Q8NHY2	1666	6.2e-184	E3 ubiquitin-protein ligase RFWD2 OS=Homo sapiens OX=9606 GN=RFWD2 PE=1 SV=1
Cluster-3145.2	2448	118344224	NP_001071934.1	2188	3.1e-243	zinc finger protein [Ciona intestinalis]>gi|92081586|dbj|BAE93340.1| zinc finger protein [Ciona intestinalis]	Q8NHY2	1666	4.4e-184	E3 ubiquitin-protein ligase RFWD2 OS=Homo sapiens OX=9606 GN=RFWD2 PE=1 SV=1
Cluster-3145.1	4019	118344224	NP_001071934.1	2188	5.1e-243	zinc finger protein [Ciona intestinalis]>gi|92081586|dbj|BAE93340.1| zinc finger protein [Ciona intestinalis]	Q8NHY2	1666	7.2e-184	E3 ubiquitin-protein ligase RFWD2 OS=Homo sapiens OX=9606 GN=RFWD2 PE=1 SV=1
Cluster-6607.19021	4467	118344220	NP_001071933.1	1777	2.6e-195	zinc finger protein [Ciona intestinalis]>gi|92081582|dbj|BAE93338.1| zinc finger protein [Ciona intestinalis]	Q8IUH5	1412	2.3e-154	Palmitoyltransferase ZDHHC17 OS=Homo sapiens OX=9606 GN=ZDHHC17 PE=1 SV=2
Cluster-6607.36987	3197	118344318	NP_001071983.1	314	8.1e-26	zinc finger protein [Ciona intestinalis]>gi|92081572|dbj|BAE93333.1| zinc finger protein [Ciona intestinalis]	P98170	175	4.4e-11	E3 ubiquitin-protein ligase XIAP OS=Homo sapiens OX=9606 GN=XIAP PE=1 SV=2
Cluster-6607.26846	2162	118344318	NP_001071983.1	472	2.6e-44	zinc finger protein [Ciona intestinalis]>gi|92081572|dbj|BAE93333.1| zinc finger protein [Ciona intestinalis]	O08863	220	1.8e-16	Baculoviral IAP repeat-containing protein 3 OS=Mus musculus OX=10090 GN=Birc3 PE=1 SV=2
Cluster-6607.43170	6349	118344212	NP_001071929.1	1272	1.3e-136	zinc finger protein [Ciona intestinalis]>gi|92081564|dbj|BAE93329.1| zinc finger protein [Ciona intestinalis]	Q80ZI6	989	3.6e-105	E3 ubiquitin-protein ligase LRSAM1 OS=Mus musculus OX=10090 GN=Lrsam1 PE=1 SV=1
Cluster-6607.43173	6794	118344212	NP_001071929.1	934	2.2e-97	zinc finger protein [Ciona intestinalis]>gi|92081564|dbj|BAE93329.1| zinc finger protein [Ciona intestinalis]	Q6UWE0	645	3e-65	E3 ubiquitin-protein ligase LRSAM1 OS=Homo sapiens OX=9606 GN=LRSAM1 PE=1 SV=1
Cluster-6607.43172	6958	118344212	NP_001071929.1	616	1.7e-60	zinc finger protein [Ciona intestinalis]>gi|92081564|dbj|BAE93329.1| zinc finger protein [Ciona intestinalis]	Q6P9N1	441	1.4e-41	Hyccin OS=Mus musculus OX=10090 GN=Fam126a PE=1 SV=3
Cluster-6607.43175	6548	118344212	NP_001071929.1	1272	1.4e-136	zinc finger protein [Ciona intestinalis]>gi|92081564|dbj|BAE93329.1| zinc finger protein [Ciona intestinalis]	Q80ZI6	989	3.7e-105	E3 ubiquitin-protein ligase LRSAM1 OS=Mus musculus OX=10090 GN=Lrsam1 PE=1 SV=1
Cluster-6607.43174	6740	118344212	NP_001071929.1	1272	1.4e-136	zinc finger protein [Ciona intestinalis]>gi|92081564|dbj|BAE93329.1| zinc finger protein [Ciona intestinalis]	Q80ZI6	989	3.8e-105	E3 ubiquitin-protein ligase LRSAM1 OS=Mus musculus OX=10090 GN=Lrsam1 PE=1 SV=1
Cluster-6607.37615	6352	118344212	NP_001071929.1	1272	1.3e-136	zinc finger protein [Ciona intestinalis]>gi|92081564|dbj|BAE93329.1| zinc finger protein [Ciona intestinalis]	Q80ZI6	989	3.6e-105	E3 ubiquitin-protein ligase LRSAM1 OS=Mus musculus OX=10090 GN=Lrsam1 PE=1 SV=1
Cluster-6607.15090	6734	118344212	NP_001071929.1	1272	1.4e-136	zinc finger protein [Ciona intestinalis]>gi|92081564|dbj|BAE93329.1| zinc finger protein [Ciona intestinalis]	Q80ZI6	989	3.8e-105	E3 ubiquitin-protein ligase LRSAM1 OS=Mus musculus OX=10090 GN=Lrsam1 PE=1 SV=1
Cluster-6607.22078	1450	118344392	NP_001072018.1	923	8.8e-97	zinc finger protein [Ciona intestinalis]>gi|92081554|dbj|BAE93324.1| zinc finger protein [Ciona intestinalis]	Q9UIJ5	768	3.5e-80	Palmitoyltransferase ZDHHC2 OS=Homo sapiens OX=9606 GN=ZDHHC2 PE=1 SV=1
Cluster-6607.31985	4651	118344204	NP_001071925.1	612	3.3e-60	zinc finger protein [Ciona intestinalis]>gi|92081552|dbj|BAE93323.1| zinc finger protein [Ciona intestinalis]	Q24307	324	3.4e-28	Death-associated inhibitor of apoptosis 2 OS=Drosophila melanogaster OX=7227 GN=Diap2 PE=1 SV=3
Cluster-6607.31986	5271	118344204	NP_001071925.1	1163	4.8e-124	zinc finger protein [Ciona intestinalis]>gi|92081552|dbj|BAE93323.1| zinc finger protein [Ciona intestinalis]	Q60989	484	1.1e-46	E3 ubiquitin-protein ligase XIAP OS=Mus musculus OX=10090 GN=Xiap PE=1 SV=2
Cluster-6607.37747	2193	118344204	NP_001071925.1	639	1.1e-63	zinc finger protein [Ciona intestinalis]>gi|92081552|dbj|BAE93323.1| zinc finger protein [Ciona intestinalis]	O08863	398	4.2e-37	Baculoviral IAP repeat-containing protein 3 OS=Mus musculus OX=10090 GN=Birc3 PE=1 SV=2
Cluster-6607.28235	4868	118344204	NP_001071925.1	1409	1.3e-152	zinc finger protein [Ciona intestinalis]>gi|92081552|dbj|BAE93323.1| zinc finger protein [Ciona intestinalis]	Q62210	522	3.9e-51	Baculoviral IAP repeat-containing protein 2 OS=Mus musculus OX=10090 GN=Birc2 PE=1 SV=1
Cluster-6607.37895	2195	118344204	NP_001071925.1	518	1.2e-49	zinc finger protein [Ciona intestinalis]>gi|92081552|dbj|BAE93323.1| zinc finger protein [Ciona intestinalis]	Q13489	287	3.1e-24	Baculoviral IAP repeat-containing protein 3 OS=Homo sapiens OX=9606 GN=BIRC3 PE=1 SV=2
Cluster-6607.37894	1005	118344204	NP_001071925.1	517	7.3e-50	zinc finger protein [Ciona intestinalis]>gi|92081552|dbj|BAE93323.1| zinc finger protein [Ciona intestinalis]	Q13489	287	1.4e-24	Baculoviral IAP repeat-containing protein 3 OS=Homo sapiens OX=9606 GN=BIRC3 PE=1 SV=2
Cluster-6607.32374	1710	118344204	NP_001071925.1	749	1.6e-76	zinc finger protein [Ciona intestinalis]>gi|92081552|dbj|BAE93323.1| zinc finger protein [Ciona intestinalis]	A9JTP3	429	8.4e-41	Baculoviral IAP repeat-containing protein 7 OS=Xenopus tropicalis OX=8364 GN=birc7 PE=2 SV=1
Cluster-6607.45418	2240	118344204	NP_001071925.1	639	1.2e-63	zinc finger protein [Ciona intestinalis]>gi|92081552|dbj|BAE93323.1| zinc finger protein [Ciona intestinalis]	O08863	398	4.3e-37	Baculoviral IAP repeat-containing protein 3 OS=Mus musculus OX=10090 GN=Birc3 PE=1 SV=2
Cluster-6607.32523	2287	118344204	NP_001071925.1	496	4.5e-47	zinc finger protein [Ciona intestinalis]>gi|92081552|dbj|BAE93323.1| zinc finger protein [Ciona intestinalis]	Q24306	245	2.4e-19	Death-associated inhibitor of apoptosis 1 OS=Drosophila melanogaster OX=7227 GN=Diap1 PE=1 SV=2
Cluster-6607.32520	2217	118344204	NP_001071925.1	639	1.2e-63	zinc finger protein [Ciona intestinalis]>gi|92081552|dbj|BAE93323.1| zinc finger protein [Ciona intestinalis]	O08863	398	4.3e-37	Baculoviral IAP repeat-containing protein 3 OS=Mus musculus OX=10090 GN=Birc3 PE=1 SV=2
Cluster-6607.26778	6222	118344204	NP_001071925.1	612	4.4e-60	zinc finger protein [Ciona intestinalis]>gi|92081552|dbj|BAE93323.1| zinc finger protein [Ciona intestinalis]	Q24307	324	4.6e-28	Death-associated inhibitor of apoptosis 2 OS=Drosophila melanogaster OX=7227 GN=Diap2 PE=1 SV=3
Cluster-6607.29944	3859	118344204	NP_001071925.1	321	1.5e-26	zinc finger protein [Ciona intestinalis]>gi|92081552|dbj|BAE93323.1| zinc finger protein [Ciona intestinalis]	A9ULZ2	227	5e-17	Baculoviral IAP repeat-containing protein 7-B OS=Xenopus laevis OX=8355 GN=birc7-b PE=2 SV=2
Cluster-6607.26845	1535	118344204	NP_001071925.1	537	5.4e-52	zinc finger protein [Ciona intestinalis]>gi|92081552|dbj|BAE93323.1| zinc finger protein [Ciona intestinalis]	A9ULZ2	239	8.1e-19	Baculoviral IAP repeat-containing protein 7-B OS=Xenopus laevis OX=8355 GN=birc7-b PE=2 SV=2
Cluster-6607.14542	2227	118344204	NP_001071925.1	522	4.3e-50	zinc finger protein [Ciona intestinalis]>gi|92081552|dbj|BAE93323.1| zinc finger protein [Ciona intestinalis]	Q90660	291	1.1e-24	Inhibitor of apoptosis protein OS=Gallus gallus OX=9031 GN=ITA PE=2 SV=1
Cluster-6607.31888	970	118344204	NP_001071925.1	506	1.3e-48	zinc finger protein [Ciona intestinalis]>gi|92081552|dbj|BAE93323.1| zinc finger protein [Ciona intestinalis]	Q13489	285	2.4e-24	Baculoviral IAP repeat-containing protein 3 OS=Homo sapiens OX=9606 GN=BIRC3 PE=1 SV=2
Cluster-6607.36381	2199	118344204	NP_001071925.1	639	1.1e-63	zinc finger protein [Ciona intestinalis]>gi|92081552|dbj|BAE93323.1| zinc finger protein [Ciona intestinalis]	O08863	398	4.2e-37	Baculoviral IAP repeat-containing protein 3 OS=Mus musculus OX=10090 GN=Birc3 PE=1 SV=2
Cluster-6607.37006	3659	118344204	NP_001071925.1	553	1.8e-53	zinc finger protein [Ciona intestinalis]>gi|92081552|dbj|BAE93323.1| zinc finger protein [Ciona intestinalis]	O62640	342	2.2e-30	Putative inhibitor of apoptosis OS=Sus scrofa OX=9823 GN=PIAP PE=2 SV=1
Cluster-6607.36513	2309	118344204	NP_001071925.1	522	4.4e-50	zinc finger protein [Ciona intestinalis]>gi|92081552|dbj|BAE93323.1| zinc finger protein [Ciona intestinalis]	Q90660	293	6.7e-25	Inhibitor of apoptosis protein OS=Gallus gallus OX=9031 GN=ITA PE=2 SV=1
Cluster-6607.33178	2153	118344204	NP_001071925.1	385	3.2e-34	zinc finger protein [Ciona intestinalis]>gi|92081552|dbj|BAE93323.1| zinc finger protein [Ciona intestinalis]	A9ULZ2	213	1.2e-15	Baculoviral IAP repeat-containing protein 7-B OS=Xenopus laevis OX=8355 GN=birc7-b PE=2 SV=2
Cluster-6607.27047	3999	118344204	NP_001071925.1	559	3.9e-54	zinc finger protein [Ciona intestinalis]>gi|92081552|dbj|BAE93323.1| zinc finger protein [Ciona intestinalis]	Q62210	288	4.4e-24	Baculoviral IAP repeat-containing protein 2 OS=Mus musculus OX=10090 GN=Birc2 PE=1 SV=1
Cluster-6607.49394	1518	118344198	NP_001071924.1	361	1.4e-31	zinc finger protein [Ciona intestinalis]>gi|92081548|dbj|BAE93321.1| zinc finger protein [Ciona intestinalis]	B1AX39	330	2.2e-29	Zinc finger CCHC domain-containing protein 7 OS=Mus musculus OX=10090 GN=Zcchc7 PE=2 SV=1
Cluster-6607.49393	1142	118344198	NP_001071924.1	414	7.3e-38	zinc finger protein [Ciona intestinalis]>gi|92081548|dbj|BAE93321.1| zinc finger protein [Ciona intestinalis]	B1WC15	364	1.9e-33	Zinc finger CCHC domain-containing protein 7 OS=Rattus norvegicus OX=10116 GN=Zcchc7 PE=1 SV=1
Cluster-6607.49392	1453	118344198	NP_001071924.1	424	6.4e-39	zinc finger protein [Ciona intestinalis]>gi|92081548|dbj|BAE93321.1| zinc finger protein [Ciona intestinalis]	B1WC15	361	5.5e-33	Zinc finger CCHC domain-containing protein 7 OS=Rattus norvegicus OX=10116 GN=Zcchc7 PE=1 SV=1
Cluster-6607.49650	3953	118344314	NP_001071981.1	1593	4.9e-174	zinc finger protein [Ciona intestinalis]>gi|92081542|dbj|BAE93318.1| zinc finger protein [Ciona intestinalis]	Q9UJV9	1467	8.4e-161	Probable ATP-dependent RNA helicase DDX41 OS=Homo sapiens OX=9606 GN=DDX41 PE=1 SV=2
Cluster-6607.49651	3880	118344314	NP_001071981.1	2183	1.9e-242	zinc finger protein [Ciona intestinalis]>gi|92081542|dbj|BAE93318.1| zinc finger protein [Ciona intestinalis]	Q9UJV9	2059	1.9e-229	Probable ATP-dependent RNA helicase DDX41 OS=Homo sapiens OX=9606 GN=DDX41 PE=1 SV=2
Cluster-6607.22210	2941	118344194	NP_001071921.1	1549	4.6e-169	zinc finger protein [Ciona intestinalis]>gi|92081538|dbj|BAE93316.1| zinc finger protein [Ciona intestinalis]	Q96P53	1222	1.6e-132	WD repeat and FYVE domain-containing protein 2 OS=Homo sapiens OX=9606 GN=WDFY2 PE=1 SV=2
Cluster-6607.26924	3118	118344192	NP_001071919.1	1673	2e-183	zinc finger protein [Ciona intestinalis]>gi|92081534|dbj|BAE93314.1| zinc finger protein [Ciona intestinalis]	O95251	1513	3.1e-166	Histone acetyltransferase KAT7 OS=Homo sapiens OX=9606 GN=KAT7 PE=1 SV=1
Cluster-6607.22338	9375	118344186	NP_001071916.1	2306	2.4e-256	zinc finger protein [Ciona intestinalis]>gi|92081520|dbj|BAE93307.1| zinc finger protein [Ciona intestinalis]	Q6Q0C0	2053	2.2e-228	E3 ubiquitin-protein ligase TRAF7 OS=Homo sapiens OX=9606 GN=TRAF7 PE=1 SV=1
Cluster-6607.37046	9536	118344186	NP_001071916.1	2306	2.5e-256	zinc finger protein [Ciona intestinalis]>gi|92081520|dbj|BAE93307.1| zinc finger protein [Ciona intestinalis]	Q6Q0C0	2053	2.3e-228	E3 ubiquitin-protein ligase TRAF7 OS=Homo sapiens OX=9606 GN=TRAF7 PE=1 SV=1
Cluster-6607.19302	9456	118344186	NP_001071916.1	2306	2.5e-256	zinc finger protein [Ciona intestinalis]>gi|92081520|dbj|BAE93307.1| zinc finger protein [Ciona intestinalis]	Q6Q0C0	2053	2.3e-228	E3 ubiquitin-protein ligase TRAF7 OS=Homo sapiens OX=9606 GN=TRAF7 PE=1 SV=1
Cluster-6607.36415	9568	118344186	NP_001071916.1	2306	2.5e-256	zinc finger protein [Ciona intestinalis]>gi|92081520|dbj|BAE93307.1| zinc finger protein [Ciona intestinalis]	Q6Q0C0	2053	2.3e-228	E3 ubiquitin-protein ligase TRAF7 OS=Homo sapiens OX=9606 GN=TRAF7 PE=1 SV=1
Cluster-6607.36141	9489	118344186	NP_001071916.1	2306	2.5e-256	zinc finger protein [Ciona intestinalis]>gi|92081520|dbj|BAE93307.1| zinc finger protein [Ciona intestinalis]	Q6Q0C0	2053	2.3e-228	E3 ubiquitin-protein ligase TRAF7 OS=Homo sapiens OX=9606 GN=TRAF7 PE=1 SV=1
Cluster-6607.42290	344	118344182	NP_001071914.1	489	4.4e-47	zinc finger protein [Ciona intestinalis]>gi|92081514|dbj|BAE93304.1| zinc finger protein [Ciona intestinalis]	Q6NZZ9	470	3e-46	Pre-mRNA-splicing factor RBM22 OS=Danio rerio OX=7955 GN=rbm22 PE=2 SV=1
Cluster-6607.37453	3707	118344182	NP_001071914.1	1020	1.3e-107	zinc finger protein [Ciona intestinalis]>gi|92081514|dbj|BAE93304.1| zinc finger protein [Ciona intestinalis]	Q6P616	907	6.8e-96	Pre-mRNA-splicing factor RBM22 OS=Xenopus tropicalis OX=8364 GN=rbm22 PE=2 SV=1
Cluster-6607.46129	3239	118344312	NP_001071979.1	1680	3.3e-184	zinc finger protein [Ciona intestinalis]>gi|92081506|dbj|BAE93300.1| zinc finger protein [Ciona intestinalis]	Q3MV19	788	3.7e-82	TNF receptor-associated factor 6-A OS=Xenopus laevis OX=8355 GN=traf6-a PE=1 SV=1
Cluster-6607.32894	2937	118344312	NP_001071979.1	1466	1.9e-159	zinc finger protein [Ciona intestinalis]>gi|92081506|dbj|BAE93300.1| zinc finger protein [Ciona intestinalis]	Q3MV19	624	3.5e-63	TNF receptor-associated factor 6-A OS=Xenopus laevis OX=8355 GN=traf6-a PE=1 SV=1
Cluster-6607.12740	3011	118344312	NP_001071979.1	1644	4.6e-180	zinc finger protein [Ciona intestinalis]>gi|92081506|dbj|BAE93300.1| zinc finger protein [Ciona intestinalis]	Q3MV19	752	5.2e-78	TNF receptor-associated factor 6-A OS=Xenopus laevis OX=8355 GN=traf6-a PE=1 SV=1
Cluster-6607.17243	2643	118344312	NP_001071979.1	1133	7.2e-121	zinc finger protein [Ciona intestinalis]>gi|92081506|dbj|BAE93300.1| zinc finger protein [Ciona intestinalis]	Q3MV19	445	1.8e-42	TNF receptor-associated factor 6-A OS=Xenopus laevis OX=8355 GN=traf6-a PE=1 SV=1
Cluster-6607.19188	2742	118344176	NP_001071912.1	501	1.4e-47	zinc finger protein [Ciona intestinalis]>gi|92081504|dbj|BAE93299.1| zinc finger protein [Ciona intestinalis]	Q9UHK0	444	2.5e-42	Nuclear fragile X mental retardation-interacting protein 1 OS=Homo sapiens OX=9606 GN=NUFIP1 PE=1 SV=2
Cluster-6607.11608	3871	118344174	NP_001071908.1	800	4.3e-82	zinc finger protein [Ciona intestinalis]>gi|92081496|dbj|BAE93295.1| zinc finger protein [Ciona intestinalis]	Q2T9I5	513	3.5e-50	RNA-binding protein 26 OS=Xenopus laevis OX=8355 GN=rbm26 PE=2 SV=2
Cluster-6607.43625	3942	118344174	NP_001071908.1	553	1.9e-53	zinc finger protein [Ciona intestinalis]>gi|92081496|dbj|BAE93295.1| zinc finger protein [Ciona intestinalis]	Q2T9I5	373	6e-34	RNA-binding protein 26 OS=Xenopus laevis OX=8355 GN=rbm26 PE=2 SV=2
Cluster-6607.17551	3757	118344174	NP_001071908.1	823	9e-85	zinc finger protein [Ciona intestinalis]>gi|92081496|dbj|BAE93295.1| zinc finger protein [Ciona intestinalis]	Q2T9I5	506	2.2e-49	RNA-binding protein 26 OS=Xenopus laevis OX=8355 GN=rbm26 PE=2 SV=2
Cluster-6607.25979	2187	118344164	NP_001071905.1	656	1.2e-65	zinc finger protein [Ciona intestinalis]>gi|92081488|dbj|BAE93291.1| zinc finger protein [Ciona intestinalis]	Q9P0U4	504	2.2e-49	CXXC-type zinc finger protein 1 OS=Homo sapiens OX=9606 GN=CXXC1 PE=1 SV=2
Cluster-6607.27396	2055	118344164	NP_001071905.1	1075	3e-114	zinc finger protein [Ciona intestinalis]>gi|92081488|dbj|BAE93291.1| zinc finger protein [Ciona intestinalis]	Q5EA28	763	1.9e-79	CXXC-type zinc finger protein 1 OS=Bos taurus OX=9913 GN=CXXC1 PE=2 SV=1
Cluster-6607.29935	2745	118344154	NP_001071901.1	556	6e-54	zinc finger protein [Ciona intestinalis]>gi|92081476|dbj|BAE93285.1| zinc finger protein [Ciona intestinalis]	Q4KLH5	504	2.7e-49	Arf-GAP domain and FG repeat-containing protein 1 OS=Rattus norvegicus OX=10116 GN=Agfg1 PE=1 SV=1
Cluster-6607.26291	4077	118344150	NP_001071900.1	1979	8.8e-219	zinc finger protein [Ciona intestinalis]>gi|92081474|dbj|BAE93284.1| zinc finger protein [Ciona intestinalis]	Q7TSL3	1976	8.2e-220	F-box only protein 11 OS=Rattus norvegicus OX=10116 GN=Fbxo11 PE=2 SV=1
Cluster-6607.23591	4103	118344382	NP_001072017.1	1412	5e-153	zinc finger protein [Ciona intestinalis]>gi|92081472|dbj|BAE93283.1| zinc finger protein [Ciona intestinalis]	Q5ZK62	1056	4e-113	Arf-GAP with coiled-coil, ANK repeat and PH domain-containing protein 2 OS=Gallus gallus OX=9031 GN=ACAP2 PE=2 SV=1
Cluster-6607.23593	4967	118344382	NP_001072017.1	1720	1.2e-188	zinc finger protein [Ciona intestinalis]>gi|92081472|dbj|BAE93283.1| zinc finger protein [Ciona intestinalis]	Q5ZK62	1329	1.1e-144	Arf-GAP with coiled-coil, ANK repeat and PH domain-containing protein 2 OS=Gallus gallus OX=9031 GN=ACAP2 PE=2 SV=1
Cluster-6607.23592	4790	118344382	NP_001072017.1	1736	1.6e-190	zinc finger protein [Ciona intestinalis]>gi|92081472|dbj|BAE93283.1| zinc finger protein [Ciona intestinalis]	Q5ZK62	1334	2.7e-145	Arf-GAP with coiled-coil, ANK repeat and PH domain-containing protein 2 OS=Gallus gallus OX=9031 GN=ACAP2 PE=2 SV=1
Cluster-6607.19280	5506	118344382	NP_001072017.1	1720	1.3e-188	zinc finger protein [Ciona intestinalis]>gi|92081472|dbj|BAE93283.1| zinc finger protein [Ciona intestinalis]	Q5ZK62	1329	1.2e-144	Arf-GAP with coiled-coil, ANK repeat and PH domain-containing protein 2 OS=Gallus gallus OX=9031 GN=ACAP2 PE=2 SV=1
Cluster-6607.17100	5276	118344382	NP_001072017.1	1720	1.2e-188	zinc finger protein [Ciona intestinalis]>gi|92081472|dbj|BAE93283.1| zinc finger protein [Ciona intestinalis]	Q5ZK62	1329	1.1e-144	Arf-GAP with coiled-coil, ANK repeat and PH domain-containing protein 2 OS=Gallus gallus OX=9031 GN=ACAP2 PE=2 SV=1
Cluster-6607.16531	5096	118344382	NP_001072017.1	1720	1.2e-188	zinc finger protein [Ciona intestinalis]>gi|92081472|dbj|BAE93283.1| zinc finger protein [Ciona intestinalis]	Q5ZK62	1329	1.1e-144	Arf-GAP with coiled-coil, ANK repeat and PH domain-containing protein 2 OS=Gallus gallus OX=9031 GN=ACAP2 PE=2 SV=1
Cluster-6607.49339	1143	118344308	NP_001071977.1	188	1.2e-11	zinc finger protein [Ciona intestinalis]>gi|92081468|dbj|BAE93281.1| zinc finger protein [Ciona intestinalis]	--	--	--	--
Cluster-6607.41137	4341	118344152	NP_001071898.1	1746	9.8e-192	zinc finger protein [Ciona intestinalis]>gi|92081466|dbj|BAE93280.1| zinc finger protein [Ciona intestinalis]	Q5U263	1116	4.6e-120	Lysine-specific demethylase 2A OS=Xenopus tropicalis OX=8364 GN=kdm2a PE=2 SV=1
Cluster-6607.24903	4503	118344152	NP_001071898.1	1246	9.6e-134	zinc finger protein [Ciona intestinalis]>gi|92081466|dbj|BAE93280.1| zinc finger protein [Ciona intestinalis]	Q5U263	1122	9.7e-121	Lysine-specific demethylase 2A OS=Xenopus tropicalis OX=8364 GN=kdm2a PE=2 SV=1
Cluster-6607.27367	4276	118344152	NP_001071898.1	2379	3.8e-265	zinc finger protein [Ciona intestinalis]>gi|92081466|dbj|BAE93280.1| zinc finger protein [Ciona intestinalis]	Q5U263	1116	4.6e-120	Lysine-specific demethylase 2A OS=Xenopus tropicalis OX=8364 GN=kdm2a PE=2 SV=1
Cluster-6607.22433	2661	118344306	NP_001071976.1	172	2e-09	zinc finger protein [Ciona intestinalis]>gi|92081456|dbj|BAE93275.1| zinc finger protein [Ciona intestinalis]	--	--	--	--
Cluster-6607.34759	6378	118344142	NP_001071896.1	297	1.5e-23	zinc finger protein [Ciona intestinalis]>gi|92081454|dbj|BAE93274.1| zinc finger protein [Ciona intestinalis]	Q0P4X6	202	6.6e-14	Zinc finger and BTB domain-containing protein 44 OS=Xenopus tropicalis OX=8364 GN=zbtb44 PE=2 SV=1
Cluster-6607.34758	5115	118344142	NP_001071896.1	297	1.2e-23	zinc finger protein [Ciona intestinalis]>gi|92081454|dbj|BAE93274.1| zinc finger protein [Ciona intestinalis]	Q0P4X6	202	5.3e-14	Zinc finger and BTB domain-containing protein 44 OS=Xenopus tropicalis OX=8364 GN=zbtb44 PE=2 SV=1
Cluster-6607.34757	4980	118344142	NP_001071896.1	297	1.2e-23	zinc finger protein [Ciona intestinalis]>gi|92081454|dbj|BAE93274.1| zinc finger protein [Ciona intestinalis]	Q0P4X6	202	5.1e-14	Zinc finger and BTB domain-containing protein 44 OS=Xenopus tropicalis OX=8364 GN=zbtb44 PE=2 SV=1
Cluster-6607.34756	7895	118344142	NP_001071896.1	296	2.4e-23	zinc finger protein [Ciona intestinalis]>gi|92081454|dbj|BAE93274.1| zinc finger protein [Ciona intestinalis]	Q0P4X6	202	8.1e-14	Zinc finger and BTB domain-containing protein 44 OS=Xenopus tropicalis OX=8364 GN=zbtb44 PE=2 SV=1
Cluster-6607.34755	5349	118344142	NP_001071896.1	297	1.3e-23	zinc finger protein [Ciona intestinalis]>gi|92081454|dbj|BAE93274.1| zinc finger protein [Ciona intestinalis]	Q0P4X6	202	5.5e-14	Zinc finger and BTB domain-containing protein 44 OS=Xenopus tropicalis OX=8364 GN=zbtb44 PE=2 SV=1
Cluster-6607.34760	7901	118344142	NP_001071896.1	297	1.9e-23	zinc finger protein [Ciona intestinalis]>gi|92081454|dbj|BAE93274.1| zinc finger protein [Ciona intestinalis]	Q0P4X6	202	8.1e-14	Zinc finger and BTB domain-containing protein 44 OS=Xenopus tropicalis OX=8364 GN=zbtb44 PE=2 SV=1
Cluster-6607.34761	5937	118344142	NP_001071896.1	296	1.8e-23	zinc finger protein [Ciona intestinalis]>gi|92081454|dbj|BAE93274.1| zinc finger protein [Ciona intestinalis]	Q0P4X6	202	6.1e-14	Zinc finger and BTB domain-containing protein 44 OS=Xenopus tropicalis OX=8364 GN=zbtb44 PE=2 SV=1
Cluster-6607.36917	5996	118344142	NP_001071896.1	296	1.9e-23	zinc finger protein [Ciona intestinalis]>gi|92081454|dbj|BAE93274.1| zinc finger protein [Ciona intestinalis]	Q0P4X6	202	6.2e-14	Zinc finger and BTB domain-containing protein 44 OS=Xenopus tropicalis OX=8364 GN=zbtb44 PE=2 SV=1
Cluster-6607.30216	5870	118344142	NP_001071896.1	297	1.4e-23	zinc finger protein [Ciona intestinalis]>gi|92081454|dbj|BAE93274.1| zinc finger protein [Ciona intestinalis]	Q0P4X6	202	6e-14	Zinc finger and BTB domain-containing protein 44 OS=Xenopus tropicalis OX=8364 GN=zbtb44 PE=2 SV=1
Cluster-6607.34763	5828	118344142	NP_001071896.1	296	1.8e-23	zinc finger protein [Ciona intestinalis]>gi|92081454|dbj|BAE93274.1| zinc finger protein [Ciona intestinalis]	Q0P4X6	202	6e-14	Zinc finger and BTB domain-containing protein 44 OS=Xenopus tropicalis OX=8364 GN=zbtb44 PE=2 SV=1
Cluster-6607.31039	6998	118344142	NP_001071896.1	297	1.7e-23	zinc finger protein [Ciona intestinalis]>gi|92081454|dbj|BAE93274.1| zinc finger protein [Ciona intestinalis]	Q0P4X6	202	7.2e-14	Zinc finger and BTB domain-containing protein 44 OS=Xenopus tropicalis OX=8364 GN=zbtb44 PE=2 SV=1
Cluster-6607.36432	6931	118344142	NP_001071896.1	297	1.6e-23	zinc finger protein [Ciona intestinalis]>gi|92081454|dbj|BAE93274.1| zinc finger protein [Ciona intestinalis]	Q0P4X6	202	7.1e-14	Zinc finger and BTB domain-containing protein 44 OS=Xenopus tropicalis OX=8364 GN=zbtb44 PE=2 SV=1
Cluster-6607.33965	5087	118344144	NP_001071893.1	1814	1.5e-199	zinc finger protein [Ciona intestinalis]>gi|92081448|dbj|BAE93271.1| zinc finger protein [Ciona intestinalis]	O94972	1721	3.8e-190	E3 ubiquitin-protein ligase TRIM37 OS=Homo sapiens OX=9606 GN=TRIM37 PE=1 SV=2
Cluster-6607.20075	3004	118344158	NP_001071906.1	1357	8.7e-147	zinc finger protein [Ciona intestinalis]>gi|699240249|ref|XP_009857962.1| PREDICTED: zinc finger protein isoform X1 [Ciona intestinalis]>gi|92081490|dbj|BAE93292.1| zinc finger protein [Ciona intestinalis]	O75689	881	5.7e-93	Arf-GAP with dual PH domain-containing protein 1 OS=Homo sapiens OX=9606 GN=ADAP1 PE=1 SV=2
Cluster-6607.48170	5387	118344158	NP_001071906.1	1353	4.5e-146	zinc finger protein [Ciona intestinalis]>gi|699240249|ref|XP_009857962.1| PREDICTED: zinc finger protein isoform X1 [Ciona intestinalis]>gi|92081490|dbj|BAE93292.1| zinc finger protein [Ciona intestinalis]	O75689	881	1e-92	Arf-GAP with dual PH domain-containing protein 1 OS=Homo sapiens OX=9606 GN=ADAP1 PE=1 SV=2
Cluster-6607.45051	5445	118344158	NP_001071906.1	1237	1.3e-132	zinc finger protein [Ciona intestinalis]>gi|699240249|ref|XP_009857962.1| PREDICTED: zinc finger protein isoform X1 [Ciona intestinalis]>gi|92081490|dbj|BAE93292.1| zinc finger protein [Ciona intestinalis]	O75689	807	3.9e-84	Arf-GAP with dual PH domain-containing protein 1 OS=Homo sapiens OX=9606 GN=ADAP1 PE=1 SV=2
Cluster-6607.23214	5343	118344158	NP_001071906.1	1353	4.5e-146	zinc finger protein [Ciona intestinalis]>gi|699240249|ref|XP_009857962.1| PREDICTED: zinc finger protein isoform X1 [Ciona intestinalis]>gi|92081490|dbj|BAE93292.1| zinc finger protein [Ciona intestinalis]	O75689	881	1e-92	Arf-GAP with dual PH domain-containing protein 1 OS=Homo sapiens OX=9606 GN=ADAP1 PE=1 SV=2
Cluster-6607.19712	4241	92081464	BAE93279.1	1280	1e-137	zinc finger protein [Ciona intestinalis]	O75689	734	8.9e-76	Arf-GAP with dual PH domain-containing protein 1 OS=Homo sapiens OX=9606 GN=ADAP1 PE=1 SV=2
Cluster-6607.11825	2949	92081508	BAE93301.1	207	1.9e-13	zinc finger protein [Ciona intestinalis]	--	--	--	--
Cluster-6607.41335	4120	92081464	BAE93279.1	1280	1e-137	zinc finger protein [Ciona intestinalis]	O75689	734	8.7e-76	Arf-GAP with dual PH domain-containing protein 1 OS=Homo sapiens OX=9606 GN=ADAP1 PE=1 SV=2
Cluster-6607.24085	4340	92081464	BAE93279.1	1282	6.2e-138	zinc finger protein [Ciona intestinalis]	O75689	734	9.1e-76	Arf-GAP with dual PH domain-containing protein 1 OS=Homo sapiens OX=9606 GN=ADAP1 PE=1 SV=2
Cluster-6607.37908	4068	92081464	BAE93279.1	1280	9.9e-138	zinc finger protein [Ciona intestinalis]	O75689	734	8.6e-76	Arf-GAP with dual PH domain-containing protein 1 OS=Homo sapiens OX=9606 GN=ADAP1 PE=1 SV=2
Cluster-6607.21868	3339	193788588	NP_001123341.1	550	3.6e-53	zinc finger protein (TRAF/RING)-4 [Ciona intestinalis]>gi|93003118|tpd|FAA00142.1| TPA: zinc finger protein [Ciona intestinalis]	Q6GNX1	506	1.9e-49	Cysteine and histidine-rich protein 1-A OS=Xenopus laevis OX=8355 GN=cyhr1-a PE=2 SV=2
Cluster-6607.19060	3178	193788588	NP_001123341.1	550	3.5e-53	zinc finger protein (TRAF/RING)-4 [Ciona intestinalis]>gi|93003118|tpd|FAA00142.1| TPA: zinc finger protein [Ciona intestinalis]	Q6GNX1	506	1.8e-49	Cysteine and histidine-rich protein 1-A OS=Xenopus laevis OX=8355 GN=cyhr1-a PE=2 SV=2
Cluster-6607.31639	2751	193788588	NP_001123341.1	923	1.7e-96	zinc finger protein (TRAF/RING)-4 [Ciona intestinalis]>gi|93003118|tpd|FAA00142.1| TPA: zinc finger protein [Ciona intestinalis]	Q6GNX1	822	3.6e-86	Cysteine and histidine-rich protein 1-A OS=Xenopus laevis OX=8355 GN=cyhr1-a PE=2 SV=2
Cluster-6607.43035	2440	193788582	NP_001123338.1	2039	5.8e-226	zinc finger protein (TRAF/RING)-2 [Ciona intestinalis]>gi|93003064|tpd|FAA00115.1| TPA: zinc finger protein [Ciona intestinalis]	Q9BUZ4	1437	1.6e-157	TNF receptor-associated factor 4 OS=Homo sapiens OX=9606 GN=TRAF4 PE=1 SV=1
Cluster-6607.43036	2346	193788582	NP_001123338.1	2039	5.6e-226	zinc finger protein (TRAF/RING)-2 [Ciona intestinalis]>gi|93003064|tpd|FAA00115.1| TPA: zinc finger protein [Ciona intestinalis]	Q9BUZ4	1437	1.5e-157	TNF receptor-associated factor 4 OS=Homo sapiens OX=9606 GN=TRAF4 PE=1 SV=1
Cluster-6607.49066	1487	193788592	NP_001123342.1	317	1.7e-26	zinc finger protein (MYND)-8 [Ciona intestinalis]>gi|93003250|tpd|FAA00208.1| TPA: zinc finger protein [Ciona intestinalis]	Q5FWU8	138	4e-07	Zinc finger MYND domain-containing protein 10 OS=Xenopus laevis OX=8355 GN=zmynd10 PE=2 SV=1
Cluster-6607.32060	3693	193788594	NP_001123343.1	814	9.8e-84	zinc finger protein (MYND)-12 [Ciona intestinalis]>gi|93003298|tpd|FAA00232.1| TPA: zinc finger protein [Ciona intestinalis]	Q9CQG3	809	1.6e-84	Zinc finger MYND domain-containing protein 19 OS=Mus musculus OX=10090 GN=Zmynd19 PE=2 SV=1
Cluster-6607.27346	1718	193083057	NP_001122362.1	169	2.8e-09	zinc finger protein (C2H2)-41 [Ciona intestinalis]>gi|93002992|tpd|FAA00079.1| TPA: zinc finger protein [Ciona intestinalis]	O75132	140	2.7e-07	Zinc finger BED domain-containing protein 4 OS=Homo sapiens OX=9606 GN=ZBED4 PE=1 SV=2
Cluster-6607.50367	2940	193083057	NP_001122362.1	513	6.2e-49	zinc finger protein (C2H2)-41 [Ciona intestinalis]>gi|93002992|tpd|FAA00079.1| TPA: zinc finger protein [Ciona intestinalis]	--	--	--	--
Cluster-6607.34311	2791	193083057	NP_001122362.1	513	5.9e-49	zinc finger protein (C2H2)-41 [Ciona intestinalis]>gi|93002992|tpd|FAA00079.1| TPA: zinc finger protein [Ciona intestinalis]	Q5DWN0	178	1.7e-11	Zinc finger protein Gfi-1 OS=Canis lupus familiaris OX=9615 GN=GFI1 PE=2 SV=1
Cluster-6607.17599	2416	193083049	NP_001122358.1	362	1.7e-31	zinc finger protein (C2H2)-149 [Ciona intestinalis]>gi|93003272|tpd|FAA00219.1| TPA: zinc finger protein [Ciona intestinalis]	A6QQM4	312	4.4e-27	Zinc finger protein 474 OS=Bos taurus OX=9913 GN=ZNF474 PE=2 SV=1
Cluster-6607.20820	2515	193083049	NP_001122358.1	362	1.7e-31	zinc finger protein (C2H2)-149 [Ciona intestinalis]>gi|93003272|tpd|FAA00219.1| TPA: zinc finger protein [Ciona intestinalis]	A6QQM4	312	4.5e-27	Zinc finger protein 474 OS=Bos taurus OX=9913 GN=ZNF474 PE=2 SV=1
Cluster-6607.36991	3760	193083049	NP_001122358.1	422	2.8e-38	zinc finger protein (C2H2)-149 [Ciona intestinalis]>gi|93003272|tpd|FAA00219.1| TPA: zinc finger protein [Ciona intestinalis]	A6QQM4	312	6.8e-27	Zinc finger protein 474 OS=Bos taurus OX=9913 GN=ZNF474 PE=2 SV=1
Cluster-6607.36992	3837	193083049	NP_001122358.1	422	2.9e-38	zinc finger protein (C2H2)-149 [Ciona intestinalis]>gi|93003272|tpd|FAA00219.1| TPA: zinc finger protein [Ciona intestinalis]	A6QQM4	312	6.9e-27	Zinc finger protein 474 OS=Bos taurus OX=9913 GN=ZNF474 PE=2 SV=1
Cluster-691.0	799	41054429	NP_955974.1	163	6.5e-09	zinc finger C2HC domain-containing protein 1A [Danio rerio]>gi|82187663|sp|Q7SXT7.1|ZC21A_DANRE RecName: Full=Zinc finger C2HC domain-containing protein 1A>gi|32766437|gb|AAH55250.1| Family with sequence similarity 164, member A [Danio rerio]	Q7SXT7	163	2.7e-10	Zinc finger C2HC domain-containing protein 1A OS=Danio rerio OX=7955 GN=zc2hc1a PE=2 SV=1
Cluster-6607.43620	3735	189409089	NP_001121591.1	653	4.6e-65	ziinc finger protein Ci-ZF(C3H)-7 [Ciona intestinalis]>gi|93003058|tpd|FAA00112.1| TPA: zinc finger protein [Ciona intestinalis]	Q8BYK8	404	1.5e-37	Zinc finger CCCH domain-containing protein 6 OS=Mus musculus OX=10090 GN=Zc3h6 PE=2 SV=2
Cluster-6607.20248	2337	28277849	AAH45916.1	317	2.6e-26	Zgc:77734 [Danio rerio]>gi|197246987|gb|AAI64432.1| Zgc:77734 protein [Danio rerio]	Q9PRL8	289	2e-24	Acyl-CoA-binding protein OS=Gallus gallus OX=9031 GN=DBI PE=1 SV=1
Cluster-6607.29481	1902	74095909	NP_001027694.1	828	1.2e-85	Wrch protein [Ciona intestinalis]>gi|30962139|emb|CAD48484.1| Wrch protein [Ciona intestinalis]	Q9EQT3	704	1.2e-72	Rho-related GTP-binding protein RhoU OS=Mus musculus OX=10090 GN=Rhou PE=2 SV=1
Cluster-6607.21553	2173	74136035	NP_001027951.1	1149	8.2e-123	Wnt signaling ligand precursor [Ciona intestinalis]>gi|5815399|gb|AAD52655.1|AF176668_1 Wnt-5 protein precursor [Ciona intestinalis]>gi|70571461|dbj|BAE06753.1| Wnt signaling ligand [Ciona intestinalis]	O15978	1016	9.1e-109	Protein Wnt-5 OS=Halocynthia roretzi OX=7729 GN=WNT5 PE=3 SV=1
Cluster-6607.21552	1077	74136035	NP_001027951.1	659	2.7e-66	Wnt signaling ligand precursor [Ciona intestinalis]>gi|5815399|gb|AAD52655.1|AF176668_1 Wnt-5 protein precursor [Ciona intestinalis]>gi|70571461|dbj|BAE06753.1| Wnt signaling ligand [Ciona intestinalis]	Q06443	558	5.8e-56	Protein Wnt-5b OS=Ambystoma mexicanum OX=8296 GN=WNT-5B PE=2 SV=1
Cluster-6607.841	1954	74136035	NP_001027951.1	1053	1e-111	Wnt signaling ligand precursor [Ciona intestinalis]>gi|5815399|gb|AAD52655.1|AF176668_1 Wnt-5 protein precursor [Ciona intestinalis]>gi|70571461|dbj|BAE06753.1| Wnt signaling ligand [Ciona intestinalis]	O15978	1982	8e-221	Protein Wnt-5 OS=Halocynthia roretzi OX=7729 GN=WNT5 PE=3 SV=1
Cluster-6607.43099	1822	74136035	NP_001027951.1	1149	6.9e-123	Wnt signaling ligand precursor [Ciona intestinalis]>gi|5815399|gb|AAD52655.1|AF176668_1 Wnt-5 protein precursor [Ciona intestinalis]>gi|70571461|dbj|BAE06753.1| Wnt signaling ligand [Ciona intestinalis]	O15978	1103	6.3e-119	Protein Wnt-5 OS=Halocynthia roretzi OX=7729 GN=WNT5 PE=3 SV=1
Cluster-6607.46959	3316	327342602	AEA50894.1	3445	0	Wee1 [Halocynthia roretzi]	P30291	1049	2.1e-112	Wee1-like protein kinase OS=Homo sapiens OX=9606 GN=WEE1 PE=1 SV=2
Cluster-6607.45256	5319	115497604	NP_001070031.1	752	2.2e-76	WD repeat-containing protein 74 [Danio rerio]>gi|115313337|gb|AAI24329.1| WD repeat domain 74 [Danio rerio]	Q91WN4	677	4.6e-69	Kynurenine 3-monooxygenase OS=Mus musculus OX=10090 GN=Kmo PE=1 SV=1
Cluster-6607.34186	2713	147904826	NP_001083198.1	1230	4.2e-132	WD repeat-containing protein 1-B [Xenopus laevis]>gi|82237628|sp|Q6PAX7.1|WDR1B_XENLA RecName: Full=WD repeat-containing protein 1-B; AltName: Full=Actin-interacting protein 1-B; Short=xAIP1-B [Xenopus laevis]>gi|37748601|gb|AAH60007.1| MGC68560 protein [Xenopus laevis]	Q6PAX7	1230	1.7e-133	WD repeat-containing protein 1-B OS=Xenopus laevis OX=8355 GN=wdr1-b PE=2 SV=1
Cluster-3853.0	1248	224028157	CAX48991.1	428	1.9e-39	water and ammonia transporting aquaporin [Lumbricus rubellus]	Q06611	1158	1.8e-125	Aquaporin PIP1-2 OS=Arabidopsis thaliana OX=3702 GN=PIP1-2 PE=1 SV=1
Cluster-781.0	1276	86129842	ABC86573.1	969	3.6e-102	VWF [Mus musculus]	Q8CIZ8	969	1.5e-103	von Willebrand factor OS=Mus musculus OX=10090 GN=Vwf PE=1 SV=2
Cluster-6607.43223	1118	21703186	AAM76090.1	265	1.4e-20	Vwa1 protein [Boltenia villosa]	--	--	--	--
Cluster-6607.30650	1318	405950693	EKC18664.1	506	1.8e-48	V-type proton ATPase subunit E [Crassostrea gigas]	P54611	483	3.5e-47	V-type proton ATPase subunit E OS=Drosophila melanogaster OX=7227 GN=Vha26 PE=2 SV=1
Cluster-6607.26545	1860	732896697	KHJ97053.1	236	5.2e-17	V-type ATPase, G subunit [Oesophagostomum dentatum]	Q617N0	234	3.7e-18	Probable V-type proton ATPase subunit G OS=Caenorhabditis briggsae OX=6238 GN=vha-10 PE=3 SV=1
Cluster-6607.44053	621	732896697	KHJ97053.1	236	1.7e-17	V-type ATPase, G subunit [Oesophagostomum dentatum]	Q617N0	234	1.2e-18	Probable V-type proton ATPase subunit G OS=Caenorhabditis briggsae OX=6238 GN=vha-10 PE=3 SV=1
Cluster-6607.39760	1132	646714527	KDR18457.1	198	8.1e-13	Von Hippel-Lindau disease tumor suppressor [Zootermopsis nevadensis]	--	--	--	--
Cluster-3147.0	923	662385	BAA04133.1	1069	6.6e-114	voltage-gated sodium channel [Halocynthia roretzi]	Q15858	555	1.1e-55	Sodium channel protein type 9 subunit alpha OS=Homo sapiens OX=9606 GN=SCN9A PE=1 SV=3
Cluster-6607.23439	1352	118344228	NP_001071937.1	239	1.7e-17	voltage-gated hydrogen channel 1 [Ciona intestinalis]>gi|121959871|sp|Q1JV40.1|HVCN1_CIOIN RecName: Full=Voltage-gated hydrogen channel 1; AltName: Full=Hydrogen voltage-gated channel 1; Short=HV1; AltName: Full=Voltage sensor domain-only protein [Ciona intestinalis]>gi|95113521|dbj|BAE94277.1| hypothetical protein [Ciona intestinalis]	Q1JV40	239	7.1e-19	Voltage-gated hydrogen channel 1 OS=Ciona intestinalis OX=7719 GN=HVCN1 PE=2 SV=1
Cluster-6607.35078	2432	118344228	NP_001071937.1	313	8e-26	voltage-gated hydrogen channel 1 [Ciona intestinalis]>gi|121959871|sp|Q1JV40.1|HVCN1_CIOIN RecName: Full=Voltage-gated hydrogen channel 1; AltName: Full=Hydrogen voltage-gated channel 1; Short=HV1; AltName: Full=Voltage sensor domain-only protein [Ciona intestinalis]>gi|95113521|dbj|BAE94277.1| hypothetical protein [Ciona intestinalis]	Q1JV40	313	3.4e-27	Voltage-gated hydrogen channel 1 OS=Ciona intestinalis OX=7719 GN=HVCN1 PE=2 SV=1
Cluster-6607.45219	1687	118344228	NP_001071937.1	313	5.6e-26	voltage-gated hydrogen channel 1 [Ciona intestinalis]>gi|121959871|sp|Q1JV40.1|HVCN1_CIOIN RecName: Full=Voltage-gated hydrogen channel 1; AltName: Full=Hydrogen voltage-gated channel 1; Short=HV1; AltName: Full=Voltage sensor domain-only protein [Ciona intestinalis]>gi|95113521|dbj|BAE94277.1| hypothetical protein [Ciona intestinalis]	Q1JV40	313	2.3e-27	Voltage-gated hydrogen channel 1 OS=Ciona intestinalis OX=7719 GN=HVCN1 PE=2 SV=1
Cluster-6607.37731	354	116744364	BAF35849.1	397	2.1e-36	voltage-gated calcium channel beta subunit [Halocynthia roretzi]	--	--	--	--
Cluster-6607.37733	4139	116744364	BAF35849.1	2061	2.8e-228	voltage-gated calcium channel beta subunit [Halocynthia roretzi]	Q9MZL5	1432	1e-156	Voltage-dependent L-type calcium channel subunit beta-2 OS=Bos taurus OX=9913 GN=CACNB2 PE=2 SV=1
Cluster-9118.0	1916	223711911	ACN22037.1	937	2.8e-98	voltage gated potassium channel subunit isoform 2 [Ciona intestinalis]	Q9NR82	742	4.8e-77	Potassium voltage-gated channel subfamily KQT member 5 OS=Homo sapiens OX=9606 GN=KCNQ5 PE=1 SV=3
Cluster-6607.1845	4123	223711911	ACN22037.1	1474	3.2e-160	voltage gated potassium channel subunit isoform 2 [Ciona intestinalis]	Q9NR82	1237	4.1e-134	Potassium voltage-gated channel subfamily KQT member 5 OS=Homo sapiens OX=9606 GN=KCNQ5 PE=1 SV=3
Cluster-6607.1846	3374	223711911	ACN22037.1	1474	2.6e-160	voltage gated potassium channel subunit isoform 2 [Ciona intestinalis]	Q9NR82	1237	3.4e-134	Potassium voltage-gated channel subfamily KQT member 5 OS=Homo sapiens OX=9606 GN=KCNQ5 PE=1 SV=3
Cluster-6607.52383	4397	223711911	ACN22037.1	1245	1.2e-133	voltage gated potassium channel subunit isoform 2 [Ciona intestinalis]	Q9NR82	1020	6.4e-109	Potassium voltage-gated channel subfamily KQT member 5 OS=Homo sapiens OX=9606 GN=KCNQ5 PE=1 SV=3
Cluster-8161.0	1055	223711911	ACN22037.1	620	8.8e-62	voltage gated potassium channel subunit isoform 2 [Ciona intestinalis]	Q9NR82	455	5e-44	Potassium voltage-gated channel subfamily KQT member 5 OS=Homo sapiens OX=9606 GN=KCNQ5 PE=1 SV=3
Cluster-6607.52385	3587	224496060	NP_001139030.1	1474	2.8e-160	voltage gated potassium channel subunit [Ciona intestinalis]>gi|223711909|gb|ACN22036.1| voltage gated potassium channel subunit isoform 1 [Ciona intestinalis]	Q9NR82	1237	3.6e-134	Potassium voltage-gated channel subfamily KQT member 5 OS=Homo sapiens OX=9606 GN=KCNQ5 PE=1 SV=3
Cluster-9373.0	985	224496060	NP_001139030.1	454	1.5e-42	voltage gated potassium channel subunit [Ciona intestinalis]>gi|223711909|gb|ACN22036.1| voltage gated potassium channel subunit isoform 1 [Ciona intestinalis]	Q9NR82	284	3.1e-24	Potassium voltage-gated channel subfamily KQT member 5 OS=Homo sapiens OX=9606 GN=KCNQ5 PE=1 SV=3
Cluster-6607.52382	4201	224496060	NP_001139030.1	1437	6.4e-156	voltage gated potassium channel subunit [Ciona intestinalis]>gi|223711909|gb|ACN22036.1| voltage gated potassium channel subunit isoform 1 [Ciona intestinalis]	Q9NR82	1200	8.1e-130	Potassium voltage-gated channel subfamily KQT member 5 OS=Homo sapiens OX=9606 GN=KCNQ5 PE=1 SV=3
Cluster-6607.45597	4716	237512955	NP_001153537.1	1324	9.1e-143	voltage gated potassium channel subunit [Ciona intestinalis]>gi|223711903|gb|ACN22033.1| voltage gated potassium channel subunit [Ciona intestinalis]	P70057	934	6.4e-99	Potassium voltage-gated channel subfamily KQT member 1 OS=Xenopus laevis OX=8355 GN=kcnq1 PE=1 SV=2
Cluster-6607.46545	4069	237512955	NP_001153537.1	1324	7.9e-143	voltage gated potassium channel subunit [Ciona intestinalis]>gi|223711903|gb|ACN22033.1| voltage gated potassium channel subunit [Ciona intestinalis]	P70057	934	5.5e-99	Potassium voltage-gated channel subfamily KQT member 1 OS=Xenopus laevis OX=8355 GN=kcnq1 PE=1 SV=2
Cluster-6607.31273	10333	440586941	BAM74168.1	4048	0	vitellogenin S1 [Halocynthia roretzi]	Q24157	222	5.1e-16	Beta-1,3-galactosyltransferase brn OS=Drosophila melanogaster OX=7227 GN=brn PE=2 SV=2
Cluster-6607.29079	10404	440586941	BAM74168.1	4048	0	vitellogenin S1 [Halocynthia roretzi]	Q24157	222	5.1e-16	Beta-1,3-galactosyltransferase brn OS=Drosophila melanogaster OX=7227 GN=brn PE=2 SV=2
Cluster-6607.42213	2100	60115428	BAD90011.1	221	3.2e-15	vitelline coat protein VC130 [Halocynthia aurantium]	--	--	--	--
Cluster-6607.21368	2386	60115428	BAD90011.1	403	2.9e-36	vitelline coat protein VC130 [Halocynthia aurantium]	Q9R172	240	9.6e-19	Neurogenic locus notch homolog protein 3 OS=Rattus norvegicus OX=10116 GN=Notch3 PE=2 SV=2
Cluster-6607.37563	2022	60115428	BAD90011.1	424	9e-39	vitelline coat protein VC130 [Halocynthia aurantium]	Q9R172	240	8.2e-19	Neurogenic locus notch homolog protein 3 OS=Rattus norvegicus OX=10116 GN=Notch3 PE=2 SV=2
Cluster-4784.0	3188	60115428	BAD90011.1	829	1.5e-85	vitelline coat protein VC130 [Halocynthia aurantium]	Q25464	441	6.3e-42	Adhesive plaque matrix protein 2 OS=Mytilus galloprovincialis OX=29158 GN=FP2 PE=2 SV=1
Cluster-4784.1	3097	60115428	BAD90011.1	829	1.5e-85	vitelline coat protein VC130 [Halocynthia aurantium]	Q25464	441	6.2e-42	Adhesive plaque matrix protein 2 OS=Mytilus galloprovincialis OX=29158 GN=FP2 PE=2 SV=1
Cluster-4784.2	2509	60115428	BAD90011.1	626	4.2e-62	vitelline coat protein VC130 [Halocynthia aurantium]	Q25464	441	5e-42	Adhesive plaque matrix protein 2 OS=Mytilus galloprovincialis OX=29158 GN=FP2 PE=2 SV=1
Cluster-6607.22766	2253	60115428	BAD90011.1	424	1e-38	vitelline coat protein VC130 [Halocynthia aurantium]	Q9R172	240	9.1e-19	Neurogenic locus notch homolog protein 3 OS=Rattus norvegicus OX=10116 GN=Notch3 PE=2 SV=2
Cluster-6607.22765	2238	60115428	BAD90011.1	424	9.9e-39	vitelline coat protein VC130 [Halocynthia aurantium]	Q9R172	240	9e-19	Neurogenic locus notch homolog protein 3 OS=Rattus norvegicus OX=10116 GN=Notch3 PE=2 SV=2
Cluster-6607.49156	2375	16945731	BAB72021.1	2827	0	vitelline coat component precursor HrVC120 [Halocynthia roretzi]	Q25464	207	6.4e-15	Adhesive plaque matrix protein 2 OS=Mytilus galloprovincialis OX=29158 GN=FP2 PE=2 SV=1
Cluster-6607.51470	208	16945731	BAB72021.1	333	3.3e-29	vitelline coat component precursor HrVC120 [Halocynthia roretzi]	P46530	126	1.4e-06	Neurogenic locus notch homolog protein 1 OS=Danio rerio OX=7955 GN=notch1a PE=2 SV=1
Cluster-6607.49155	359	16945731	BAB72021.1	706	3.2e-72	vitelline coat component precursor HrVC120 [Halocynthia roretzi]	Q9IAT6	174	6.5e-12	Delta-like protein C OS=Danio rerio OX=7955 GN=dlc PE=2 SV=1
Cluster-6607.51468	1090	16945731	BAB72021.1	1576	1.3e-172	vitelline coat component precursor HrVC120 [Halocynthia roretzi]	P10079	346	2.2e-31	Fibropellin-1 OS=Strongylocentrotus purpuratus OX=7668 GN=EGF1 PE=1 SV=2
Cluster-6607.51469	345	16945731	BAB72021.1	663	2.9e-67	vitelline coat component precursor HrVC120 [Halocynthia roretzi]	O35516	201	4.6e-15	Neurogenic locus notch homolog protein 2 OS=Mus musculus OX=10090 GN=Notch2 PE=1 SV=1
Cluster-6607.19376	2345	183986505	AAI66389.1	227	7.3e-16	vitamin K epoxide reductase complex, subunit 1-like 1 [Xenopus (Silurana) tropicalis]	Q6TEK5	206	8.3e-15	Vitamin K epoxide reductase complex subunit 1-like protein 1 OS=Mus musculus OX=10090 GN=Vkorc1l1 PE=1 SV=1
Cluster-3742.0	1063	193446	AAA37669.1	1611	1.1e-176	vitamin D-binding protein [Mus musculus]	P21614	1611	4.5e-178	Vitamin D-binding protein OS=Mus musculus OX=10090 GN=Gc PE=1 SV=2
Cluster-6607.47684	862	678213932	KFV80911.1	138	5.6e-06	Vitamin D3 hydroxylase-associated protein, partial [Struthio camelus australis]	--	--	--	--
Cluster-6607.48841	508	678121762	KFU96312.1	145	5.1e-07	Vitamin D3 hydroxylase-associated protein, partial [Chaetura pelagica]	O08914	124	5.8e-06	Fatty-acid amide hydrolase 1 OS=Mus musculus OX=10090 GN=Faah PE=1 SV=1
Cluster-9334.1	1792	154418939	XP_001582487.1	162	1.9e-08	viral A-type inclusion protein [Trichomonas vaginalis G3]>gi|121916722|gb|EAY21501.1| viral A-type inclusion protein, putative [Trichomonas vaginalis G3]	Q8IUD2	129	5.4e-06	ELKS/Rab6-interacting/CAST family member 1 OS=Homo sapiens OX=9606 GN=ERC1 PE=1 SV=1
Cluster-8653.0	1730	154418939	XP_001582487.1	143	2.9e-06	viral A-type inclusion protein [Trichomonas vaginalis G3]>gi|121916722|gb|EAY21501.1| viral A-type inclusion protein, putative [Trichomonas vaginalis G3]	--	--	--	--
Cluster-3528.0	1330	154418939	XP_001582487.1	162	1.4e-08	viral A-type inclusion protein [Trichomonas vaginalis G3]>gi|121916722|gb|EAY21501.1| viral A-type inclusion protein, putative [Trichomonas vaginalis G3]	Q8IUD2	129	4e-06	ELKS/Rab6-interacting/CAST family member 1 OS=Homo sapiens OX=9606 GN=ERC1 PE=1 SV=1
Cluster-6607.35665	2361	154418773	XP_001582404.1	173	1.3e-09	viral A-type inclusion protein [Trichomonas vaginalis G3]>gi|121916639|gb|EAY21418.1| viral A-type inclusion protein, putative [Trichomonas vaginalis G3]	Q86UP2	155	6.9e-09	Kinectin OS=Homo sapiens OX=9606 GN=KTN1 PE=1 SV=1
Cluster-6607.33227	15285	154413468	XP_001579764.1	676	4.1e-67	viral A-type inclusion protein [Trichomonas vaginalis G3]>gi|121913974|gb|EAY18778.1| viral A-type inclusion protein, putative [Trichomonas vaginalis G3]	Q54G05	506	8.8e-49	Putative leucine-rich repeat-containing protein DDB_G0290503 OS=Dictyostelium discoideum OX=44689 GN=DDB_G0290503 PE=4 SV=1
Cluster-6607.53643	2386	123479892	XP_001323102.1	144	3.1e-06	viral A-type inclusion protein [Trichomonas vaginalis G3]>gi|121905960|gb|EAY10879.1| viral A-type inclusion protein, putative [Trichomonas vaginalis G3]	Q3V6T2	132	3.2e-06	Girdin OS=Homo sapiens OX=9606 GN=CCDC88A PE=1 SV=2
Cluster-6607.29394	2544	123470155	XP_001318285.1	164	1.6e-08	viral A-type inclusion protein [Trichomonas vaginalis G3]>gi|121901040|gb|EAY06062.1| viral A-type inclusion protein, putative [Trichomonas vaginalis G3]	P35417	150	2.8e-08	Paramyosin OS=Echinococcus granulosus OX=6210 PE=2 SV=1
Cluster-6607.38802	5147	123469906	XP_001318162.1	374	1.4e-32	viral A-type inclusion protein [Trichomonas vaginalis G3]>gi|121900914|gb|EAY05939.1| viral A-type inclusion protein, putative [Trichomonas vaginalis G3]	P25386	297	5.1e-25	Intracellular protein transport protein USO1 OS=Saccharomyces cerevisiae (strain ATCC 204508 / S288c) OX=559292 GN=USO1 PE=1 SV=2
Cluster-6607.29141	2458	123448346	XP_001312904.1	142	5.5e-06	viral A-type inclusion protein [Trichomonas vaginalis G3]>gi|121894768|gb|EAX99974.1| viral A-type inclusion protein, putative [Trichomonas vaginalis G3]	--	--	--	--
Cluster-6607.32298	2149	123448346	XP_001312904.1	163	1.8e-08	viral A-type inclusion protein [Trichomonas vaginalis G3]>gi|121894768|gb|EAX99974.1| viral A-type inclusion protein, putative [Trichomonas vaginalis G3]	P35417	133	2.2e-06	Paramyosin OS=Echinococcus granulosus OX=6210 PE=2 SV=1
Cluster-6607.23727	3842	123448346	XP_001312904.1	295	1.5e-23	viral A-type inclusion protein [Trichomonas vaginalis G3]>gi|121894768|gb|EAX99974.1| viral A-type inclusion protein, putative [Trichomonas vaginalis G3]	Q54G05	261	5.7e-21	Putative leucine-rich repeat-containing protein DDB_G0290503 OS=Dictyostelium discoideum OX=44689 GN=DDB_G0290503 PE=4 SV=1
Cluster-6607.49973	6684	123438677	XP_001310118.1	390	2.6e-34	viral A-type inclusion protein [Trichomonas vaginalis G3]>gi|121891874|gb|EAX97188.1| viral A-type inclusion protein, putative [Trichomonas vaginalis G3]	Q02224	247	4.2e-19	Centromere-associated protein E OS=Homo sapiens OX=9606 GN=CENPE PE=1 SV=2
Cluster-6607.49972	6584	123438677	XP_001310118.1	410	1.2e-36	viral A-type inclusion protein [Trichomonas vaginalis G3]>gi|121891874|gb|EAX97188.1| viral A-type inclusion protein, putative [Trichomonas vaginalis G3]	Q02224	248	3.1e-19	Centromere-associated protein E OS=Homo sapiens OX=9606 GN=CENPE PE=1 SV=2
Cluster-6607.49971	6540	123438677	XP_001310118.1	421	6.5e-38	viral A-type inclusion protein [Trichomonas vaginalis G3]>gi|121891874|gb|EAX97188.1| viral A-type inclusion protein, putative [Trichomonas vaginalis G3]	Q7Z5L3	175	9.1e-11	Complement C1q-like protein 2 OS=Homo sapiens OX=9606 GN=C1QL2 PE=2 SV=2
Cluster-6607.49970	6369	123438677	XP_001310118.1	407	2.6e-36	viral A-type inclusion protein [Trichomonas vaginalis G3]>gi|121891874|gb|EAX97188.1| viral A-type inclusion protein, putative [Trichomonas vaginalis G3]	Q02224	248	3e-19	Centromere-associated protein E OS=Homo sapiens OX=9606 GN=CENPE PE=1 SV=2
Cluster-6607.49969	6462	123438677	XP_001310118.1	439	5.2e-40	viral A-type inclusion protein [Trichomonas vaginalis G3]>gi|121891874|gb|EAX97188.1| viral A-type inclusion protein, putative [Trichomonas vaginalis G3]	Q02224	225	1.4e-16	Centromere-associated protein E OS=Homo sapiens OX=9606 GN=CENPE PE=1 SV=2
Cluster-6607.50676	1131	123438677	XP_001310118.1	169	1.9e-09	viral A-type inclusion protein [Trichomonas vaginalis G3]>gi|121891874|gb|EAX97188.1| viral A-type inclusion protein, putative [Trichomonas vaginalis G3]	O94488	133	1.2e-06	Microtubule organizer protein 1 OS=Schizosaccharomyces pombe (strain 972 / ATCC 24843) OX=284812 GN=mbo1 PE=1 SV=1
Cluster-6607.50679	1169	123438677	XP_001310118.1	208	5.8e-14	viral A-type inclusion protein [Trichomonas vaginalis G3]>gi|121891874|gb|EAX97188.1| viral A-type inclusion protein, putative [Trichomonas vaginalis G3]	B3LFU6	157	2e-09	Spindle pole body component 110 OS=Saccharomyces cerevisiae (strain RM11-1a) OX=285006 GN=SPC110 PE=3 SV=1
Cluster-6607.49968	6926	123438677	XP_001310118.1	410	1.3e-36	viral A-type inclusion protein [Trichomonas vaginalis G3]>gi|121891874|gb|EAX97188.1| viral A-type inclusion protein, putative [Trichomonas vaginalis G3]	Q02224	248	3.3e-19	Centromere-associated protein E OS=Homo sapiens OX=9606 GN=CENPE PE=1 SV=2
Cluster-6607.52117	6347	123438677	XP_001310118.1	324	1.1e-26	viral A-type inclusion protein [Trichomonas vaginalis G3]>gi|121891874|gb|EAX97188.1| viral A-type inclusion protein, putative [Trichomonas vaginalis G3]	Q02224	197	2.5e-13	Centromere-associated protein E OS=Homo sapiens OX=9606 GN=CENPE PE=1 SV=2
Cluster-6607.4577	881	123429257	XP_001307666.1	157	3.6e-08	viral A-type inclusion protein [Trichomonas vaginalis G3]>gi|121889308|gb|EAX94736.1| viral A-type inclusion protein, putative [Trichomonas vaginalis G3]	Q08581	137	3.1e-07	Kinetochore protein SLK19 OS=Saccharomyces cerevisiae (strain ATCC 204508 / S288c) OX=559292 GN=SLK19 PE=1 SV=1
Cluster-5055.0	686	312190522	ADQ43268.1	466	4.1e-44	vesicular acetylcholine transporter, partial [Ciona intestinalis]	P81721	374	8e-35	Vesicular acetylcholine transporter OS=Tetronarce californica OX=7787 PE=2 SV=2
Cluster-6607.40491	3469	563324955	AHB39789.1	1065	7.2e-113	VDR-b-like nuclear receptor, partial [Ciona intestinalis]	Q1L673	338	6.1e-30	Vitamin D3 receptor B OS=Danio rerio OX=7955 GN=vdrb PE=2 SV=2
Cluster-6607.36935	6513	563324957	AHB39790.1	1161	1e-123	VDR-a-like nuclear receptor, partial [Botryllus schlosseri]	Q1L673	576	2.9e-57	Vitamin D3 receptor B OS=Danio rerio OX=7955 GN=vdrb PE=2 SV=2
Cluster-6607.36936	6012	563324957	AHB39790.1	1163	5.4e-124	VDR-a-like nuclear receptor, partial [Botryllus schlosseri]	Q1L673	576	2.7e-57	Vitamin D3 receptor B OS=Danio rerio OX=7955 GN=vdrb PE=2 SV=2
Cluster-6607.28051	2447	309753707	ADO85857.1	464	2.5e-43	VCBPC12 [Ciona intestinalis]	--	--	--	--
Cluster-6607.49086	2429	145046208	BAF56475.1	680	2.2e-68	VC70-like protein-2 [Halocynthia roretzi]	P21783	166	3.7e-10	Neurogenic locus notch homolog protein 1 OS=Xenopus laevis OX=8355 GN=notch1 PE=1 SV=3
Cluster-6607.7269	1739	145046208	BAF56475.1	686	3.2e-69	VC70-like protein-2 [Halocynthia roretzi]	A2RUV0	176	1.9e-11	Neurogenic locus notch homolog protein 1 OS=Xenopus tropicalis OX=8364 GN=notch1 PE=1 SV=2
Cluster-7088.0	2286	145046208	BAF56475.1	651	4.8e-65	VC70-like protein-2 [Halocynthia roretzi]	P31695	200	4e-14	Neurogenic locus notch homolog protein 4 OS=Mus musculus OX=10090 GN=Notch4 PE=1 SV=2
Cluster-6607.31634	1710	145046208	BAF56475.1	2568	1.9e-287	VC70-like protein-2 [Halocynthia roretzi]	P07207	150	1.9e-08	Neurogenic locus Notch protein OS=Drosophila melanogaster OX=7227 GN=N PE=1 SV=3
Cluster-6607.31633	274	145046208	BAF56475.1	140	1e-06	VC70-like protein-2 [Halocynthia roretzi]	--	--	--	--
Cluster-6607.8334	1017	145046206	BAF56474.1	1518	6.3e-166	VC70-like protein-1 [Halocynthia roretzi]	P07207	303	2e-26	Neurogenic locus Notch protein OS=Drosophila melanogaster OX=7227 GN=N PE=1 SV=3
Cluster-6607.20734	4102	145046206	BAF56474.1	3459	0	VC70-like protein-1 [Halocynthia roretzi]	P07207	456	1.5e-43	Neurogenic locus Notch protein OS=Drosophila melanogaster OX=7227 GN=N PE=1 SV=3
Cluster-6607.22754	4036	145046206	BAF56474.1	3315	0	VC70-like protein-1 [Halocynthia roretzi]	P07207	455	1.9e-43	Neurogenic locus Notch protein OS=Drosophila melanogaster OX=7227 GN=N PE=1 SV=3
Cluster-6607.22755	4225	145046206	BAF56474.1	3459	0	VC70-like protein-1 [Halocynthia roretzi]	P07207	456	1.5e-43	Neurogenic locus Notch protein OS=Drosophila melanogaster OX=7227 GN=N PE=1 SV=3
Cluster-6607.22756	3174	145046206	BAF56474.1	3459	0	VC70-like protein-1 [Halocynthia roretzi]	P07207	456	1.2e-43	Neurogenic locus Notch protein OS=Drosophila melanogaster OX=7227 GN=N PE=1 SV=3
Cluster-6607.41849	4225	145046206	BAF56474.1	3459	0	VC70-like protein-1 [Halocynthia roretzi]	P07207	456	1.5e-43	Neurogenic locus Notch protein OS=Drosophila melanogaster OX=7227 GN=N PE=1 SV=3
Cluster-1212.0	1235	380503795	BAL72722.1	140	4.7e-06	vasotocin receptor type 1a [Triakis scyllium]	P32306	134	9.7e-07	Oxytocin receptor OS=Sus scrofa OX=9823 GN=OXTR PE=2 SV=1
Cluster-9011.0	1890	209529699	NP_001129314.1	860	2.3e-89	vasopressin/oxytocin-related peptide receptor [Ciona intestinalis]>gi|208609163|dbj|BAG72194.1| vasopressin/oxytocin-related peptide receptor [Ciona intestinalis]	Q90334	640	3.2e-65	Isotocin receptor OS=Catostomus commersonii OX=7971 PE=2 SV=1
Cluster-9011.1	1478	209529699	NP_001129314.1	626	2.5e-62	vasopressin/oxytocin-related peptide receptor [Ciona intestinalis]>gi|208609163|dbj|BAG72194.1| vasopressin/oxytocin-related peptide receptor [Ciona intestinalis]	Q90334	469	1.7e-45	Isotocin receptor OS=Catostomus commersonii OX=7971 PE=2 SV=1
Cluster-8431.0	2068	209529699	NP_001129314.1	859	3.3e-89	vasopressin/oxytocin-related peptide receptor [Ciona intestinalis]>gi|208609163|dbj|BAG72194.1| vasopressin/oxytocin-related peptide receptor [Ciona intestinalis]	Q90334	638	5.9e-65	Isotocin receptor OS=Catostomus commersonii OX=7971 PE=2 SV=1
Cluster-6607.21303	6748	219571316	BAH08631.1	2723	7.8e-305	vascular endothelial growth factor receptor-like hypothetical protein [Halocynthia roretzi]	P20786	1004	7e-107	Platelet-derived growth factor receptor alpha OS=Rattus norvegicus OX=10116 GN=Pdgfra PE=1 SV=2
Cluster-6607.34682	7094	219571316	BAH08631.1	2723	8.2e-305	vascular endothelial growth factor receptor-like hypothetical protein [Halocynthia roretzi]	P20786	1004	7.4e-107	Platelet-derived growth factor receptor alpha OS=Rattus norvegicus OX=10116 GN=Pdgfra PE=1 SV=2
Cluster-6607.33205	6447	219571316	BAH08631.1	2723	7.5e-305	vascular endothelial growth factor receptor-like hypothetical protein [Halocynthia roretzi]	P20786	1004	6.7e-107	Platelet-derived growth factor receptor alpha OS=Rattus norvegicus OX=10116 GN=Pdgfra PE=1 SV=2
Cluster-6607.33206	7315	219571316	BAH08631.1	2723	8.5e-305	vascular endothelial growth factor receptor-like hypothetical protein [Halocynthia roretzi]	P20786	1004	7.6e-107	Platelet-derived growth factor receptor alpha OS=Rattus norvegicus OX=10116 GN=Pdgfra PE=1 SV=2
Cluster-6607.33207	6527	219571316	BAH08631.1	2723	7.5e-305	vascular endothelial growth factor receptor-like hypothetical protein [Halocynthia roretzi]	P20786	1004	6.8e-107	Platelet-derived growth factor receptor alpha OS=Rattus norvegicus OX=10116 GN=Pdgfra PE=1 SV=2
Cluster-6607.53030	350	215254416	ACJ64200.1	490	3.4e-47	vasa [Halocynthia roretzi]	Q5W5U4	182	7.5e-13	Probable ATP-dependent RNA helicase DDX4 OS=Bos taurus OX=9913 GN=DDX4 PE=2 SV=1
Cluster-6607.10037	503	215254416	ACJ64200.1	249	4.4e-19	vasa [Halocynthia roretzi]	--	--	--	--
Cluster-6607.29887	3911	215254416	ACJ64200.1	2180	4.2e-242	vasa [Halocynthia roretzi]	P26369	1351	2.3e-147	Splicing factor U2AF 65 kDa subunit OS=Mus musculus OX=10090 GN=U2af2 PE=1 SV=3
Cluster-6607.29913	3611	215254416	ACJ64200.1	2180	3.8e-242	vasa [Halocynthia roretzi]	P26369	1351	2.2e-147	Splicing factor U2AF 65 kDa subunit OS=Mus musculus OX=10090 GN=U2af2 PE=1 SV=3
Cluster-6607.43001	3589	568250204	ETN59935.1	2112	2.9e-234	valyl-tRNA synthetase [Anopheles darlingi]	Q04462	2068	1.6e-230	Valine--tRNA ligase OS=Rattus norvegicus OX=10116 GN=Vars PE=2 SV=2
Cluster-6607.22517	4611	225706078	ACO08885.1	803	2.3e-82	Valacyclovir hydrolase precursor [Osmerus mordax]	Q86WA6	721	3.1e-74	Valacyclovir hydrolase OS=Homo sapiens OX=9606 GN=BPHL PE=1 SV=1
Cluster-6607.26805	3063	4126681	BAA36692.1	2342	5.3e-261	vacuolar-type H+-ATPase subunit B [Ascidia sydneiensis samea]	P31409	2195	2.5e-245	V-type proton ATPase subunit B OS=Drosophila melanogaster OX=7227 GN=Vha55 PE=2 SV=1
Cluster-6607.35437	3012	4126681	BAA36692.1	2342	5.3e-261	vacuolar-type H+-ATPase subunit B [Ascidia sydneiensis samea]	P31409	2195	2.5e-245	V-type proton ATPase subunit B OS=Drosophila melanogaster OX=7227 GN=Vha55 PE=2 SV=1
Cluster-6607.26811	2534	4126681	BAA36692.1	2339	9.9e-261	vacuolar-type H+-ATPase subunit B [Ascidia sydneiensis samea]	P31409	2195	2.1e-245	V-type proton ATPase subunit B OS=Drosophila melanogaster OX=7227 GN=Vha55 PE=2 SV=1
Cluster-6607.30281	2805	646700408	KDR10569.1	252	1.1e-18	Vacuolar protein sorting-associated protein 37A [Zootermopsis nevadensis]	Q8CHS8	186	2.1e-12	Vacuolar protein sorting-associated protein 37A OS=Mus musculus OX=10090 GN=Vps37a PE=1 SV=1
Cluster-4550.0	811	290972182	XP_002668836.1	176	2.1e-10	vacuolar H+ ATPase subunit C subunit [Naegleria gruberi]>gi|284082366|gb|EFC36092.1| vacuolar H+ ATPase subunit C subunit [Naegleria gruberi]	Q43362	185	7.8e-13	V-type proton ATPase 16 kDa proteolipid subunit OS=Chrysotila carterae OX=13221 GN=VAP PE=2 SV=1
Cluster-6607.32725	3378	41056115	NP_956858.1	594	2.9e-58	UV excision repair protein RAD23 homolog B [Danio rerio]>gi|33989500|gb|AAH56578.1| RAD23 homolog B (S. cerevisiae) [Danio rerio]	P54726	584	1.8e-58	UV excision repair protein RAD23 homolog A OS=Mus musculus OX=10090 GN=Rad23a PE=1 SV=2
Cluster-6607.26271	8028	808880633	KKF28453.1	1085	8e-115	USP6 N-terminal-like protein [Larimichthys crocea]	Q80XC3	1050	3.9e-112	USP6 N-terminal-like protein OS=Mus musculus OX=10090 GN=Usp6nl PE=1 SV=2
Cluster-6607.30856	8011	808880633	KKF28453.1	1085	8e-115	USP6 N-terminal-like protein [Larimichthys crocea]	Q80XC3	1050	3.8e-112	USP6 N-terminal-like protein OS=Mus musculus OX=10090 GN=Usp6nl PE=1 SV=2
Cluster-6607.9666	2719	483504854	EOA96735.1	419	4.6e-38	Uromodulin-like 1, partial [Anas platyrhynchos]	P27590	339	3.6e-30	Uromodulin OS=Rattus norvegicus OX=10116 GN=Umod PE=2 SV=1
Cluster-6607.11107	1544	808874617	KKF23674.1	579	7.3e-57	UPF0532 protein [Larimichthys crocea]	A4IIA7	511	2.3e-50	S-adenosylmethionine sensor upstream of mTORC1 OS=Xenopus tropicalis OX=8364 GN=bmt2 PE=2 SV=1
Cluster-6607.10626	1225	118404130	NP_001016461.2	741	9.5e-76	UPF0317 protein C14orf159 homolog, mitochondrial [Xenopus (Silurana) tropicalis]>gi|115312919|gb|AAI23975.1| hypothetical protein LOC549215 [Xenopus (Silurana) tropicalis]	Q8BH86	532	6.8e-53	D-glutamate cyclase, mitochondrial OS=Mus musculus OX=10090 GN=Dglucy PE=1 SV=1
Cluster-6607.41988	2582	642066934	CDQ89499.1	217	1.2e-14	unnamed protein product, partial [Oncorhynchus mykiss]	Q3UIR3	165	5.2e-10	E3 ubiquitin-protein ligase DTX3L OS=Mus musculus OX=10090 GN=Dtx3l PE=1 SV=1
Cluster-6607.17200	871	24940209	CAA24954.2	149	3e-07	unnamed protein product [Xenopus laevis]	--	--	--	--
Cluster-6607.29359	853	24940209	CAA24954.2	149	2.9e-07	unnamed protein product [Xenopus laevis]	--	--	--	--
Cluster-6607.29126	255	24940209	CAA24954.2	158	7.9e-09	unnamed protein product [Xenopus laevis]	--	--	--	--
Cluster-2855.0	422	873233905	CEM02528.1	365	1.3e-32	unnamed protein product [Vitrella brassicaformis CCMP3155]	Q9ZR03	422	1.3e-40	Cytochrome b6-f complex iron-sulfur subunit, chloroplastic OS=Arabidopsis thaliana OX=3702 GN=petC PE=1 SV=1
Cluster-4191.0	500	873227767	CEM17651.1	275	4.2e-22	unnamed protein product [Vitrella brassicaformis CCMP3155]	O98450	320	1.1e-28	Ferredoxin OS=Thalassiosira weissflogii OX=67004 GN=petF PE=3 SV=3
Cluster-9698.0	729	873232735	CEM04545.1	176	1.9e-10	unnamed protein product [Vitrella brassicaformis CCMP3155]	Q42395	704	4.6e-73	Fucoxanthin-chlorophyll a-c binding protein, chloroplastic OS=Trieres chinensis OX=1514140 GN=FCPA PE=2 SV=1
Cluster-4803.0	733	873230156	CEM11467.1	260	3.4e-20	unnamed protein product [Vitrella brassicaformis CCMP3155]	Q40300	278	1.2e-23	Fucoxanthin-chlorophyll a-c binding protein F, chloroplastic (Fragment) OS=Macrocystis pyrifera OX=35122 GN=FCPF PE=2 SV=1
Cluster-4640.0	883	873219875	CEM36876.1	828	5.6e-86	unnamed protein product [Vitrella brassicaformis CCMP3155]	O09452	1028	1.5e-110	Glyceraldehyde-3-phosphate dehydrogenase, chloroplastic OS=Guillardia theta OX=55529 GN=GAPC1 PE=2 SV=1
Cluster-1925.0	657	873236895	CEL98300.1	550	7.2e-54	unnamed protein product [Vitrella brassicaformis CCMP3155]	O65729	523	4.1e-52	60S ribosomal protein L18 (Fragment) OS=Cicer arietinum OX=3827 GN=RPL18 PE=2 SV=1
Cluster-5639.0	770	873234967	CEM01560.1	168	1.7e-09	unnamed protein product [Vitrella brassicaformis CCMP3155]	P27484	178	4.8e-12	Glycine-rich protein 2 OS=Nicotiana sylvestris OX=4096 GN=GRP-2 PE=2 SV=1
Cluster-8900.0	331	873232548	CEM05081.1	139	1.6e-06	unnamed protein product [Vitrella brassicaformis CCMP3155]	Q08587	134	2.6e-07	Fucoxanthin-chlorophyll a-c binding protein D, chloroplastic OS=Phaeodactylum tricornutum OX=2850 GN=FCPD PE=3 SV=1
Cluster-4785.0	343	873227988	CEM17412.1	163	2.8e-09	unnamed protein product [Vitrella brassicaformis CCMP3155]	--	--	--	--
Cluster-4229.0	790	873232567	CEM05161.1	281	1.3e-22	unnamed protein product [Vitrella brassicaformis CCMP3155]	--	--	--	--
Cluster-6607.27989	557	873236768	CEL98446.1	627	7.1e-63	unnamed protein product [Vitrella brassicaformis CCMP3155]	P0CH07	626	3.9e-64	Ubiquitin-60S ribosomal protein L40 OS=Schizosaccharomyces pombe (strain 972 / ATCC 24843) OX=284812 GN=uep1 PE=1 SV=1
Cluster-6607.40801	624	873220754	CEM35095.1	176	1.6e-10	unnamed protein product [Vitrella brassicaformis CCMP3155]	Q03963	157	1.1e-09	Interferon-induced, double-stranded RNA-activated protein kinase OS=Mus musculus OX=10090 GN=Eif2ak2 PE=1 SV=2
Cluster-8054.0	767	873232735	CEM04545.1	176	1.9e-10	unnamed protein product [Vitrella brassicaformis CCMP3155]	Q42395	706	2.8e-73	Fucoxanthin-chlorophyll a-c binding protein, chloroplastic OS=Trieres chinensis OX=1514140 GN=FCPA PE=2 SV=1
Cluster-3254.0	472	873236286	CEL99335.1	405	3.3e-37	unnamed protein product [Vitrella brassicaformis CCMP3155]	Q8GZC3	349	4.4e-32	Delta(12)-fatty-acid desaturase FAD2 OS=Vernicia fordii OX=73154 GN=FAD2 PE=1 SV=1
Cluster-3117.0	621	873234967	CEM01560.1	168	1.3e-09	unnamed protein product [Vitrella brassicaformis CCMP3155]	P27484	178	3.9e-12	Glycine-rich protein 2 OS=Nicotiana sylvestris OX=4096 GN=GRP-2 PE=2 SV=1
Cluster-1923.0	547	873240070	CEL93762.1	294	2.9e-24	unnamed protein product [Vitrella brassicaformis CCMP3155]	P46483	183	9e-13	Oxygen-evolving enhancer protein 1, chloroplastic OS=Euglena gracilis OX=3039 GN=PSBO PE=1 SV=2
Cluster-6607.38491	612	873220754	CEM35095.1	183	2.4e-11	unnamed protein product [Vitrella brassicaformis CCMP3155]	Q03963	157	1e-09	Interferon-induced, double-stranded RNA-activated protein kinase OS=Mus musculus OX=10090 GN=Eif2ak2 PE=1 SV=2
Cluster-602.0	761	873230156	CEM11467.1	289	1.5e-23	unnamed protein product [Vitrella brassicaformis CCMP3155]	Q40296	318	2.8e-28	Fucoxanthin-chlorophyll a-c binding protein B, chloroplastic OS=Macrocystis pyrifera OX=35122 GN=FCPB PE=2 SV=1
Cluster-9140.0	735	873237378	CEL97783.1	277	3.6e-22	unnamed protein product [Vitrella brassicaformis CCMP3155]	P27521	154	2.8e-09	Chlorophyll a-b binding protein 4, chloroplastic OS=Arabidopsis thaliana OX=3702 GN=LHCA4 PE=1 SV=1
Cluster-5460.0	719	873225056	CEM24695.1	317	8.1e-27	unnamed protein product [Vitrella brassicaformis CCMP3155]	Q40297	346	1.5e-31	Fucoxanthin-chlorophyll a-c binding protein A, chloroplastic OS=Macrocystis pyrifera OX=35122 GN=FCPA PE=2 SV=1
Cluster-7970.0	913	873235098	CEM00928.1	840	2.3e-87	unnamed protein product [Vitrella brassicaformis CCMP3155]	P49076	805	1.1e-84	ADP-ribosylation factor OS=Zea mays OX=4577 GN=ARF1 PE=2 SV=2
Cluster-146.0	615	873229951	CEM11816.1	221	9.5e-16	unnamed protein product [Vitrella brassicaformis CCMP3155]	O26317	199	1.4e-14	Uncharacterized protein MTH_215 OS=Methanothermobacter thermautotrophicus (strain ATCC 29096 / DSM 1053 / JCM 10044 / NBRC 100330 / Delta H) OX=187420 GN=MTH_215 PE=3 SV=1
Cluster-2776.0	638	873233749	CEM02669.1	171	6.1e-10	unnamed protein product [Vitrella brassicaformis CCMP3155]	--	--	--	--
Cluster-7097.0	350	873230156	CEM11467.1	230	4.8e-17	unnamed protein product [Vitrella brassicaformis CCMP3155]	Q40296	199	8e-15	Fucoxanthin-chlorophyll a-c binding protein B, chloroplastic OS=Macrocystis pyrifera OX=35122 GN=FCPB PE=2 SV=1
Cluster-6607.14740	2539	342186141	CCC95626.1	152	3.9e-07	unnamed protein product [Trypanosoma congolense IL3000]	P50528	138	6.9e-07	Serine/threonine-protein kinase plo1 OS=Schizosaccharomyces pombe (strain 972 / ATCC 24843) OX=284812 GN=plo1 PE=1 SV=1
Cluster-6607.38073	2014	342186141	CCC95626.1	152	3.1e-07	unnamed protein product [Trypanosoma congolense IL3000]	P50528	138	5.5e-07	Serine/threonine-protein kinase plo1 OS=Schizosaccharomyces pombe (strain 972 / ATCC 24843) OX=284812 GN=plo1 PE=1 SV=1
Cluster-6607.16430	2086	342186141	CCC95626.1	152	3.2e-07	unnamed protein product [Trypanosoma congolense IL3000]	P50528	138	5.7e-07	Serine/threonine-protein kinase plo1 OS=Schizosaccharomyces pombe (strain 972 / ATCC 24843) OX=284812 GN=plo1 PE=1 SV=1
Cluster-5387.0	3993	642127511	CDQ60144.1	234	1.9e-16	unnamed protein product [Oncorhynchus mykiss]	Q9HB14	165	8e-10	Potassium channel subfamily K member 13 OS=Homo sapiens OX=9606 GN=KCNK13 PE=2 SV=2
Cluster-6607.8892	2608	642121187	CDQ64392.1	866	6.5e-90	unnamed protein product [Oncorhynchus mykiss]	Q5TZ24	834	1.4e-87	DBH-like monooxygenase protein 1 homolog OS=Danio rerio OX=7955 GN=moxd1 PE=2 SV=2
Cluster-6607.36235	1904	642114214	CDQ68928.1	651	4e-65	unnamed protein product [Oncorhynchus mykiss]	O15439	597	3.1e-60	Multidrug resistance-associated protein 4 OS=Homo sapiens OX=9606 GN=ABCC4 PE=1 SV=3
Cluster-6607.44724	1592	642069857	CDQ88861.1	326	1.6e-27	unnamed protein product [Oncorhynchus mykiss]	Q80XC3	305	1.9e-26	USP6 N-terminal-like protein OS=Mus musculus OX=10090 GN=Usp6nl PE=1 SV=2
Cluster-6607.43843	2421	642114519	CDQ68744.1	165	1.2e-08	unnamed protein product [Oncorhynchus mykiss]	--	--	--	--
Cluster-6607.15194	389	642124799	CDQ61958.1	162	4.1e-09	unnamed protein product [Oncorhynchus mykiss]	Q5XIS7	143	2.8e-08	Ubiquitin-associated protein 1 OS=Rattus norvegicus OX=10116 GN=Ubap1 PE=2 SV=1
Cluster-6607.23784	4554	642101420	CDQ76358.1	474	3.2e-44	unnamed protein product [Oncorhynchus mykiss]	A1L224	458	9.7e-44	Cyclic AMP-responsive element-binding protein 3-like protein 2 OS=Danio rerio OX=7955 GN=creb3l2 PE=2 SV=1
Cluster-6607.50503	3963	642127511	CDQ60144.1	234	1.9e-16	unnamed protein product [Oncorhynchus mykiss]	Q9HB14	165	8e-10	Potassium channel subfamily K member 13 OS=Homo sapiens OX=9606 GN=KCNK13 PE=2 SV=2
Cluster-6607.49782	2118	642090250	CDQ82221.1	247	3.1e-18	unnamed protein product [Oncorhynchus mykiss]	Q0P4I1	224	6.1e-17	Centrosomal protein of 44 kDa OS=Xenopus tropicalis OX=8364 GN=cep44 PE=2 SV=1
Cluster-6607.6155	834	642112648	CDQ69983.1	193	2.3e-12	unnamed protein product [Oncorhynchus mykiss]	Q7PCJ9	173	2e-11	Diamine acetyltransferase 2 OS=Sus scrofa OX=9823 GN=SAT2 PE=2 SV=1
Cluster-6607.42364	2965	642126110	CDQ61105.1	365	9.1e-32	unnamed protein product [Oncorhynchus mykiss]	O42430	327	9.8e-29	Cytochrome P450 1A1 OS=Limanda limanda OX=27771 GN=cyp1a1 PE=2 SV=1
Cluster-6607.19531	2393	642108045	CDQ72707.1	466	1.4e-43	unnamed protein product [Oncorhynchus mykiss]	P25207	455	1.1e-43	Nuclear transcription factor Y subunit beta OS=Gallus gallus OX=9031 GN=NFYB PE=2 SV=2
Cluster-6607.11151	2959	642111074	CDQ70957.1	835	2.9e-86	unnamed protein product [Oncorhynchus mykiss]	Q90YI3	793	9e-83	Methionine--tRNA ligase, mitochondrial OS=Takifugu rubripes OX=31033 GN=mars2 PE=3 SV=1
Cluster-6607.31131	3132	642109210	CDQ72033.1	549	4.4e-53	unnamed protein product [Oncorhynchus mykiss]	Q05063	508	1.1e-49	Protein-lysine 6-oxidase OS=Gallus gallus OX=9031 GN=LOX PE=2 SV=1
Cluster-6607.45568	1211	642124755	CDQ62015.1	409	2.9e-37	unnamed protein product [Oncorhynchus mykiss]	B8JK39	395	5.2e-37	Integrin alpha-9 OS=Mus musculus OX=10090 GN=Itga9 PE=1 SV=1
Cluster-6607.49783	2106	642090250	CDQ82221.1	247	3.1e-18	unnamed protein product [Oncorhynchus mykiss]	Q0P4I1	224	6.1e-17	Centrosomal protein of 44 kDa OS=Xenopus tropicalis OX=8364 GN=cep44 PE=2 SV=1
Cluster-6607.36245	1734	642114214	CDQ68928.1	990	1.8e-104	unnamed protein product [Oncorhynchus mykiss]	O15439	960	2.3e-102	Multidrug resistance-associated protein 4 OS=Homo sapiens OX=9606 GN=ABCC4 PE=1 SV=3
Cluster-6607.24151	3408	642108045	CDQ72707.1	466	2e-43	unnamed protein product [Oncorhynchus mykiss]	P25207	455	1.6e-43	Nuclear transcription factor Y subunit beta OS=Gallus gallus OX=9031 GN=NFYB PE=2 SV=2
Cluster-6607.10598	1764	642111074	CDQ70957.1	835	1.7e-86	unnamed protein product [Oncorhynchus mykiss]	Q90YI3	793	5.3e-83	Methionine--tRNA ligase, mitochondrial OS=Takifugu rubripes OX=31033 GN=mars2 PE=3 SV=1
Cluster-6607.48003	4020	642127511	CDQ60144.1	234	1.9e-16	unnamed protein product [Oncorhynchus mykiss]	Q9HB14	165	8.1e-10	Potassium channel subfamily K member 13 OS=Homo sapiens OX=9606 GN=KCNK13 PE=2 SV=2
Cluster-6607.38848	1125	642103091	CDQ75418.1	285	6.6e-23	unnamed protein product [Oncorhynchus mykiss]	Q6DHR8	277	2.3e-23	Dehydrodolichyl diphosphate synthase complex subunit nus1 OS=Danio rerio OX=7955 GN=nus1 PE=2 SV=1
Cluster-6607.30272	554	642124983	CDQ61816.1	531	9.6e-52	unnamed protein product [Oncorhynchus mykiss]	Q6ZRS2	496	4.6e-49	Helicase SRCAP OS=Homo sapiens OX=9606 GN=SRCAP PE=1 SV=3
Cluster-6607.34004	623	642124983	CDQ61816.1	531	1.1e-51	unnamed protein product [Oncorhynchus mykiss]	Q6ZRS2	496	5.2e-49	Helicase SRCAP OS=Homo sapiens OX=9606 GN=SRCAP PE=1 SV=3
Cluster-6607.4139	394	642093398	CDQ80756.1	261	1.4e-20	unnamed protein product [Oncorhynchus mykiss]	Q9HBH5	216	9.6e-17	Retinol dehydrogenase 14 OS=Homo sapiens OX=9606 GN=RDH14 PE=1 SV=1
Cluster-6607.45402	3261	642116178	CDQ67664.1	272	6.1e-21	unnamed protein product [Oncorhynchus mykiss]	E5DHB5	224	9.4e-17	Leucine-rich repeat-containing G-protein coupled receptor 5A OS=Xenopus laevis OX=8355 GN=lgr5-a PE=2 SV=1
Cluster-6607.34185	4092	642104388	CDQ74671.1	620	3.4e-61	unnamed protein product [Oncorhynchus mykiss]	Q52KI8	614	7.1e-62	Serine/arginine repetitive matrix protein 1 OS=Mus musculus OX=10090 GN=Srrm1 PE=1 SV=2
Cluster-6607.36834	420	642123621	CDQ62779.1	160	7.6e-09	unnamed protein product [Oncorhynchus mykiss]	Q15020	152	2.7e-09	Squamous cell carcinoma antigen recognized by T-cells 3 OS=Homo sapiens OX=9606 GN=SART3 PE=1 SV=1
Cluster-6607.29661	4103	642104388	CDQ74671.1	620	3.4e-61	unnamed protein product [Oncorhynchus mykiss]	Q52KI8	614	7.1e-62	Serine/arginine repetitive matrix protein 1 OS=Mus musculus OX=10090 GN=Srrm1 PE=1 SV=2
Cluster-6607.13372	1392	313239130	CBY14106.1	323	3.2e-27	unnamed protein product [Oikopleura dioica]>gi|592744629|emb|CCG47883.1| oikosin 35 [Oikopleura dioica]	Q8C6K9	199	3.2e-14	Collagen alpha-6(VI) chain OS=Mus musculus OX=10090 GN=Col6a6 PE=1 SV=2
Cluster-8086.4	1101	313226952	CBY22097.1	214	1.1e-14	unnamed protein product [Oikopleura dioica]>gi|313242731|emb|CBY39515.1| unnamed protein product [Oikopleura dioica]	--	--	--	--
Cluster-6607.3128	2207	313217141	CBY38307.1	616	5.3e-61	unnamed protein product [Oikopleura dioica]>gi|313239446|emb|CBY14381.1| unnamed protein product [Oikopleura dioica]	P63001	583	1.5e-58	Ras-related C3 botulinum toxin substrate 1 OS=Mus musculus OX=10090 GN=Rac1 PE=1 SV=1
Cluster-6607.2760	2804	313214931	CBY41144.1	669	4.8e-67	unnamed protein product [Oikopleura dioica]>gi|313234919|emb|CBY24864.1| unnamed protein product [Oikopleura dioica]	Q8JIT5	611	1.1e-61	Forkhead box protein I1c OS=Xenopus laevis OX=8355 GN=foxi1c PE=2 SV=1
Cluster-1734.0	647	313214023	CBY40804.1	166	2.4e-09	unnamed protein product [Oikopleura dioica]>gi|313234396|emb|CBY24595.1| unnamed protein product [Oikopleura dioica]	F1MBP6	127	3.3e-06	Kelch-like protein 3 OS=Bos taurus OX=9913 GN=KLHL3 PE=3 SV=3
Cluster-6607.24452	1852	313212247	CBY36253.1	320	9.4e-27	unnamed protein product [Oikopleura dioica]>gi|313232800|emb|CBY09483.1| unnamed protein product [Oikopleura dioica]	B7L0K9	318	6.7e-28	Glycine cleavage system H protein OS=Methylobacterium extorquens (strain CM4 / NCIMB 13688) OX=440085 GN=gcvH PE=3 SV=1
Cluster-6607.24620	2024	313212247	CBY36253.1	320	1e-26	unnamed protein product [Oikopleura dioica]>gi|313232800|emb|CBY09483.1| unnamed protein product [Oikopleura dioica]	B7L0K9	318	7.4e-28	Glycine cleavage system H protein OS=Methylobacterium extorquens (strain CM4 / NCIMB 13688) OX=440085 GN=gcvH PE=3 SV=1
Cluster-4997.0	1359	313217930	CBY41306.1	682	7.3e-69	unnamed protein product [Oikopleura dioica]>gi|313228067|emb|CBY23217.1| unnamed protein product [Oikopleura dioica]	Q9Y2C3	269	2.4e-22	Beta-1,3-galactosyltransferase 5 OS=Homo sapiens OX=9606 GN=B3GALT5 PE=2 SV=1
Cluster-6607.32359	2847	313225524	CBY06998.1	414	1.8e-37	unnamed protein product [Oikopleura dioica]	Q566U4	367	2.2e-33	Kynurenine formamidase OS=Danio rerio OX=7955 GN=afmid PE=2 SV=2
Cluster-8440.0	506	313239184	CBY14143.1	190	3e-12	unnamed protein product [Oikopleura dioica]	--	--	--	--
Cluster-6607.50578	5682	313218017	CBY41363.1	1315	1.2e-141	unnamed protein product [Oikopleura dioica]	Q9UHC6	392	5.4e-36	Contactin-associated protein-like 2 OS=Homo sapiens OX=9606 GN=CNTNAP2 PE=1 SV=1
Cluster-6607.50577	6921	313218017	CBY41363.1	511	2.5e-48	unnamed protein product [Oikopleura dioica]	Q9UHC6	213	3.8e-15	Contactin-associated protein-like 2 OS=Homo sapiens OX=9606 GN=CNTNAP2 PE=1 SV=1
Cluster-6607.50576	5981	313218017	CBY41363.1	957	4.2e-100	unnamed protein product [Oikopleura dioica]	Q9UHC6	392	5.7e-36	Contactin-associated protein-like 2 OS=Homo sapiens OX=9606 GN=CNTNAP2 PE=1 SV=1
Cluster-6607.42073	1760	313236691	CBY11948.1	963	2.5e-101	unnamed protein product [Oikopleura dioica]	P09875	903	9.4e-96	UDP-glucuronosyltransferase 2B1 OS=Rattus norvegicus OX=10116 GN=Ugt2b1 PE=2 SV=1
Cluster-6607.29848	6327	313226690	CBY21835.1	225	3.3e-15	unnamed protein product [Oikopleura dioica]	--	--	--	--
Cluster-6607.18917	2211	313225524	CBY06998.1	414	1.4e-37	unnamed protein product [Oikopleura dioica]	Q566U4	367	1.7e-33	Kynurenine formamidase OS=Danio rerio OX=7955 GN=afmid PE=2 SV=2
Cluster-6607.45844	2352	313219917	CBY30832.1	419	4e-38	unnamed protein product [Oikopleura dioica]	Q8WWQ8	301	8e-26	Stabilin-2 OS=Homo sapiens OX=9606 GN=STAB2 PE=1 SV=3
Cluster-6607.28577	1154	313239184	CBY14143.1	218	3.9e-15	unnamed protein product [Oikopleura dioica]	--	--	--	--
Cluster-6607.34836	5145	313225328	CBY06802.1	286	2.3e-22	unnamed protein product [Oikopleura dioica]	P07746	188	2.2e-12	High mobility group-T protein OS=Oncorhynchus mykiss OX=8022 PE=2 SV=2
Cluster-6607.34835	3828	313225328	CBY06802.1	281	6.5e-22	unnamed protein product [Oikopleura dioica]	P07746	195	2.6e-13	High mobility group-T protein OS=Oncorhynchus mykiss OX=8022 PE=2 SV=2
Cluster-6607.30319	3473	313230328	CBY08032.1	1252	1.5e-134	unnamed protein product [Oikopleura dioica]	P09933	797	3.6e-83	Thyroid peroxidase OS=Sus scrofa OX=9823 GN=TPO PE=1 SV=1
Cluster-6607.35845	6294	313220978	CBY31811.1	1087	3.7e-115	unnamed protein product [Oikopleura dioica]	Q62849	961	6.3e-102	Proprotein convertase subtilisin/kexin type 7 OS=Rattus norvegicus OX=10116 GN=Pcsk7 PE=1 SV=1
Cluster-6607.47051	1129	313220978	CBY31811.1	927	2.4e-97	unnamed protein product [Oikopleura dioica]	Q61139	816	7.4e-86	Proprotein convertase subtilisin/kexin type 7 OS=Mus musculus OX=10090 GN=Pcsk7 PE=2 SV=2
Cluster-6607.26283	346	313238136	CBY13234.1	207	2.2e-14	unnamed protein product [Oikopleura dioica]	--	--	--	--
Cluster-6607.20273	2270	313224400	CBY20189.1	873	8.7e-91	unnamed protein product [Oikopleura dioica]	Q9TUM3	665	4.8e-68	Signal transducer and activator of transcription 5B OS=Bos taurus OX=9913 GN=STAT5B PE=2 SV=2
Cluster-6607.20274	4270	313224400	CBY20189.1	2467	2.4e-275	unnamed protein product [Oikopleura dioica]	P42232	1841	3.9e-204	Signal transducer and activator of transcription 5B OS=Mus musculus OX=10090 GN=Stat5b PE=1 SV=1
Cluster-5573.0	1054	313234974	CBY24920.1	164	6.6e-09	unnamed protein product [Oikopleura dioica]	Q9ES43	145	4.4e-08	Feline leukemia virus subgroup C receptor-related protein 1 OS=Mus terricolor OX=254704 GN=Flvcr1 PE=2 SV=1
Cluster-2396.0	2855	313224270	CBY20059.1	804	1.1e-82	unnamed protein product [Oikopleura dioica]	--	--	--	--
Cluster-6607.50713	3203	313241153	CBY33447.1	507	3.4e-48	unnamed protein product [Oikopleura dioica]	Q9Y278	399	4.7e-37	Heparan sulfate glucosamine 3-O-sulfotransferase 2 OS=Homo sapiens OX=9606 GN=HS3ST2 PE=1 SV=1
Cluster-6607.10098	778	313226690	CBY21835.1	226	3.1e-16	unnamed protein product [Oikopleura dioica]	--	--	--	--
Cluster-6607.10097	6198	313226690	CBY21835.1	316	9.2e-26	unnamed protein product [Oikopleura dioica]	--	--	--	--
Cluster-6607.52222	4300	313236251	CBY11573.1	543	3e-52	unnamed protein product [Oikopleura dioica]	Q11126	347	6.8e-31	Galactoside 3(4)-L-fucosyltransferase OS=Bos taurus OX=9913 GN=FUT3 PE=2 SV=2
Cluster-6607.25333	4149	313241070	CBY33370.1	795	1.8e-81	unnamed protein product [Oikopleura dioica]	Q91822	631	7.7e-64	Serine/threonine-protein kinase pim-3 OS=Xenopus laevis OX=8355 GN=pim3 PE=1 SV=1
Cluster-6607.25332	4282	313224400	CBY20189.1	2467	2.4e-275	unnamed protein product [Oikopleura dioica]	P42232	1841	3.9e-204	Signal transducer and activator of transcription 5B OS=Mus musculus OX=10090 GN=Stat5b PE=1 SV=1
Cluster-6607.40341	3302	313234081	CBY19658.1	1982	3.2e-219	unnamed protein product [Oikopleura dioica]	Q8IWX7	1871	1e-207	Protein unc-45 homolog B OS=Homo sapiens OX=9606 GN=UNC45B PE=1 SV=1
Cluster-6607.38837	649	313240799	CBY33091.1	350	1.1e-30	unnamed protein product [Oikopleura dioica]	T1SH39	330	9.5e-30	Thioredoxin domain-containing protein 17 OS=Epinephelus coioides OX=94232 PE=2 SV=1
Cluster-908.0	689	313232274	CBY09383.1	201	2.2e-13	unnamed protein product [Oikopleura dioica]	Q7RTY3	150	7.6e-09	Serine protease 45 OS=Homo sapiens OX=9606 GN=PRSS45 PE=2 SV=1
Cluster-6607.28778	4857	313233135	CBY24247.1	1001	2.7e-105	unnamed protein product [Oikopleura dioica]	Q9W735	879	1.6e-92	Prominin-1-A OS=Danio rerio OX=7955 GN=prom1a PE=2 SV=2
Cluster-6607.28779	4853	313233135	CBY24247.1	1007	5.4e-106	unnamed protein product [Oikopleura dioica]	Q9W735	879	1.6e-92	Prominin-1-A OS=Danio rerio OX=7955 GN=prom1a PE=2 SV=2
Cluster-6607.21832	840	313221320	CBY32076.1	156	4.4e-08	unnamed protein product [Oikopleura dioica]	--	--	--	--
Cluster-4758.0	2095	313239053	CBY14035.1	290	3.2e-23	unnamed protein product [Oikopleura dioica]	O14514	259	5.3e-21	Adhesion G protein-coupled receptor B1 OS=Homo sapiens OX=9606 GN=ADGRB1 PE=1 SV=2
Cluster-6607.51085	2110	313225524	CBY06998.1	414	1.4e-37	unnamed protein product [Oikopleura dioica]	Q566U4	367	1.6e-33	Kynurenine formamidase OS=Danio rerio OX=7955 GN=afmid PE=2 SV=2
Cluster-6607.34162	3876	313225328	CBY06802.1	287	1.3e-22	unnamed protein product [Oikopleura dioica]	P07746	188	1.7e-12	High mobility group-T protein OS=Oncorhynchus mykiss OX=8022 PE=2 SV=2
Cluster-7705.0	799	313230465	CBY18680.1	176	2e-10	unnamed protein product [Oikopleura dioica]	Q3ZCN5	139	1.7e-07	Otogelin-like protein OS=Homo sapiens OX=9606 GN=OTOGL PE=2 SV=5
Cluster-6906.0	1237	313235900	CBY11287.1	582	2.6e-57	unnamed protein product [Oikopleura dioica]	Q11128	364	2.1e-33	Alpha-(1,3)-fucosyltransferase 5 OS=Homo sapiens OX=9606 GN=FUT5 PE=2 SV=1
Cluster-6607.33290	4868	313233135	CBY24247.1	1009	3.2e-106	unnamed protein product [Oikopleura dioica]	Q9W735	877	2.7e-92	Prominin-1-A OS=Danio rerio OX=7955 GN=prom1a PE=2 SV=2
Cluster-6607.43669	1460	313213290	CBY37126.1	212	2.5e-14	unnamed protein product [Oikopleura dioica]	E2RYF6	153	7.2e-09	Mucin-22 OS=Homo sapiens OX=9606 GN=MUC22 PE=1 SV=2
Cluster-6607.28151	3231	313236691	CBY11948.1	1419	6e-154	unnamed protein product [Oikopleura dioica]	Q6K1J1	1128	1.4e-121	UDP-glucuronosyltransferase 2B31 OS=Canis lupus familiaris OX=9615 GN=UGT2B31 PE=1 SV=1
Cluster-6607.47812	5806	313231957	CBY09069.1	944	1.3e-98	unnamed protein product [Oikopleura dioica]	L7YAI7	629	1.8e-63	Beta-1,4-glucuronyltransferase 1 OS=Danio rerio OX=7955 GN=b4gat1 PE=2 SV=1
Cluster-732.0	1638	313229859	CBY07564.1	211	3.6e-14	unnamed protein product [Oikopleura dioica]	O44252	148	3.1e-08	Protein rolling stone OS=Drosophila melanogaster OX=7227 GN=rost PE=2 SV=2
Cluster-7601.0	2214	313211855	CBY16001.1	1447	2.3e-157	unnamed protein product [Oikopleura dioica]	Q8K1F9	1294	5.4e-141	Lactase-like protein OS=Mus musculus OX=10090 GN=Lctl PE=2 SV=1
Cluster-6607.25338	5752	313232585	CBY19255.1	696	7.4e-70	unnamed protein product [Oikopleura dioica]	P42669	618	3.4e-62	Transcriptional activator protein Pur-alpha OS=Mus musculus OX=10090 GN=Pura PE=1 SV=1
Cluster-6607.43640	5303	313220978	CBY31811.1	1677	1.2e-183	unnamed protein product [Oikopleura dioica]	Q62849	1543	1.7e-169	Proprotein convertase subtilisin/kexin type 7 OS=Rattus norvegicus OX=10116 GN=Pcsk7 PE=1 SV=1
Cluster-6607.39256	7339	313231195	CBY08310.1	455	8.3e-42	unnamed protein product [Oikopleura dioica]	Q75R65	438	3.3e-41	Tyrosine-protein kinase JAK2 OS=Gallus gallus OX=9031 GN=JAK2 PE=2 SV=1
Cluster-6607.23042	318	313232104	CBY09215.1	157	1.3e-08	unnamed protein product [Oikopleura dioica]	--	--	--	--
Cluster-6607.23041	341	313232104	CBY09215.1	219	8.9e-16	unnamed protein product [Oikopleura dioica]	P38435	167	4e-11	Vitamin K-dependent gamma-carboxylase OS=Homo sapiens OX=9606 GN=GGCX PE=1 SV=2
Cluster-6607.32348	4230	313224400	CBY20189.1	2406	2.8e-268	unnamed protein product [Oikopleura dioica]	P42232	1787	7e-198	Signal transducer and activator of transcription 5B OS=Mus musculus OX=10090 GN=Stat5b PE=1 SV=1
Cluster-6607.37592	1956	313236691	CBY11948.1	957	1.4e-100	unnamed protein product [Oikopleura dioica]	Q9R110	896	6.8e-95	UDP-glucuronosyltransferase 2A3 OS=Cavia porcellus OX=10141 GN=UGT2A3 PE=2 SV=1
Cluster-6607.37573	4986	313230119	CBY07823.1	746	1e-75	unnamed protein product [Oikopleura dioica]	Q8BI55	567	2.4e-56	Dual specificity tyrosine-phosphorylation-regulated kinase 4 OS=Mus musculus OX=10090 GN=Dyrk4 PE=2 SV=1
Cluster-1846.0	1890	313234974	CBY24920.1	290	2.9e-23	unnamed protein product [Oikopleura dioica]	Q9UPI3	208	3.9e-15	Feline leukemia virus subgroup C receptor-related protein 2 OS=Homo sapiens OX=9606 GN=FLVCR2 PE=1 SV=1
Cluster-6607.11216	6491	313226690	CBY21835.1	279	1.9e-21	unnamed protein product [Oikopleura dioica]	--	--	--	--
Cluster-6607.53545	8255	313232041	CBY09152.1	166	3e-08	unnamed protein product [Oikopleura dioica]	--	--	--	--
Cluster-7235.0	601	313239055	CBY14037.1	160	1.1e-08	unnamed protein product [Oikopleura dioica]	G5ECS8	141	7.3e-08	A disintegrin and metalloproteinase with thrombospondin motifs adt-1 OS=Caenorhabditis elegans OX=6239 GN=adt-1 PE=2 SV=1
Cluster-6607.34701	5827	313232585	CBY19255.1	696	7.5e-70	unnamed protein product [Oikopleura dioica]	P42669	618	3.5e-62	Transcriptional activator protein Pur-alpha OS=Mus musculus OX=10090 GN=Pura PE=1 SV=1
Cluster-9461.0	2154	313239371	CBY14313.1	856	7.7e-89	unnamed protein product [Oikopleura dioica]	--	--	--	--
Cluster-6607.36531	4242	313224400	CBY20189.1	2407	2.2e-268	unnamed protein product [Oikopleura dioica]	P42232	1789	4.1e-198	Signal transducer and activator of transcription 5B OS=Mus musculus OX=10090 GN=Stat5b PE=1 SV=1
Cluster-1703.0	728	313221969	CBY39006.1	168	1.6e-09	unnamed protein product [Oikopleura dioica]	--	--	--	--
Cluster-6607.21008	4407	313224400	CBY20189.1	2392	1.2e-266	unnamed protein product [Oikopleura dioica]	P42232	1793	1.5e-198	Signal transducer and activator of transcription 5B OS=Mus musculus OX=10090 GN=Stat5b PE=1 SV=1
Cluster-6607.30776	1323	313241983	CBY34169.1	237	2.8e-17	unnamed protein product [Oikopleura dioica]	P48820	203	1e-14	E3 SUMO-protein ligase RanBP2 (Fragment) OS=Bos taurus OX=9913 GN=RANBP2 PE=2 SV=2
Cluster-6607.32848	4171	313241070	CBY33370.1	795	1.8e-81	unnamed protein product [Oikopleura dioica]	Q91822	631	7.7e-64	Serine/threonine-protein kinase pim-3 OS=Xenopus laevis OX=8355 GN=pim3 PE=1 SV=1
Cluster-6607.11891	6711	313226690	CBY21835.1	188	6.9e-11	unnamed protein product [Oikopleura dioica]	--	--	--	--
Cluster-6607.53597	5725	313231957	CBY09069.1	944	1.3e-98	unnamed protein product [Oikopleura dioica]	L7YAI7	629	1.8e-63	Beta-1,4-glucuronyltransferase 1 OS=Danio rerio OX=7955 GN=b4gat1 PE=2 SV=1
Cluster-6607.53598	8160	313232041	CBY09152.1	166	3e-08	unnamed protein product [Oikopleura dioica]	--	--	--	--
Cluster-6607.38919	1616	313234938	CBY24883.1	1094	1.5e-116	unnamed protein product [Oikopleura dioica]	A6QNK1	390	2.6e-36	Galactosylceramide sulfotransferase OS=Bos taurus OX=9913 GN=GAL3ST1 PE=2 SV=1
Cluster-6607.24962	4373	313213576	CBY40511.1	597	1.7e-58	unnamed protein product [Oikopleura dioica]	O75339	472	2.2e-45	Cartilage intermediate layer protein 1 OS=Homo sapiens OX=9606 GN=CILP PE=1 SV=4
Cluster-1190.0	1418	313244599	CBY15348.1	657	6e-66	unnamed protein product [Oikopleura dioica]	Q96PB7	567	6.9e-57	Noelin-3 OS=Homo sapiens OX=9606 GN=OLFM3 PE=1 SV=1
Cluster-6607.22791	321	313238136	CBY13234.1	170	4e-10	unnamed protein product [Oikopleura dioica]	--	--	--	--
Cluster-5136.0	717	313232158	CBY09269.1	166	2.6e-09	unnamed protein product [Oikopleura dioica]	Q9MZ19	147	1.8e-08	Potassium voltage-gated channel subfamily B member 1 OS=Oryctolagus cuniculus OX=9986 GN=KCNB1 PE=2 SV=1
Cluster-4233.0	1215	313235900	CBY11287.1	503	3.7e-48	unnamed protein product [Oikopleura dioica]	Q9GKU6	303	2.4e-26	Alpha-(1,3)-fucosyltransferase 6 OS=Pongo pygmaeus OX=9600 GN=FUT6 PE=3 SV=1
Cluster-6607.40658	3189	313226690	CBY21835.1	279	9.2e-22	unnamed protein product [Oikopleura dioica]	--	--	--	--
Cluster-6607.36789	3468	313245333	CBY40094.1	591	6.6e-58	unnamed protein product [Oikopleura dioica]	P10587	441	6.9e-42	Myosin-11 OS=Gallus gallus OX=9031 GN=MYH11 PE=1 SV=4
Cluster-6607.33678	1379	313231877	CBY08989.1	153	1.6e-07	unnamed protein product [Oikopleura dioica]	--	--	--	--
Cluster-6607.31586	6362	313226690	CBY21835.1	279	1.8e-21	unnamed protein product [Oikopleura dioica]	--	--	--	--
Cluster-6607.47811	6313	313232041	CBY09152.1	166	2.3e-08	unnamed protein product [Oikopleura dioica]	--	--	--	--
Cluster-6607.10605	1796	313238438	CBY13514.1	231	1.9e-16	unnamed protein product [Oikopleura dioica]	--	--	--	--
Cluster-6607.29437	4386	313215858	CBY16380.1	483	2.8e-45	unnamed protein product [Oikopleura dioica]	Q15306	402	2.9e-37	Interferon regulatory factor 4 OS=Homo sapiens OX=9606 GN=IRF4 PE=1 SV=1
Cluster-6607.21148	4580	313230119	CBY07823.1	746	9.3e-76	unnamed protein product [Oikopleura dioica]	Q8BI55	567	2.2e-56	Dual specificity tyrosine-phosphorylation-regulated kinase 4 OS=Mus musculus OX=10090 GN=Dyrk4 PE=2 SV=1
Cluster-6607.46692	1326	313241153	CBY33447.1	486	3.8e-46	unnamed protein product [Oikopleura dioica]	Q8BKN6	404	5.2e-38	Heparan sulfate glucosamine 3-O-sulfotransferase 3A1 OS=Mus musculus OX=10090 GN=Hs3st3a1 PE=2 SV=1
Cluster-6607.34962	1132	313217544	CBY38618.1	461	2.6e-43	unnamed protein product [Oikopleura dioica]	Q9WVA4	304	1.7e-26	Transgelin-2 OS=Mus musculus OX=10090 GN=Tagln2 PE=1 SV=4
Cluster-6607.46240	4032	313229903	CBY07608.1	1142	9.9e-122	unnamed protein product [Oikopleura dioica]	Q80Z71	373	6.2e-34	Tenascin-N OS=Mus musculus OX=10090 GN=Tnn PE=1 SV=2
Cluster-6607.46241	4746	313229903	CBY07608.1	1781	9.3e-196	unnamed protein product [Oikopleura dioica]	Q80Z71	507	2.1e-49	Tenascin-N OS=Mus musculus OX=10090 GN=Tnn PE=1 SV=2
Cluster-6607.40114	1700	313241983	CBY34169.1	336	1.2e-28	unnamed protein product [Oikopleura dioica]	P48820	302	4.4e-26	E3 SUMO-protein ligase RanBP2 (Fragment) OS=Bos taurus OX=9913 GN=RANBP2 PE=2 SV=2
Cluster-6607.38918	2182	313234938	CBY24883.1	1376	3.9e-149	unnamed protein product [Oikopleura dioica]	Q6XQG9	471	1.4e-45	Galactose-3-O-sulfotransferase 2 OS=Sus scrofa OX=9823 GN=GAL3ST2 PE=2 SV=1
Cluster-6607.34218	6667	313246705	CBY35581.1	337	3.6e-28	unnamed protein product [Oikopleura dioica]	Q8WXG9	257	2.9e-20	G-protein coupled receptor 98 OS=Homo sapiens OX=9606 GN=GPR98 PE=1 SV=2
Cluster-6607.34219	6513	313246705	CBY35581.1	337	3.5e-28	unnamed protein product [Oikopleura dioica]	Q8WXG9	257	2.8e-20	G-protein coupled receptor 98 OS=Homo sapiens OX=9606 GN=GPR98 PE=1 SV=2
Cluster-6607.34222	6596	313246705	CBY35581.1	337	3.6e-28	unnamed protein product [Oikopleura dioica]	Q8WXG9	257	2.8e-20	G-protein coupled receptor 98 OS=Homo sapiens OX=9606 GN=GPR98 PE=1 SV=2
Cluster-6607.8865	6562	313246705	CBY35581.1	337	3.6e-28	unnamed protein product [Oikopleura dioica]	Q8WXG9	257	2.8e-20	G-protein coupled receptor 98 OS=Homo sapiens OX=9606 GN=GPR98 PE=1 SV=2
Cluster-6607.36549	4430	313224400	CBY20189.1	1686	9e-185	unnamed protein product [Oikopleura dioica]	P42232	1275	1.7e-138	Signal transducer and activator of transcription 5B OS=Mus musculus OX=10090 GN=Stat5b PE=1 SV=1
Cluster-6607.49140	4290	313228987	CBY18139.1	236	1.2e-16	unnamed protein product [Oikopleura dioica]	--	--	--	--
Cluster-6817.0	1156	313217672	CBY38716.1	210	3.3e-14	unnamed protein product [Oikopleura dioica]	G5ECS8	200	2e-14	A disintegrin and metalloproteinase with thrombospondin motifs adt-1 OS=Caenorhabditis elegans OX=6239 GN=adt-1 PE=2 SV=1
Cluster-6607.10380	5724	313230328	CBY08032.1	727	1.9e-73	unnamed protein product [Oikopleura dioica]	Q3UQ28	527	1.2e-51	Peroxidasin homolog OS=Mus musculus OX=10090 GN=Pxdn PE=1 SV=2
Cluster-6607.46298	6342	313226690	CBY21835.1	372	3e-32	unnamed protein product [Oikopleura dioica]	--	--	--	--
Cluster-6607.7242	1108	313232104	CBY09215.1	555	3.2e-54	unnamed protein product [Oikopleura dioica]	P38435	493	2.1e-48	Vitamin K-dependent gamma-carboxylase OS=Homo sapiens OX=9606 GN=GGCX PE=1 SV=2
Cluster-6607.35847	1270	313227086	CBY22233.1	141	3.7e-06	unnamed protein product [Oikopleura dioica]	--	--	--	--
Cluster-6607.9944	376	313238136	CBY13234.1	151	7.5e-08	unnamed protein product [Oikopleura dioica]	--	--	--	--
Cluster-6607.48004	1469	313219918	CBY30833.1	191	6.8e-12	unnamed protein product [Oikopleura dioica]	Q75N90	148	2.8e-08	Fibrillin-3 OS=Homo sapiens OX=9606 GN=FBN3 PE=2 SV=3
Cluster-3657.0	862	313240667	CBY32989.1	228	2e-16	unnamed protein product [Oikopleura dioica]	--	--	--	--
Cluster-3241.1	734	313230520	CBY18736.1	349	1.6e-30	unnamed protein product [Oikopleura dioica]	O93336	186	5.4e-13	Heparan sulfate 2-O-sulfotransferase 1 OS=Xenopus laevis OX=8355 GN=hs2st1 PE=2 SV=1
Cluster-6607.21545	6416	313226690	CBY21835.1	225	3.4e-15	unnamed protein product [Oikopleura dioica]	--	--	--	--
Cluster-6607.28017	3620	313215858	CBY16380.1	483	2.3e-45	unnamed protein product [Oikopleura dioica]	Q15306	402	2.4e-37	Interferon regulatory factor 4 OS=Homo sapiens OX=9606 GN=IRF4 PE=1 SV=1
Cluster-6607.26681	388	313238136	CBY13234.1	161	5.4e-09	unnamed protein product [Oikopleura dioica]	--	--	--	--
Cluster-6607.11734	1336	313213290	CBY37126.1	212	2.3e-14	unnamed protein product [Oikopleura dioica]	E2RYF6	153	6.6e-09	Mucin-22 OS=Homo sapiens OX=9606 GN=MUC22 PE=1 SV=2
Cluster-2610.0	650	313230258	CBY07962.1	257	6.7e-20	unnamed protein product [Oikopleura dioica]	Q50KB1	397	1.6e-37	Protein disulfide-isomerase-like protein EhSep2 OS=Emiliania huxleyi OX=2903 GN=SEP2 PE=1 SV=2
Cluster-6607.34415	1244	313230471	CBY18686.1	695	2.1e-70	unnamed protein product [Oikopleura dioica]	Q2YDM1	675	1.8e-69	ADP-ribosylation factor-like protein 1 OS=Bos taurus OX=9913 GN=ARL1 PE=2 SV=1
Cluster-6607.15681	1378	313213290	CBY37126.1	212	2.3e-14	unnamed protein product [Oikopleura dioica]	E2RYF6	153	6.8e-09	Mucin-22 OS=Homo sapiens OX=9606 GN=MUC22 PE=1 SV=2
Cluster-8105.0	1819	313239410	CBY14348.1	242	1e-17	unnamed protein product [Oikopleura dioica]	Q68EL6	216	4.5e-16	Nuclear factor interleukin-3-regulated protein OS=Danio rerio OX=7955 GN=nfil3 PE=2 SV=1
Cluster-6607.49139	4665	313228987	CBY18139.1	153	5.5e-07	unnamed protein product [Oikopleura dioica]	--	--	--	--
Cluster-6607.53761	5061	313231957	CBY09069.1	944	1.1e-98	unnamed protein product [Oikopleura dioica]	L7YAI7	629	1.6e-63	Beta-1,4-glucuronyltransferase 1 OS=Danio rerio OX=7955 GN=b4gat1 PE=2 SV=1
Cluster-6607.53760	7149	313232041	CBY09152.1	166	2.6e-08	unnamed protein product [Oikopleura dioica]	--	--	--	--
Cluster-6607.36721	3443	313230328	CBY08032.1	1247	5.6e-134	unnamed protein product [Oikopleura dioica]	P09933	797	3.6e-83	Thyroid peroxidase OS=Sus scrofa OX=9823 GN=TPO PE=1 SV=1
Cluster-6607.15995	4272	313224400	CBY20189.1	2395	5.3e-267	unnamed protein product [Oikopleura dioica]	P42232	1792	1.9e-198	Signal transducer and activator of transcription 5B OS=Mus musculus OX=10090 GN=Stat5b PE=1 SV=1
Cluster-6607.53269	2654	313239581	CBY14483.1	663	2.3e-66	unnamed protein product [Oikopleura dioica]	Q4H3P5	816	1.7e-85	Protein dead ringer homolog OS=Ciona intestinalis OX=7719 GN=Ci-DRIL1/2 PE=2 SV=1
Cluster-6607.23911	1418	313219113	CBY43308.1	178	2.1e-10	unnamed protein product [Oikopleura dioica]	--	--	--	--
Cluster-6607.21515	4376	313224400	CBY20189.1	2467	2.4e-275	unnamed protein product [Oikopleura dioica]	P42232	1841	4e-204	Signal transducer and activator of transcription 5B OS=Mus musculus OX=10090 GN=Stat5b PE=1 SV=1
Cluster-8680.0	782	313246901	CBY35754.1	364	3.1e-32	unnamed protein product [Oikopleura dioica]	P17717	270	1e-22	UDP-glucuronosyltransferase 2B17 OS=Mus musculus OX=10090 GN=Ugt2b17 PE=1 SV=1
Cluster-1829.0	1367	313239053	CBY14035.1	290	2.1e-23	unnamed protein product [Oikopleura dioica]	O14514	259	3.5e-21	Adhesion G protein-coupled receptor B1 OS=Homo sapiens OX=9606 GN=ADGRB1 PE=1 SV=2
Cluster-6607.29213	547	313232181	CBY09292.1	407	2.3e-37	unnamed protein product [Oikopleura dioica]	Q8I7D5	414	1.5e-39	40S ribosomal protein S23 OS=Ciona intestinalis OX=7719 GN=RPS23 PE=2 SV=1
Cluster-6607.46535	403	313225506	CBY06980.1	146	3.1e-07	unnamed protein product [Oikopleura dioica]	--	--	--	--
Cluster-6607.17682	5563	313246705	CBY35581.1	337	3e-28	unnamed protein product [Oikopleura dioica]	Q8WXG9	257	2.4e-20	G-protein coupled receptor 98 OS=Homo sapiens OX=9606 GN=GPR98 PE=1 SV=2
Cluster-6607.10381	1372	313230328	CBY08032.1	727	4.5e-74	unnamed protein product [Oikopleura dioica]	Q3UQ28	527	2.9e-52	Peroxidasin homolog OS=Mus musculus OX=10090 GN=Pxdn PE=1 SV=2
Cluster-6607.38715	4287	313224400	CBY20189.1	2392	1.2e-266	unnamed protein product [Oikopleura dioica]	P42232	1793	1.4e-198	Signal transducer and activator of transcription 5B OS=Mus musculus OX=10090 GN=Stat5b PE=1 SV=1
Cluster-6607.28651	5764	313232585	CBY19255.1	696	7.4e-70	unnamed protein product [Oikopleura dioica]	P42669	618	3.4e-62	Transcriptional activator protein Pur-alpha OS=Mus musculus OX=10090 GN=Pura PE=1 SV=1
Cluster-6607.26937	2830	313225524	CBY06998.1	414	1.8e-37	unnamed protein product [Oikopleura dioica]	Q566U4	367	2.1e-33	Kynurenine formamidase OS=Danio rerio OX=7955 GN=afmid PE=2 SV=2
Cluster-6607.5859	2005	26326339	BAC26913.1	366	4.7e-32	unnamed protein product [Mus musculus]>gi|148679943|gb|EDL11890.1| tRNA-yW synthesizing protein 3 homolog (S. cerevisiae), isoform CRA_a [Mus musculus]	Q8BSA9	362	5.8e-33	tRNA wybutosine-synthesizing protein 3 homolog OS=Mus musculus OX=10090 GN=Tyw3 PE=1 SV=1
Cluster-1442.0	593	4379191	CAA24090.1	751	3.2e-77	unnamed protein product [Mus musculus]	P00416	751	1.3e-78	Cytochrome c oxidase subunit 3 OS=Mus musculus OX=10090 GN=mt-Co3 PE=1 SV=2
Cluster-7298.0	1306	26352618	BAC39939.1	431	8.9e-40	unnamed protein product [Mus musculus]	Q9QWG7	427	1.1e-40	Sulfotransferase family cytosolic 1B member 1 OS=Mus musculus OX=10090 GN=Sult1b1 PE=1 SV=2
Cluster-2010.0	1072	26347669	BAC37483.1	1070	5.9e-114	unnamed protein product [Mus musculus]	P43883	1070	2.5e-115	Perilipin-2 OS=Mus musculus OX=10090 GN=Plin2 PE=1 SV=2
Cluster-6607.8630	1559	26352618	BAC39939.1	447	1.5e-41	unnamed protein product [Mus musculus]	Q9QWG7	443	1.8e-42	Sulfotransferase family cytosolic 1B member 1 OS=Mus musculus OX=10090 GN=Sult1b1 PE=1 SV=2
Cluster-6607.8631	1631	26352618	BAC39939.1	412	1.8e-37	unnamed protein product [Mus musculus]	Q9QWG7	408	2.2e-38	Sulfotransferase family cytosolic 1B member 1 OS=Mus musculus OX=10090 GN=Sult1b1 PE=1 SV=2
Cluster-6607.33303	1441	12857011	BAB30859.1	1602	1.6e-175	unnamed protein product [Mus musculus]	Q9JHI5	1602	6.8e-177	Isovaleryl-CoA dehydrogenase, mitochondrial OS=Mus musculus OX=10090 GN=Ivd PE=1 SV=1
Cluster-6607.18943	2305	26328643	BAC28060.1	674	1e-67	unnamed protein product [Mus musculus]	Q9R087	666	3.7e-68	Glypican-6 OS=Mus musculus OX=10090 GN=Gpc6 PE=1 SV=1
Cluster-2340.0	1393	189066533	BAG35783.1	2024	1.8e-224	unnamed protein product [Homo sapiens]>gi|193785072|dbj|BAG54225.1| unnamed protein product [Homo sapiens]>gi|219521010|gb|AAI71815.1| Pepsinogen 3, group I (pepsinogen A) [Homo sapiens]	P0DJD8	2021	1.7e-225	Pepsin A-3 OS=Homo sapiens OX=9606 GN=PGA3 PE=1 SV=1
Cluster-6607.6507	2065	194378692	BAG63511.1	152	3.2e-07	unnamed protein product [Homo sapiens]	--	--	--	--
Cluster-6607.28024	5886	21751099	BAC03903.1	382	1.9e-33	unnamed protein product [Homo sapiens]	Q06A98	377	3.1e-34	Serine/arginine-rich splicing factor 2 OS=Sus scrofa OX=9823 GN=SRSF2 PE=2 SV=1
Cluster-6607.32426	1147	194390784	BAG62151.1	141	3.3e-06	unnamed protein product [Homo sapiens]	--	--	--	--
Cluster-3760.0	1157	22760231	BAC11114.1	1789	2.7e-197	unnamed protein product [Homo sapiens]	P01876	1698	4e-188	Immunoglobulin heavy constant alpha 1 OS=Homo sapiens OX=9606 GN=IGHA1 PE=1 SV=2
Cluster-6607.51873	3284	4240092	BAA74830.1	2266	3.7e-252	unnamed protein product [Halocynthia roretzi]	P09084	667	4.1e-68	Paired box protein Pax-1 OS=Mus musculus OX=10090 GN=Pax1 PE=1 SV=4
Cluster-6607.52549	3297	4240092	BAA74830.1	2215	3.1e-246	unnamed protein product [Halocynthia roretzi]	P09084	667	4.1e-68	Paired box protein Pax-1 OS=Mus musculus OX=10090 GN=Pax1 PE=1 SV=4
Cluster-6607.16658	4229	4240092	BAA74830.1	2215	3.9e-246	unnamed protein product [Halocynthia roretzi]	P09084	667	5.2e-68	Paired box protein Pax-1 OS=Mus musculus OX=10090 GN=Pax1 PE=1 SV=4
Cluster-6607.52550	4008	4240092	BAA74830.1	1955	5.3e-216	unnamed protein product [Halocynthia roretzi]	P09084	666	6.5e-68	Paired box protein Pax-1 OS=Mus musculus OX=10090 GN=Pax1 PE=1 SV=4
Cluster-7246.0	1901	560125421	CDJ89947.1	154	1.7e-07	unnamed protein product [Haemonchus contortus]	--	--	--	--
Cluster-6607.20203	1601	2285901	CAA67697.1	877	2.1e-91	unnamed protein product [Botryllus schlosseri]	Q5R7Z5	691	3.3e-71	Microtubule-associated protein RP/EB family member 1 OS=Pongo abelii OX=9601 GN=MAPRE1 PE=2 SV=3
Cluster-6607.27780	2209	5689	CAA26480.1	240	2.1e-17	unnamed protein product [Artemia sp.]	P02402	240	8.9e-19	60S acidic ribosomal protein P1 OS=Artemia salina OX=85549 PE=1 SV=2
Cluster-378.2	508	678336953	CDW75723.1	152	7.8e-08	UNKNOWN [Stylonychia lemnae]	--	--	--	--
Cluster-6607.39911	590	678336953	CDW75723.1	189	4.6e-12	UNKNOWN [Stylonychia lemnae]	--	--	--	--
Cluster-6607.9179	454	678336953	CDW75723.1	153	5.3e-08	UNKNOWN [Stylonychia lemnae]	--	--	--	--
Cluster-6607.44398	365	678336953	CDW75723.1	267	2.6e-21	UNKNOWN [Stylonychia lemnae]	--	--	--	--
Cluster-6607.44397	883	678336953	CDW75723.1	230	1.2e-16	UNKNOWN [Stylonychia lemnae]	--	--	--	--
Cluster-750.0	680	678336953	CDW75723.1	143	1.2e-06	UNKNOWN [Stylonychia lemnae]	--	--	--	--
Cluster-6607.22519	844	678319042	CDW84951.1	316	1.2e-26	UNKNOWN [Stylonychia lemnae]	--	--	--	--
Cluster-7340.0	304	678336953	CDW75723.1	170	3.8e-10	UNKNOWN [Stylonychia lemnae]	--	--	--	--
Cluster-9758.0	277	678336953	CDW75723.1	240	2.6e-18	UNKNOWN [Stylonychia lemnae]	--	--	--	--
Cluster-9654.0	639	678336953	CDW75723.1	192	2.3e-12	UNKNOWN [Stylonychia lemnae]	--	--	--	--
Cluster-3516.0	255	60599727	AAX26408.1	444	5.4e-42	unknown [Schistosoma japonicum]	P03738	444	2.3e-43	Tail tip protein L OS=Escherichia phage lambda OX=10710 GN=L PE=1 SV=1
Cluster-6607.29034	4016	332376855	AEE63567.1	762	1.1e-77	unknown [Dendroctonus ponderosae]>gi|478255772|gb|ENN75981.1| hypothetical protein YQE_07514, partial [Dendroctonus ponderosae]>gi|546680379|gb|ERL90658.1| hypothetical protein D910_08005 [Dendroctonus ponderosae]	Q6DE75	729	3.2e-75	Mitochondrial glycine transporter OS=Xenopus laevis OX=8355 GN=slc25a38 PE=2 SV=1
Cluster-6607.28989	2088	20302732	AAM18861.1	1833	3.8e-202	unknown [Branchiostoma floridae]	Q3T147	1815	2e-201	Spliceosome RNA helicase DDX39B OS=Bos taurus OX=9913 GN=DDX39B PE=2 SV=1
Cluster-3737.0	1241	116283512	AAH29790.1	1382	4.5e-150	Unknown (protein for MGC:35458) [Homo sapiens]	Q7X9A0	1457	3.8e-160	Ribulose bisphosphate carboxylase/oxygenase activase 1, chloroplastic OS=Larrea tridentata OX=66636 GN=RCA1 PE=1 SV=1
Cluster-6607.28487	3845	219519453	AAI43265.1	1015	5e-107	Unknown (protein for MGC:176783) [Homo sapiens]	Q9Z1Z3	976	7e-104	Epsin-2 OS=Rattus norvegicus OX=10116 GN=Epn2 PE=1 SV=1
Cluster-2825.0	3707	108735540	ABG00200.1	394	5e-35	Univin [Paracentrotus lividus]	Q9YGV1	391	4.6e-36	Growth/differentiation factor 3 OS=Xenopus laevis OX=8355 GN=gdf3 PE=1 SV=1
Cluster-1796.2	3700	108735540	ABG00200.1	394	4.9e-35	Univin [Paracentrotus lividus]	Q9YGV1	391	4.6e-36	Growth/differentiation factor 3 OS=Xenopus laevis OX=8355 GN=gdf3 PE=1 SV=1
Cluster-1796.1	2004	108735540	ABG00200.1	394	2.7e-35	Univin [Paracentrotus lividus]	Q9YGV1	391	2.5e-36	Growth/differentiation factor 3 OS=Xenopus laevis OX=8355 GN=gdf3 PE=1 SV=1
Cluster-6607.31786	845	116267939	NP_001070742.1	193	2.3e-12	uncharacterized protein LOC768128 [Danio rerio]>gi|115528085|gb|AAI24646.1| Zgc:153129 [Danio rerio]	P35478	184	1.1e-12	Stefin-C OS=Bos taurus OX=9913 PE=1 SV=1
Cluster-6607.51892	1870	148235485	NP_001089717.1	583	3e-57	uncharacterized protein LOC734780 [Xenopus laevis]>gi|76779947|gb|AAI06395.1| MGC131003 protein [Xenopus laevis]>gi|83405091|gb|AAI10725.1| MGC131003 protein [Xenopus laevis]	Q9H841	520	2.6e-51	NIPA-like protein 2 OS=Homo sapiens OX=9606 GN=NIPAL2 PE=2 SV=1
Cluster-6607.15544	1131	148235485	NP_001089717.1	583	1.8e-57	uncharacterized protein LOC734780 [Xenopus laevis]>gi|76779947|gb|AAI06395.1| MGC131003 protein [Xenopus laevis]>gi|83405091|gb|AAI10725.1| MGC131003 protein [Xenopus laevis]	Q9H841	520	1.6e-51	NIPA-like protein 2 OS=Homo sapiens OX=9606 GN=NIPAL2 PE=2 SV=1
Cluster-6607.37206	3840	350535555	NP_001231985.1	208	1.9e-13	uncharacterized protein LOC494407 [Ciona intestinalis]>gi|32965149|gb|AAP91762.1| hypothetical protein cihA9K16 [Ciona intestinalis]	--	--	--	--
Cluster-6607.37205	3592	350535555	NP_001231985.1	208	1.8e-13	uncharacterized protein LOC494407 [Ciona intestinalis]>gi|32965149|gb|AAP91762.1| hypothetical protein cihA9K16 [Ciona intestinalis]	--	--	--	--
Cluster-6607.47589	3216	350535555	NP_001231985.1	208	1.6e-13	uncharacterized protein LOC494407 [Ciona intestinalis]>gi|32965149|gb|AAP91762.1| hypothetical protein cihA9K16 [Ciona intestinalis]	--	--	--	--
Cluster-6607.8600	410	350535250	NP_001231970.1	145	4.1e-07	uncharacterized protein LOC494370 [Ciona intestinalis]>gi|32965059|gb|AAP91717.1| hypothetical protein cihA2F15 [Ciona intestinalis]	--	--	--	--
Cluster-6607.2287	1861	350535250	NP_001231970.1	169	3.1e-09	uncharacterized protein LOC494370 [Ciona intestinalis]>gi|32965059|gb|AAP91717.1| hypothetical protein cihA2F15 [Ciona intestinalis]	--	--	--	--
Cluster-7104.0	1839	350535250	NP_001231970.1	225	9.7e-16	uncharacterized protein LOC494370 [Ciona intestinalis]>gi|32965059|gb|AAP91717.1| hypothetical protein cihA2F15 [Ciona intestinalis]	--	--	--	--
Cluster-6607.47944	3547	148230005	NP_001083628.1	1219	1e-130	uncharacterized protein LOC399028 [Xenopus laevis]>gi|49257588|gb|AAH74179.1| MGC68458 protein [Xenopus laevis]	P80147	1198	1.2e-129	4-aminobutyrate aminotransferase, mitochondrial OS=Sus scrofa OX=9823 GN=ABAT PE=1 SV=2
Cluster-6607.18832	1009	525343559	NP_001266353.1	271	2.5e-21	uncharacterized protein LOC101744449 [Bombyx mori]>gi|378466067|gb|AFC01228.1| DnaJ-14 [Bombyx mori]	Q96EY1	240	4.1e-19	DnaJ homolog subfamily A member 3, mitochondrial OS=Homo sapiens OX=9606 GN=DNAJA3 PE=1 SV=2
Cluster-6607.18833	1021	525343559	NP_001266353.1	267	7.3e-21	uncharacterized protein LOC101744449 [Bombyx mori]>gi|378466067|gb|AFC01228.1| DnaJ-14 [Bombyx mori]	Q96EY1	230	6e-18	DnaJ homolog subfamily A member 3, mitochondrial OS=Homo sapiens OX=9606 GN=DNAJA3 PE=1 SV=2
Cluster-6607.6773	2434	238859675	NP_001154963.1	1525	2.3e-166	uncharacterized protein LOC100186480 [Ciona intestinalis]>gi|237769617|dbj|BAH59277.1| radial spoke protein CMUB116 [Ciona intestinalis]	Q4R6T7	1061	6.2e-114	IQ and ubiquitin-like domain-containing protein OS=Macaca fascicularis OX=9541 GN=IQUB PE=2 SV=2
Cluster-6607.6771	2208	238859675	NP_001154963.1	1989	3.3e-220	uncharacterized protein LOC100186480 [Ciona intestinalis]>gi|237769617|dbj|BAH59277.1| radial spoke protein CMUB116 [Ciona intestinalis]	Q4R6T7	1396	8e-153	IQ and ubiquitin-like domain-containing protein OS=Macaca fascicularis OX=9541 GN=IQUB PE=2 SV=2
Cluster-6607.21828	2763	300797555	NP_001180213.1	836	2.1e-86	uncharacterized protein LOC100183762 [Ciona intestinalis]	D6REC4	350	2e-31	Cilia- and flagella-associated protein 99 OS=Homo sapiens OX=9606 GN=CFAP99 PE=3 SV=1
Cluster-6607.21827	3018	300797555	NP_001180213.1	816	4.7e-84	uncharacterized protein LOC100183762 [Ciona intestinalis]	D6REC4	350	2.1e-31	Cilia- and flagella-associated protein 99 OS=Homo sapiens OX=9606 GN=CFAP99 PE=3 SV=1
Cluster-6607.1841	1744	256000819	NP_001157732.1	439	1.4e-40	uncharacterized protein LOC100183672 [Ciona intestinalis]	Q4R7D5	206	6.2e-15	Protein FAM227B OS=Macaca fascicularis OX=9541 GN=FAM227B PE=2 SV=1
Cluster-6607.51860	1015	256000819	NP_001157732.1	756	1.4e-77	uncharacterized protein LOC100183672 [Ciona intestinalis]	F5H4B4	217	1.9e-16	Protein FAM227A OS=Homo sapiens OX=9606 GN=FAM227A PE=1 SV=1
Cluster-6607.51861	1097	256000819	NP_001157732.1	333	1.7e-28	uncharacterized protein LOC100183672 [Ciona intestinalis]	Q4R7D5	170	5.8e-11	Protein FAM227B OS=Macaca fascicularis OX=9541 GN=FAM227B PE=2 SV=1
Cluster-6607.50918	1650	256000819	NP_001157732.1	372	7.8e-33	uncharacterized protein LOC100183672 [Ciona intestinalis]	Q4R7D5	206	5.8e-15	Protein FAM227B OS=Macaca fascicularis OX=9541 GN=FAM227B PE=2 SV=1
Cluster-6607.50917	1440	256000819	NP_001157732.1	372	6.8e-33	uncharacterized protein LOC100183672 [Ciona intestinalis]	Q4R7D5	206	5.1e-15	Protein FAM227B OS=Macaca fascicularis OX=9541 GN=FAM227B PE=2 SV=1
Cluster-6607.50916	1747	256000819	NP_001157732.1	674	7.9e-68	uncharacterized protein LOC100183672 [Ciona intestinalis]	F5H4B4	240	7.1e-19	Protein FAM227A OS=Homo sapiens OX=9606 GN=FAM227A PE=1 SV=1
Cluster-6607.50919	1346	256000819	NP_001157732.1	372	6.4e-33	uncharacterized protein LOC100183672 [Ciona intestinalis]	Q4R7D5	206	4.8e-15	Protein FAM227B OS=Macaca fascicularis OX=9541 GN=FAM227B PE=2 SV=1
Cluster-6607.50913	1041	256000819	NP_001157732.1	274	1.1e-21	uncharacterized protein LOC100183672 [Ciona intestinalis]	--	--	--	--
Cluster-6607.50912	1523	256000819	NP_001157732.1	795	6.5e-82	uncharacterized protein LOC100183672 [Ciona intestinalis]	F5H4B4	252	2.5e-20	Protein FAM227A OS=Homo sapiens OX=9606 GN=FAM227A PE=1 SV=1
Cluster-6607.50915	1203	256000819	NP_001157732.1	274	1.3e-21	uncharacterized protein LOC100183672 [Ciona intestinalis]	--	--	--	--
Cluster-6607.50914	1590	256000819	NP_001157732.1	372	7.6e-33	uncharacterized protein LOC100183672 [Ciona intestinalis]	Q4R7D5	206	5.6e-15	Protein FAM227B OS=Macaca fascicularis OX=9541 GN=FAM227B PE=2 SV=1
Cluster-6607.52301	1364	256000819	NP_001157732.1	335	1.3e-28	uncharacterized protein LOC100183672 [Ciona intestinalis]	Q4R7D5	170	7.2e-11	Protein FAM227B OS=Macaca fascicularis OX=9541 GN=FAM227B PE=2 SV=1
Cluster-6607.29696	3412	240120146	NP_001155277.1	1040	5.6e-110	uncharacterized protein LOC100180393 [Ciona intestinalis]>gi|699247089|ref|XP_009859935.1| PREDICTED: uncharacterized protein LOC100180393 isoform X1 [Ciona intestinalis]>gi|237769629|dbj|BAH59283.1| radial spoke protein RSP4/6 [Ciona intestinalis]	Q5TD94	886	1.7e-93	Radial spoke head protein 4 homolog A OS=Homo sapiens OX=9606 GN=RSPH4A PE=1 SV=1
Cluster-6607.12472	4877	238859673	NP_001154962.1	1027	2.6e-108	uncharacterized protein LOC100179789 [Ciona intestinalis]>gi|237769633|dbj|BAH59285.1| radial spoke protein Ci-RSP9 [Ciona intestinalis]	Q9H1X1	832	4.4e-87	Radial spoke head protein 9 homolog OS=Homo sapiens OX=9606 GN=RSPH9 PE=1 SV=1
Cluster-6607.12470	4718	238859673	NP_001154962.1	1027	2.5e-108	uncharacterized protein LOC100179789 [Ciona intestinalis]>gi|237769633|dbj|BAH59285.1| radial spoke protein Ci-RSP9 [Ciona intestinalis]	Q9H1X1	832	4.3e-87	Radial spoke head protein 9 homolog OS=Homo sapiens OX=9606 GN=RSPH9 PE=1 SV=1
Cluster-6607.12471	4769	238859673	NP_001154962.1	1027	2.5e-108	uncharacterized protein LOC100179789 [Ciona intestinalis]>gi|237769633|dbj|BAH59285.1| radial spoke protein Ci-RSP9 [Ciona intestinalis]	Q9H1X1	832	4.3e-87	Radial spoke head protein 9 homolog OS=Homo sapiens OX=9606 GN=RSPH9 PE=1 SV=1
Cluster-6607.28474	4700	238859673	NP_001154962.1	1027	2.5e-108	uncharacterized protein LOC100179789 [Ciona intestinalis]>gi|237769633|dbj|BAH59285.1| radial spoke protein Ci-RSP9 [Ciona intestinalis]	Q9H1X1	832	4.3e-87	Radial spoke head protein 9 homolog OS=Homo sapiens OX=9606 GN=RSPH9 PE=1 SV=1
Cluster-4750.1	417	525313971	NP_001265922.1	496	8.3e-48	uncharacterized protein LOC100178935 [Ciona intestinalis]>gi|396080209|dbj|BAM33584.1| connectin [Ciona intestinalis]	A2ASS6	324	3.1e-29	Titin OS=Mus musculus OX=10090 GN=Ttn PE=1 SV=1
Cluster-4750.0	1771	525313971	NP_001265922.1	1927	4.1e-213	uncharacterized protein LOC100178935 [Ciona intestinalis]>gi|396080209|dbj|BAM33584.1| connectin [Ciona intestinalis]	A2ASS6	1312	3.5e-143	Titin OS=Mus musculus OX=10090 GN=Ttn PE=1 SV=1
Cluster-7889.0	640	525313971	NP_001265922.1	566	9.7e-56	uncharacterized protein LOC100178935 [Ciona intestinalis]>gi|396080209|dbj|BAM33584.1| connectin [Ciona intestinalis]	Q8WZ42	345	1.7e-31	Titin OS=Homo sapiens OX=9606 GN=TTN PE=1 SV=4
Cluster-6607.50205	5507	525313971	NP_001265922.1	2755	0	uncharacterized protein LOC100178935 [Ciona intestinalis]>gi|396080209|dbj|BAM33584.1| connectin [Ciona intestinalis]	A2ASS6	1526	1.7e-167	Titin OS=Mus musculus OX=10090 GN=Ttn PE=1 SV=1
Cluster-6607.48489	9575	525313971	NP_001265922.1	5853	0	uncharacterized protein LOC100178935 [Ciona intestinalis]>gi|396080209|dbj|BAM33584.1| connectin [Ciona intestinalis]	Q8WZ42	3405	0	Titin OS=Homo sapiens OX=9606 GN=TTN PE=1 SV=4
Cluster-5484.0	2078	525313971	NP_001265922.1	2209	9.6e-246	uncharacterized protein LOC100178935 [Ciona intestinalis]>gi|396080209|dbj|BAM33584.1| connectin [Ciona intestinalis]	Q8WZ42	1638	6.6e-181	Titin OS=Homo sapiens OX=9606 GN=TTN PE=1 SV=4
Cluster-4851.0	1045	525313971	NP_001265922.1	918	2.4e-96	uncharacterized protein LOC100178935 [Ciona intestinalis]>gi|396080209|dbj|BAM33584.1| connectin [Ciona intestinalis]	Q8WZ42	503	1.3e-49	Titin OS=Homo sapiens OX=9606 GN=TTN PE=1 SV=4
Cluster-6696.0	1607	525313971	NP_001265922.1	1454	2.6e-158	uncharacterized protein LOC100178935 [Ciona intestinalis]>gi|396080209|dbj|BAM33584.1| connectin [Ciona intestinalis]	A2ASS6	996	1.4e-106	Titin OS=Mus musculus OX=10090 GN=Ttn PE=1 SV=1
Cluster-6607.52223	6139	525313971	NP_001265922.1	4274	0	uncharacterized protein LOC100178935 [Ciona intestinalis]>gi|396080209|dbj|BAM33584.1| connectin [Ciona intestinalis]	Q8WZ42	2712	5.6e-305	Titin OS=Homo sapiens OX=9606 GN=TTN PE=1 SV=4
Cluster-6607.29832	16677	525313971	NP_001265922.1	19453	0	uncharacterized protein LOC100178935 [Ciona intestinalis]>gi|396080209|dbj|BAM33584.1| connectin [Ciona intestinalis]	A2ASS6	13161	0	Titin OS=Mus musculus OX=10090 GN=Ttn PE=1 SV=1
Cluster-6446.0	920	525313971	NP_001265922.1	602	9.3e-60	uncharacterized protein LOC100178935 [Ciona intestinalis]>gi|396080209|dbj|BAM33584.1| connectin [Ciona intestinalis]	A2ASS6	412	4.2e-39	Titin OS=Mus musculus OX=10090 GN=Ttn PE=1 SV=1
Cluster-9381.0	1895	525313971	NP_001265922.1	1796	6.8e-198	uncharacterized protein LOC100178935 [Ciona intestinalis]>gi|396080209|dbj|BAM33584.1| connectin [Ciona intestinalis]	A2ASS6	1178	1.3e-127	Titin OS=Mus musculus OX=10090 GN=Ttn PE=1 SV=1
Cluster-6516.0	693	525313971	NP_001265922.1	500	4.7e-48	uncharacterized protein LOC100178935 [Ciona intestinalis]>gi|396080209|dbj|BAM33584.1| connectin [Ciona intestinalis]	Q8WZ42	340	7.1e-31	Titin OS=Homo sapiens OX=9606 GN=TTN PE=1 SV=4
Cluster-6607.35553	11298	525313971	NP_001265922.1	5853	0	uncharacterized protein LOC100178935 [Ciona intestinalis]>gi|396080209|dbj|BAM33584.1| connectin [Ciona intestinalis]	Q8WZ42	3459	0	Titin OS=Homo sapiens OX=9606 GN=TTN PE=1 SV=4
Cluster-5336.0	791	525313971	NP_001265922.1	621	5e-62	uncharacterized protein LOC100178935 [Ciona intestinalis]>gi|396080209|dbj|BAM33584.1| connectin [Ciona intestinalis]	A2ASS6	382	1.1e-35	Titin OS=Mus musculus OX=10090 GN=Ttn PE=1 SV=1
Cluster-6607.36034	12340	525313971	NP_001265922.1	7904	0	uncharacterized protein LOC100178935 [Ciona intestinalis]>gi|396080209|dbj|BAM33584.1| connectin [Ciona intestinalis]	A2ASS6	5131	0	Titin OS=Mus musculus OX=10090 GN=Ttn PE=1 SV=1
Cluster-6607.6104	3891	525313971	NP_001265922.1	344	3.3e-29	uncharacterized protein LOC100178935 [Ciona intestinalis]>gi|396080209|dbj|BAM33584.1| connectin [Ciona intestinalis]	O01761	176	4.1e-11	Muscle M-line assembly protein unc-89 OS=Caenorhabditis elegans OX=6239 GN=unc-89 PE=1 SV=3
Cluster-6607.6103	3918	525313971	NP_001265922.1	344	3.3e-29	uncharacterized protein LOC100178935 [Ciona intestinalis]>gi|396080209|dbj|BAM33584.1| connectin [Ciona intestinalis]	O01761	176	4.2e-11	Muscle M-line assembly protein unc-89 OS=Caenorhabditis elegans OX=6239 GN=unc-89 PE=1 SV=3
Cluster-6607.688	6639	525313971	NP_001265922.1	4997	0	uncharacterized protein LOC100178935 [Ciona intestinalis]>gi|396080209|dbj|BAM33584.1| connectin [Ciona intestinalis]	A2ASS6	2431	2.3e-272	Titin OS=Mus musculus OX=10090 GN=Ttn PE=1 SV=1
Cluster-6607.686	7362	525313971	NP_001265922.1	5468	0	uncharacterized protein LOC100178935 [Ciona intestinalis]>gi|396080209|dbj|BAM33584.1| connectin [Ciona intestinalis]	A2ASS6	2710	1.1e-304	Titin OS=Mus musculus OX=10090 GN=Ttn PE=1 SV=1
Cluster-6607.687	2594	525313971	NP_001265922.1	1953	5.8e-216	uncharacterized protein LOC100178935 [Ciona intestinalis]>gi|396080209|dbj|BAM33584.1| connectin [Ciona intestinalis]	Q8WZ42	1085	1.1e-116	Titin OS=Homo sapiens OX=9606 GN=TTN PE=1 SV=4
Cluster-6607.36291	4057	525313971	NP_001265922.1	1953	9.1e-216	uncharacterized protein LOC100178935 [Ciona intestinalis]>gi|396080209|dbj|BAM33584.1| connectin [Ciona intestinalis]	Q8WZ42	477	5.4e-46	Titin OS=Homo sapiens OX=9606 GN=TTN PE=1 SV=4
Cluster-6607.36292	27864	525313971	NP_001265922.1	16899	0	uncharacterized protein LOC100178935 [Ciona intestinalis]>gi|396080209|dbj|BAM33584.1| connectin [Ciona intestinalis]	Q8WZ42	11236	0	Titin OS=Homo sapiens OX=9606 GN=TTN PE=1 SV=4
Cluster-6607.22721	2347	525313971	NP_001265922.1	2595	1.9e-290	uncharacterized protein LOC100178935 [Ciona intestinalis]>gi|396080209|dbj|BAM33584.1| connectin [Ciona intestinalis]	Q8WZ42	1917	3.3e-213	Titin OS=Homo sapiens OX=9606 GN=TTN PE=1 SV=4
Cluster-6607.2250	1065	525313971	NP_001265922.1	903	1.3e-94	uncharacterized protein LOC100178935 [Ciona intestinalis]>gi|396080209|dbj|BAM33584.1| connectin [Ciona intestinalis]	Q8WZ42	675	1.6e-69	Titin OS=Homo sapiens OX=9606 GN=TTN PE=1 SV=4
Cluster-1905.0	1269	525313971	NP_001265922.1	1281	2.4e-138	uncharacterized protein LOC100178935 [Ciona intestinalis]>gi|396080209|dbj|BAM33584.1| connectin [Ciona intestinalis]	A2ASS6	962	9.7e-103	Titin OS=Mus musculus OX=10090 GN=Ttn PE=1 SV=1
Cluster-1165.0	1420	525313971	NP_001265922.1	1368	2.2e-148	uncharacterized protein LOC100178935 [Ciona intestinalis]>gi|396080209|dbj|BAM33584.1| connectin [Ciona intestinalis]	Q8WZ42	957	4.1e-102	Titin OS=Homo sapiens OX=9606 GN=TTN PE=1 SV=4
Cluster-2668.0	1039	525313971	NP_001265922.1	202	2.5e-13	uncharacterized protein LOC100178935 [Ciona intestinalis]>gi|396080209|dbj|BAM33584.1| connectin [Ciona intestinalis]	A2ASS6	164	2.7e-10	Titin OS=Mus musculus OX=10090 GN=Ttn PE=1 SV=1
Cluster-6634.0	741	525313971	NP_001265922.1	821	3e-85	uncharacterized protein LOC100178935 [Ciona intestinalis]>gi|396080209|dbj|BAM33584.1| connectin [Ciona intestinalis]	Q8WZ42	606	1.1e-61	Titin OS=Homo sapiens OX=9606 GN=TTN PE=1 SV=4
Cluster-6607.33471	12401	525313971	NP_001265922.1	5853	0	uncharacterized protein LOC100178935 [Ciona intestinalis]>gi|396080209|dbj|BAM33584.1| connectin [Ciona intestinalis]	Q8WZ42	3406	0	Titin OS=Homo sapiens OX=9606 GN=TTN PE=1 SV=4
Cluster-6607.33470	11353	525313971	NP_001265922.1	5853	0	uncharacterized protein LOC100178935 [Ciona intestinalis]>gi|396080209|dbj|BAM33584.1| connectin [Ciona intestinalis]	Q8WZ42	3459	0	Titin OS=Homo sapiens OX=9606 GN=TTN PE=1 SV=4
Cluster-6607.4412	8115	525313971	NP_001265922.1	8383	0	uncharacterized protein LOC100178935 [Ciona intestinalis]>gi|396080209|dbj|BAM33584.1| connectin [Ciona intestinalis]	A2ASS6	5741	0	Titin OS=Mus musculus OX=10090 GN=Ttn PE=1 SV=1
Cluster-6607.7297	6977	525313971	NP_001265922.1	5491	0	uncharacterized protein LOC100178935 [Ciona intestinalis]>gi|396080209|dbj|BAM33584.1| connectin [Ciona intestinalis]	A2ASS6	2718	1.3e-305	Titin OS=Mus musculus OX=10090 GN=Ttn PE=1 SV=1
Cluster-1593.0	1249	525313971	NP_001265922.1	936	2.4e-98	uncharacterized protein LOC100178935 [Ciona intestinalis]>gi|396080209|dbj|BAM33584.1| connectin [Ciona intestinalis]	Q8WZ42	585	5e-59	Titin OS=Homo sapiens OX=9606 GN=TTN PE=1 SV=4
Cluster-4559.0	2881	525313971	NP_001265922.1	2712	6.3e-304	uncharacterized protein LOC100178935 [Ciona intestinalis]>gi|396080209|dbj|BAM33584.1| connectin [Ciona intestinalis]	A2ASS6	1854	8.2e-206	Titin OS=Mus musculus OX=10090 GN=Ttn PE=1 SV=1
Cluster-5427.1	1362	525313971	NP_001265922.1	1240	1.4e-133	uncharacterized protein LOC100178935 [Ciona intestinalis]>gi|396080209|dbj|BAM33584.1| connectin [Ciona intestinalis]	A2ASS6	924	2.7e-98	Titin OS=Mus musculus OX=10090 GN=Ttn PE=1 SV=1
Cluster-5427.0	523	525313971	NP_001265922.1	585	4.9e-58	uncharacterized protein LOC100178935 [Ciona intestinalis]>gi|396080209|dbj|BAM33584.1| connectin [Ciona intestinalis]	Q8WZ42	421	2.2e-40	Titin OS=Homo sapiens OX=9606 GN=TTN PE=1 SV=4
Cluster-6607.2249	1231	525313971	NP_001265922.1	1329	6.3e-144	uncharacterized protein LOC100178935 [Ciona intestinalis]>gi|396080209|dbj|BAM33584.1| connectin [Ciona intestinalis]	Q8WZ42	1040	8.5e-112	Titin OS=Homo sapiens OX=9606 GN=TTN PE=1 SV=4
Cluster-9590.0	3758	525313971	NP_001265922.1	3864	0	uncharacterized protein LOC100178935 [Ciona intestinalis]>gi|396080209|dbj|BAM33584.1| connectin [Ciona intestinalis]	Q8WZ42	2786	0	Titin OS=Homo sapiens OX=9606 GN=TTN PE=1 SV=4
Cluster-6607.5233	4395	525313971	NP_001265922.1	3382	0	uncharacterized protein LOC100178935 [Ciona intestinalis]>gi|396080209|dbj|BAM33584.1| connectin [Ciona intestinalis]	A2ASS6	1686	3.8e-186	Titin OS=Mus musculus OX=10090 GN=Ttn PE=1 SV=1
Cluster-8585.0	2173	525313971	NP_001265922.1	2316	3.9e-258	uncharacterized protein LOC100178935 [Ciona intestinalis]>gi|396080209|dbj|BAM33584.1| connectin [Ciona intestinalis]	Q8WZ42	1727	3.3e-191	Titin OS=Homo sapiens OX=9606 GN=TTN PE=1 SV=4
Cluster-9517.0	647	525313971	NP_001265922.1	573	1.5e-56	uncharacterized protein LOC100178935 [Ciona intestinalis]>gi|396080209|dbj|BAM33584.1| connectin [Ciona intestinalis]	Q8WZ42	394	3.6e-37	Titin OS=Homo sapiens OX=9606 GN=TTN PE=1 SV=4
Cluster-6607.48000	16679	525313971	NP_001265922.1	19022	0	uncharacterized protein LOC100178935 [Ciona intestinalis]>gi|396080209|dbj|BAM33584.1| connectin [Ciona intestinalis]	A2ASS6	12872	0	Titin OS=Mus musculus OX=10090 GN=Ttn PE=1 SV=1
Cluster-5602.0	625	525313971	NP_001265922.1	595	4.1e-59	uncharacterized protein LOC100178935 [Ciona intestinalis]>gi|396080209|dbj|BAM33584.1| connectin [Ciona intestinalis]	Q8WZ42	303	1.2e-26	Titin OS=Homo sapiens OX=9606 GN=TTN PE=1 SV=4
Cluster-6607.48476	11686	525313971	NP_001265922.1	11656	0	uncharacterized protein LOC100178935 [Ciona intestinalis]>gi|396080209|dbj|BAM33584.1| connectin [Ciona intestinalis]	A2ASS6	8445	0	Titin OS=Mus musculus OX=10090 GN=Ttn PE=1 SV=1
Cluster-9317.0	1469	525313971	NP_001265922.1	1471	2.6e-160	uncharacterized protein LOC100178935 [Ciona intestinalis]>gi|396080209|dbj|BAM33584.1| connectin [Ciona intestinalis]	A2ASS6	1114	2.7e-120	Titin OS=Mus musculus OX=10090 GN=Ttn PE=1 SV=1
Cluster-7642.0	7183	525313971	NP_001265922.1	5491	0	uncharacterized protein LOC100178935 [Ciona intestinalis]>gi|396080209|dbj|BAM33584.1| connectin [Ciona intestinalis]	A2ASS6	2718	1.3e-305	Titin OS=Mus musculus OX=10090 GN=Ttn PE=1 SV=1
Cluster-6028.2	1422	238859671	NP_001154961.1	689	1.2e-69	uncharacterized protein LOC100177987 [Ciona intestinalis]>gi|237769625|dbj|BAH59281.1| radial spoke protein NDK/DPY26 [Ciona intestinalis]	P56597	551	5e-55	Nucleoside diphosphate kinase homolog 5 OS=Homo sapiens OX=9606 GN=NME5 PE=1 SV=1
Cluster-6028.0	1449	238859671	NP_001154961.1	689	1.2e-69	uncharacterized protein LOC100177987 [Ciona intestinalis]>gi|237769625|dbj|BAH59281.1| radial spoke protein NDK/DPY26 [Ciona intestinalis]	P56597	551	5.1e-55	Nucleoside diphosphate kinase homolog 5 OS=Homo sapiens OX=9606 GN=NME5 PE=1 SV=1
Cluster-8916.0	1063	238859671	NP_001154961.1	499	9.5e-48	uncharacterized protein LOC100177987 [Ciona intestinalis]>gi|237769625|dbj|BAH59281.1| radial spoke protein NDK/DPY26 [Ciona intestinalis]	Q99MH5	397	2.7e-37	Nucleoside diphosphate kinase homolog 5 OS=Mus musculus OX=10090 GN=Nme5 PE=1 SV=2
Cluster-6607.40606	2799	238859671	NP_001154961.1	776	1.9e-79	uncharacterized protein LOC100177987 [Ciona intestinalis]>gi|237769625|dbj|BAH59281.1| radial spoke protein NDK/DPY26 [Ciona intestinalis]	P56597	631	5.2e-64	Nucleoside diphosphate kinase homolog 5 OS=Homo sapiens OX=9606 GN=NME5 PE=1 SV=1
Cluster-6607.19232	445	238859671	NP_001154961.1	548	8.2e-54	uncharacterized protein LOC100177987 [Ciona intestinalis]>gi|237769625|dbj|BAH59281.1| radial spoke protein NDK/DPY26 [Ciona intestinalis]	Q99MH5	424	8.3e-41	Nucleoside diphosphate kinase homolog 5 OS=Mus musculus OX=10090 GN=Nme5 PE=1 SV=2
Cluster-6607.24071	3224	525313939	NP_001265914.1	1183	1.4e-126	uncharacterized protein LOC100177386 [Ciona intestinalis]>gi|336088225|dbj|BAK39961.1| Neverland [Ciona intestinalis]	Q17938	683	5.6e-70	Cholesterol 7-desaturase OS=Caenorhabditis elegans OX=6239 GN=daf-36 PE=1 SV=2
Cluster-6607.23480	2441	525313939	NP_001265914.1	1471	4.2e-160	uncharacterized protein LOC100177386 [Ciona intestinalis]>gi|336088225|dbj|BAK39961.1| Neverland [Ciona intestinalis]	Q17938	800	1.1e-83	Cholesterol 7-desaturase OS=Caenorhabditis elegans OX=6239 GN=daf-36 PE=1 SV=2
Cluster-6607.29430	2687	240120144	NP_001155276.1	1099	6.4e-117	uncharacterized protein LOC100177304 [Ciona intestinalis]>gi|699247083|ref|XP_009859931.1| PREDICTED: uncharacterized protein LOC100177304 isoform X1 [Ciona intestinalis]>gi|699247085|ref|XP_009859932.1| PREDICTED: uncharacterized protein LOC100177304 isoform X1 [Ciona intestinalis]>gi|237769631|dbj|BAH59284.1| radial spoke protein MORN40 [Ciona intestinalis]	Q8VIG3	847	4.5e-89	Radial spoke head 1 homolog OS=Mus musculus OX=10090 GN=Rsph1 PE=1 SV=2
Cluster-8194.0	1686	525313932	NP_001265912.1	582	3.6e-57	uncharacterized protein LOC100176071 [Ciona intestinalis]>gi|336088227|dbj|BAK39962.1| Neverland [Ciona intestinalis]	Q17938	425	2.4e-40	Cholesterol 7-desaturase OS=Caenorhabditis elegans OX=6239 GN=daf-36 PE=1 SV=2
Cluster-8762.1	382	160420203	NP_001104218.1	487	8.3e-47	uncharacterized protein LOC100126647 [Xenopus laevis]>gi|157423659|gb|AAI53798.1| LOC100126647 protein [Xenopus laevis]	P31692	436	2.9e-42	ADP,ATP carrier protein OS=Parachlorella kessleri OX=3074 PE=3 SV=1
Cluster-8762.0	765	160420203	NP_001104218.1	895	8.2e-94	uncharacterized protein LOC100126647 [Xenopus laevis]>gi|157423659|gb|AAI53798.1| LOC100126647 protein [Xenopus laevis]	Q27238	672	2.5e-69	ADP,ATP carrier protein 1 OS=Anopheles gambiae OX=7165 GN=AGAP006782 PE=2 SV=2
Cluster-6607.14412	1422	156717410	NP_001096245.1	1066	2.3e-113	uncharacterized protein LOC100124802 [Xenopus (Silurana) tropicalis]>gi|134025411|gb|AAI35392.1| LOC100124802 protein [Xenopus (Silurana) tropicalis]	Q9HCN4	1051	5.2e-113	GPN-loop GTPase 1 OS=Homo sapiens OX=9606 GN=GPN1 PE=1 SV=1
Cluster-6607.14411	556	156717410	NP_001096245.1	554	2.1e-54	uncharacterized protein LOC100124802 [Xenopus (Silurana) tropicalis]>gi|134025411|gb|AAI35392.1| LOC100124802 protein [Xenopus (Silurana) tropicalis]	A4FUD1	543	1.6e-54	GPN-loop GTPase 1 OS=Bos taurus OX=9913 GN=GPN1 PE=2 SV=1
Cluster-6607.24771	1417	156717410	NP_001096245.1	1086	1.1e-115	uncharacterized protein LOC100124802 [Xenopus (Silurana) tropicalis]>gi|134025411|gb|AAI35392.1| LOC100124802 protein [Xenopus (Silurana) tropicalis]	A4FUD1	1075	8.6e-116	GPN-loop GTPase 1 OS=Bos taurus OX=9913 GN=GPN1 PE=2 SV=1
Cluster-6607.32064	1637	192455704	NP_001122287.1	306	3.5e-25	uncharacterized protein LOC100005854 [Danio rerio]>gi|190338876|gb|AAI62754.1| Hypothetical LOC100005854 [Danio rerio]	P96576	135	9.9e-07	Uncharacterized methyltransferase YdaC OS=Bacillus subtilis (strain 168) OX=224308 GN=ydaC PE=3 SV=1
Cluster-6607.46980	2849	162139048	NP_001104711.1	185	6.5e-11	uncharacterized protein LOC100002523 precursor [Danio rerio]>gi|158254115|gb|AAI53924.1| Si:ch211-125e6.14 protein [Danio rerio]	Q6UXB4	149	4.1e-08	C-type lectin domain family 4 member G OS=Homo sapiens OX=9606 GN=CLEC4G PE=1 SV=1
Cluster-6607.46981	2813	162139048	NP_001104711.1	185	6.5e-11	uncharacterized protein LOC100002523 precursor [Danio rerio]>gi|158254115|gb|AAI53924.1| Si:ch211-125e6.14 protein [Danio rerio]	Q6UXB4	149	4e-08	C-type lectin domain family 4 member G OS=Homo sapiens OX=9606 GN=CLEC4G PE=1 SV=1
Cluster-6607.53199	2597	162139048	NP_001104711.1	185	6e-11	uncharacterized protein LOC100002523 precursor [Danio rerio]>gi|158254115|gb|AAI53924.1| Si:ch211-125e6.14 protein [Danio rerio]	Q6UXB4	149	3.7e-08	C-type lectin domain family 4 member G OS=Homo sapiens OX=9606 GN=CLEC4G PE=1 SV=1
Cluster-6607.53198	2649	162139048	NP_001104711.1	185	6.1e-11	uncharacterized protein LOC100002523 precursor [Danio rerio]>gi|158254115|gb|AAI53924.1| Si:ch211-125e6.14 protein [Danio rerio]	Q6UXB4	149	3.8e-08	C-type lectin domain family 4 member G OS=Homo sapiens OX=9606 GN=CLEC4G PE=1 SV=1
Cluster-6607.47746	2444	139947525	NP_001077305.1	187	3.3e-11	uncharacterized protein KIAA1328 homolog [Danio rerio]>gi|134026316|gb|AAI34968.1| Zgc:162344 protein [Danio rerio]	Q86T90	167	2.9e-10	Protein hinderin OS=Homo sapiens OX=9606 GN=KIAA1328 PE=1 SV=2
Cluster-6607.24115	5225	697422720	KGL83720.1	1540	9.1e-168	Uncharacterized protein C4orf21, partial [Tinamus guttatus]	Q86YA3	1447	2.3e-158	Protein ZGRF1 OS=Homo sapiens OX=9606 GN=ZGRF1 PE=1 SV=3
Cluster-6607.29360	2981	525343690	NP_001265885.1	564	7.7e-55	uncharacterized LOC100179738 [Ciona intestinalis]>gi|312915871|tpd|FAA00699.1| TPA: RNA granule protein invertebrate [Ciona intestinalis]	Q1LZB6	394	1.7e-36	Caprin-1 OS=Bos taurus OX=9913 GN=CAPRIN1 PE=2 SV=1
Cluster-6607.42374	4342	1160355	AAB00542.1	200	1.8e-12	UNC-89 [Caenorhabditis elegans]	O01761	200	7.6e-14	Muscle M-line assembly protein unc-89 OS=Caenorhabditis elegans OX=6239 GN=unc-89 PE=1 SV=3
Cluster-6607.42074	1955	465968363	EMP31701.1	845	1.3e-87	UDP-glucuronosyltransferase 2A1 [Chelonia mydas]	P36512	779	2.5e-81	UDP-glucuronosyltransferase 2B13 OS=Oryctolagus cuniculus OX=9986 GN=UGT2B13 PE=2 SV=1
Cluster-6607.13816	3486	646699125	KDR09906.1	1209	1.5e-129	Ubiquitin-protein ligase E3C [Zootermopsis nevadensis]	Q80U95	1161	2.3e-125	Ubiquitin-protein ligase E3C OS=Mus musculus OX=10090 GN=Ube3c PE=1 SV=2
Cluster-6607.31190	6767	676584881	KFO74003.1	1033	7.2e-109	Ubiquitin-protein ligase E3A, partial [Cuculus canorus]	Q05086	1022	5.7e-109	Ubiquitin-protein ligase E3A OS=Homo sapiens OX=9606 GN=UBE3A PE=1 SV=4
Cluster-6607.34580	10255	676584881	KFO74003.1	1004	2.5e-105	Ubiquitin-protein ligase E3A, partial [Cuculus canorus]	Q05086	993	2e-105	Ubiquitin-protein ligase E3A OS=Homo sapiens OX=9606 GN=UBE3A PE=1 SV=4
Cluster-6607.21236	2045	241831471	XP_002414851.1	553	1e-53	Ubiquitin-fold modifier-1 (Ufm1) specific protease (UfSP) [Ixodes scapularis]>gi|215509063|gb|EEC18516.1| Ubiquitin-fold modifier-1 (Ufm1) specific protease (UfSP) [Ixodes scapularis]	Q99K23	415	4.2e-39	Ufm1-specific protease 2 OS=Mus musculus OX=10090 GN=Ufsp2 PE=1 SV=1
Cluster-6607.21237	1661	241831471	XP_002414851.1	553	8.1e-54	Ubiquitin-fold modifier-1 (Ufm1) specific protease (UfSP) [Ixodes scapularis]>gi|215509063|gb|EEC18516.1| Ubiquitin-fold modifier-1 (Ufm1) specific protease (UfSP) [Ixodes scapularis]	Q99K23	415	3.4e-39	Ufm1-specific protease 2 OS=Mus musculus OX=10090 GN=Ufsp2 PE=1 SV=1
Cluster-6607.20220	1511	678208694	KFV75674.1	405	1.1e-36	Ubiquitin-conjugating enzyme E2 D3, partial [Picoides pubescens]	P25867	388	4.2e-36	Ubiquitin-conjugating enzyme E2-17 kDa OS=Drosophila melanogaster OX=7227 GN=eff PE=2 SV=1
Cluster-6607.20936	1455	241087438	XP_002409195.1	974	1.1e-102	ubiquitin C-terminal hydrolase, putative [Ixodes scapularis]>gi|215492664|gb|EEC02305.1| ubiquitin C-terminal hydrolase, putative [Ixodes scapularis]	Q9XSJ0	919	1.1e-97	Ubiquitin carboxyl-terminal hydrolase isozyme L5 OS=Bos taurus OX=9913 GN=UCHL5 PE=2 SV=1
Cluster-6607.31072	792	734671116	AJA32132.1	212	1.3e-14	ubiquitin conjugating enzyme E2 [Siniperca chuatsi]	Q1RMX2	200	1.4e-14	Ubiquitin-conjugating enzyme E2 D2 OS=Bos taurus OX=9913 GN=UBE2D2 PE=2 SV=1
Cluster-6607.34058	5771	537171947	ERE74508.1	1556	1.4e-169	ubiquitin carboxyl-terminal hydrolase 28-like protein [Cricetulus griseus]	Q96RU2	1539	5.5e-169	Ubiquitin carboxyl-terminal hydrolase 28 OS=Homo sapiens OX=9606 GN=USP28 PE=1 SV=1
Cluster-6607.31053	5031	676778546	KFP05710.1	942	1.9e-98	Ubiquitin carboxyl-terminal hydrolase 12, partial [Calypte anna]	F1M625	937	3.1e-99	Ubiquitin carboxyl-terminal hydrolase 46 OS=Rattus norvegicus OX=10116 GN=Usp46 PE=1 SV=2
Cluster-6607.31054	4674	676778546	KFP05710.1	942	1.8e-98	Ubiquitin carboxyl-terminal hydrolase 12, partial [Calypte anna]	F1M625	937	2.8e-99	Ubiquitin carboxyl-terminal hydrolase 46 OS=Rattus norvegicus OX=10116 GN=Usp46 PE=1 SV=2
Cluster-6607.34687	1865	221059958	XP_002260624.1	400	5e-36	ubiquitin [Plasmodium knowlesi strain H]>gi|193810698|emb|CAQ42596.1| ubiquitin, putative [Plasmodium knowlesi strain H]	P0CG70	404	7.2e-38	Polyubiquitin OS=Neurospora crassa (strain ATCC 24698 / 74-OR23-1A / CBS 708.71 / DSM 1257 / FGSC 987) OX=367110 GN=ubi PE=1 SV=1
Cluster-6607.26690	2982	221059958	XP_002260624.1	290	4.6e-23	ubiquitin [Plasmodium knowlesi strain H]>gi|193810698|emb|CAQ42596.1| ubiquitin, putative [Plasmodium knowlesi strain H]	P0CG70	294	6.6e-25	Polyubiquitin OS=Neurospora crassa (strain ATCC 24698 / 74-OR23-1A / CBS 708.71 / DSM 1257 / FGSC 987) OX=367110 GN=ubi PE=1 SV=1
Cluster-6607.33542	1749	568257774	ETN66021.1	561	1e-54	ubiquinone/menaquinone biosynthesis methyltransferase ubiE [Anopheles darlingi]	Q9VYF8	531	1.3e-52	2-methoxy-6-polyprenyl-1,4-benzoquinol methylase, mitochondrial OS=Drosophila melanogaster OX=7227 GN=Coq5 PE=2 SV=1
Cluster-6607.32423	2355	568257774	ETN66021.1	561	1.4e-54	ubiquinone/menaquinone biosynthesis methyltransferase ubiE [Anopheles darlingi]	Q9VYF8	531	1.7e-52	2-methoxy-6-polyprenyl-1,4-benzoquinol methylase, mitochondrial OS=Drosophila melanogaster OX=7227 GN=Coq5 PE=2 SV=1
Cluster-6607.36180	2520	568257774	ETN66021.1	561	1.5e-54	ubiquinone/menaquinone biosynthesis methyltransferase ubiE [Anopheles darlingi]	Q9VYF8	531	1.8e-52	2-methoxy-6-polyprenyl-1,4-benzoquinol methylase, mitochondrial OS=Drosophila melanogaster OX=7227 GN=Coq5 PE=2 SV=1
Cluster-6607.36181	1914	568257774	ETN66021.1	561	1.1e-54	ubiquinone/menaquinone biosynthesis methyltransferase ubiE [Anopheles darlingi]	Q9VYF8	531	1.4e-52	2-methoxy-6-polyprenyl-1,4-benzoquinol methylase, mitochondrial OS=Drosophila melanogaster OX=7227 GN=Coq5 PE=2 SV=1
Cluster-6607.42821	2255	311334534	CBN08648.1	854	1.4e-88	U2 small nuclear RNA auxiliary factor 1 [Microcosmus squamiger]	P0DN76	784	7.6e-82	Splicing factor U2AF 35 kDa subunit-like protein OS=Homo sapiens OX=9606 GN=U2AF1L5 PE=1 SV=1
Cluster-6607.42823	2759	311334534	CBN08648.1	364	1.1e-31	U2 small nuclear RNA auxiliary factor 1 [Microcosmus squamiger]	P0DN76	346	5.7e-31	Splicing factor U2AF 35 kDa subunit-like protein OS=Homo sapiens OX=9606 GN=U2AF1L5 PE=1 SV=1
Cluster-6607.12344	2240	311334534	CBN08648.1	870	1.9e-90	U2 small nuclear RNA auxiliary factor 1 [Microcosmus squamiger]	P0DN76	784	7.5e-82	Splicing factor U2AF 35 kDa subunit-like protein OS=Homo sapiens OX=9606 GN=U2AF1L5 PE=1 SV=1
Cluster-6607.29233	4356	28436194	AAM09087.1	1894	6.8e-209	tyrosylprotein sulfotransferase-2 [Halocynthia roretzi]	O60704	928	2.9e-98	Protein-tyrosine sulfotransferase 2 OS=Homo sapiens OX=9606 GN=TPST2 PE=1 SV=1
Cluster-6607.33528	284	734555084	KHN82162.1	155	1.9e-08	Tyrosine-protein phosphatase non-receptor type 22 [Toxocara canis]	--	--	--	--
Cluster-6607.6847	1943	675373987	KFM66889.1	145	1.9e-06	Tyrosine-protein phosphatase Lar, partial [Stegodyphus mimosarum]	P11276	137	6.9e-07	Fibronectin OS=Mus musculus OX=10090 GN=Fn1 PE=1 SV=4
Cluster-2158.1	2399	754353308	XP_004342494.2	371	1.5e-32	tyrosine-protein kinase Src42A [Capsaspora owczarzaki ATCC 30864]>gi|765557992|gb|KJE98246.1| TKL protein kinase [Capsaspora owczarzaki ATCC 30864]	Q8R5M3	316	1.5e-27	Leucine-rich repeat-containing protein 15 OS=Rattus norvegicus OX=10116 GN=Lrrc15 PE=2 SV=1
Cluster-6607.37850	3251	37543675	AAM21933.1	213	4.2e-14	type IV collagen [Bombyx mori]	P17140	209	5.2e-15	Collagen alpha-2(IV) chain OS=Caenorhabditis elegans OX=6239 GN=let-2 PE=1 SV=2
Cluster-6607.42735	9775	145046210	BAF56476.1	12002	0	type II transmembrane serine protease-1 [Halocynthia roretzi]	P98106	384	7.9e-35	P-selectin OS=Rattus norvegicus OX=10116 GN=Selp PE=2 SV=1
Cluster-6607.42736	9448	145046210	BAF56476.1	12002	0	type II transmembrane serine protease-1 [Halocynthia roretzi]	P98106	384	7.7e-35	P-selectin OS=Rattus norvegicus OX=10116 GN=Selp PE=2 SV=1
Cluster-6607.42737	9971	145046210	BAF56476.1	7807	0	type II transmembrane serine protease-1 [Halocynthia roretzi]	P98106	384	8.1e-35	P-selectin OS=Rattus norvegicus OX=10116 GN=Selp PE=2 SV=1
Cluster-6607.28727	2155	148234243	NP_001084240.1	466	1.3e-43	twisted gastrulation protein homolog 1-A precursor [Xenopus laevis]>gi|82177486|sp|Q98T88.1|TWS1A_XENLA RecName: Full=Twisted gastrulation protein homolog 1-A; Flags: Precursor [Xenopus laevis]>gi|13469733|gb|AAK27327.1|AF279246_1 twisted gastrulation protein [Xenopus laevis]>gi|46250054|gb|AAH68634.1| TWSG1 protein [Xenopus laevis]	Q98T88	466	5.4e-45	Twisted gastrulation protein homolog 1-A OS=Xenopus laevis OX=8355 GN=twsg1-a PE=1 SV=1
Cluster-6607.36795	6121	5525101	BAA82522.1	1782	9.2e-196	tunicate retinoic acid-inducible modular protease [Polyandrocarpa misakiensis]	Q5G268	595	1.7e-59	Neurotrypsin OS=Nomascus leucogenys OX=61853 GN=PRSS12 PE=3 SV=1
Cluster-6607.36794	5884	5525101	BAA82522.1	2283	7.1e-254	tunicate retinoic acid-inducible modular protease [Polyandrocarpa misakiensis]	Q5G268	595	1.6e-59	Neurotrypsin OS=Nomascus leucogenys OX=61853 GN=PRSS12 PE=3 SV=1
Cluster-6607.28400	5845	5525101	BAA82522.1	2280	1.6e-253	tunicate retinoic acid-inducible modular protease [Polyandrocarpa misakiensis]	Q5G268	595	1.6e-59	Neurotrypsin OS=Nomascus leucogenys OX=61853 GN=PRSS12 PE=3 SV=1
Cluster-6607.33628	2930	225707290	ACO09491.1	230	4.1e-16	Tumor suppressor candidate 2 [Osmerus mordax]	O75896	211	2.7e-15	Tumor suppressor candidate 2 OS=Homo sapiens OX=9606 GN=TUSC2 PE=1 SV=3
Cluster-2488.1	2065	148222351	NP_001086287.1	250	1.4e-18	tumor necrosis factor receptor superfamily, member 11b precursor [Xenopus laevis]>gi|49256346|gb|AAH74428.1| MGC84670 protein [Xenopus laevis]	O00300	209	3.3e-15	Tumor necrosis factor receptor superfamily member 11B OS=Homo sapiens OX=9606 GN=TNFRSF11B PE=1 SV=3
Cluster-2488.0	2064	148222351	NP_001086287.1	250	1.4e-18	tumor necrosis factor receptor superfamily, member 11b precursor [Xenopus laevis]>gi|49256346|gb|AAH74428.1| MGC84670 protein [Xenopus laevis]	O00300	209	3.3e-15	Tumor necrosis factor receptor superfamily member 11B OS=Homo sapiens OX=9606 GN=TNFRSF11B PE=1 SV=3
Cluster-6607.52346	3905	677294451	KFP76879.1	607	1e-59	Tudor domain-containing protein 3, partial [Acanthisitta chloris]	Q6P1U3	598	4.8e-60	Tudor domain-containing protein 3 OS=Xenopus tropicalis OX=8364 GN=tdrd3 PE=2 SV=2
Cluster-6607.25429	3734	677484268	KFQ73673.1	1640	1.6e-179	Tubulin polyglutamylase TTLL7, partial [Phaethon lepturus]	A4Q9F0	1163	1.4e-125	Tubulin polyglutamylase TTLL7 OS=Mus musculus OX=10090 GN=Ttll7 PE=1 SV=1
Cluster-6607.50697	282	675363727	KFM56629.1	480	4e-46	Tubulin beta-1 chain, partial [Stegodyphus mimosarum]	Q27U48	476	4.9e-47	Tubulin beta-1 chain OS=Glossina morsitans morsitans OX=37546 PE=2 SV=1
Cluster-6607.5459	1123	190151809	ACE63525.1	1010	5.6e-107	tryptophan hydroxylase-1 [Micropogonias undulatus]	Q8IWU9	1002	2e-107	Tryptophan 5-hydroxylase 2 OS=Homo sapiens OX=9606 GN=TPH2 PE=1 SV=1
Cluster-6607.6765	2088	190151809	ACE63525.1	1404	2.1e-152	tryptophan hydroxylase-1 [Micropogonias undulatus]	P70080	1379	7.1e-151	Tryptophan 5-hydroxylase 1 OS=Gallus gallus OX=9031 GN=TPH1 PE=1 SV=1
Cluster-6607.6763	1899	190151809	ACE63525.1	1406	1.1e-152	tryptophan hydroxylase-1 [Micropogonias undulatus]	P70080	1379	6.5e-151	Tryptophan 5-hydroxylase 1 OS=Gallus gallus OX=9031 GN=TPH1 PE=1 SV=1
Cluster-6607.9026	4681	510855343	EPB71200.1	508	3.8e-48	trypsin Inhibitor like cysteine rich domain protein [Ancylostoma ceylanicum]	O88799	161	2.7e-09	Zonadhesin OS=Mus musculus OX=10090 GN=Zan PE=1 SV=1
Cluster-6607.48267	4652	510855343	EPB71200.1	508	3.8e-48	trypsin Inhibitor like cysteine rich domain protein [Ancylostoma ceylanicum]	O88799	161	2.7e-09	Zonadhesin OS=Mus musculus OX=10090 GN=Zan PE=1 SV=1
Cluster-6607.52505	4003	808357110	NP_001294083.1	392	9.1e-35	TRPA-1, isoform b [Caenorhabditis elegans]>gi|484399551|emb|CCW45998.1| TRPA-1, isoform b [Caenorhabditis elegans]	Q18297	392	3.8e-36	Transient receptor potential cation channel subfamily A member 1 homolog OS=Caenorhabditis elegans OX=6239 GN=trpa-1 PE=2 SV=5
Cluster-6607.51045	4038	808357110	NP_001294083.1	392	9.2e-35	TRPA-1, isoform b [Caenorhabditis elegans]>gi|484399551|emb|CCW45998.1| TRPA-1, isoform b [Caenorhabditis elegans]	Q18297	392	3.9e-36	Transient receptor potential cation channel subfamily A member 1 homolog OS=Caenorhabditis elegans OX=6239 GN=trpa-1 PE=2 SV=5
Cluster-6607.28409	1429	18157232	BAA19425.2	834	1.8e-86	troponin I [Halocynthia roretzi]>gi|18157509|dbj|BAB83810.1| adult body-wall muscle troponin I [Halocynthia roretzi]	P50754	466	3.6e-45	Troponin I, cardiac muscle OS=Xenopus laevis OX=8355 GN=tnni3 PE=2 SV=2
Cluster-6607.28419	1195	18157232	BAA19425.2	850	2.1e-88	troponin I [Halocynthia roretzi]>gi|18157509|dbj|BAB83810.1| adult body-wall muscle troponin I [Halocynthia roretzi]	P68247	465	3.9e-45	Troponin I, fast skeletal muscle OS=Coturnix japonica OX=93934 GN=TNNI2 PE=3 SV=2
Cluster-6607.38180	1654	1722688	BAA13630.1	270	5.3e-21	troponin C [Halocynthia roretzi]>gi|1722691|dbj|BAA13632.1| unnamed protein product [Halocynthia roretzi]	P06706	208	3.4e-15	Troponin C, body wall muscle OS=Halocynthia roretzi OX=7729 PE=1 SV=2
Cluster-6607.24287	6656	66792936	NP_001019638.1	297	1.6e-23	tropomyosin alpha-4 chain isoform 1 [Danio rerio]>gi|55250652|gb|AAH85518.1| Tropomyosin 4 [Danio rerio]	Q5KR49	286	1.2e-23	Tropomyosin alpha-1 chain OS=Bos taurus OX=9913 GN=TPM1 PE=2 SV=1
Cluster-6607.49136	2445	157061831	ABV03817.1	1687	3.8e-185	tropomodulin [Halocynthia roretzi]	P70567	815	2.1e-85	Tropomodulin-1 OS=Rattus norvegicus OX=10116 GN=Tmod1 PE=2 SV=1
Cluster-8628.0	567	431917236	ELK16780.1	926	1.5e-97	tRNA-splicing endonuclease subunit Sen34 [Pteropus alecto]	P29314	892	5.7e-95	40S ribosomal protein S9 OS=Rattus norvegicus OX=10116 GN=Rps9 PE=1 SV=4
Cluster-6607.35091	4353	189409085	NP_001121589.1	1822	1.5e-200	trhombospondin Bi precursor [Ciona intestinalis]>gi|86610889|gb|ABD14150.1| trhombospondin Bi [Ciona intestinalis]	P35443	1401	4.2e-153	Thrombospondin-4 OS=Homo sapiens OX=9606 GN=THBS4 PE=1 SV=2
Cluster-6607.32591	3394	256708537	ACV20871.1	1639	2e-179	trehalose 6-phosphate synthase [Nilaparvata lugens]	G4RK44	769	6.3e-80	Bifunctional trehalose-6-phosphate synthase/phosphatase OS=Thermoproteus tenax (strain ATCC 35583 / DSM 2078 / JCM 9277 / NBRC 100435 / Kra 1) OX=768679 GN=tpsp PE=1 SV=1
Cluster-6607.1680	3246	256708537	ACV20871.1	2489	5.1e-278	trehalose 6-phosphate synthase [Nilaparvata lugens]	G4RK44	902	2.3e-95	Bifunctional trehalose-6-phosphate synthase/phosphatase OS=Thermoproteus tenax (strain ATCC 35583 / DSM 2078 / JCM 9277 / NBRC 100435 / Kra 1) OX=768679 GN=tpsp PE=1 SV=1
Cluster-6607.1681	3264	256708537	ACV20871.1	2425	1.4e-270	trehalose 6-phosphate synthase [Nilaparvata lugens]	G4RK44	854	8.4e-90	Bifunctional trehalose-6-phosphate synthase/phosphatase OS=Thermoproteus tenax (strain ATCC 35583 / DSM 2078 / JCM 9277 / NBRC 100435 / Kra 1) OX=768679 GN=tpsp PE=1 SV=1
Cluster-2803.0	612	4885629	NP_005414.1	656	3.4e-66	trefoil factor 2 precursor [Homo sapiens]>gi|2833194|sp|Q03403.2|TFF2_HUMAN RecName: Full=Trefoil factor 2; AltName: Full=Spasmolysin; AltName: Full=Spasmolytic polypeptide; Short=SP; Flags: Precursor>gi|1477545|gb|AAB05397.1| spasmolytic peptide [Homo sapiens]>gi|10280535|dbj|BAB13730.1| trefoil factor 2 [Homo sapiens]>gi|21619251|gb|AAH32820.1| Trefoil factor 2 [Homo sapiens]>gi|119629975|gb|EA…	Q03403	656	1.4e-67	Trefoil factor 2 OS=Homo sapiens OX=9606 GN=TFF2 PE=1 SV=2
Cluster-6607.45019	604	7305599	NP_038725.1	758	5e-78	transthyretin precursor [Mus musculus]>gi|136465|sp|P07309.1|TTHY_MOUSE RecName: Full=Transthyretin; AltName: Full=Prealbumin; Flags: Precursor>gi|220562|dbj|BAA00050.1| prealbumin [Mus musculus]>gi|736256|emb|CAA27057.1| prealbumin [Mus musculus]>gi|1694680|dbj|BAA13757.1| prealbumin [Mus musculus]>gi|12858541|dbj|BAB31352.1| unnamed protein product [Mus musculus]>gi|19354093|gb|AAH24702.1| Ttr …	P07309	758	2.1e-79	Transthyretin OS=Mus musculus OX=10090 GN=Ttr PE=1 SV=1
Cluster-6607.14477	4701	358341466	GAA49140.1	1500	3.5e-163	transposon Ty3-G gap-Pol polyprotein [Clonorchis sinensis]	Q7LHG5	711	4.6e-73	Transposon Ty3-I Gag-Pol polyprotein OS=Saccharomyces cerevisiae (strain ATCC 204508 / S288c) OX=559292 GN=TY3B-I PE=3 SV=2
Cluster-6607.30992	4690	358341466	GAA49140.1	2111	5e-234	transposon Ty3-G gap-Pol polyprotein [Clonorchis sinensis]	Q7LHG5	864	8.3e-91	Transposon Ty3-I Gag-Pol polyprotein OS=Saccharomyces cerevisiae (strain ATCC 204508 / S288c) OX=559292 GN=TY3B-I PE=3 SV=2
Cluster-6607.37942	3192	358341466	GAA49140.1	1762	1e-193	transposon Ty3-G gap-Pol polyprotein [Clonorchis sinensis]	Q7LHG5	757	1.4e-78	Transposon Ty3-I Gag-Pol polyprotein OS=Saccharomyces cerevisiae (strain ATCC 204508 / S288c) OX=559292 GN=TY3B-I PE=3 SV=2
Cluster-6607.19851	276	749726286	KII72172.1	146	2.1e-07	Transposon Ty3-G Gag-Pol polyprotein [Thelohanellus kitauei]	--	--	--	--
Cluster-6607.37415	4592	749726286	KII72172.1	1347	1.9e-145	Transposon Ty3-G Gag-Pol polyprotein [Thelohanellus kitauei]	Q7LHG5	713	2.6e-73	Transposon Ty3-I Gag-Pol polyprotein OS=Saccharomyces cerevisiae (strain ATCC 204508 / S288c) OX=559292 GN=TY3B-I PE=3 SV=2
Cluster-6607.49815	1073	94470481	ABF20551.1	250	7.1e-19	transposase [Xenopus (Silurana) tropicalis]	Q6R2W3	151	9e-09	SCAN domain-containing protein 3 OS=Homo sapiens OX=9606 GN=ZBED9 PE=2 SV=1
Cluster-7961.0	917	66734173	AAY53483.1	668	2.1e-67	transposase [Bos taurus]	--	--	--	--
Cluster-7784.0	1995	148680398	EDL12345.1	176	5.1e-10	transmembrane protein 56, partial [Mus musculus]	Q8CGF5	173	4.7e-11	Transmembrane protein 56 OS=Mus musculus OX=10090 GN=Tmem56 PE=2 SV=1
Cluster-6607.27018	2079	431904402	ELK09787.1	229	3.8e-16	Transmembrane protein 218 [Pteropus alecto]	A2RU14	221	1.3e-16	Transmembrane protein 218 OS=Homo sapiens OX=9606 GN=TMEM218 PE=1 SV=1
Cluster-6607.19434	3651	808887424	KKF33785.1	935	9e-98	Transmembrane protein 189 [Larimichthys crocea]	A5PLL7	857	4.2e-90	Transmembrane protein 189 OS=Homo sapiens OX=9606 GN=TMEM189 PE=1 SV=3
Cluster-6607.34541	3672	808887424	KKF33785.1	935	9.1e-98	Transmembrane protein 189 [Larimichthys crocea]	A5PLL7	857	4.2e-90	Transmembrane protein 189 OS=Homo sapiens OX=9606 GN=TMEM189 PE=1 SV=3
Cluster-3821.0	4369	148233990	NP_001090208.1	929	5.4e-97	transmembrane protease, serine 2 [Xenopus laevis]>gi|46249844|gb|AAH68636.1| Tmprss2 protein [Xenopus laevis]	O15393	623	6.8e-63	Transmembrane protease serine 2 OS=Homo sapiens OX=9606 GN=TMPRSS2 PE=1 SV=3
Cluster-7294.1	4439	148233990	NP_001090208.1	929	5.5e-97	transmembrane protease, serine 2 [Xenopus laevis]>gi|46249844|gb|AAH68636.1| Tmprss2 protein [Xenopus laevis]	O15393	623	7e-63	Transmembrane protease serine 2 OS=Homo sapiens OX=9606 GN=TMPRSS2 PE=1 SV=3
Cluster-7294.0	3953	148233990	NP_001090208.1	929	4.9e-97	transmembrane protease, serine 2 [Xenopus laevis]>gi|46249844|gb|AAH68636.1| Tmprss2 protein [Xenopus laevis]	O15393	623	6.2e-63	Transmembrane protease serine 2 OS=Homo sapiens OX=9606 GN=TMPRSS2 PE=1 SV=3
Cluster-7622.0	3681	148233990	NP_001090208.1	929	4.5e-97	transmembrane protease, serine 2 [Xenopus laevis]>gi|46249844|gb|AAH68636.1| Tmprss2 protein [Xenopus laevis]	O15393	623	5.8e-63	Transmembrane protease serine 2 OS=Homo sapiens OX=9606 GN=TMPRSS2 PE=1 SV=3
Cluster-7294.2	4512	148233990	NP_001090208.1	929	5.5e-97	transmembrane protease, serine 2 [Xenopus laevis]>gi|46249844|gb|AAH68636.1| Tmprss2 protein [Xenopus laevis]	O15393	623	7.1e-63	Transmembrane protease serine 2 OS=Homo sapiens OX=9606 GN=TMPRSS2 PE=1 SV=3
Cluster-6607.28329	2926	158749596	NP_001027832.1	968	1.1e-101	translocating chain-associating membrane protein 1/2 [Ciona intestinalis]>gi|699238576|ref|XP_009857503.1| PREDICTED: translocating chain-associating membrane protein 1/2 isoform X1 [Ciona intestinalis]>gi|51534904|dbj|BAD38617.1| translocating chai-associating membrane protein 1/2 [Ciona intestinalis]	Q9GKZ4	660	2.3e-67	Translocating chain-associated membrane protein 1 OS=Bos taurus OX=9913 GN=TRAM1 PE=2 SV=3
Cluster-6607.36202	2959	158749596	NP_001027832.1	968	1.1e-101	translocating chain-associating membrane protein 1/2 [Ciona intestinalis]>gi|699238576|ref|XP_009857503.1| PREDICTED: translocating chain-associating membrane protein 1/2 isoform X1 [Ciona intestinalis]>gi|51534904|dbj|BAD38617.1| translocating chai-associating membrane protein 1/2 [Ciona intestinalis]	Q9GKZ4	660	2.4e-67	Translocating chain-associated membrane protein 1 OS=Bos taurus OX=9913 GN=TRAM1 PE=2 SV=3
Cluster-6607.32183	3578	646710374	KDR15893.1	589	1.2e-57	Translin [Zootermopsis nevadensis]	Q62348	568	1.3e-56	Translin OS=Mus musculus OX=10090 GN=Tsn PE=1 SV=1
Cluster-7102.0	1146	646710374	KDR15893.1	230	1.6e-16	Translin [Zootermopsis nevadensis]	Q08DM8	204	6.9e-15	Translin OS=Bos taurus OX=9913 GN=TSN PE=2 SV=1
Cluster-6607.28145	1575	84569880	ABC59222.1	303	7.5e-25	translationally-controlled tumor protein [Cyprinus carpio]	P63028	294	3.5e-25	Translationally-controlled tumor protein OS=Mus musculus OX=10090 GN=Tpt1 PE=1 SV=1
Cluster-6607.25799	1999	118344218	NP_001071932.1	738	3.4e-75	translation initiation factor [Ciona intestinalis]>gi|92081580|dbj|BAE93337.1| translation initiation factor [Ciona intestinalis]	Q99L45	723	7.9e-75	Eukaryotic translation initiation factor 2 subunit 2 OS=Mus musculus OX=10090 GN=Eif2s2 PE=1 SV=1
Cluster-6607.46167	7525	444513465	ELV10344.1	1817	9.9e-200	Transient receptor potential cation channel subfamily M member 2 [Tupaia chinensis]	Q91YD4	1421	3.5e-155	Transient receptor potential cation channel subfamily M member 2 OS=Mus musculus OX=10090 GN=Trpm2 PE=1 SV=2
Cluster-6607.19493	2613	74095919	NP_001027712.1	571	1e-55	transglutiminase [Ciona intestinalis]>gi|3649666|emb|CAA71263.1| transglutiminase [Ciona intestinalis]	P08587	412	1.2e-38	Protein-glutamine gamma-glutamyltransferase 2 OS=Cavia cutleri OX=10144 GN=TGM2 PE=1 SV=4
Cluster-6607.23722	2557	74095919	NP_001027712.1	1495	7.3e-163	transglutiminase [Ciona intestinalis]>gi|3649666|emb|CAA71263.1| transglutiminase [Ciona intestinalis]	P21981	1083	1.8e-116	Protein-glutamine gamma-glutamyltransferase 2 OS=Mus musculus OX=10090 GN=Tgm2 PE=1 SV=4
Cluster-6607.15020	2838	677283358	AIM45544.1	158	8.8e-08	transforming growth factor beta family member f, partial [Botryllus schlosseri]	--	--	--	--
Cluster-6607.32702	2696	332691800	AEE90023.1	780	6.3e-80	transforming growth factor beta [Branchiostoma japonicum]	P27090	673	6.7e-69	Transforming growth factor beta-2 OS=Mus musculus OX=10090 GN=Tgfb2 PE=1 SV=2
Cluster-6607.29969	4396	332691800	AEE90023.1	780	1e-79	transforming growth factor beta [Branchiostoma japonicum]	P27090	673	1.1e-68	Transforming growth factor beta-2 OS=Mus musculus OX=10090 GN=Tgfb2 PE=1 SV=2
Cluster-6607.38799	4909	679005967	KFW06746.1	404	4.5e-36	Transforming acidic coiled-coil-containing protein 3, partial [Eurypyga helias]	O75410	324	3.6e-28	Transforming acidic coiled-coil-containing protein 1 OS=Homo sapiens OX=9606 GN=TACC1 PE=1 SV=2
Cluster-6607.22220	4193	242011699	XP_002426584.1	530	9.5e-51	transcription factor, putative [Pediculus humanus corporis]>gi|212510733|gb|EEB13846.1| transcription factor, putative [Pediculus humanus corporis]	A4IHD9	474	1.2e-45	Mediator of RNA polymerase II transcription subunit 25 OS=Xenopus tropicalis OX=8364 GN=med25 PE=2 SV=1
Cluster-9033.0	2332	678150685	KFV19836.1	265	2.8e-20	Transcription factor SOX-30, partial [Tauraco erythrolophus]	O94993	247	1.5e-19	Transcription factor SOX-30 OS=Homo sapiens OX=9606 GN=SOX30 PE=1 SV=1
Cluster-6607.30318	5701	124358906	NP_001071705.2	1344	5.3e-145	transcription factor protein [Ciona intestinalis]>gi|124300871|dbj|BAE06426.2| transcription factor protein [Ciona intestinalis]	Q29RS8	656	1.3e-66	Friend leukemia integration 1 transcription factor OS=Bos taurus OX=9913 GN=FLI1 PE=2 SV=1
Cluster-6607.42151	5817	124358906	NP_001071705.2	1187	8.7e-127	transcription factor protein [Ciona intestinalis]>gi|124300871|dbj|BAE06426.2| transcription factor protein [Ciona intestinalis]	Q29RS8	513	5.2e-50	Friend leukemia integration 1 transcription factor OS=Bos taurus OX=9913 GN=FLI1 PE=2 SV=1
Cluster-6607.17773	5700	124358906	NP_001071705.2	1344	5.3e-145	transcription factor protein [Ciona intestinalis]>gi|124300871|dbj|BAE06426.2| transcription factor protein [Ciona intestinalis]	Q29RS8	656	1.3e-66	Friend leukemia integration 1 transcription factor OS=Bos taurus OX=9913 GN=FLI1 PE=2 SV=1
Cluster-6607.14445	4524	124358906	NP_001071705.2	1344	4.2e-145	transcription factor protein [Ciona intestinalis]>gi|124300871|dbj|BAE06426.2| transcription factor protein [Ciona intestinalis]	Q29RS8	656	1.1e-66	Friend leukemia integration 1 transcription factor OS=Bos taurus OX=9913 GN=FLI1 PE=2 SV=1
Cluster-6607.42152	4139	124358906	NP_001071705.2	1344	3.8e-145	transcription factor protein [Ciona intestinalis]>gi|124300871|dbj|BAE06426.2| transcription factor protein [Ciona intestinalis]	Q29RS8	656	9.7e-67	Friend leukemia integration 1 transcription factor OS=Bos taurus OX=9913 GN=FLI1 PE=2 SV=1
Cluster-6607.19776	5712	124358906	NP_001071705.2	1344	5.3e-145	transcription factor protein [Ciona intestinalis]>gi|124300871|dbj|BAE06426.2| transcription factor protein [Ciona intestinalis]	Q29RS8	656	1.3e-66	Friend leukemia integration 1 transcription factor OS=Bos taurus OX=9913 GN=FLI1 PE=2 SV=1
Cluster-6607.32238	6367	134254381	BAF49750.1	557	1.1e-53	transcription factor protein [Ciona intestinalis]	P10157	454	3.9e-43	Protein C-ets-2 OS=Gallus gallus OX=9031 GN=ETS2 PE=2 SV=1
Cluster-8824.0	2338	14588545	BAB61733.1	2617	5.3e-293	transcription factor ems/emx [Halocynthia roretzi]	Q17R00	332	2e-29	Homeobox protein EMX2 OS=Bos taurus OX=9913 GN=EMX2 PE=2 SV=1
Cluster-6607.20922	702	193083015	NP_001122341.1	376	1.1e-33	transcription factor CBF/NF-Y/archaeal histone -2 [Ciona intestinalis]>gi|699254471|ref|XP_009861424.1| PREDICTED: transcription factor CBF/NF-Y/archaeal histone -2 isoform X1 [Ciona intestinalis]>gi|93003200|tpd|FAA00183.1| TPA: transcription factor protein [Ciona intestinalis]	Q3SZN5	353	2.2e-32	DNA polymerase epsilon subunit 3 OS=Bos taurus OX=9913 GN=POLE3 PE=2 SV=1
Cluster-6607.5040	2278	108743525	BAE95625.1	2923	0	transcription factor AP-2 [Halocynthia roretzi]	Q61313	933	4e-99	Transcription factor AP-2-beta OS=Mus musculus OX=10090 GN=Tfap2b PE=1 SV=2
Cluster-6607.5037	559	108743525	BAE95625.1	300	5.9e-25	transcription factor AP-2 [Halocynthia roretzi]	--	--	--	--
Cluster-3162.0	920	108743525	BAE95625.1	306	2e-25	transcription factor AP-2 [Halocynthia roretzi]	--	--	--	--
Cluster-6607.43686	1641	8920362	CAB96396.1	674	7.5e-68	transcription factor [Phallusia mammillata]	Q02650	634	1.4e-64	Paired box protein Pax-5 OS=Mus musculus OX=10090 GN=Pax5 PE=1 SV=1
Cluster-6607.43685	1824	8920362	CAB96396.1	761	6.8e-78	transcription factor [Phallusia mammillata]	Q02548	650	2.1e-66	Paired box protein Pax-5 OS=Homo sapiens OX=9606 GN=PAX5 PE=1 SV=1
Cluster-6607.37012	6048	8920364	CAB96397.1	741	4.7e-75	transcription factor [Phallusia mammillata]	Q90268	581	7e-58	Paired box protein Pax-2a OS=Danio rerio OX=7955 GN=pax2a PE=2 SV=2
Cluster-6607.45854	1671	8920362	CAB96396.1	689	1.4e-69	transcription factor [Phallusia mammillata]	Q02650	640	2.8e-65	Paired box protein Pax-5 OS=Mus musculus OX=10090 GN=Pax5 PE=1 SV=1
Cluster-6607.38553	4440	114145437	NP_001041456.1	4276	0	transcription factor [Ciona intestinalis]>gi|93003262|tpd|FAA00214.1| TPA: transcription factor protein [Ciona intestinalis]	Q01320	3943	0	DNA topoisomerase 2-alpha OS=Mus musculus OX=10090 GN=Top2a PE=1 SV=2
Cluster-6607.22502	1349	225707156	ACO09424.1	579	6.4e-57	Trafficking protein particle complex subunit 6B [Osmerus mordax]	Q32L78	560	4.3e-56	Trafficking protein particle complex subunit 6B OS=Bos taurus OX=9913 GN=TRAPPC6B PE=2 SV=1
Cluster-6607.44641	1863	349732102	NP_001231833.1	880	1.1e-91	trafficking protein particle complex subunit 13 isoform 1 [Xenopus (Silurana) tropicalis]>gi|123912021|sp|Q0VFT9.1|TPC13_XENTR RecName: Full=Trafficking protein particle complex subunit 13 [Xenopus (Silurana) tropicalis]>gi|110645327|gb|AAI18703.1| LOC549181 protein [Xenopus (Silurana) tropicalis]	Q0VFT9	880	4.6e-93	Trafficking protein particle complex subunit 13 OS=Xenopus tropicalis OX=8364 GN=trappc13 PE=2 SV=1
Cluster-6607.15154	810	334191728	DAA34814.1	321	3.1e-27	TPA_inf: von Willebrand factor [Tetraodon nigroviridis]	Q28833	286	1.5e-24	von Willebrand factor (Fragment) OS=Sus scrofa OX=9823 GN=VWF PE=2 SV=2
Cluster-6607.16924	1114	260898745	DAA06548.1	987	2.6e-104	TPA_inf: TEPP protein [Molgula tectiformis]	Q6IMG9	357	1.2e-32	Testis, prostate and placenta-expressed protein OS=Rattus norvegicus OX=10116 GN=Tepp PE=2 SV=1
Cluster-6607.16925	1102	260898745	DAA06548.1	957	7.7e-101	TPA_inf: TEPP protein [Molgula tectiformis]	Q6IMG9	361	4.1e-33	Testis, prostate and placenta-expressed protein OS=Rattus norvegicus OX=10116 GN=Tepp PE=2 SV=1
Cluster-6607.32492	3106	38018114	DAA01902.1	650	8.6e-65	TPA_inf: RTN-C1 [Ciona intestinalis]>gi|38049088|tpg|DAA01909.1| TPA_inf: RTN-B1 [Ciona intestinalis]	Q5RBL9	503	4e-49	Reticulon-3 OS=Pongo abelii OX=9601 GN=RTN3 PE=2 SV=1
Cluster-6607.27728	2685	38018114	DAA01902.1	650	7.4e-65	TPA_inf: RTN-C1 [Ciona intestinalis]>gi|38049088|tpg|DAA01909.1| TPA_inf: RTN-B1 [Ciona intestinalis]	Q5RBL9	503	3.5e-49	Reticulon-3 OS=Pongo abelii OX=9601 GN=RTN3 PE=2 SV=1
Cluster-6607.17526	387	325303668	DAA34347.1	239	4.9e-18	TPA_inf: guanylate-binding protein [Amblyomma variegatum]	Q6DD88	220	3.3e-17	Atlastin-3 OS=Homo sapiens OX=9606 GN=ATL3 PE=1 SV=1
Cluster-5345.0	413	145078962	DAA05890.1	224	2.8e-16	TPA_inf: chloroplast protein precursor LI818;3 [Bigelowiella natans]	Q03965	206	1.5e-15	Chlorophyll a-b binding protein L1818, chloroplastic OS=Chlamydomonas moewusii OX=3054 GN=L1818 PE=2 SV=1
Cluster-6607.33553	3073	722824790	DAA64666.1	1344	2.8e-145	TPA_inf: alpha1,6 fucosyltransferase [Ciona savignyi]	Q6EV77	1270	4.6e-138	Alpha-(1,6)-fucosyltransferase OS=Pan troglodytes OX=9598 GN=FUT8 PE=2 SV=1
Cluster-6607.44373	1867	44829164	DAA04495.1	1101	2.6e-117	TPA_exp: pol polyprotein [Schistosoma mansoni]	P0CT42	463	1e-44	Transposon Tf2-7 polyprotein OS=Schizosaccharomyces pombe (strain 972 / ATCC 24843) OX=284812 GN=Tf2-7 PE=3 SV=1
Cluster-6607.36041	4508	93003312	FAA00239.1	1639	2.6e-179	TPA: zinc finger protein [Ciona intestinalis]	P45974	1569	1.4e-172	Ubiquitin carboxyl-terminal hydrolase 5 OS=Homo sapiens OX=9606 GN=USP5 PE=1 SV=2
Cluster-6607.34656	5049	93003292	FAA00229.1	886	6e-92	TPA: zinc finger protein [Ciona intestinalis]	Q9EQZ7	797	5.3e-83	Regulating synaptic membrane exocytosis protein 2 OS=Mus musculus OX=10090 GN=Rims2 PE=1 SV=1
Cluster-6607.34657	5030	93003292	FAA00229.1	886	6e-92	TPA: zinc finger protein [Ciona intestinalis]	Q9UQ26	798	4e-83	Regulating synaptic membrane exocytosis protein 2 OS=Homo sapiens OX=9606 GN=RIMS2 PE=1 SV=2
Cluster-6607.47946	3140	93003144	FAA00155.1	677	6.4e-68	TPA: zinc finger protein [Ciona intestinalis]	Q91428	591	2.5e-59	Transcription factor GATA-3 OS=Danio rerio OX=7955 GN=gata3 PE=2 SV=1
Cluster-6607.36175	6324	93003078	FAA00122.1	3768	0	TPA: zinc finger protein [Ciona intestinalis]	Q8BZ05	1315	5.7e-143	Arf-GAP with Rho-GAP domain, ANK repeat and PH domain-containing protein 2 OS=Mus musculus OX=10090 GN=Arap2 PE=1 SV=2
Cluster-6607.25828	5632	93003226	FAA00196.1	669	9.7e-67	TPA: zinc finger protein [Ciona intestinalis]	Q9BVI0	278	8.9e-23	PHD finger protein 20 OS=Homo sapiens OX=9606 GN=PHF20 PE=1 SV=2
Cluster-6607.21469	3886	93003270	FAA00218.1	501	2e-47	TPA: zinc finger protein [Ciona intestinalis]	Q96EP0	296	5e-25	E3 ubiquitin-protein ligase RNF31 OS=Homo sapiens OX=9606 GN=RNF31 PE=1 SV=1
Cluster-6607.28316	9018	93003078	FAA00122.1	3612	0	TPA: zinc finger protein [Ciona intestinalis]	Q8BZ05	1315	8.1e-143	Arf-GAP with Rho-GAP domain, ANK repeat and PH domain-containing protein 2 OS=Mus musculus OX=10090 GN=Arap2 PE=1 SV=2
Cluster-6607.17163	4467	93003270	FAA00218.1	1246	9.6e-134	TPA: zinc finger protein [Ciona intestinalis]	Q924T7	941	9.4e-100	E3 ubiquitin-protein ligase RNF31 OS=Mus musculus OX=10090 GN=Rnf31 PE=1 SV=2
Cluster-6607.14602	7177	93003078	FAA00122.1	3726	0	TPA: zinc finger protein [Ciona intestinalis]	Q8WZ64	1349	7.4e-147	Arf-GAP with Rho-GAP domain, ANK repeat and PH domain-containing protein 2 OS=Homo sapiens OX=9606 GN=ARAP2 PE=1 SV=3
Cluster-6607.28840	7832	93003078	FAA00122.1	2153	1.1e-238	TPA: zinc finger protein [Ciona intestinalis]	Q8WZ64	876	5.6e-92	Arf-GAP with Rho-GAP domain, ANK repeat and PH domain-containing protein 2 OS=Homo sapiens OX=9606 GN=ARAP2 PE=1 SV=3
Cluster-6607.44561	3667	93003074	FAA00120.1	717	1.7e-72	TPA: zinc finger protein [Ciona intestinalis]	Q99LI8	473	1.4e-45	Hepatocyte growth factor-regulated tyrosine kinase substrate OS=Mus musculus OX=10090 GN=Hgs PE=1 SV=2
Cluster-6607.23043	7307	93003304	FAA00235.1	2039	1.7e-225	TPA: zinc finger protein [Ciona intestinalis]	Q5EBD9	1534	2.6e-168	Elongator complex protein 2 OS=Xenopus tropicalis OX=8364 GN=elp2 PE=2 SV=1
Cluster-6607.20193	7592	93003078	FAA00122.1	3726	0	TPA: zinc finger protein [Ciona intestinalis]	Q8WZ64	1349	7.8e-147	Arf-GAP with Rho-GAP domain, ANK repeat and PH domain-containing protein 2 OS=Homo sapiens OX=9606 GN=ARAP2 PE=1 SV=3
Cluster-6607.24302	7271	93003304	FAA00235.1	2039	1.7e-225	TPA: zinc finger protein [Ciona intestinalis]	Q5EBD9	1534	2.6e-168	Elongator complex protein 2 OS=Xenopus tropicalis OX=8364 GN=elp2 PE=2 SV=1
Cluster-6607.45769	5481	93003244	FAA00205.1	1341	1.1e-144	TPA: zinc finger protein [Ciona intestinalis]	Q2VJ60	1050	2.6e-112	E3 ubiquitin-protein ligase RNF19A OS=Sus scrofa OX=9823 GN=RNF19A PE=2 SV=1
Cluster-6607.32571	7215	93003056	FAA00111.1	955	8.6e-100	TPA: zinc finger protein [Ciona intestinalis]	Q91ZY8	901	6.6e-95	E3 ubiquitin-protein ligase TRIM9 OS=Rattus norvegicus OX=10116 GN=Trim9 PE=1 SV=1
Cluster-6607.31828	7783	93003078	FAA00122.1	3637	0	TPA: zinc finger protein [Ciona intestinalis]	Q8BZ05	1315	7e-143	Arf-GAP with Rho-GAP domain, ANK repeat and PH domain-containing protein 2 OS=Mus musculus OX=10090 GN=Arap2 PE=1 SV=2
Cluster-6607.33822	8474	93003078	FAA00122.1	3726	0	TPA: zinc finger protein [Ciona intestinalis]	Q8WZ64	1349	8.7e-147	Arf-GAP with Rho-GAP domain, ANK repeat and PH domain-containing protein 2 OS=Homo sapiens OX=9606 GN=ARAP2 PE=1 SV=3
Cluster-6607.34554	8118	93003078	FAA00122.1	3726	0	TPA: zinc finger protein [Ciona intestinalis]	Q8WZ64	1349	8.3e-147	Arf-GAP with Rho-GAP domain, ANK repeat and PH domain-containing protein 2 OS=Homo sapiens OX=9606 GN=ARAP2 PE=1 SV=3
Cluster-6607.21470	4630	93003270	FAA00218.1	1246	9.9e-134	TPA: zinc finger protein [Ciona intestinalis]	Q924T7	941	9.7e-100	E3 ubiquitin-protein ligase RNF31 OS=Mus musculus OX=10090 GN=Rnf31 PE=1 SV=2
Cluster-6607.33733	8059	93003078	FAA00122.1	3726	0	TPA: zinc finger protein [Ciona intestinalis]	Q8WZ64	1349	8.3e-147	Arf-GAP with Rho-GAP domain, ANK repeat and PH domain-containing protein 2 OS=Homo sapiens OX=9606 GN=ARAP2 PE=1 SV=3
Cluster-6607.45152	7204	93003056	FAA00111.1	955	8.6e-100	TPA: zinc finger protein [Ciona intestinalis]	Q91ZY8	901	6.6e-95	E3 ubiquitin-protein ligase TRIM9 OS=Rattus norvegicus OX=10116 GN=Trim9 PE=1 SV=1
Cluster-6607.5039	1716	93003294	FAA00230.1	1127	2.3e-120	TPA: zinc finger protein [Ciona intestinalis]	Q9CPV7	1001	4e-107	Palmitoyltransferase ZDHHC6 OS=Mus musculus OX=10090 GN=Zdhhc6 PE=1 SV=1
Cluster-6607.31854	5581	93003068	FAA00117.1	2017	4.7e-223	TPA: zinc finger protein [Ciona intestinalis]	Q8IWR0	1046	7.8e-112	Zinc finger CCCH domain-containing protein 7A OS=Homo sapiens OX=9606 GN=ZC3H7A PE=1 SV=1
Cluster-6607.31853	6174	93003068	FAA00117.1	1572	2.1e-171	TPA: zinc finger protein [Ciona intestinalis]	Q9UGR2	827	2.1e-86	Zinc finger CCCH domain-containing protein 7B OS=Homo sapiens OX=9606 GN=ZC3H7B PE=1 SV=1
Cluster-6607.48367	3866	93003226	FAA00196.1	627	5e-62	TPA: zinc finger protein [Ciona intestinalis]	Q9BVI0	257	1.7e-20	PHD finger protein 20 OS=Homo sapiens OX=9606 GN=PHF20 PE=1 SV=2
Cluster-6607.31123	6402	93003226	FAA00196.1	669	1.1e-66	TPA: zinc finger protein [Ciona intestinalis]	Q9BVI0	257	2.8e-20	PHD finger protein 20 OS=Homo sapiens OX=9606 GN=PHF20 PE=1 SV=2
Cluster-6607.31122	5661	93003226	FAA00196.1	666	2.2e-66	TPA: zinc finger protein [Ciona intestinalis]	Q9BVI0	274	2.6e-22	PHD finger protein 20 OS=Homo sapiens OX=9606 GN=PHF20 PE=1 SV=2
Cluster-6607.32780	5095	93003046	FAA00106.1	499	4.5e-47	TPA: transcription factor protein [Ciona intestinalis]	Q01538	385	3.2e-35	Myelin transcription factor 1 OS=Homo sapiens OX=9606 GN=MYT1 PE=1 SV=2
Cluster-6607.50536	5073	93003046	FAA00106.1	478	1.2e-44	TPA: transcription factor protein [Ciona intestinalis]	Q01538	385	3.1e-35	Myelin transcription factor 1 OS=Homo sapiens OX=9606 GN=MYT1 PE=1 SV=2
Cluster-6607.10762	5006	93003046	FAA00106.1	499	4.5e-47	TPA: transcription factor protein [Ciona intestinalis]	Q9UL68	384	4.1e-35	Myelin transcription factor 1-like protein OS=Homo sapiens OX=9606 GN=MYT1L PE=2 SV=3
Cluster-1632.0	862	190610000	CAL69036.1	708	4.5e-72	TPA: SCO-spondin protein [Ciona savignyi]	Q2PC93	598	1.1e-60	SCO-spondin OS=Gallus gallus OX=9031 GN=SSPO PE=2 SV=1
Cluster-6607.33581	2063	190610000	CAL69036.1	190	1.2e-11	TPA: SCO-spondin protein [Ciona savignyi]	Q01042	131	3.6e-06	Transcriptional regulator ICP22 homolog OS=Saimiriine herpesvirus 2 (strain 11) OX=10383 GN=73 PE=3 SV=1
Cluster-6607.48187	2293	151427542	FAA00328.1	2156	1.5e-239	TPA: predicted dual oxidase-A [Ciona intestinalis]	Q9VQH2	1234	5.1e-134	Dual oxidase OS=Drosophila melanogaster OX=7227 GN=Duox PE=1 SV=2
Cluster-6607.26667	6083	151427542	FAA00328.1	5255	0	TPA: predicted dual oxidase-A [Ciona intestinalis]	Q9NRD9	2986	0	Dual oxidase 1 OS=Homo sapiens OX=9606 GN=DUOX1 PE=1 SV=1
Cluster-6607.47950	2192	151427542	FAA00328.1	2292	2.4e-255	TPA: predicted dual oxidase-A [Ciona intestinalis]	Q9VQH2	1326	1e-144	Dual oxidase OS=Drosophila melanogaster OX=7227 GN=Duox PE=1 SV=2
Cluster-6607.45318	3513	93003052	FAA00109.1	490	3.5e-46	TPA: nuclear receptor [Ciona intestinalis]	P22736	392	3.4e-36	Nuclear receptor subfamily 4 group A member 1 OS=Homo sapiens OX=9606 GN=NR4A1 PE=1 SV=1
Cluster-6607.53179	3155	93003052	FAA00109.1	463	4.2e-43	TPA: nuclear receptor [Ciona intestinalis]	P22736	372	6.3e-34	Nuclear receptor subfamily 4 group A member 1 OS=Homo sapiens OX=9606 GN=NR4A1 PE=1 SV=1
Cluster-6607.45317	3738	93003052	FAA00109.1	490	3.7e-46	TPA: nuclear receptor [Ciona intestinalis]	Q0V8F0	379	1.2e-34	Nuclear receptor subfamily 4 group A member 1 OS=Bos taurus OX=9913 GN=NR4A1 PE=2 SV=1
Cluster-6607.41206	6573	147906574	NP_001085699.1	2430	7.2e-271	topoisomerase (DNA) III alpha [Xenopus laevis]>gi|49115195|gb|AAH73221.1| MGC80537 protein [Xenopus laevis]	Q13472	2392	7.7e-268	DNA topoisomerase 3-alpha OS=Homo sapiens OX=9606 GN=TOP3A PE=1 SV=1
Cluster-6607.52778	4939	162287310	NP_001104618.1	831	1.4e-85	tonsoku-like protein [Danio rerio]>gi|182662397|sp|A9JR78.1|TONSL_DANRE RecName: Full=Tonsoku-like protein; AltName: Full=NF-kappa-B inhibitor-like protein 2; AltName: Full=Nuclear factor of kappa light polypeptide gene enhancer in B-cells inhibitor-like 2 [Danio rerio]>gi|161612134|gb|AAI55548.1| Zgc:171416 protein [Danio rerio]	A9JR78	831	5.9e-87	Tonsoku-like protein OS=Danio rerio OX=7955 GN=tonsl PE=2 SV=1
Cluster-6607.52776	5006	162287310	NP_001104618.1	831	1.4e-85	tonsoku-like protein [Danio rerio]>gi|182662397|sp|A9JR78.1|TONSL_DANRE RecName: Full=Tonsoku-like protein; AltName: Full=NF-kappa-B inhibitor-like protein 2; AltName: Full=Nuclear factor of kappa light polypeptide gene enhancer in B-cells inhibitor-like 2 [Danio rerio]>gi|161612134|gb|AAI55548.1| Zgc:171416 protein [Danio rerio]	A9JR78	831	6e-87	Tonsoku-like protein OS=Danio rerio OX=7955 GN=tonsl PE=2 SV=1
Cluster-6607.15337	7158	350535286	NP_001231972.1	1255	1.4e-134	toll-like receptor 7-like precursor [Ciona intestinalis]>gi|32965071|gb|AAP91723.1| RP105-like glycoprotein [Ciona intestinalis]	Q9VPF0	336	2.1e-29	Protein artichoke OS=Drosophila melanogaster OX=7227 GN=atk PE=1 SV=2
Cluster-6607.33962	1779	260763945	NP_001159600.1	449	1e-41	toll-like receptor 2 [Ciona intestinalis]>gi|260162446|dbj|BAI43698.1| Toll-like receptor2 [Ciona intestinalis]	Q0GC71	196	9.1e-14	Toll-like receptor 2 OS=Capra hircus OX=9925 GN=TLR2 PE=2 SV=1
Cluster-6607.21601	4660	260763945	NP_001159600.1	1222	6.1e-131	toll-like receptor 2 [Ciona intestinalis]>gi|260162446|dbj|BAI43698.1| Toll-like receptor2 [Ciona intestinalis]	G5EFX6	233	1.2e-17	Slit homolog 1 protein OS=Caenorhabditis elegans OX=6239 GN=slt-1 PE=1 SV=1
Cluster-5877.0	3155	260763945	NP_001159600.1	293	2.2e-23	toll-like receptor 2 [Ciona intestinalis]>gi|260162446|dbj|BAI43698.1| Toll-like receptor2 [Ciona intestinalis]	Q0GC71	168	2.8e-10	Toll-like receptor 2 OS=Capra hircus OX=9925 GN=TLR2 PE=2 SV=1
Cluster-6607.50602	1627	260763945	NP_001159600.1	356	5.5e-31	toll-like receptor 2 [Ciona intestinalis]>gi|260162446|dbj|BAI43698.1| Toll-like receptor2 [Ciona intestinalis]	Q7Z2Q7	179	7.8e-12	Leucine-rich repeat-containing protein 70 OS=Homo sapiens OX=9606 GN=LRRC70 PE=2 SV=1
Cluster-6607.50601	5238	260763945	NP_001159600.1	968	1.9e-101	toll-like receptor 2 [Ciona intestinalis]>gi|260162446|dbj|BAI43698.1| Toll-like receptor2 [Ciona intestinalis]	Q80TR4	186	3.9e-12	Slit homolog 1 protein OS=Mus musculus OX=10090 GN=Slit1 PE=1 SV=2
Cluster-6607.27474	2586	260763945	NP_001159600.1	173	1.5e-09	toll-like receptor 2 [Ciona intestinalis]>gi|260162446|dbj|BAI43698.1| Toll-like receptor2 [Ciona intestinalis]	--	--	--	--
Cluster-6607.1128	574	260763945	NP_001159600.1	145	5.7e-07	toll-like receptor 2 [Ciona intestinalis]>gi|260162446|dbj|BAI43698.1| Toll-like receptor2 [Ciona intestinalis]	--	--	--	--
Cluster-8526.1	978	260763945	NP_001159600.1	252	3.8e-19	toll-like receptor 2 [Ciona intestinalis]>gi|260162446|dbj|BAI43698.1| Toll-like receptor2 [Ciona intestinalis]	Q3UQ28	151	8.2e-09	Peroxidasin homolog OS=Mus musculus OX=10090 GN=Pxdn PE=1 SV=2
Cluster-6607.12842	3052	260763945	NP_001159600.1	221	4.7e-15	toll-like receptor 2 [Ciona intestinalis]>gi|260162446|dbj|BAI43698.1| Toll-like receptor2 [Ciona intestinalis]	Q9BXN1	160	2.3e-09	Asporin OS=Homo sapiens OX=9606 GN=ASPN PE=1 SV=2
Cluster-6607.37173	4974	260763945	NP_001159600.1	635	7.5e-63	toll-like receptor 2 [Ciona intestinalis]>gi|260162446|dbj|BAI43698.1| Toll-like receptor2 [Ciona intestinalis]	G5EFX6	213	2.7e-15	Slit homolog 1 protein OS=Caenorhabditis elegans OX=6239 GN=slt-1 PE=1 SV=1
Cluster-6607.37174	1853	260763945	NP_001159600.1	411	2.6e-37	toll-like receptor 2 [Ciona intestinalis]>gi|260162446|dbj|BAI43698.1| Toll-like receptor2 [Ciona intestinalis]	Q0GC71	196	9.5e-14	Toll-like receptor 2 OS=Capra hircus OX=9925 GN=TLR2 PE=2 SV=1
Cluster-6607.35748	1894	260763945	NP_001159600.1	411	2.7e-37	toll-like receptor 2 [Ciona intestinalis]>gi|260162446|dbj|BAI43698.1| Toll-like receptor2 [Ciona intestinalis]	Q0GC71	196	9.7e-14	Toll-like receptor 2 OS=Capra hircus OX=9925 GN=TLR2 PE=2 SV=1
Cluster-6607.50595	5923	260763945	NP_001159600.1	753	1.9e-76	toll-like receptor 2 [Ciona intestinalis]>gi|260162446|dbj|BAI43698.1| Toll-like receptor2 [Ciona intestinalis]	Q9R1F8	225	1.3e-16	Toll-like receptor 2 OS=Cricetulus griseus OX=10029 GN=TLR2 PE=2 SV=2
Cluster-6607.50599	6109	260763945	NP_001159600.1	968	2.3e-101	toll-like receptor 2 [Ciona intestinalis]>gi|260162446|dbj|BAI43698.1| Toll-like receptor2 [Ciona intestinalis]	B3Y614	193	7e-13	Toll-like receptor 2 OS=Pan paniscus OX=9597 GN=TLR2 PE=2 SV=1
Cluster-6607.50598	6019	260763945	NP_001159600.1	1066	9.6e-113	toll-like receptor 2 [Ciona intestinalis]>gi|260162446|dbj|BAI43698.1| Toll-like receptor2 [Ciona intestinalis]	Q9WVB4	245	6.4e-19	Slit homolog 3 protein OS=Mus musculus OX=10090 GN=Slit3 PE=2 SV=2
Cluster-6607.14801	4462	260763945	NP_001159600.1	522	8.6e-50	toll-like receptor 2 [Ciona intestinalis]>gi|260162446|dbj|BAI43698.1| Toll-like receptor2 [Ciona intestinalis]	G5EFX6	205	2.1e-14	Slit homolog 1 protein OS=Caenorhabditis elegans OX=6239 GN=slt-1 PE=1 SV=1
Cluster-6607.30164	4984	260763945	NP_001159600.1	952	1.3e-99	toll-like receptor 2 [Ciona intestinalis]>gi|260162446|dbj|BAI43698.1| Toll-like receptor2 [Ciona intestinalis]	G5EFX6	233	1.3e-17	Slit homolog 1 protein OS=Caenorhabditis elegans OX=6239 GN=slt-1 PE=1 SV=1
Cluster-6607.30165	1854	260763945	NP_001159600.1	384	3.6e-34	toll-like receptor 2 [Ciona intestinalis]>gi|260162446|dbj|BAI43698.1| Toll-like receptor2 [Ciona intestinalis]	Q0GC71	189	6.1e-13	Toll-like receptor 2 OS=Capra hircus OX=9925 GN=TLR2 PE=2 SV=1
Cluster-6607.37390	1832	21703210	AAM76102.1	573	4.3e-56	toll-like protein [Boltenia villosa]	Q65Z91	154	6.9e-09	Tsukushin OS=Gallus gallus OX=9031 GN=TSKU PE=1 SV=1
Cluster-6607.28140	1687	21703210	AAM76102.1	583	2.7e-57	toll-like protein [Boltenia villosa]	P02750	160	1.3e-09	Leucine-rich alpha-2-glycoprotein OS=Homo sapiens OX=9606 GN=LRG1 PE=1 SV=2
Cluster-4771.0	684	148744237	AAI42169.1	926	1.9e-97	TNNI2 protein [Bos taurus]	P27768	837	1.6e-88	Troponin I, fast skeletal muscle OS=Rattus norvegicus OX=10116 GN=Tnni2 PE=1 SV=2
Cluster-1172.0	428	112180565	AAH61586.1	323	9.7e-28	TMSB4X protein, partial [Homo sapiens]	P20065	231	1.9e-18	Thymosin beta-4 OS=Mus musculus OX=10090 GN=Tmsb4x PE=1 SV=1
Cluster-6607.50362	8433	765554943	KJE95564.1	353	6.4e-30	TKL protein kinase [Capsaspora owczarzaki ATCC 30864]	Q93373	263	7.3e-21	Leucine-rich repeat-containing protein let-4 OS=Caenorhabditis elegans OX=6239 GN=let-4 PE=2 SV=2
Cluster-6607.50361	8547	765554943	KJE95564.1	353	6.5e-30	TKL protein kinase [Capsaspora owczarzaki ATCC 30864]	Q93373	263	7.4e-21	Leucine-rich repeat-containing protein let-4 OS=Caenorhabditis elegans OX=6239 GN=let-4 PE=2 SV=2
Cluster-6607.46128	4341	351699983	EHB02902.1	1267	3.4e-136	Titin [Heterocephalus glaber]	A2ASS6	1167	5.7e-126	Titin OS=Mus musculus OX=10090 GN=Ttn PE=1 SV=1
Cluster-2826.0	3983	344252502	EGW08606.1	717	1.9e-72	Titin [Cricetulus griseus]	Q14324	1740	1.9e-192	Myosin-binding protein C, fast-type OS=Homo sapiens OX=9606 GN=MYBPC2 PE=1 SV=2
Cluster-6607.50756	3499	344252502	EGW08606.1	717	1.6e-72	Titin [Cricetulus griseus]	P56741	1712	2.9e-189	Myosin-binding protein C, cardiac-type OS=Rattus norvegicus OX=10116 GN=Mybpc3 PE=1 SV=2
Cluster-3986.0	1036	431902225	ELK08726.1	224	7.1e-16	Tissue-type plasminogen activator [Pteropus alecto]	P19637	196	5.3e-14	Tissue-type plasminogen activator OS=Rattus norvegicus OX=10116 GN=Plat PE=2 SV=2
Cluster-3514.0	1392	3650214	BAA33413.1	1432	8.1e-156	thyroid transcription factor-1 [Halocynthia roretzi]	P42584	245	1.5e-19	Homeobox protein LOX10 (Fragment) OS=Helobdella triserialis OX=6413 GN=LOX10 PE=2 SV=1
Cluster-3928.0	2121	3650214	BAA33413.1	1097	8.6e-117	thyroid transcription factor-1 [Halocynthia roretzi]	--	--	--	--
Cluster-9545.0	441	119619953	EAW99547.1	326	4.5e-28	thymosin, beta 10, isoform CRA_a, partial [Homo sapiens]>gi|119619954|gb|EAW99548.1| thymosin, beta 10, isoform CRA_a, partial [Homo sapiens]	Q6ZWY8	219	4.8e-17	Thymosin beta-10 OS=Mus musculus OX=10090 GN=Tmsb10 PE=1 SV=3
Cluster-6607.28638	5026	154426286	NP_001093905.1	398	2.3e-35	thymosin beta homologue [Ciona intestinalis]>gi|28556893|dbj|BAC57524.1| thymosin beta homologue [Ciona intestinalis]	O17389	207	1.4e-14	Thymosin beta OS=Caenorhabditis elegans OX=6239 GN=tth-1 PE=1 SV=2
Cluster-6607.52473	2600	525313859	NP_001265897.1	1732	2.5e-190	thrombospondin-DD [Ciona intestinalis]>gi|302325146|gb|ADL18370.1| thrombospondin-DD [Ciona intestinalis]	Q1L8P7	689	9e-71	Thrombospondin-3b OS=Danio rerio OX=7955 GN=thbs3b PE=3 SV=1
Cluster-6607.51891	2511	525313859	NP_001265897.1	1806	6.2e-199	thrombospondin-DD [Ciona intestinalis]>gi|302325146|gb|ADL18370.1| thrombospondin-DD [Ciona intestinalis]	Q1L8P7	689	8.7e-71	Thrombospondin-3b OS=Danio rerio OX=7955 GN=thbs3b PE=3 SV=1
Cluster-6607.52891	2512	525313859	NP_001265897.1	1493	1.2e-162	thrombospondin-DD [Ciona intestinalis]>gi|302325146|gb|ADL18370.1| thrombospondin-DD [Ciona intestinalis]	Q8JGW0	452	2.7e-43	Thrombospondin-4-B OS=Danio rerio OX=7955 GN=thbs4b PE=2 SV=1
Cluster-6607.52179	3095	525313859	NP_001265897.1	943	9e-99	thrombospondin-DD [Ciona intestinalis]>gi|302325146|gb|ADL18370.1| thrombospondin-DD [Ciona intestinalis]	Q1L8P7	698	9.7e-72	Thrombospondin-3b OS=Danio rerio OX=7955 GN=thbs3b PE=3 SV=1
Cluster-6607.52662	2600	525313859	NP_001265897.1	1732	2.5e-190	thrombospondin-DD [Ciona intestinalis]>gi|302325146|gb|ADL18370.1| thrombospondin-DD [Ciona intestinalis]	Q1L8P7	689	9e-71	Thrombospondin-3b OS=Danio rerio OX=7955 GN=thbs3b PE=3 SV=1
Cluster-6877.2	717	525313859	NP_001265897.1	365	2.2e-32	thrombospondin-DD [Ciona intestinalis]>gi|302325146|gb|ADL18370.1| thrombospondin-DD [Ciona intestinalis]	Q9CPW0	146	2.3e-08	Contactin-associated protein-like 2 OS=Mus musculus OX=10090 GN=Cntnap2 PE=1 SV=2
Cluster-7319.0	526	189409083	NP_001121588.1	325	7e-28	thrombospondin Bii precursor [Ciona intestinalis]>gi|86610893|gb|ABD14152.1| thrombospondin Bii [Ciona intestinalis]	Q3SWW8	234	1.1e-18	Thrombospondin-4 OS=Bos taurus OX=9913 GN=THBS4 PE=2 SV=1
Cluster-6607.29912	4990	76253830	NP_001029015.1	1658	1.8e-181	thrombospondin A precursor [Ciona intestinalis]>gi|42794282|gb|AAS45620.1| thrombospondin A [Ciona intestinalis]	P07996	1557	3.9e-171	Thrombospondin-1 OS=Homo sapiens OX=9606 GN=THBS1 PE=1 SV=2
Cluster-6607.27713	2627	298358873	NP_001177260.1	2128	3e-236	thioredoxin reductase 3 [Ciona intestinalis]	Q16881	1921	1.3e-213	Thioredoxin reductase 1, cytoplasmic OS=Homo sapiens OX=9606 GN=TXNRD1 PE=1 SV=3
Cluster-6607.33225	2086	74096237	NP_001027618.1	2050	2.6e-227	thioredoxin domain-containing protein 3 homolog [Ciona intestinalis]>gi|699246163|ref|XP_009859668.1| PREDICTED: thioredoxin domain-containing protein 3 homolog isoform X1 [Ciona intestinalis]>gi|68566221|sp|Q95YJ5.1|TXND3_CIOIN RecName: Full=Thioredoxin domain-containing protein 3 homolog; AltName: Full=Dynein intermediate chain 3>gi|15721860|dbj|BAB68388.1| dynein intermediate chain 3 [Ciona in…	Q95YJ5	2050	1.1e-228	Thioredoxin domain-containing protein 3 homolog OS=Ciona intestinalis OX=7719 GN=CiIC3 PE=2 SV=1
Cluster-6607.12264	467	312081578	XP_003143086.1	317	5.3e-27	ThiF family protein [Loa loa]	Q642Q1	273	2.8e-23	SUMO-activating enzyme subunit 2-A OS=Xenopus laevis OX=8355 GN=uba2-a PE=2 SV=1
Cluster-5832.0	557	332029396	EGI69351.1	149	1.9e-07	THAP domain-containing protein 2 [Acromyrmex echinatior]	--	--	--	--
Cluster-6607.30071	417	31322550	AAO52676.1	138	2.7e-06	TFP250 [Eimeria maxima]	--	--	--	--
Cluster-6607.41950	1728	21703300	AAM76147.1	431	1.2e-39	tex261 protein-like protein [Boltenia villosa]	Q6UWH6	282	9.4e-24	Protein TEX261 OS=Homo sapiens OX=9606 GN=TEX261 PE=2 SV=1
Cluster-6607.47884	1864	678185505	KFV53227.1	759	1.2e-77	Tetratricopeptide repeat protein 28, partial [Tyto alba]	Q96AY4	743	3.6e-77	Tetratricopeptide repeat protein 28 OS=Homo sapiens OX=9606 GN=TTC28 PE=1 SV=4
Cluster-6607.33653	2948	74096279	NP_001027625.1	1077	2.5e-114	tensin homologue [Ciona intestinalis]>gi|28556867|dbj|BAC57514.1| tensin homologue [Ciona intestinalis]	Q04205	839	4.1e-88	Tensin OS=Gallus gallus OX=9031 GN=TNS PE=1 SV=2
Cluster-6607.33649	4902	74096279	NP_001027625.1	1077	4.1e-114	tensin homologue [Ciona intestinalis]>gi|28556867|dbj|BAC57514.1| tensin homologue [Ciona intestinalis]	Q04205	839	6.9e-88	Tensin OS=Gallus gallus OX=9031 GN=TNS PE=1 SV=2
Cluster-6607.33652	2113	74096279	NP_001027625.1	1077	1.8e-114	tensin homologue [Ciona intestinalis]>gi|28556867|dbj|BAC57514.1| tensin homologue [Ciona intestinalis]	Q04205	839	3e-88	Tensin OS=Gallus gallus OX=9031 GN=TNS PE=1 SV=2
Cluster-6607.33650	3380	74096279	NP_001027625.1	1077	2.9e-114	tensin homologue [Ciona intestinalis]>gi|28556867|dbj|BAC57514.1| tensin homologue [Ciona intestinalis]	Q04205	839	4.8e-88	Tensin OS=Gallus gallus OX=9031 GN=TNS PE=1 SV=2
Cluster-6607.25157	12464	344237196	EGV93299.1	227	3.9e-15	Tenascin-N [Cricetulus griseus]	--	--	--	--
Cluster-6607.26683	12675	344237196	EGV93299.1	227	3.9e-15	Tenascin-N [Cricetulus griseus]	--	--	--	--
Cluster-6607.41519	12667	344237196	EGV93299.1	239	1.6e-16	Tenascin-N [Cricetulus griseus]	P10039	165	2.5e-09	Tenascin OS=Gallus gallus OX=9031 GN=TNC PE=1 SV=2
Cluster-6607.31330	12558	344237196	EGV93299.1	242	7.1e-17	Tenascin-N [Cricetulus griseus]	P10039	165	2.5e-09	Tenascin OS=Gallus gallus OX=9031 GN=TNC PE=1 SV=2
Cluster-6607.25158	12344	344237196	EGV93299.1	239	1.6e-16	Tenascin-N [Cricetulus griseus]	P10039	165	2.5e-09	Tenascin OS=Gallus gallus OX=9031 GN=TNC PE=1 SV=2
Cluster-6607.31861	12247	344237196	EGV93299.1	239	1.5e-16	Tenascin-N [Cricetulus griseus]	P10039	165	2.5e-09	Tenascin OS=Gallus gallus OX=9031 GN=TNC PE=1 SV=2
Cluster-6607.51494	4874	74096297	NP_001027644.1	2060	4.3e-228	tektin A1 [Ciona intestinalis]>gi|19570362|dbj|BAB86298.1| tektin A1 [Ciona intestinalis]	Q5PPV2	1433	9.1e-157	Tektin-4 OS=Xenopus laevis OX=8355 GN=tekt4 PE=2 SV=1
Cluster-6607.21992	6411	74095905	NP_001027693.1	743	2.9e-75	TC10 protein [Ciona intestinalis]>gi|30962137|emb|CAD48483.1| TC10 protein [Ciona intestinalis]	P17081	598	8e-60	Rho-related GTP-binding protein RhoQ OS=Homo sapiens OX=9606 GN=RHOQ PE=1 SV=2
Cluster-6607.46205	7082	74095905	NP_001027693.1	743	3.2e-75	TC10 protein [Ciona intestinalis]>gi|30962137|emb|CAD48483.1| TC10 protein [Ciona intestinalis]	P17081	598	8.8e-60	Rho-related GTP-binding protein RhoQ OS=Homo sapiens OX=9606 GN=RHOQ PE=1 SV=2
Cluster-6607.23717	7480	74095905	NP_001027693.1	743	3.4e-75	TC10 protein [Ciona intestinalis]>gi|30962137|emb|CAD48483.1| TC10 protein [Ciona intestinalis]	P17081	598	9.3e-60	Rho-related GTP-binding protein RhoQ OS=Homo sapiens OX=9606 GN=RHOQ PE=1 SV=2
Cluster-6607.46810	2653	452814798	AGG11863.1	1058	3.6e-112	T-box transcription factor [Ciona intestinalis]	Q8AX98	872	5.6e-92	T-box transcription factor TBX1-A OS=Xenopus laevis OX=8355 GN=tbx1-a PE=1 SV=1
Cluster-6607.50260	2020	677292940	KFP75368.1	1053	1e-111	TBC1 domain family member 20, partial [Acanthisitta chloris]	Q2T9Q1	1038	2.4e-111	TBC1 domain family member 20 OS=Bos taurus OX=9913 GN=TBC1D20 PE=2 SV=1
Cluster-9404.0	2441	734542208	KHN72016.1	192	8.6e-12	Tankyrase-1 [Toxocara canis]	O95271	176	2.6e-11	Tankyrase-1 OS=Homo sapiens OX=9606 GN=TNKS PE=1 SV=2
Cluster-6607.36557	3350	808862670	KKF14152.1	322	1e-26	Syntaxin-6 [Larimichthys crocea]	Q9JKK1	291	1.6e-24	Syntaxin-6 OS=Mus musculus OX=10090 GN=Stx6 PE=1 SV=1
Cluster-6607.36554	3373	808862670	KKF14152.1	322	1e-26	Syntaxin-6 [Larimichthys crocea]	Q9JKK1	291	1.7e-24	Syntaxin-6 OS=Mus musculus OX=10090 GN=Stx6 PE=1 SV=1
Cluster-6607.15374	1347	55925391	NP_001007450.1	254	3.1e-19	syntaxin-17 [Danio rerio]>gi|55250248|gb|AAH85390.1| Syntaxin 17 [Danio rerio]	Q5E9Y2	218	1.9e-16	Syntaxin-17 OS=Bos taurus OX=9913 GN=STX17 PE=2 SV=1
Cluster-6607.15373	3758	55925391	NP_001007450.1	254	8.6e-19	syntaxin-17 [Danio rerio]>gi|55250248|gb|AAH85390.1| Syntaxin 17 [Danio rerio]	Q9Z158	218	5.4e-16	Syntaxin-17 OS=Rattus norvegicus OX=10116 GN=Stx17 PE=1 SV=1
Cluster-6607.8698	931	55925391	NP_001007450.1	254	2.1e-19	syntaxin-17 [Danio rerio]>gi|55250248|gb|AAH85390.1| Syntaxin 17 [Danio rerio]	Q5E9Y2	217	1.7e-16	Syntaxin-17 OS=Bos taurus OX=9913 GN=STX17 PE=2 SV=1
Cluster-6607.42297	899	55925391	NP_001007450.1	254	2.1e-19	syntaxin-17 [Danio rerio]>gi|55250248|gb|AAH85390.1| Syntaxin 17 [Danio rerio]	Q5E9Y2	218	1.3e-16	Syntaxin-17 OS=Bos taurus OX=9913 GN=STX17 PE=2 SV=1
Cluster-6607.27274	1539	4519942	BAA75815.1	227	4.8e-16	syndecan [Ciona savignyi]	P18828	151	1.3e-08	Syndecan-1 OS=Mus musculus OX=10090 GN=Sdc1 PE=1 SV=1
Cluster-6607.33134	959	678135556	KFV04738.1	263	2e-20	Synaptic vesicular amine transporter, partial [Tauraco erythrolophus]	Q8BRU6	249	3.5e-20	Synaptic vesicular amine transporter OS=Mus musculus OX=10090 GN=Slc18a2 PE=1 SV=1
Cluster-6307.1	2414	270132973	NP_001161823.1	1293	1.8e-139	synapsin [Ciona intestinalis]>gi|253509563|gb|ACT32026.1| synapsin [Ciona intestinalis]	Q92777	1068	9.5e-115	Synapsin-2 OS=Homo sapiens OX=9606 GN=SYN2 PE=2 SV=4
Cluster-6307.2	2432	270132973	NP_001161823.1	1293	1.8e-139	synapsin [Ciona intestinalis]>gi|253509563|gb|ACT32026.1| synapsin [Ciona intestinalis]	Q92777	1068	9.5e-115	Synapsin-2 OS=Homo sapiens OX=9606 GN=SYN2 PE=2 SV=4
Cluster-6607.42047	6881	74096255	NP_001027771.1	484	3.4e-45	swan [Ciona intestinalis]>gi|31324620|gb|AAP48572.1| swan [Ciona intestinalis]	Q8IXT5	329	1.3e-28	RNA-binding protein 12B OS=Homo sapiens OX=9606 GN=RBM12B PE=1 SV=2
Cluster-7455.0	1374	74096255	NP_001027771.1	250	9.2e-19	swan [Ciona intestinalis]>gi|31324620|gb|AAP48572.1| swan [Ciona intestinalis]	--	--	--	--
Cluster-6607.42082	6971	74096255	NP_001027771.1	484	3.4e-45	swan [Ciona intestinalis]>gi|31324620|gb|AAP48572.1| swan [Ciona intestinalis]	Q5RFT7	329	1.3e-28	RNA-binding protein 12B OS=Pongo abelii OX=9601 GN=RBM12B PE=2 SV=1
Cluster-6607.38246	4173	325053656	NP_001191384.1	1074	7.9e-114	suppressor of SWI4 1 homolog [Ciona intestinalis]	Q9NQ55	842	2.6e-88	Suppressor of SWI4 1 homolog OS=Homo sapiens OX=9606 GN=PPAN PE=2 SV=1
Cluster-6607.21371	4917	74096319	NP_001027750.1	1797	1.4e-197	suppressor of hairless homolog [Ciona intestinalis]>gi|37087678|sp|O76808.1|SUH_CIOIN RecName: Full=Suppressor of hairless homolog; Short=Su(H) [Ciona intestinalis]>gi|3514103|gb|AAC34125.1| suppressor of hairless homolog [Ciona intestinalis]>gi|70571302|dbj|BAE06718.1| Ci-Su(H)/RBP-J [Ciona intestinalis]	O02019	1918	5.3e-213	Suppressor of hairless homolog OS=Halocynthia roretzi OX=7729 GN=RBP-JK PE=2 SV=1
Cluster-6607.20785	2621	115299259	ABI93667.1	2222	3.8e-247	suppression of tumorigenicity 7, isoform a [Cavia porcellus]	A0M8U1	2209	5.1e-247	Suppressor of tumorigenicity 7 protein homolog OS=Gallus gallus OX=9031 GN=ST7 PE=3 SV=1
Cluster-6607.33154	3326	543419848	AGV55623.1	1343	4e-145	sulfate transporter Ci-Slc26a alpha [Ciona intestinalis]	P50443	842	2.1e-88	Sulfate transporter OS=Homo sapiens OX=9606 GN=SLC26A2 PE=1 SV=2
Cluster-6607.39750	2811	543419848	AGV55623.1	1333	4.9e-144	sulfate transporter Ci-Slc26a alpha [Ciona intestinalis]	O70531	866	2.9e-91	Sulfate transporter OS=Rattus norvegicus OX=10116 GN=Slc26a2 PE=2 SV=1
Cluster-6607.8118	2392	543419848	AGV55623.1	159	5.7e-08	sulfate transporter Ci-Slc26a alpha [Ciona intestinalis]	--	--	--	--
Cluster-6607.38983	3229	543419848	AGV55623.1	1766	3.5e-194	sulfate transporter Ci-Slc26a alpha [Ciona intestinalis]	Q8CIW6	1062	6.3e-114	Solute carrier family 26 member 6 OS=Mus musculus OX=10090 GN=Slc26a6 PE=1 SV=2
Cluster-6607.11800	3341	543419848	AGV55623.1	1314	9.3e-142	sulfate transporter Ci-Slc26a alpha [Ciona intestinalis]	Q99NH7	820	7.5e-86	Prestin OS=Mus musculus OX=10090 GN=Slc26a5 PE=2 SV=3
Cluster-6607.35217	1929	679192896	KFW82947.1	1149	7.3e-123	Sulfatase-modifying factor 1, partial [Manacus vitellinus]	Q0P5L5	1102	8.7e-119	Sulfatase-modifying factor 1 OS=Bos taurus OX=9913 GN=SUMF1 PE=2 SV=1
Cluster-6607.30142	1915	679192896	KFW82947.1	1149	7.3e-123	Sulfatase-modifying factor 1, partial [Manacus vitellinus]	Q0P5L5	1102	8.6e-119	Sulfatase-modifying factor 1 OS=Bos taurus OX=9913 GN=SUMF1 PE=2 SV=1
Cluster-6607.35509	4126	449273854	EMC83208.1	1437	6.3e-156	Sugar phosphate exchanger 2, partial [Columba livia]	Q9WU81	1403	2.3e-153	Glucose-6-phosphate exchanger SLC37A2 OS=Mus musculus OX=10090 GN=Slc37a2 PE=1 SV=1
Cluster-6607.35507	4220	449273854	EMC83208.1	1437	6.4e-156	Sugar phosphate exchanger 2, partial [Columba livia]	Q9WU81	1403	2.4e-153	Glucose-6-phosphate exchanger SLC37A2 OS=Mus musculus OX=10090 GN=Slc37a2 PE=1 SV=1
Cluster-6607.33273	6322	449273854	EMC83208.1	1437	9.6e-156	Sugar phosphate exchanger 2, partial [Columba livia]	Q9WU81	1403	3.5e-153	Glucose-6-phosphate exchanger SLC37A2 OS=Mus musculus OX=10090 GN=Slc37a2 PE=1 SV=1
Cluster-6607.33275	6527	449273854	EMC83208.1	1437	1e-155	Sugar phosphate exchanger 2, partial [Columba livia]	Q9WU81	1403	3.7e-153	Glucose-6-phosphate exchanger SLC37A2 OS=Mus musculus OX=10090 GN=Slc37a2 PE=1 SV=1
Cluster-6607.33274	4180	449273854	EMC83208.1	1437	6.4e-156	Sugar phosphate exchanger 2, partial [Columba livia]	Q8AVC3	1403	2.3e-153	Glucose-6-phosphate exchanger SLC37A2 OS=Xenopus laevis OX=8355 GN=slc37a2 PE=2 SV=1
Cluster-6607.41911	4542	823270991	NP_775360.2	1769	2.2e-194	structural maintenance of chromosomes protein 4 [Danio rerio]	P50532	962	3.5e-102	Structural maintenance of chromosomes protein 4 OS=Xenopus laevis OX=8355 GN=smc4 PE=1 SV=1
Cluster-6607.47736	871	734561581	KHN87650.1	235	3.2e-17	Stress-induced-phosphoprotein 1 [Toxocara canis]	Q4R8N7	202	8.9e-15	Stress-induced-phosphoprotein 1 OS=Macaca fascicularis OX=9541 GN=STIP1 PE=2 SV=1
Cluster-6607.38273	853	734561581	KHN87650.1	226	3.4e-16	Stress-induced-phosphoprotein 1 [Toxocara canis]	Q4R8N7	198	2.5e-14	Stress-induced-phosphoprotein 1 OS=Macaca fascicularis OX=9541 GN=STIP1 PE=2 SV=1
Cluster-6607.43975	1037	734561581	KHN87650.1	216	6e-15	Stress-induced-phosphoprotein 1 [Toxocara canis]	Q4R8N7	191	2e-13	Stress-induced-phosphoprotein 1 OS=Macaca fascicularis OX=9541 GN=STIP1 PE=2 SV=1
Cluster-1761.0	1718	293794	AAA40098.1	1505	3.4e-164	sterol-carrier protein X [Mus musculus]	P32020	1505	1.4e-165	Non-specific lipid-transfer protein OS=Mus musculus OX=10090 GN=Scp2 PE=1 SV=3
Cluster-6607.49581	2331	675369158	KFM62060.1	876	4e-91	Stearoyl-CoA desaturase 5, partial [Stegodyphus mimosarum]	Q9TT94	830	3.6e-87	Acyl-CoA desaturase OS=Bos taurus OX=9913 GN=SCD PE=2 SV=2
Cluster-6607.26211	2198	18076152	CAC80801.1	1165	1.2e-124	St-B IF protein [Styela plicata]	P08670	663	7.9e-68	Vimentin OS=Homo sapiens OX=9606 GN=VIM PE=1 SV=4
Cluster-6607.28339	2104	18076152	CAC80801.1	1165	1.1e-124	St-B IF protein [Styela plicata]	P08670	663	7.6e-68	Vimentin OS=Homo sapiens OX=9606 GN=VIM PE=1 SV=4
Cluster-6607.44610	5069	820122555	KKX02391.1	324	8.9e-27	sprouty-related, EVH1 domain-containing protein 2 [Scleropages formosus]	Q924S7	314	5.4e-27	Sprouty-related, EVH1 domain-containing protein 2 OS=Mus musculus OX=10090 GN=Spred2 PE=1 SV=1
Cluster-6607.44613	4997	820122555	KKX02391.1	324	8.7e-27	sprouty-related, EVH1 domain-containing protein 2 [Scleropages formosus]	Q924S7	314	5.3e-27	Sprouty-related, EVH1 domain-containing protein 2 OS=Mus musculus OX=10090 GN=Spred2 PE=1 SV=1
Cluster-6607.44612	5325	820122555	KKX02391.1	324	9.3e-27	sprouty-related, EVH1 domain-containing protein 2 [Scleropages formosus]	Q924S7	314	5.6e-27	Sprouty-related, EVH1 domain-containing protein 2 OS=Mus musculus OX=10090 GN=Spred2 PE=1 SV=1
Cluster-6607.44609	5138	820122555	KKX02391.1	324	9e-27	sprouty-related, EVH1 domain-containing protein 2 [Scleropages formosus]	Q924S7	314	5.4e-27	Sprouty-related, EVH1 domain-containing protein 2 OS=Mus musculus OX=10090 GN=Spred2 PE=1 SV=1
Cluster-6607.44611	5253	820122555	KKX02391.1	324	9.2e-27	sprouty-related, EVH1 domain-containing protein 2 [Scleropages formosus]	Q924S7	314	5.6e-27	Sprouty-related, EVH1 domain-containing protein 2 OS=Mus musculus OX=10090 GN=Spred2 PE=1 SV=1
Cluster-6607.26580	1643	646714590	KDR18503.1	345	1.1e-29	Splicing factor, arginine/serine-rich 1 [Zootermopsis nevadensis]	Q5R7H2	327	5.4e-29	Serine/arginine-rich splicing factor 1 OS=Pongo abelii OX=9601 GN=SRSF1 PE=2 SV=3
Cluster-6607.46659	2179	679136869	KFW66010.1	822	6.8e-85	Sphingomyelin synthase-related protein 1 [Pygoscelis adeliae]	Q9DA37	775	8.1e-81	Sphingomyelin synthase-related protein 1 OS=Mus musculus OX=10090 GN=Samd8 PE=2 SV=1
Cluster-6607.46588	2797	465959566	EMP28498.1	418	6.2e-38	Sphingomyelin synthase-related protein 1 [Chelonia mydas]	Q9DA37	404	1.1e-37	Sphingomyelin synthase-related protein 1 OS=Mus musculus OX=10090 GN=Samd8 PE=2 SV=1
Cluster-6607.24410	2325	675311132	KFM06394.1	822	7.3e-85	Sphingomyelin synthase-related protein 1 [Aptenodytes forsteri]	Q9DA37	775	8.6e-81	Sphingomyelin synthase-related protein 1 OS=Mus musculus OX=10090 GN=Samd8 PE=2 SV=1
Cluster-6607.22135	2020	808876094	KKF24761.1	701	6.8e-71	S-phase kinase-associated protein 1 [Larimichthys crocea]	Q3ZCF3	689	7e-71	S-phase kinase-associated protein 1 OS=Bos taurus OX=9913 GN=SKP1 PE=2 SV=1
Cluster-3551.0	1086	678139438	KFV08610.1	306	2.3e-25	Spermine oxidase, partial [Tauraco erythrolophus]	Q99K82	296	1.4e-25	Spermine oxidase OS=Mus musculus OX=10090 GN=Smox PE=1 SV=1
Cluster-3551.1	1455	677431762	KFQ31881.1	398	6.7e-36	Spermine oxidase, partial [Merops nubicus]	Q9NWM0	366	1.4e-33	Spermine oxidase OS=Homo sapiens OX=9606 GN=SMOX PE=1 SV=1
Cluster-6607.31056	1428	74096141	NP_001027592.1	643	2.6e-64	SPARC precursor [Ciona intestinalis]>gi|46561990|gb|AAT01212.1| SPARC [Ciona intestinalis]	O93390	426	1.6e-40	SPARC OS=Coturnix japonica OX=93934 GN=SPARC PE=2 SV=1
Cluster-1255.0	1291	74096017	NP_001027687.1	419	2.2e-38	sp4 protein precursor [Ciona intestinalis]>gi|19032247|emb|CAD24309.1| putative coagulation serine protease [Ciona intestinalis]	P98073	364	2.2e-33	Enteropeptidase OS=Homo sapiens OX=9606 GN=TMPRSS15 PE=1 SV=3
Cluster-4789.1	2147	74096017	NP_001027687.1	435	5.1e-40	sp4 protein precursor [Ciona intestinalis]>gi|19032247|emb|CAD24309.1| putative coagulation serine protease [Ciona intestinalis]	P98073	356	3.1e-32	Enteropeptidase OS=Homo sapiens OX=9606 GN=TMPRSS15 PE=1 SV=3
Cluster-4789.0	2212	74096017	NP_001027687.1	435	5.2e-40	sp4 protein precursor [Ciona intestinalis]>gi|19032247|emb|CAD24309.1| putative coagulation serine protease [Ciona intestinalis]	P98073	356	3.2e-32	Enteropeptidase OS=Homo sapiens OX=9606 GN=TMPRSS15 PE=1 SV=3
Cluster-6607.27629	2795	74096017	NP_001027687.1	327	2.2e-27	sp4 protein precursor [Ciona intestinalis]>gi|19032247|emb|CAD24309.1| putative coagulation serine protease [Ciona intestinalis]	Q9NRR2	220	2.4e-16	Tryptase gamma OS=Homo sapiens OX=9606 GN=TPSG1 PE=2 SV=3
Cluster-8104.0	2092	74096017	NP_001027687.1	435	4.9e-40	sp4 protein precursor [Ciona intestinalis]>gi|19032247|emb|CAD24309.1| putative coagulation serine protease [Ciona intestinalis]	P98073	356	3e-32	Enteropeptidase OS=Homo sapiens OX=9606 GN=TMPRSS15 PE=1 SV=3
Cluster-6607.34866	3597	646708460	KDR14772.1	878	3.6e-91	Sonic hedgehog protein, partial [Zootermopsis nevadensis]	Q90419	856	5.4e-90	Tiggy-winkle hedgehog protein OS=Danio rerio OX=7955 GN=shhb PE=1 SV=1
Cluster-6607.4520	3732	646708460	KDR14772.1	314	9.4e-26	Sonic hedgehog protein, partial [Zootermopsis nevadensis]	Q90419	285	9.1e-24	Tiggy-winkle hedgehog protein OS=Danio rerio OX=7955 GN=shhb PE=1 SV=1
Cluster-6607.18493	2726	646708460	KDR14772.1	878	2.7e-91	Sonic hedgehog protein, partial [Zootermopsis nevadensis]	Q90419	856	4.1e-90	Tiggy-winkle hedgehog protein OS=Danio rerio OX=7955 GN=shhb PE=1 SV=1
Cluster-6607.22343	2835	148698736	EDL30683.1	1663	2.7e-182	solute carrier family 5 (sodium/glucose cotransporter), member 9, isoform CRA_b, partial [Mus musculus]	Q8VDT1	1649	4.7e-182	Sodium/glucose cotransporter 4 OS=Mus musculus OX=10090 GN=Slc5a9 PE=1 SV=3
Cluster-6607.46864	3150	820121937	KKX02125.1	394	4.2e-35	solute carrier family 22 member 5-like [Scleropages formosus]	Q9WTN6	387	1.1e-35	Solute carrier family 22 member 21 OS=Mus musculus OX=10090 GN=Slc22a21 PE=2 SV=1
Cluster-6607.35601	4768	820121937	KKX02125.1	394	6.4e-35	solute carrier family 22 member 5-like [Scleropages formosus]	Q9WTN6	387	1.7e-35	Solute carrier family 22 member 21 OS=Mus musculus OX=10090 GN=Slc22a21 PE=2 SV=1
Cluster-3150.0	1943	683418854	AIN39733.1	1017	1.5e-107	solute carrier family 1 [Anas platyrhynchos]	P43005	993	3.8e-106	Excitatory amino acid transporter 3 OS=Homo sapiens OX=9606 GN=SLC1A1 PE=1 SV=2
Cluster-6607.24787	1969	1769422	CAA67003.1	326	2e-27	soluble immunoglobulin molecule homologue, IG_BOTSC [Botryllus schlosseri]	--	--	--	--
Cluster-6607.38011	2295	678200416	KFV67398.1	928	3.7e-97	Sodium/myo-inositol cotransporter 2, partial [Picoides pubescens]	Q28728	856	3.4e-90	Sodium/myo-inositol cotransporter 2 OS=Oryctolagus cuniculus OX=9986 GN=SLC5A11 PE=1 SV=2
Cluster-6607.47445	1321	8096345	BAA95896.1	721	2.1e-73	sodium channel [Halocynthia roretzi]	--	--	--	--
Cluster-6607.47446	6062	8096345	BAA95896.1	4443	0	sodium channel [Halocynthia roretzi]	Q2XVR3	1252	1.1e-135	Sodium channel protein type 4 subunit alpha A OS=Danio rerio OX=7955 GN=scn4aa PE=2 SV=2
Cluster-6607.26586	1581	224028022	CAX48985.1	463	2.1e-43	smooth muscle-type troponin T [Botryllus schlosseri]	P13789	225	3.5e-17	Troponin T, cardiac muscle OS=Bos taurus OX=9913 GN=TNNT2 PE=1 SV=3
Cluster-6607.22833	996	74096149	NP_001027735.1	304	3.6e-25	small zinc finger-like protein [Ciona intestinalis]>gi|5107178|gb|AAD40001.1|AF150095_1 small zinc finger-like protein [Ciona intestinalis]	Q6DI06	269	1.7e-22	Mitochondrial import inner membrane translocase subunit Tim10 OS=Danio rerio OX=7955 GN=timm10 PE=3 SV=1
Cluster-6607.28331	1102	311334528	CBN08645.1	1103	9e-118	small nucleolar RNA, H/ACA box 62 [Microcosmus squamiger]	A3RLT6	934	1.5e-99	40S ribosomal protein SA OS=Pinctada fucata OX=50426 PE=2 SV=1
Cluster-6607.28305	1033	311334522	CBN08642.1	1220	2.3e-131	small nucleolar RNA, C/D box 73A [Microcosmus squamiger]	P61247	995	1.2e-106	40S ribosomal protein S3a OS=Homo sapiens OX=9606 GN=RPS3A PE=1 SV=2
Cluster-6607.28379	832	311334484	CBN08623.1	834	1.1e-86	small nucleolar RNA, C/D box 68 [Microcosmus squamiger]	P41125	634	6.9e-65	60S ribosomal protein L13 OS=Gallus gallus OX=9031 GN=RPL13 PE=2 SV=2
Cluster-6607.28342	1343	311334502	CBN08632.1	1879	1.1e-207	small nucleolar RNA, C/D box 43 [Microcosmus squamiger]	P39023	1683	2.6e-186	60S ribosomal protein L3 OS=Homo sapiens OX=9606 GN=RPL3 PE=1 SV=2
Cluster-6607.9768	5804	679197519	KFW86814.1	1486	1.8e-161	Small G protein signaling modulator 1, partial [Phalacrocorax carbo]	Q8BPQ7	1435	6.3e-157	Small G protein signaling modulator 1 OS=Mus musculus OX=10090 GN=Sgsm1 PE=1 SV=2
Cluster-6607.44966	8895	679197519	KFW86814.1	1486	2.8e-161	Small G protein signaling modulator 1, partial [Phalacrocorax carbo]	Q8BPQ7	1435	9.7e-157	Small G protein signaling modulator 1 OS=Mus musculus OX=10090 GN=Sgsm1 PE=1 SV=2
Cluster-6607.19148	4825	213623970	AAI70468.1	973	4.7e-102	Smad anchor for receptor activation [Xenopus laevis]>gi|213626957|gb|AAI70474.1| Smad anchor for receptor activation [Xenopus laevis]	O95405	715	1.6e-73	Zinc finger FYVE domain-containing protein 9 OS=Homo sapiens OX=9606 GN=ZFYVE9 PE=1 SV=2
Cluster-6607.32451	3632	213623970	AAI70468.1	377	4.5e-33	Smad anchor for receptor activation [Xenopus laevis]>gi|213626957|gb|AAI70474.1| Smad anchor for receptor activation [Xenopus laevis]	O95405	282	2e-23	Zinc finger FYVE domain-containing protein 9 OS=Homo sapiens OX=9606 GN=ZFYVE9 PE=1 SV=2
Cluster-6607.50626	1687	767170206	BAQ58829.1	178	2.5e-10	slit protein [Daphnia magna]	O88280	169	1.2e-10	Slit homolog 3 protein OS=Rattus norvegicus OX=10116 GN=Slit3 PE=2 SV=1
Cluster-6607.29616	3233	74096375	NP_001027842.1	1656	2e-181	SLC26A5/6-like anion exchanger [Ciona intestinalis]>gi|37904723|gb|AAP57206.1| SLC26A5/6-like anion exchanger [Ciona intestinalis]	Q99NH7	992	8.2e-106	Prestin OS=Mus musculus OX=10090 GN=Slc26a5 PE=2 SV=3
Cluster-6607.12062	3399	74096375	NP_001027842.1	1656	2.1e-181	SLC26A5/6-like anion exchanger [Ciona intestinalis]>gi|37904723|gb|AAP57206.1| SLC26A5/6-like anion exchanger [Ciona intestinalis]	Q99NH7	992	8.7e-106	Prestin OS=Mus musculus OX=10090 GN=Slc26a5 PE=2 SV=3
Cluster-6607.37748	3834	602152723	BAO57219.1	1076	4.2e-114	sirtuin 6 [Polyandrocarpa misakiensis]	Q3UHH8	950	7.3e-101	Glucoside xylosyltransferase 1 OS=Mus musculus OX=10090 GN=Gxylt1 PE=1 SV=2
Cluster-6607.35569	3857	602152723	BAO57219.1	1076	4.3e-114	sirtuin 6 [Polyandrocarpa misakiensis]	Q8N6T7	889	8.6e-94	NAD-dependent protein deacetylase sirtuin-6 OS=Homo sapiens OX=9606 GN=SIRT6 PE=1 SV=2
Cluster-6607.35453	3910	602152723	BAO57219.1	1076	4.3e-114	sirtuin 6 [Polyandrocarpa misakiensis]	Q3UHH8	986	5e-105	Glucoside xylosyltransferase 1 OS=Mus musculus OX=10090 GN=Gxylt1 PE=1 SV=2
Cluster-6607.39212	2906	602152723	BAO57219.1	1076	3.2e-114	sirtuin 6 [Polyandrocarpa misakiensis]	Q8N6T7	889	6.5e-94	NAD-dependent protein deacetylase sirtuin-6 OS=Homo sapiens OX=9606 GN=SIRT6 PE=1 SV=2
Cluster-6607.23566	3917	602152723	BAO57219.1	1076	4.3e-114	sirtuin 6 [Polyandrocarpa misakiensis]	Q8N6T7	889	8.8e-94	NAD-dependent protein deacetylase sirtuin-6 OS=Homo sapiens OX=9606 GN=SIRT6 PE=1 SV=2
Cluster-6607.35570	3917	602152723	BAO57219.1	1076	4.3e-114	sirtuin 6 [Polyandrocarpa misakiensis]	Q8N6T7	889	8.8e-94	NAD-dependent protein deacetylase sirtuin-6 OS=Homo sapiens OX=9606 GN=SIRT6 PE=1 SV=2
Cluster-6607.34591	3759	602152723	BAO57219.1	1076	4.2e-114	sirtuin 6 [Polyandrocarpa misakiensis]	Q3UHH8	986	4.8e-105	Glucoside xylosyltransferase 1 OS=Mus musculus OX=10090 GN=Gxylt1 PE=1 SV=2
Cluster-6607.24804	467	194717998	ACF93414.1	169	7.7e-10	single IB domain protein [Litopenaeus vannamei]	Q9QZK5	129	1.4e-06	Serine protease HTRA1 OS=Rattus norvegicus OX=10116 GN=Htra1 PE=2 SV=1
Cluster-6607.26923	454	194717998	ACF93414.1	134	8.5e-06	single IB domain protein [Litopenaeus vannamei]	--	--	--	--
Cluster-6607.34263	3623	19912384	BAB88610.1	424	1.6e-38	similar to vesicle associated menbrane protein, cellubrevin [Halocynthia roretzi]	P13701	329	7e-29	Synaptobrevin OS=Tetronarce californica OX=7787 PE=2 SV=1
Cluster-6607.35016	2127	19912384	BAB88610.1	459	8.2e-43	similar to vesicle associated menbrane protein, cellubrevin [Halocynthia roretzi]	Q2KJD2	346	4.4e-31	Vesicle-associated membrane protein 3 OS=Bos taurus OX=9913 GN=VAMP3 PE=3 SV=1
Cluster-6607.34262	2109	19912384	BAB88610.1	459	8.2e-43	similar to vesicle associated menbrane protein, cellubrevin [Halocynthia roretzi]	Q2KJD2	346	4.4e-31	Vesicle-associated membrane protein 3 OS=Bos taurus OX=9913 GN=VAMP3 PE=3 SV=1
Cluster-6607.20802	3568	19912384	BAB88610.1	429	4.2e-39	similar to vesicle associated menbrane protein, cellubrevin [Halocynthia roretzi]	P13701	328	9e-29	Synaptobrevin OS=Tetronarce californica OX=7787 PE=2 SV=1
Cluster-6607.20803	2164	19912384	BAB88610.1	454	3.2e-42	similar to vesicle associated menbrane protein, cellubrevin [Halocynthia roretzi]	Q2KJD2	346	4.5e-31	Vesicle-associated membrane protein 3 OS=Bos taurus OX=9913 GN=VAMP3 PE=3 SV=1
Cluster-6607.30868	3796	224176461	BAH23583.1	3048	0	similar to terminal complement component [Halocynthia roretzi]	--	--	--	--
Cluster-6607.19422	3486	224176461	BAH23583.1	3058	0	similar to terminal complement component [Halocynthia roretzi]	B2RYW8	187	2e-12	MICOS complex subunit Mic10 OS=Rattus norvegicus OX=10116 GN=Minos1 PE=3 SV=1
Cluster-6607.21941	3549	224176461	BAH23583.1	3016	0	similar to terminal complement component [Halocynthia roretzi]	B2RYW8	187	2e-12	MICOS complex subunit Mic10 OS=Rattus norvegicus OX=10116 GN=Minos1 PE=3 SV=1
Cluster-6607.51590	293	389615149	BAM20565.1	164	1.8e-09	similar to CG4928 [Papilio polytes]	--	--	--	--
Cluster-6607.26235	1108	241121681	XP_002403300.1	537	3.9e-52	signal peptidase, putative [Ixodes scapularis]>gi|67084067|gb|AAY66968.1| probable microsomal signal peptidase 22 kDa subunit [Ixodes scapularis]>gi|215493409|gb|EEC03050.1| signal peptidase, putative [Ixodes scapularis]	Q9VCA9	489	6e-48	Signal peptidase complex subunit 3 OS=Drosophila melanogaster OX=7227 GN=Spase22-23 PE=2 SV=1
Cluster-6607.49849	1222	157423559	AAI53531.1	166	4.5e-09	Si:dkeyp-84a8.8 [Danio rerio]	--	--	--	--
Cluster-8654.0	944	156230213	AAI51860.1	640	3.8e-64	Si:dkey-239i20.2 protein [Danio rerio]	P49109	565	7.8e-57	Dimethylaniline monooxygenase [N-oxide-forming] 5 OS=Cavia porcellus OX=10141 GN=FMO5 PE=2 SV=2
Cluster-6607.37935	6047	431918275	ELK17502.1	215	4.6e-14	SH3 domain-containing protein 19 [Pteropus alecto]	Q5HYK7	169	4.2e-10	SH3 domain-containing protein 19 OS=Homo sapiens OX=9606 GN=SH3D19 PE=1 SV=2
Cluster-6607.43634	5283	431918275	ELK17502.1	215	4e-14	SH3 domain-containing protein 19 [Pteropus alecto]	Q5HYK7	169	3.6e-10	SH3 domain-containing protein 19 OS=Homo sapiens OX=9606 GN=SH3D19 PE=1 SV=2
Cluster-6607.25499	1560	21703290	AAM76142.1	835	1.5e-86	SET protein [Boltenia villosa]	Q63945	761	2.4e-79	Protein SET OS=Rattus norvegicus OX=10116 GN=Set PE=2 SV=2
Cluster-6607.1392	592	748396212	KIH65408.1	188	6.1e-12	SET domain protein [Ancylostoma duodenale]	Q1LY77	176	6.3e-12	Histone-lysine N-methyltransferase SETD1B-A OS=Danio rerio OX=7955 GN=setd1ba PE=1 SV=2
Cluster-6607.52755	1775	675380372	KFM73274.1	228	4.2e-16	SET and MYND domain-containing protein 4, partial [Stegodyphus mimosarum]	Q8IYR2	161	1e-09	SET and MYND domain-containing protein 4 OS=Homo sapiens OX=9606 GN=SMYD4 PE=2 SV=3
Cluster-6607.30405	2618	311334530	CBN08646.1	2002	1.2e-221	seryl-tRNA synthetase [Microcosmus squamiger]	Q6P799	1912	1.4e-212	Serine--tRNA ligase, cytoplasmic OS=Rattus norvegicus OX=10116 GN=Sars PE=1 SV=3
Cluster-6607.18097	2604	311334530	CBN08646.1	2001	1.6e-221	seryl-tRNA synthetase [Microcosmus squamiger]	Q6P799	1912	1.4e-212	Serine--tRNA ligase, cytoplasmic OS=Rattus norvegicus OX=10116 GN=Sars PE=1 SV=3
Cluster-6607.18098	2562	311334530	CBN08646.1	2002	1.2e-221	seryl-tRNA synthetase [Microcosmus squamiger]	Q6P799	1912	1.4e-212	Serine--tRNA ligase, cytoplasmic OS=Rattus norvegicus OX=10116 GN=Sars PE=1 SV=3
Cluster-6607.48339	1828	565056041	AHC06147.1	519	7.8e-50	serpin 3 [Penaeus monodon]	P29508	485	2.9e-47	Serpin B3 OS=Homo sapiens OX=9606 GN=SERPINB3 PE=1 SV=2
Cluster-979.0	1750	20330802	NP_598738.1	2891	0	serotransferrin precursor [Mus musculus]>gi|21363012|sp|Q921I1.1|TRFE_MOUSE RecName: Full=Serotransferrin; Short=Transferrin; AltName: Full=Beta-1 metal-binding globulin; AltName: Full=Siderophilin; Flags: Precursor>gi|15126785|gb|AAH12313.1| Transferrin [Mus musculus]>gi|18606172|gb|AAH22986.1| Transferrin [Mus musculus]>gi|26351791|dbj|BAC39532.1| unnamed protein product [Mus musculus]>gi|62027…	Q921I1	2891	0	Serotransferrin OS=Mus musculus OX=10090 GN=Tf PE=1 SV=1
Cluster-6607.24977	2520	260590530	BAI44327.1	183	9.9e-11	serotonin receptor 7 [Dugesia japonica]	Q7TQN8	156	5.6e-09	Glucose-dependent insulinotropic receptor OS=Rattus norvegicus OX=10116 GN=Gpr119 PE=1 SV=1
Cluster-6607.38090	4564	697414840	KGL75865.1	409	1.1e-36	Serine/threonine-protein kinase/endoribonuclease IRE1, partial [Tinamus guttatus]	O75460	393	3.3e-36	Serine/threonine-protein kinase/endoribonuclease IRE1 OS=Homo sapiens OX=9606 GN=ERN1 PE=1 SV=2
Cluster-6607.38091	4399	697414840	KGL75865.1	420	5.7e-38	Serine/threonine-protein kinase/endoribonuclease IRE1, partial [Tinamus guttatus]	O75460	405	1.3e-37	Serine/threonine-protein kinase/endoribonuclease IRE1 OS=Homo sapiens OX=9606 GN=ERN1 PE=1 SV=2
Cluster-6607.18863	3363	465997085	EMP40184.1	304	1.2e-24	Serine/threonine-protein kinase/endoribonuclease IRE1, partial [Chelonia mydas]	O75460	293	9.7e-25	Serine/threonine-protein kinase/endoribonuclease IRE1 OS=Homo sapiens OX=9606 GN=ERN1 PE=1 SV=2
Cluster-6607.47662	1551	685830113	CEF65035.1	206	1.3e-13	Serine/threonine-protein kinase/endoribonuclease IRE1 [Strongyloides ratti]	Q93VJ2	141	1.9e-07	Serine/threonine-protein kinase/endoribonuclease IRE1b OS=Arabidopsis thaliana OX=3702 GN=IRE1B PE=2 SV=1
Cluster-6607.29398	2457	676776164	KFP03843.1	1179	3.1e-126	Serine/threonine-protein kinase RIO3, partial [Calypte anna]	O14730	1160	2.1e-125	Serine/threonine-protein kinase RIO3 OS=Homo sapiens OX=9606 GN=RIOK3 PE=1 SV=2
Cluster-6607.46632	4643	565321614	ETE72403.1	1233	3.2e-132	Serine/threonine-protein kinase PAK 7, partial [Ophiophagus hannah]	D4A280	1209	8.1e-131	Serine/threonine-protein kinase PAK 5 OS=Rattus norvegicus OX=10116 GN=Pak5 PE=1 SV=1
Cluster-6607.48683	4993	565321614	ETE72403.1	1233	3.4e-132	Serine/threonine-protein kinase PAK 7, partial [Ophiophagus hannah]	D4A280	1209	8.8e-131	Serine/threonine-protein kinase PAK 5 OS=Rattus norvegicus OX=10116 GN=Pak5 PE=1 SV=1
Cluster-6607.48680	6745	565321614	ETE72403.1	1233	4.6e-132	Serine/threonine-protein kinase PAK 7, partial [Ophiophagus hannah]	D4A280	1209	1.2e-130	Serine/threonine-protein kinase PAK 5 OS=Rattus norvegicus OX=10116 GN=Pak5 PE=1 SV=1
Cluster-6607.48681	4983	565321614	ETE72403.1	1233	3.4e-132	Serine/threonine-protein kinase PAK 7, partial [Ophiophagus hannah]	D4A280	1209	8.7e-131	Serine/threonine-protein kinase PAK 5 OS=Rattus norvegicus OX=10116 GN=Pak5 PE=1 SV=1
Cluster-6607.48684	4827	565321614	ETE72403.1	1233	3.3e-132	Serine/threonine-protein kinase PAK 7, partial [Ophiophagus hannah]	D4A280	1209	8.5e-131	Serine/threonine-protein kinase PAK 5 OS=Rattus norvegicus OX=10116 GN=Pak5 PE=1 SV=1
Cluster-6607.43659	4813	521031397	EPQ13183.1	1349	1.2e-145	Serine/threonine-protein kinase B-raf [Myotis brandtii]	P15056	1194	4.6e-129	Serine/threonine-protein kinase B-raf OS=Homo sapiens OX=9606 GN=BRAF PE=1 SV=4
Cluster-6607.52787	301	118353531	XP_001010031.1	168	6.4e-10	Serine/Threonine kinase domain protein [Tetrahymena thermophila SB210]>gi|89291798|gb|EAR89786.1| Serine/Threonine kinase domain protein [Tetrahymena thermophila SB210]	Q6FV07	162	1.3e-10	Spindle assembly checkpoint kinase OS=Candida glabrata (strain ATCC 2001 / CBS 138 / JCM 3761 / NBRC 0622 / NRRL Y-65) OX=284593 GN=IPL1 PE=3 SV=1
Cluster-6607.41516	4482	675380432	KFM73334.1	345	2.9e-29	Serine/arginine-rich splicing factor 7, partial [Stegodyphus mimosarum]	P84103	311	1.1e-26	Serine/arginine-rich splicing factor 3 OS=Homo sapiens OX=9606 GN=SRSF3 PE=1 SV=1
Cluster-2153.0	888	675368540	KFM61442.1	276	5.7e-22	Serine proteinase stubble, partial [Stegodyphus mimosarum]	Q9NRS4	246	7.2e-20	Transmembrane protease serine 4 OS=Homo sapiens OX=9606 GN=TMPRSS4 PE=1 SV=2
Cluster-6607.1126	1262	1480911	AAB66650.1	699	7.2e-71	serine proteinase [Herdmania momus]	Q5R8X6	590	1.3e-59	Plasminogen OS=Pongo abelii OX=9601 GN=PLG PE=2 SV=1
Cluster-6607.1125	1278	1480911	AAB66650.1	699	7.3e-71	serine proteinase [Herdmania momus]	Q5R8X6	590	1.3e-59	Plasminogen OS=Pongo abelii OX=9601 GN=PLG PE=2 SV=1
Cluster-6607.1124	1275	1480911	AAB66650.1	699	7.3e-71	serine proteinase [Herdmania momus]	Q5R8X6	590	1.3e-59	Plasminogen OS=Pongo abelii OX=9601 GN=PLG PE=2 SV=1
Cluster-6607.1123	1642	1480911	AAB66650.1	699	9.4e-71	serine proteinase [Herdmania momus]	Q5R8X6	590	1.7e-59	Plasminogen OS=Pongo abelii OX=9601 GN=PLG PE=2 SV=1
Cluster-6607.48491	978	148747546	NP_035588.2	989	1.3e-104	serine protease inhibitor A3K precursor [Mus musculus]>gi|54173|emb|CAA40106.1| contraspin [Mus musculus]>gi|74143653|dbj|BAE28874.1| unnamed protein product [Mus musculus]>gi|148686847|gb|EDL18794.1| mCG1051009 [Mus musculus]	P07759	954	6.3e-102	Serine protease inhibitor A3K OS=Mus musculus OX=10090 GN=Serpina3k PE=1 SV=2
Cluster-6607.31409	3329	676271308	KFO26371.1	1401	7.6e-152	Septin-7 [Fukomys damarensis]	O55131	1390	6e-152	Septin-7 OS=Mus musculus OX=10090 GN=Sept7 PE=1 SV=1
Cluster-6607.32170	2592	676271308	KFO26371.1	1420	3.7e-154	Septin-7 [Fukomys damarensis]	O55131	1409	2.9e-154	Septin-7 OS=Mus musculus OX=10090 GN=Sept7 PE=1 SV=1
Cluster-4764.0	601	209876512	XP_002139698.1	206	5.1e-14	senescence-associated protein [Cryptosporidium muris RN66]>gi|209877222|ref|XP_002140053.1| senescence-associated protein [Cryptosporidium muris RN66]>gi|209878618|ref|XP_002140750.1| senescence-associated protein [Cryptosporidium muris RN66]>gi|209879163|ref|XP_002141022.1| senescence-associated protein [Cryptosporidium muris RN66]>gi|209879690|ref|XP_002141285.1| senescence-associated protein […	Q3E811	148	1.1e-08	Regulator of rDNA transcription protein 15 OS=Saccharomyces cerevisiae (strain ATCC 204508 / S288c) OX=559292 GN=RRT15 PE=3 SV=1
Cluster-6607.31488	202	67587050	XP_665229.1	238	3.3e-18	senescence-associated protein [Cryptosporidium hominis TU502]	Q3E811	152	1.3e-09	Regulator of rDNA transcription protein 15 OS=Saccharomyces cerevisiae (strain ATCC 204508 / S288c) OX=559292 GN=RRT15 PE=3 SV=1
Cluster-4517.0	740	675386450	KFM79347.1	150	1.9e-07	Semaphorin-5B, partial [Stegodyphus mimosarum]	Q19204	126	4.9e-06	A disintegrin and metalloproteinase with thrombospondin motifs adt-2 OS=Caenorhabditis elegans OX=6239 GN=adt-2 PE=1 SV=5
Cluster-1727.0	1902	171916105	NP_001116442.1	1110	2.4e-118	self-incompatibility-linked polycystic kidney disease protein-1B precursor [Ciona intestinalis]>gi|171196524|dbj|BAG15915.1| self-incompatibility-linked polycystic kidney disease protein-1B [Ciona intestinalis]	Q7TN88	471	1.3e-45	Polycystic kidney disease protein 1-like 2 OS=Mus musculus OX=10090 GN=Pkd1l2 PE=2 SV=1
Cluster-3538.0	1571	171916105	NP_001116442.1	809	1.6e-83	self-incompatibility-linked polycystic kidney disease protein-1B precursor [Ciona intestinalis]>gi|171196524|dbj|BAG15915.1| self-incompatibility-linked polycystic kidney disease protein-1B [Ciona intestinalis]	Q7Z442	384	1.3e-35	Polycystic kidney disease protein 1-like 2 OS=Homo sapiens OX=9606 GN=PKD1L2 PE=1 SV=5
Cluster-6607.28285	1041	156671213	NP_840072.3	249	9e-19	selenoprotein W [Danio rerio]>gi|29648542|gb|AAO86696.1| selenoprotein W1 [Danio rerio]>gi|156229948|gb|AAI52098.1| Selenoprotein W, 1 [Danio rerio]	Q568W0	246	8.5e-20	Selenoprotein W OS=Danio rerio OX=7955 GN=selenow PE=3 SV=3
Cluster-6607.21218	1655	298286511	NP_001177244.1	197	1.5e-12	selenoprotein S [Ciona intestinalis]	Q8VHV8	137	5.9e-07	Selenoprotein S OS=Rattus norvegicus OX=10116 GN=Selenos PE=2 SV=3
Cluster-6607.19826	1551	298566278	NP_001177306.1	222	1.8e-15	selenoprotein L [Ciona intestinalis]	--	--	--	--
Cluster-6607.38973	2104	298566278	NP_001177306.1	434	6.5e-40	selenoprotein L [Ciona intestinalis]	--	--	--	--
Cluster-6607.28007	4303	298231247	NP_001177190.1	1398	2.2e-151	selenophosphate synthetase 2 [Ciona intestinalis]	O18373	1285	1.2e-139	Selenide, water dikinase OS=Drosophila melanogaster OX=7227 GN=SelD PE=2 SV=1
Cluster-6607.34348	4992	298231247	NP_001177190.1	1653	6.8e-181	selenophosphate synthetase 2 [Ciona intestinalis]	Q8BH69	1491	1.7e-163	Selenide, water dikinase 1 OS=Mus musculus OX=10090 GN=Sephs1 PE=1 SV=1
Cluster-6607.30221	4759	298231247	NP_001177190.1	1398	2.4e-151	selenophosphate synthetase 2 [Ciona intestinalis]	O18373	1285	1.3e-139	Selenide, water dikinase OS=Drosophila melanogaster OX=7227 GN=SelD PE=2 SV=1
Cluster-6607.49523	1132	67083759	AAY66814.1	438	1.2e-40	selenium dependent salivary glutathione peroxidase [Ixodes scapularis]	Q95003	401	9.8e-38	Glutathione peroxidase 3 OS=Caenorhabditis elegans OX=6239 GN=gpx-3 PE=3 SV=1
Cluster-6607.23770	1098	55775531	AAV65046.1	236	3.1e-17	selectin P, partial [Siniperca chuatsi]	P98107	181	3.1e-12	E-selectin OS=Bos taurus OX=9913 GN=SELE PE=2 SV=1
Cluster-2153.1	1160	13183620	AAK15274.1	496	2.3e-47	sea star regeneration-associated protease SRAP [Luidia foliolata]	P03952	445	7.9e-43	Plasma kallikrein OS=Homo sapiens OX=9606 GN=KLKB1 PE=1 SV=1
Cluster-8753.0	1167	685835395	CEF70316.1	202	2.9e-13	SEA domain and Epidermal growth factor-like domain and Trypsin Inhibitor-like, cysteine rich domain and DOMON domain-containing protein [Strongyloides ratti]	--	--	--	--
Cluster-5222.0	1659	685835395	CEF70316.1	202	4.1e-13	SEA domain and Epidermal growth factor-like domain and Trypsin Inhibitor-like, cysteine rich domain and DOMON domain-containing protein [Strongyloides ratti]	--	--	--	--
Cluster-6607.21466	573	71724849	AAZ38886.1	403	6.9e-37	scavenger mRNA decapping enzyme [Xenopus laevis]	Q96C86	369	2.5e-34	m7GpppX diphosphatase OS=Homo sapiens OX=9606 GN=DCPS PE=1 SV=2
Cluster-6607.32404	3864	27372170	BAC53586.1	4005	0	sarco-endoplasimc reticulum calcium ATPase [Halocynthia roretzi]	P16615	3615	0	Sarcoplasmic/endoplasmic reticulum calcium ATPase 2 OS=Homo sapiens OX=9606 GN=ATP2A2 PE=1 SV=1
Cluster-6607.27715	5689	75858355	ABA28749.1	1277	3.1e-137	salt-inducible kinase 2 [Rattus norvegicus]	Q9H0K1	1230	3.7e-133	Serine/threonine-protein kinase SIK2 OS=Homo sapiens OX=9606 GN=SIK2 PE=1 SV=1
Cluster-6607.28484	5452	75858355	ABA28749.1	1277	3e-137	salt-inducible kinase 2 [Rattus norvegicus]	Q9H0K1	1230	3.5e-133	Serine/threonine-protein kinase SIK2 OS=Homo sapiens OX=9606 GN=SIK2 PE=1 SV=1
Cluster-6288.0	591	19353020	AAH24606.1	574	1.1e-56	Saa2 protein [Mus musculus]	P05367	569	1.7e-57	Serum amyloid A-2 protein OS=Mus musculus OX=10090 GN=Saa2 PE=1 SV=1
Cluster-2570.0	463	60334810	AAH90618.1	739	6.1e-76	Rps16 protein [Mus musculus]	P62250	723	1.8e-75	40S ribosomal protein S16 OS=Rattus norvegicus OX=10116 GN=Rps16 PE=1 SV=2
Cluster-6607.30370	5845	646717771	KDR20501.1	944	1.3e-98	Roquin [Zootermopsis nevadensis]	Q6NUC6	925	8.8e-98	Roquin-1 OS=Xenopus laevis OX=8355 GN=rc3h1 PE=2 SV=1
Cluster-6607.27238	6128	646717771	KDR20501.1	944	1.4e-98	Roquin [Zootermopsis nevadensis]	Q6NUC6	925	9.2e-98	Roquin-1 OS=Xenopus laevis OX=8355 GN=rc3h1 PE=2 SV=1
Cluster-6607.36373	7444	41053419	NP_956615.1	1008	6.3e-106	RNA-binding protein 28 [Danio rerio]>gi|30353878|gb|AAH51781.1| Zgc:56258 [Danio rerio]	Q8CGC6	729	6e-75	RNA-binding protein 28 OS=Mus musculus OX=10090 GN=Rbm28 PE=1 SV=4
Cluster-6607.36371	7084	41053419	NP_956615.1	1008	6e-106	RNA-binding protein 28 [Danio rerio]>gi|30353878|gb|AAH51781.1| Zgc:56258 [Danio rerio]	Q8CGC6	729	5.7e-75	RNA-binding protein 28 OS=Mus musculus OX=10090 GN=Rbm28 PE=1 SV=4
Cluster-6607.36344	1411	41053419	NP_956615.1	424	6.3e-39	RNA-binding protein 28 [Danio rerio]>gi|30353878|gb|AAH51781.1| Zgc:56258 [Danio rerio]	Q9NW13	273	8.5e-23	RNA-binding protein 28 OS=Homo sapiens OX=9606 GN=RBM28 PE=1 SV=3
Cluster-6607.19989	7068	41053419	NP_956615.1	1008	6e-106	RNA-binding protein 28 [Danio rerio]>gi|30353878|gb|AAH51781.1| Zgc:56258 [Danio rerio]	Q8CGC6	729	5.7e-75	RNA-binding protein 28 OS=Mus musculus OX=10090 GN=Rbm28 PE=1 SV=4
Cluster-6607.36370	7415	41053419	NP_956615.1	1008	6.3e-106	RNA-binding protein 28 [Danio rerio]>gi|30353878|gb|AAH51781.1| Zgc:56258 [Danio rerio]	Q8CGC6	729	5.9e-75	RNA-binding protein 28 OS=Mus musculus OX=10090 GN=Rbm28 PE=1 SV=4
Cluster-6607.52047	1582	147904523	NP_001079592.1	1160	3.2e-124	RNA terminal phosphate cyclase-like 1 [Xenopus laevis]>gi|28277297|gb|AAH45026.1| MGC53171 protein [Xenopus laevis]	Q9Y2P8	1143	1.2e-123	RNA 3'-terminal phosphate cyclase-like protein OS=Homo sapiens OX=9606 GN=RCL1 PE=1 SV=3
Cluster-6607.44773	2458	209734570	ACI68154.1	277	1.2e-21	RNA polymerase II subunit A C-terminal domain phosphatase SSU72 [Salmo salar]	Q6PC19	261	3.6e-21	RNA polymerase II subunit A C-terminal domain phosphatase SSU72 OS=Danio rerio OX=7955 GN=ssu72 PE=2 SV=1
Cluster-6607.43274	2465	209734570	ACI68154.1	277	1.2e-21	RNA polymerase II subunit A C-terminal domain phosphatase SSU72 [Salmo salar]	Q6PC19	261	3.7e-21	RNA polymerase II subunit A C-terminal domain phosphatase SSU72 OS=Danio rerio OX=7955 GN=ssu72 PE=2 SV=1
Cluster-6607.12138	5188	677531745	KFQ94346.1	1074	9.8e-114	RNA exonuclease 1, partial [Nipponia nippon]	Q7TT28	977	7.3e-104	RNA exonuclease 1 homolog OS=Mus musculus OX=10090 GN=Rexo1 PE=1 SV=1
Cluster-6607.28110	552	74096045	NP_001027680.1	532	7.3e-52	rl32 protein [Ciona intestinalis]>gi|27525292|emb|CAC82555.1| putative 60S ribosomal protein L32 [Ciona intestinalis]	Q962T1	474	1.6e-46	60S ribosomal protein L32 OS=Spodoptera frugiperda OX=7108 GN=RpL32 PE=2 SV=1
Cluster-6607.45637	1838	147899607	NP_001088220.1	1088	8.2e-116	RIO kinase 2 [Xenopus laevis]>gi|54037937|gb|AAH84165.1| Riok2b protein [Xenopus laevis]	Q9CQS5	1049	1.2e-112	Serine/threonine-protein kinase RIO2 OS=Mus musculus OX=10090 GN=Riok2 PE=1 SV=1
Cluster-6607.46806	2231	677541873	KFR03307.1	436	4e-40	RING finger protein 113A, partial [Opisthocomus hoazin]	Q67ER4	386	1.1e-35	RING finger protein 113A OS=Bos taurus OX=9913 GN=RNF113A PE=2 SV=1
Cluster-6607.46807	2114	677541873	KFR03307.1	436	3.8e-40	RING finger protein 113A, partial [Opisthocomus hoazin]	Q67ER4	386	1e-35	RING finger protein 113A OS=Bos taurus OX=9913 GN=RNF113A PE=2 SV=1
Cluster-1571.0	919	32307568	AAP79189.1	402	1.4e-36	ribulose-1,5-bisphosphate carboxylase/oxygenase small subunit 2 [Bigelowiella natans]	P26573	499	3.4e-49	Ribulose bisphosphate carboxylase small chain 8B, chloroplastic OS=Nicotiana plumbaginifolia OX=4092 GN=RBCS-8B PE=3 SV=1
Cluster-8360.0	1152	387235440	AFJ74373.1	823	2.8e-85	ribulose-1,5-bisphosphate carboxylase/oxygenase large subunit, partial [Virgulinella fragilis]	O98945	1172	3.9e-127	Ribulose bisphosphate carboxylase large chain OS=Detonula confervacea OX=83371 GN=rbcL PE=3 SV=1
Cluster-8360.1	850	45360386	AAS59276.1	983	5.7e-104	ribulose-1,5-bisphosphate carboxylase/oxygenase large subunit [Strombidium sp. HZ-2009b]	P49520	1205	4.3e-131	Ribulose bisphosphate carboxylase large chain OS=Trieres chinensis OX=1514140 GN=rbcL PE=3 SV=1
Cluster-7162.0	1608	796536107	AKA60071.1	2249	1.7e-250	ribulose-1,5-bisphosphate carboxylase/oxygenase large subunit (chloroplast) [Picomonas sp. DN1]	P48718	2363	4.3e-265	Ribulose bisphosphate carboxylase large chain OS=Viscum album OX=3972 GN=rbcL PE=3 SV=1
Cluster-6607.28251	476	315115363	ADT80654.1	258	3.7e-20	ribosomal protein S29 [Euphydryas aurinia]	Q4LAY1	267	1.4e-22	40S ribosomal protein S29 OS=Scarabaeus laticollis OX=292456 GN=RpS29 PE=3 SV=1
Cluster-6607.28221	786	30267871	AAP21778.1	248	8.9e-19	ribosomal protein S28 [Branchiostoma belcheri tsingtauense]>gi|116805067|gb|ABK27630.1| ribosomal protein S28 [Branchiostoma belcheri]	P62857	231	3.5e-18	40S ribosomal protein S28 OS=Homo sapiens OX=9606 GN=RPS28 PE=1 SV=1
Cluster-5342.0	566	470529918	XP_004368153.1	535	3.4e-52	ribosomal protein S17, putative [Acanthamoeba castellanii str. Neff]>gi|440804521|gb|ELR25398.1| ribosomal protein S17, putative [Acanthamoeba castellanii str. Neff]	P41115	480	3.4e-47	40S ribosomal protein S11 OS=Xenopus laevis OX=8355 GN=rps11 PE=2 SV=1
Cluster-6607.28356	899	311334518	CBN08640.1	607	2.4e-60	ribosomal protein S16 [Microcosmus squamiger]	Q98TR7	531	6.5e-53	40S ribosomal protein S16 OS=Heteropneustes fossilis OX=93621 GN=rps16 PE=2 SV=1
Cluster-6607.41615	267	311334496	CBN08629.1	160	4.8e-09	ribosomal protein L8 [Microcosmus squamiger]	Q9XVF7	142	2.5e-08	60S ribosomal protein L8 OS=Caenorhabditis elegans OX=6239 GN=rpl-2 PE=3 SV=1
Cluster-6607.28252	1424	311334504	CBN08633.1	1418	3.5e-154	ribosomal protein L4 [Microcosmus squamiger]	Q9D8E6	1203	1.2e-130	60S ribosomal protein L4 OS=Mus musculus OX=10090 GN=Rpl4 PE=1 SV=3
Cluster-6955.0	486	470423489	XP_004337603.1	413	4e-38	ribosomal protein L23, putative [Acanthamoeba castellanii str. Neff]>gi|440794429|gb|ELR15590.1| ribosomal protein L23, putative [Acanthamoeba castellanii str. Neff]	Q24JY1	396	1.6e-37	60S ribosomal protein L23a OS=Bos taurus OX=9913 GN=RPL23A PE=2 SV=1
Cluster-6607.27771	560	148233630	NP_001085921.1	562	2.5e-55	ribosomal protein L23 [Xenopus laevis]>gi|49257378|gb|AAH73541.1| MGC82808 protein [Xenopus laevis]	P62832	556	5.1e-56	60S ribosomal protein L23 OS=Rattus norvegicus OX=10116 GN=Rpl23 PE=2 SV=1
Cluster-6607.27611	714	311334492	CBN08627.1	701	2.4e-71	ribosomal protein L19 [Microcosmus squamiger]	Q5RB99	603	2.3e-61	60S ribosomal protein L19 OS=Pongo abelii OX=9601 GN=RPL19 PE=2 SV=1
Cluster-6607.28806	2126	311334490	CBN08626.1	742	1.3e-75	ribosomal protein L18 [Microcosmus squamiger]	P02412	696	1.1e-71	60S ribosomal protein L18-B OS=Xenopus laevis OX=8355 GN=rpl18-b PE=2 SV=4
Cluster-6607.28153	737	311334486	CBN08624.1	928	1.2e-97	ribosomal protein L15 [Microcosmus squamiger]	Q7T3P1	811	1.8e-85	60S ribosomal protein L15 OS=Anguilla japonica OX=7937 GN=rpl15 PE=2 SV=3
Cluster-7004.0	815	306482619	NP_001182348.1	966	5.1e-102	ribosomal protein L13a [Macaca mulatta]>gi|685609549|ref|XP_009193226.1| PREDICTED: 60S ribosomal protein L13a isoform X1 [Papio anubis]>gi|724855747|ref|XP_010367773.1| PREDICTED: 60S ribosomal protein L13a isoform X3 [Rhinopithecus roxellana]>gi|795185923|ref|XP_011801766.1| PREDICTED: 60S ribosomal protein L13a isoform X1 [Colobus angolensis palliatus]>gi|795375627|ref|XP_011936264.1| PREDICTE…	P40429	969	9.6e-104	60S ribosomal protein L13a OS=Homo sapiens OX=9606 GN=RPL13A PE=1 SV=2
Cluster-6607.28522	733	311334482	CBN08622.1	770	2.5e-79	ribosomal protein L12 [Microcosmus squamiger]	P61284	696	3.9e-72	60S ribosomal protein L12 OS=Bos taurus OX=9913 GN=RPL12 PE=2 SV=1
Cluster-6607.29647	632	149898923	ABR27976.1	728	1.6e-74	ribosomal protein L11 [Triatoma infestans]	Q90YV7	720	5.6e-75	60S ribosomal protein L11 OS=Ictalurus punctatus OX=7998 GN=rpl11 PE=2 SV=3
Cluster-5989.1	730	669218951	CDW59750.1	196	8.8e-13	Ribosomal L16 domain containing protein [Trichuris trichiura]	O31163	271	7.5e-23	50S ribosomal protein L29 OS=Spiroplasma citri OX=2133 GN=rpmC PE=3 SV=1
Cluster-6607.17152	1078	676726925	KFO92462.1	795	4.6e-82	Ribose-phosphate pyrophosphokinase 2, partial [Buceros rhinoceros silvestris]	Q5XGI0	792	4.3e-83	Ribose-phosphate pyrophosphokinase 2 OS=Xenopus tropicalis OX=8364 GN=prps2 PE=2 SV=1
Cluster-6607.24683	538	678197564	KFV64546.1	158	1.7e-08	Ribose-5-phosphate isomerase, partial [Picoides pubescens]	P47968	149	7.7e-09	Ribose-5-phosphate isomerase OS=Mus musculus OX=10090 GN=Rpia PE=1 SV=2
Cluster-5520.0	752	158937302	NP_001009108.2	699	4.3e-71	ribonuclease pancreatic precursor [Pan troglodytes]>gi|675714620|ref|XP_008962382.1| PREDICTED: ribonuclease pancreatic [Pan paniscus]>gi|675714624|ref|XP_008962383.1| PREDICTED: ribonuclease pancreatic [Pan paniscus]>gi|694955004|ref|XP_009425638.1| PREDICTED: ribonuclease pancreatic isoform X1 [Pan troglodytes]>gi|694955006|ref|XP_009425639.1| PREDICTED: ribonuclease pancreatic isoform X1 [Pan …	P07998	703	6.2e-73	Ribonuclease pancreatic OS=Homo sapiens OX=9606 GN=RNASE1 PE=1 SV=4
Cluster-6607.35060	8467	675315080	KFM10342.1	850	1.5e-87	Rho guanine nucleotide exchange factor 11, partial [Aptenodytes forsteri]	Q9NZN5	813	1.2e-84	Rho guanine nucleotide exchange factor 12 OS=Homo sapiens OX=9606 GN=ARHGEF12 PE=1 SV=1
Cluster-6607.31135	8480	675315080	KFM10342.1	850	1.5e-87	Rho guanine nucleotide exchange factor 11, partial [Aptenodytes forsteri]	Q9NZN5	813	1.2e-84	Rho guanine nucleotide exchange factor 12 OS=Homo sapiens OX=9606 GN=ARHGEF12 PE=1 SV=1
Cluster-6607.31062	3954	65306722	AAY41909.1	1494	1.5e-162	Rh type B glycoprotein-like protein [Ciona savignyi]	Q69D48	971	2.7e-103	Ammonium transporter Rh type B-A OS=Xenopus laevis OX=8355 GN=rhbg-a PE=2 SV=1
Cluster-6607.25218	1962	65306724	AAY41910.1	1369	2.3e-148	Rh type A glycoprotein-like protein [Ciona savignyi]	Q19KI0	1047	2.1e-112	Ammonium transporter Rh type C OS=Sus scrofa OX=9823 GN=RHCG PE=2 SV=1
Cluster-2712.0	484	33859612	NP_035385.1	424	2.1e-39	retinol-binding protein 4 isoform 2 precursor [Mus musculus]>gi|6174963|sp|Q00724.2|RET4_MOUSE RecName: Full=Retinol-binding protein 4; AltName: Full=Plasma retinol-binding protein; Short=PRBP; Short=RBP; Flags: Precursor>gi|1515450|gb|AAB06955.1| retinol binding protein [Mus musculus]>gi|12843160|dbj|BAB25881.1| unnamed protein product [Mus musculus]>gi|21594162|gb|AAH31809.1| Rbp4 protein [Mus …	Q00724	424	8.9e-41	Retinol-binding protein 4 OS=Mus musculus OX=10090 GN=Rbp4 PE=1 SV=2
Cluster-2712.1	434	226958688	NP_001152959.1	585	4.1e-58	retinol-binding protein 4 isoform 1 [Mus musculus]	Q00724	584	2.3e-59	Retinol-binding protein 4 OS=Mus musculus OX=10090 GN=Rbp4 PE=1 SV=2
Cluster-6607.31249	5856	365176244	AEW68002.1	1966	4.1e-217	retinoid X receptor [Halocynthia roretzi]	A2T929	1298	4.9e-141	Retinoic acid receptor RXR-alpha-A OS=Danio rerio OX=7955 GN=rxraa PE=2 SV=2
Cluster-6607.38895	2138	419590183	BAM66777.1	1308	3e-141	retinoic acid receptor [Polyandrocarpa misakiensis]	P28699	1059	9.3e-114	Retinoic acid receptor gamma OS=Xenopus laevis OX=8355 GN=rarg PE=2 SV=2
Cluster-6607.35257	2487	419590183	BAM66777.1	1308	3.4e-141	retinoic acid receptor [Polyandrocarpa misakiensis]	P28699	1059	1.1e-113	Retinoic acid receptor gamma OS=Xenopus laevis OX=8355 GN=rarg PE=2 SV=2
Cluster-6607.42544	7738	9837385	AAG00554.1	198	5.5e-12	retinitis pigmentosa GTPase regulator-like protein, partial [Takifugu rubripes]	Q54J55	144	4.2e-07	Myb-like protein X OS=Dictyostelium discoideum OX=44689 GN=mybX PE=3 SV=1
Cluster-6607.42543	7759	9837385	AAG00554.1	190	4.7e-11	retinitis pigmentosa GTPase regulator-like protein, partial [Takifugu rubripes]	Q54J55	144	4.2e-07	Myb-like protein X OS=Dictyostelium discoideum OX=44689 GN=mybX PE=3 SV=1
Cluster-8850.0	490	12746271	AAK07422.1	230	6.8e-17	retinal homeobox transcription factor Rx/rax [Rattus norvegicus]	Q9JLT7	230	2.8e-18	Retinal homeobox protein Rx OS=Rattus norvegicus OX=10116 GN=Rax PE=2 SV=1
Cluster-6607.16080	2663	74096471	NP_001027640.1	314	6.7e-26	retinal G-protein-coupled receptor [Ciona intestinalis]>gi|18700475|dbj|BAB85206.1| retinal G-protein-coupled receptor [Ciona intestinalis]	Q86YA3	228	2.6e-17	Protein ZGRF1 OS=Homo sapiens OX=9606 GN=ZGRF1 PE=1 SV=3
Cluster-6607.46931	2695	74096471	NP_001027640.1	391	8e-35	retinal G-protein-coupled receptor [Ciona intestinalis]>gi|18700475|dbj|BAB85206.1| retinal G-protein-coupled receptor [Ciona intestinalis]	Q86YA3	228	2.7e-17	Protein ZGRF1 OS=Homo sapiens OX=9606 GN=ZGRF1 PE=1 SV=3
Cluster-6607.52190	1573	820126177	KKX04023.1	230	2.2e-16	regulator of G-protein signaling 19-like isoform X6 [Scleropages formosus]	Q9UGC6	212	1.1e-15	Regulator of G-protein signaling 17 OS=Homo sapiens OX=9606 GN=RGS17 PE=1 SV=2
Cluster-6607.10596	2007	327315376	NP_001192151.1	533	2e-51	regulator of chromosome condensation [Ciona intestinalis]	P18754	487	1.9e-47	Regulator of chromosome condensation OS=Homo sapiens OX=9606 GN=RCC1 PE=1 SV=1
Cluster-6607.41565	5287	327315376	NP_001192151.1	1061	3.2e-112	regulator of chromosome condensation [Ciona intestinalis]	P18754	903	2.8e-95	Regulator of chromosome condensation OS=Homo sapiens OX=9606 GN=RCC1 PE=1 SV=1
Cluster-6607.27206	3039	122064577	P81926.2	808	4e-83	RecName: Full=Superoxide dismutase [Cu-Zn] [Halocynthia roretzi]	P81926	808	1.7e-84	Superoxide dismutase [Cu-Zn] OS=Halocynthia roretzi OX=7729 PE=1 SV=2
Cluster-8290.0	468	75020997	Q966V2.1	206	3.9e-14	RecName: Full=Spermosin; Contains: RecName: Full=Spermosin L1 light chain; Contains: RecName: Full=Spermosin L2 light chain; Contains: RecName: Full=Spermosin heavy chain; Flags: Precursor [Halocynthia roretzi]>gi|14488256|dbj|BAB60896.1| Spermosin [Halocynthia roretzi]	Q966V2	206	1.7e-15	Spermosin OS=Halocynthia roretzi OX=7729 PE=1 SV=1
Cluster-6607.43343	2918	75020997	Q966V2.1	508	2.4e-48	RecName: Full=Spermosin; Contains: RecName: Full=Spermosin L1 light chain; Contains: RecName: Full=Spermosin L2 light chain; Contains: RecName: Full=Spermosin heavy chain; Flags: Precursor [Halocynthia roretzi]>gi|14488256|dbj|BAB60896.1| Spermosin [Halocynthia roretzi]	Q966V2	508	9.9e-50	Spermosin OS=Halocynthia roretzi OX=7729 PE=1 SV=1
Cluster-6607.50315	2942	75020997	Q966V2.1	1010	1.5e-106	RecName: Full=Spermosin; Contains: RecName: Full=Spermosin L1 light chain; Contains: RecName: Full=Spermosin L2 light chain; Contains: RecName: Full=Spermosin heavy chain; Flags: Precursor [Halocynthia roretzi]>gi|14488256|dbj|BAB60896.1| Spermosin [Halocynthia roretzi]	Q966V2	1010	6.1e-108	Spermosin OS=Halocynthia roretzi OX=7729 PE=1 SV=1
Cluster-6607.44536	2561	75020997	Q966V2.1	322	7.6e-27	RecName: Full=Spermosin; Contains: RecName: Full=Spermosin L1 light chain; Contains: RecName: Full=Spermosin L2 light chain; Contains: RecName: Full=Spermosin heavy chain; Flags: Precursor [Halocynthia roretzi]>gi|14488256|dbj|BAB60896.1| Spermosin [Halocynthia roretzi]	Q966V2	322	3.2e-28	Spermosin OS=Halocynthia roretzi OX=7729 PE=1 SV=1
Cluster-6607.41105	4734	75020997	Q966V2.1	1010	2.4e-106	RecName: Full=Spermosin; Contains: RecName: Full=Spermosin L1 light chain; Contains: RecName: Full=Spermosin L2 light chain; Contains: RecName: Full=Spermosin heavy chain; Flags: Precursor [Halocynthia roretzi]>gi|14488256|dbj|BAB60896.1| Spermosin [Halocynthia roretzi]	Q966V2	1010	9.9e-108	Spermosin OS=Halocynthia roretzi OX=7729 PE=1 SV=1
Cluster-6607.51380	4435	75020997	Q966V2.1	1010	2.2e-106	RecName: Full=Spermosin; Contains: RecName: Full=Spermosin L1 light chain; Contains: RecName: Full=Spermosin L2 light chain; Contains: RecName: Full=Spermosin heavy chain; Flags: Precursor [Halocynthia roretzi]>gi|14488256|dbj|BAB60896.1| Spermosin [Halocynthia roretzi]	Q966V2	1010	9.3e-108	Spermosin OS=Halocynthia roretzi OX=7729 PE=1 SV=1
Cluster-6607.38352	2641	75020997	Q966V2.1	518	1.5e-49	RecName: Full=Spermosin; Contains: RecName: Full=Spermosin L1 light chain; Contains: RecName: Full=Spermosin L2 light chain; Contains: RecName: Full=Spermosin heavy chain; Flags: Precursor [Halocynthia roretzi]>gi|14488256|dbj|BAB60896.1| Spermosin [Halocynthia roretzi]	Q966V2	518	6.2e-51	Spermosin OS=Halocynthia roretzi OX=7729 PE=1 SV=1
Cluster-6607.38354	2801	75020997	Q966V2.1	331	7.6e-28	RecName: Full=Spermosin; Contains: RecName: Full=Spermosin L1 light chain; Contains: RecName: Full=Spermosin L2 light chain; Contains: RecName: Full=Spermosin heavy chain; Flags: Precursor [Halocynthia roretzi]>gi|14488256|dbj|BAB60896.1| Spermosin [Halocynthia roretzi]	Q966V2	331	3.2e-29	Spermosin OS=Halocynthia roretzi OX=7729 PE=1 SV=1
Cluster-6607.38351	2718	75020997	Q966V2.1	518	1.5e-49	RecName: Full=Spermosin; Contains: RecName: Full=Spermosin L1 light chain; Contains: RecName: Full=Spermosin L2 light chain; Contains: RecName: Full=Spermosin heavy chain; Flags: Precursor [Halocynthia roretzi]>gi|14488256|dbj|BAB60896.1| Spermosin [Halocynthia roretzi]	Q966V2	518	6.4e-51	Spermosin OS=Halocynthia roretzi OX=7729 PE=1 SV=1
Cluster-6607.51383	4335	75020997	Q966V2.1	1010	2.2e-106	RecName: Full=Spermosin; Contains: RecName: Full=Spermosin L1 light chain; Contains: RecName: Full=Spermosin L2 light chain; Contains: RecName: Full=Spermosin heavy chain; Flags: Precursor [Halocynthia roretzi]>gi|14488256|dbj|BAB60896.1| Spermosin [Halocynthia roretzi]	Q966V2	1010	9e-108	Spermosin OS=Halocynthia roretzi OX=7729 PE=1 SV=1
Cluster-6607.18021	2343	3023913	P91580.1	802	1.5e-82	RecName: Full=Putative Ras-related protein Rab-33>gi|1764012|emb|CAB06046.1| COS41.2 [Ciona intestinalis]	P91580	802	6.4e-84	Putative Ras-related protein Rab-33 OS=Ciona intestinalis OX=7719 GN=COS41.2 PE=3 SV=1
Cluster-6607.27646	6269	2500736	Q25147.1	2402	1.2e-267	RecName: Full=Protein transport protein Sec61 subunit alpha [Halocynthia roretzi]>gi|506860|dbj|BAA05019.1| HRSec61 [Halocynthia roretzi]	Q25147	2402	5.1e-269	Protein transport protein Sec61 subunit alpha OS=Halocynthia roretzi OX=7729 PE=2 SV=1
Cluster-6607.37552	5332	2500736	Q25147.1	2402	1e-267	RecName: Full=Protein transport protein Sec61 subunit alpha [Halocynthia roretzi]>gi|506860|dbj|BAA05019.1| HRSec61 [Halocynthia roretzi]	Q25147	2402	4.3e-269	Protein transport protein Sec61 subunit alpha OS=Halocynthia roretzi OX=7729 PE=2 SV=1
Cluster-6607.29073	6507	2500736	Q25147.1	2402	1.3e-267	RecName: Full=Protein transport protein Sec61 subunit alpha [Halocynthia roretzi]>gi|506860|dbj|BAA05019.1| HRSec61 [Halocynthia roretzi]	Q25147	2402	5.3e-269	Protein transport protein Sec61 subunit alpha OS=Halocynthia roretzi OX=7729 PE=2 SV=1
Cluster-8443.0	1110	122227452	Q06J66.1	751	5.9e-77	RecName: Full=Photosystem II CP43 reaction center protein; AltName: Full=PSII 43 kDa protein; AltName: Full=Protein CP-43; Flags: Precursor>gi|110810187|gb|ABG91393.1| photosystem II 43 kDa protein [Bigelowiella natans]	P49472	885	7.2e-94	Photosystem II CP43 reaction center protein OS=Trieres chinensis OX=1514140 GN=psbC PE=3 SV=1
Cluster-423.0	1577	122227452	Q06J66.1	2089	6e-232	RecName: Full=Photosystem II CP43 reaction center protein; AltName: Full=PSII 43 kDa protein; AltName: Full=Protein CP-43; Flags: Precursor>gi|110810187|gb|ABG91393.1| photosystem II 43 kDa protein [Bigelowiella natans]	Q09X21	2304	2.9e-258	Photosystem II CP43 reaction center protein OS=Morus indica OX=248361 GN=psbC PE=3 SV=1
Cluster-6607.28391	2737	127157	P07462.1	629	2.1e-62	RecName: Full=Myosin catalytic light chain, smooth muscle [Halocynthia roretzi]>gi|225344|prf||1301210B myosin L2	P07462	629	8.6e-64	Myosin catalytic light chain, smooth muscle OS=Halocynthia roretzi OX=7729 PE=1 SV=1
Cluster-6607.30198	2809	127157	P07462.1	639	1.5e-63	RecName: Full=Myosin catalytic light chain, smooth muscle [Halocynthia roretzi]>gi|225344|prf||1301210B myosin L2	P07462	639	6.1e-65	Myosin catalytic light chain, smooth muscle OS=Halocynthia roretzi OX=7729 PE=1 SV=1
Cluster-6607.28769	2804	127157	P07462.1	606	9.8e-60	RecName: Full=Myosin catalytic light chain, smooth muscle [Halocynthia roretzi]>gi|225344|prf||1301210B myosin L2	P07462	606	4.1e-61	Myosin catalytic light chain, smooth muscle OS=Halocynthia roretzi OX=7729 PE=1 SV=1
Cluster-7758.0	2414	384872532	Q5U374.2	570	1.3e-55	RecName: Full=Kelch-like protein 12 [Danio rerio]>gi|169154356|emb|CAQ14259.1| kelch-like 12 (Drosophila) [Danio rerio]	Q5U374	570	5.3e-57	Kelch-like protein 12 OS=Danio rerio OX=7955 GN=klhl12 PE=2 SV=2
Cluster-6607.35196	10392	74841499	Q7Z0G7.1	1697	1.1e-185	RecName: Full=Histone-lysine N-methyltransferase SETD7; AltName: Full=SET domain-containing protein 7 [Halocynthia roretzi]>gi|32394726|gb|AAM96825.1| lysine methyltransferase [Halocynthia roretzi]	Q7Z0G7	1697	4.7e-187	Histone-lysine N-methyltransferase SETD7 OS=Halocynthia roretzi OX=7729 GN=setd7 PE=2 SV=1
Cluster-6607.37286	8161	74841499	Q7Z0G7.1	2083	1.5e-230	RecName: Full=Histone-lysine N-methyltransferase SETD7; AltName: Full=SET domain-containing protein 7 [Halocynthia roretzi]>gi|32394726|gb|AAM96825.1| lysine methyltransferase [Halocynthia roretzi]	Q7Z0G7	2083	6.5e-232	Histone-lysine N-methyltransferase SETD7 OS=Halocynthia roretzi OX=7729 GN=setd7 PE=2 SV=1
Cluster-6607.37288	8223	74841499	Q7Z0G7.1	2083	1.5e-230	RecName: Full=Histone-lysine N-methyltransferase SETD7; AltName: Full=SET domain-containing protein 7 [Halocynthia roretzi]>gi|32394726|gb|AAM96825.1| lysine methyltransferase [Halocynthia roretzi]	Q7Z0G7	2083	6.5e-232	Histone-lysine N-methyltransferase SETD7 OS=Halocynthia roretzi OX=7729 GN=setd7 PE=2 SV=1
Cluster-6607.35548	2779	27734298	O61270.1	3768	0	RecName: Full=Gelsolin, cytoplasmic; AltName: Full=Actin-depolymerizing factor; Short=ADF; AltName: Full=Ascidian gelsolin [Halocynthia roretzi]>gi|3176389|dbj|BAA28674.1| ascidian cytoplasmic gelsolin [Halocynthia roretzi]	O61270	3768	0	Gelsolin, cytoplasmic OS=Halocynthia roretzi OX=7729 PE=1 SV=1
Cluster-6607.30246	8423	74821978	Q95YM9.1	2712	1.8e-303	RecName: Full=Fibroblast growth factor receptor; Short=HrFGFR; Flags: Precursor [Halocynthia roretzi]>gi|14278929|dbj|BAB59007.1| FGFR [Halocynthia roretzi]	Q95YM9	2712	7.7e-305	Fibroblast growth factor receptor OS=Halocynthia roretzi OX=7729 GN=FGFR PE=2 SV=1
Cluster-6607.28576	4163	74821978	Q95YM9.1	3029	0	RecName: Full=Fibroblast growth factor receptor; Short=HrFGFR; Flags: Precursor [Halocynthia roretzi]>gi|14278929|dbj|BAB59007.1| FGFR [Halocynthia roretzi]	Q95YM9	3029	0	Fibroblast growth factor receptor OS=Halocynthia roretzi OX=7729 GN=FGFR PE=2 SV=1
Cluster-6607.33294	8582	74821978	Q95YM9.1	2712	1.9e-303	RecName: Full=Fibroblast growth factor receptor; Short=HrFGFR; Flags: Precursor [Halocynthia roretzi]>gi|14278929|dbj|BAB59007.1| FGFR [Halocynthia roretzi]	Q95YM9	2712	7.9e-305	Fibroblast growth factor receptor OS=Halocynthia roretzi OX=7729 GN=FGFR PE=2 SV=1
Cluster-6607.39755	7844	74821978	Q95YM9.1	2712	1.7e-303	RecName: Full=Fibroblast growth factor receptor; Short=HrFGFR; Flags: Precursor [Halocynthia roretzi]>gi|14278929|dbj|BAB59007.1| FGFR [Halocynthia roretzi]	Q95YM9	2712	7.2e-305	Fibroblast growth factor receptor OS=Halocynthia roretzi OX=7729 GN=FGFR PE=2 SV=1
Cluster-6607.26597	670	118572571	Q38RW5.1	783	7e-81	RecName: Full=Cytochrome c oxidase subunit 2; AltName: Full=Cytochrome c oxidase polypeptide II (mitochondrion) [Praomys tullbergi]>gi|75811929|gb|ABA28435.1| cytochrome c oxidase subunit II [Praomys tullbergi]	P00405	783	2.9e-82	Cytochrome c oxidase subunit 2 OS=Mus musculus OX=10090 GN=Mtco2 PE=1 SV=1
Cluster-6607.29701	1001	48427994	Q04757.2	1193	3e-128	RecName: Full=Body wall muscle protein HR-29>gi|217368|dbj|BAA03013.1| HR-29 [Halocynthia roretzi]>gi|217370|dbj|BAA03012.1| HR-29 [Halocynthia roretzi]>gi|15127771|gb|AAA15484.2| putative myofibril-stabilizing protein, partial [Halocynthia roretzi]	Q04757	1193	1.3e-129	Body wall muscle protein HR-29 OS=Halocynthia roretzi OX=7729 PE=1 SV=2
Cluster-6607.26476	3883	363548441	Q3ZBL1.2	617	7.2e-61	RecName: Full=1,2-dihydroxy-3-keto-5-methylthiopentene dioxygenase; AltName: Full=Acireductone dioxygenase (Fe(2+)-requiring); Short=ARD; Short=Fe-ARD; AltName: Full=Membrane-type 1 matrix metalloproteinase cytoplasmic tail-binding protein 1; Short=MTCBP-1 [Bos taurus]>gi|296484320|tpg|DAA26435.1| TPA: 1,2-dihydroxy-3-keto-5-methylthiopentene dioxygenase [Bos taurus]	Q3ZBL1	617	3e-62	1,2-dihydroxy-3-keto-5-methylthiopentene dioxygenase OS=Bos taurus OX=9913 GN=ADI1 PE=2 SV=2
Cluster-6607.32837	3461	363548441	Q3ZBL1.2	617	6.4e-61	RecName: Full=1,2-dihydroxy-3-keto-5-methylthiopentene dioxygenase; AltName: Full=Acireductone dioxygenase (Fe(2+)-requiring); Short=ARD; Short=Fe-ARD; AltName: Full=Membrane-type 1 matrix metalloproteinase cytoplasmic tail-binding protein 1; Short=MTCBP-1 [Bos taurus]>gi|296484320|tpg|DAA26435.1| TPA: 1,2-dihydroxy-3-keto-5-methylthiopentene dioxygenase [Bos taurus]	Q3ZBL1	617	2.7e-62	1,2-dihydroxy-3-keto-5-methylthiopentene dioxygenase OS=Bos taurus OX=9913 GN=ADI1 PE=2 SV=2
Cluster-6607.39280	3115	363548441	Q3ZBL1.2	617	5.8e-61	RecName: Full=1,2-dihydroxy-3-keto-5-methylthiopentene dioxygenase; AltName: Full=Acireductone dioxygenase (Fe(2+)-requiring); Short=ARD; Short=Fe-ARD; AltName: Full=Membrane-type 1 matrix metalloproteinase cytoplasmic tail-binding protein 1; Short=MTCBP-1 [Bos taurus]>gi|296484320|tpg|DAA26435.1| TPA: 1,2-dihydroxy-3-keto-5-methylthiopentene dioxygenase [Bos taurus]	Q3ZBL1	617	2.4e-62	1,2-dihydroxy-3-keto-5-methylthiopentene dioxygenase OS=Bos taurus OX=9913 GN=ADI1 PE=2 SV=2
Cluster-6607.20778	3807	363548441	Q3ZBL1.2	617	7.1e-61	RecName: Full=1,2-dihydroxy-3-keto-5-methylthiopentene dioxygenase; AltName: Full=Acireductone dioxygenase (Fe(2+)-requiring); Short=ARD; Short=Fe-ARD; AltName: Full=Membrane-type 1 matrix metalloproteinase cytoplasmic tail-binding protein 1; Short=MTCBP-1 [Bos taurus]>gi|296484320|tpg|DAA26435.1| TPA: 1,2-dihydroxy-3-keto-5-methylthiopentene dioxygenase [Bos taurus]	Q3ZBL1	617	3e-62	1,2-dihydroxy-3-keto-5-methylthiopentene dioxygenase OS=Bos taurus OX=9913 GN=ADI1 PE=2 SV=2
Cluster-6607.20779	3007	363548441	Q3ZBL1.2	617	5.6e-61	RecName: Full=1,2-dihydroxy-3-keto-5-methylthiopentene dioxygenase; AltName: Full=Acireductone dioxygenase (Fe(2+)-requiring); Short=ARD; Short=Fe-ARD; AltName: Full=Membrane-type 1 matrix metalloproteinase cytoplasmic tail-binding protein 1; Short=MTCBP-1 [Bos taurus]>gi|296484320|tpg|DAA26435.1| TPA: 1,2-dihydroxy-3-keto-5-methylthiopentene dioxygenase [Bos taurus]	Q3ZBL1	617	2.3e-62	1,2-dihydroxy-3-keto-5-methylthiopentene dioxygenase OS=Bos taurus OX=9913 GN=ADI1 PE=2 SV=2
Cluster-6607.53143	5819	765548041	KJE88662.1	617	1.1e-60	receptor-linked protein tyrosine phosphatase [Capsaspora owczarzaki ATCC 30864]	P23469	558	3.1e-55	Receptor-type tyrosine-protein phosphatase epsilon OS=Homo sapiens OX=9606 GN=PTPRE PE=1 SV=1
Cluster-6607.47698	5935	765548041	KJE88662.1	516	5.7e-49	receptor-linked protein tyrosine phosphatase [Capsaspora owczarzaki ATCC 30864]	P23467	519	1.1e-50	Receptor-type tyrosine-protein phosphatase beta OS=Homo sapiens OX=9606 GN=PTPRB PE=1 SV=3
Cluster-6607.47614	5822	765548041	KJE88662.1	516	5.6e-49	receptor-linked protein tyrosine phosphatase [Capsaspora owczarzaki ATCC 30864]	P23467	519	1e-50	Receptor-type tyrosine-protein phosphatase beta OS=Homo sapiens OX=9606 GN=PTPRB PE=1 SV=3
Cluster-6607.33195	2062	149034382	EDL89119.1	252	8.1e-19	rCG29513 [Rattus norvegicus]	Q8TC21	243	3.7e-19	Zinc finger protein 596 OS=Homo sapiens OX=9606 GN=ZNF596 PE=2 SV=2
Cluster-6607.44902	3135	808872794	KKF22194.1	285	1.8e-22	Ras-related protein Rab-32 [Larimichthys crocea]	Q13637	271	3.2e-22	Ras-related protein Rab-32 OS=Homo sapiens OX=9606 GN=RAB32 PE=1 SV=3
Cluster-6607.34223	3264	808872794	KKF22194.1	285	1.9e-22	Ras-related protein Rab-32 [Larimichthys crocea]	Q13637	271	3.4e-22	Ras-related protein Rab-32 OS=Homo sapiens OX=9606 GN=RAB32 PE=1 SV=3
Cluster-6607.36351	3204	808872794	KKF22194.1	285	1.9e-22	Ras-related protein Rab-32 [Larimichthys crocea]	Q13637	271	3.3e-22	Ras-related protein Rab-32 OS=Homo sapiens OX=9606 GN=RAB32 PE=1 SV=3
Cluster-6607.37179	2596	225712522	ACO12107.1	277	1.3e-21	Ras-related protein Rab-11B [Lepeophtheirus salmonis]>gi|290561260|gb|ADD38032.1| Ras-related protein Rab-11B [Lepeophtheirus salmonis]	Q40191	284	8.3e-24	Ras-related protein Rab11A OS=Lotus japonicus OX=34305 GN=RAB11A PE=2 SV=1
Cluster-6607.15623	2047	820151663	KKX16343.1	207	1.3e-13	ras-like protein family member 11B-like [Scleropages formosus]	A6QP66	172	6.3e-11	Ras-related and estrogen-regulated growth inhibitor-like protein OS=Bos taurus OX=9913 GN=RERGL PE=2 SV=1
Cluster-6607.39778	1884	114145423	NP_001041451.1	1090	5e-116	Ras-associated protein Rap1 [Ciona intestinalis]>gi|699238580|ref|XP_009857506.1| PREDICTED: ras-associated protein Rap1 isoform X1 [Ciona intestinalis]>gi|42475924|tpg|DAA01320.1| TPA_exp: RBJ protein [Ciona intestinalis]	Q6IMM1	975	4.5e-104	DnaJ homolog subfamily C member 27 OS=Gallus gallus OX=9031 GN=DNAJC27 PE=2 SV=1
Cluster-6607.45365	2936	320089459	BAJ65322.1	870	2.5e-90	rapsyn homolog [Ciona intestinalis]	O42393	751	6.6e-78	43 kDa receptor-associated protein of the synapse OS=Gallus gallus OX=9031 GN=RAPSN PE=2 SV=3
Cluster-6607.40534	3025	320089459	BAJ65322.1	870	2.6e-90	rapsyn homolog [Ciona intestinalis]	O42393	751	6.8e-78	43 kDa receptor-associated protein of the synapse OS=Gallus gallus OX=9031 GN=RAPSN PE=2 SV=3
Cluster-6607.40125	5701	113931366	NP_001039130.1	1143	1.1e-121	rap guanine nucleotide exchange factor 1 [Xenopus (Silurana) tropicalis]>gi|89268903|emb|CAJ83714.1| Rap guanine nucleotide exchange factor (GEF) 1 [Xenopus (Silurana) tropicalis]	Q13905	1107	6.7e-119	Rap guanine nucleotide exchange factor 1 OS=Homo sapiens OX=9606 GN=RAPGEF1 PE=1 SV=3
Cluster-6607.40550	8663	113931366	NP_001039130.1	1143	1.6e-121	rap guanine nucleotide exchange factor 1 [Xenopus (Silurana) tropicalis]>gi|89268903|emb|CAJ83714.1| Rap guanine nucleotide exchange factor (GEF) 1 [Xenopus (Silurana) tropicalis]	Q13905	1107	1e-118	Rap guanine nucleotide exchange factor 1 OS=Homo sapiens OX=9606 GN=RAPGEF1 PE=1 SV=3
Cluster-6607.24561	8644	113931366	NP_001039130.1	1143	1.6e-121	rap guanine nucleotide exchange factor 1 [Xenopus (Silurana) tropicalis]>gi|89268903|emb|CAJ83714.1| Rap guanine nucleotide exchange factor (GEF) 1 [Xenopus (Silurana) tropicalis]	Q13905	1107	1e-118	Rap guanine nucleotide exchange factor 1 OS=Homo sapiens OX=9606 GN=RAPGEF1 PE=1 SV=3
Cluster-6607.24563	6033	113931366	NP_001039130.1	1143	1.1e-121	rap guanine nucleotide exchange factor 1 [Xenopus (Silurana) tropicalis]>gi|89268903|emb|CAJ83714.1| Rap guanine nucleotide exchange factor (GEF) 1 [Xenopus (Silurana) tropicalis]	Q13905	1107	7.1e-119	Rap guanine nucleotide exchange factor 1 OS=Homo sapiens OX=9606 GN=RAPGEF1 PE=1 SV=3
Cluster-6607.14318	1477	444724089	ELW64708.1	515	1.8e-49	Ran-specific GTPase-activating protein [Tupaia chinensis]	P43487	336	4.4e-30	Ran-specific GTPase-activating protein OS=Homo sapiens OX=9606 GN=RANBP1 PE=1 SV=1
Cluster-6607.28274	3012	7661728	NP_054736.1	427	6e-39	ragulator complex protein LAMTOR2 isoform 1 [Homo sapiens]>gi|77736562|ref|NP_001029963.1| ragulator complex protein LAMTOR2 [Bos taurus]>gi|343791021|ref|NP_001230556.1| ragulator complex protein LAMTOR2 [Sus scrofa]>gi|383872758|ref|NP_001244610.1| late endosomal/lysosomal adaptor, MAPK and MTOR activator 2 [Macaca mulatta]>gi|57089103|ref|XP_537247.1| PREDICTED: ragulator complex protein LAMTO…	Q9Y2Q5	427	2.5e-40	Ragulator complex protein LAMTOR2 OS=Homo sapiens OX=9606 GN=LAMTOR2 PE=1 SV=1
Cluster-6607.18525	3840	254911054	NP_001157170.1	1157	1.7e-123	radial spoke protein ARM37 [Ciona intestinalis]>gi|237769623|dbj|BAH59280.1| radial spoke protein ARM37 [Ciona intestinalis]	Q8HZV4	981	1.8e-104	Tubulin delta chain OS=Canis lupus familiaris OX=9615 GN=TUBD1 PE=2 SV=1
Cluster-6607.34636	1916	240120142	NP_001155275.1	1746	4.3e-192	radial spoke protein AK58 [Ciona intestinalis]>gi|237769619|dbj|BAH59278.1| radial spoke protein AK58 [Ciona intestinalis]	Q5M7G4	1311	5e-143	Adenylate kinase 8 OS=Xenopus laevis OX=8355 GN=ak8 PE=2 SV=1
Cluster-6607.17839	1287	74096277	NP_001027624.1	1086	9.9e-116	radial spoke 3 protein [Ciona intestinalis]>gi|19262991|dbj|BAB85844.1| radial spoke 3 protein [Ciona intestinalis]	A8E4N3	867	1e-91	Radial spoke head protein 3 homolog OS=Bos taurus OX=9913 GN=RSPH3 PE=2 SV=1
Cluster-6607.2072	2087	808858381	KKF10774.1	401	4.3e-36	Pyridoxine-5'-phosphate oxidase [Larimichthys crocea]	Q9NVS9	374	2.4e-34	Pyridoxine-5'-phosphate oxidase OS=Homo sapiens OX=9606 GN=PNPO PE=1 SV=1
Cluster-6607.40799	3671	317419667	CBN81704.1	656	2e-65	Pyridoxine-5'-phosphate oxidase [Dicentrarchus labrax]	Q91XF0	641	4.7e-65	Pyridoxine-5'-phosphate oxidase OS=Mus musculus OX=10090 GN=Pnpo PE=1 SV=1
Cluster-6607.23785	3776	317419667	CBN81704.1	661	5.5e-66	Pyridoxine-5'-phosphate oxidase [Dicentrarchus labrax]	Q91XF0	641	4.8e-65	Pyridoxine-5'-phosphate oxidase OS=Mus musculus OX=10090 GN=Pnpo PE=1 SV=1
Cluster-6607.40800	3805	317419667	CBN81704.1	661	5.6e-66	Pyridoxine-5'-phosphate oxidase [Dicentrarchus labrax]	Q91XF0	641	4.9e-65	Pyridoxine-5'-phosphate oxidase OS=Mus musculus OX=10090 GN=Pnpo PE=1 SV=1
Cluster-6607.22515	3703	317419667	CBN81704.1	648	1.7e-64	Pyridoxine-5'-phosphate oxidase [Dicentrarchus labrax]	Q91XF0	633	4e-64	Pyridoxine-5'-phosphate oxidase OS=Mus musculus OX=10090 GN=Pnpo PE=1 SV=1
Cluster-6607.48704	568	339235435	XP_003379272.1	141	1.6e-06	putative thyroglobulin type-1 repeat-containing domain protein [Trichinella spiralis]>gi|316978082|gb|EFV61104.1| putative thyroglobulin type-1 repeat-containing domain protein [Trichinella spiralis]	--	--	--	--
Cluster-6607.33276	606	21901961	BAC05519.1	316	8.9e-27	putative TCF coactivator [Ciona savignyi]	O08583	283	2.5e-24	THO complex subunit 4 OS=Mus musculus OX=10090 GN=Alyref PE=1 SV=3
Cluster-6607.41619	1180	678146236	KFV15387.1	138	7.6e-06	Putative RNA polymerase II subunit B1 CTD phosphatase RPAP2, partial [Pterocles gutturalis]	--	--	--	--
Cluster-6607.43181	1617	281210139	EFA84307.1	177	3.1e-10	putative protein serine/threonine kinase [Polysphondylium pallidum PN500]	Q54IE8	149	2.3e-08	Probable serine/threonine-protein kinase irlE OS=Dictyostelium discoideum OX=44689 GN=irlE PE=3 SV=1
Cluster-6607.50842	680	281210140	EFA84308.1	156	3.6e-08	putative protein serine/threonine kinase [Polysphondylium pallidum PN500]	Q54IE8	129	2e-06	Probable serine/threonine-protein kinase irlE OS=Dictyostelium discoideum OX=44689 GN=irlE PE=3 SV=1
Cluster-6607.32345	650	281210140	EFA84308.1	135	9.3e-06	putative protein serine/threonine kinase [Polysphondylium pallidum PN500]	--	--	--	--
Cluster-6607.29278	6131	405969427	EKC34398.1	1186	1.2e-126	Putative phospholipase B-like 1 [Crassostrea gigas]	Q9GL30	1180	2.5e-127	Phospholipase B-like 1 OS=Bos taurus OX=9913 GN=PLBD1 PE=1 SV=2
Cluster-6607.22616	2442	808866444	KKF17149.1	677	5e-68	putative methylthioribulose-1-phosphate dehydratase [Larimichthys crocea]	C1C4M8	651	2.2e-66	Methylthioribulose-1-phosphate dehydratase OS=Lithobates catesbeiana OX=8400 GN=apip PE=2 SV=1
Cluster-6607.34066	2686	808866444	KKF17149.1	677	5.5e-68	putative methylthioribulose-1-phosphate dehydratase [Larimichthys crocea]	C1C4M8	651	2.4e-66	Methylthioribulose-1-phosphate dehydratase OS=Lithobates catesbeiana OX=8400 GN=apip PE=2 SV=1
Cluster-6607.34212	7605	11995039	BAB20045.1	1371	5.2e-148	putative mannose-specific lectin [Polyandrocarpa misakiensis]	Q9TU32	918	7.4e-97	Protein ERGIC-53 OS=Chlorocebus aethiops OX=9534 GN=LMAN1 PE=2 SV=1
Cluster-6607.34213	7623	11995039	BAB20045.1	1371	5.2e-148	putative mannose-specific lectin [Polyandrocarpa misakiensis]	Q9TU32	918	7.4e-97	Protein ERGIC-53 OS=Chlorocebus aethiops OX=9534 GN=LMAN1 PE=2 SV=1
Cluster-6607.36006	2938	340054010	CCC48304.1	152	4.5e-07	putative leucine-rich repeat protein (LRRP) [Trypanosoma vivax Y486]	Q14BP6	135	1.8e-06	Leucine-rich repeat-containing protein 74B OS=Mus musculus OX=10090 GN=Lrrc74b PE=2 SV=1
Cluster-6607.42509	1069	339250834	XP_003374402.1	151	2.1e-07	putative immunoglobulin I-set domain protein [Trichinella spiralis]>gi|316969297|gb|EFV53415.1| putative immunoglobulin I-set domain protein [Trichinella spiralis]	O01761	128	4.2e-06	Muscle M-line assembly protein unc-89 OS=Caenorhabditis elegans OX=6239 GN=unc-89 PE=1 SV=3
Cluster-8245.0	876	27525473	CAD59669.1	334	1.1e-28	putative homeobox protein 4 [Ciona intestinalis]	Q9IA23	315	7.1e-28	Homeobox protein Hox-A5 OS=Heterodontus francisci OX=7792 GN=HOXA5 PE=3 SV=1
Cluster-4586.0	964	568266475	ETN68269.1	164	6e-09	putative GTP-binding protein LepA [Necator americanus]	A8QCE7	158	1.3e-09	Translation factor GUF1 homolog, mitochondrial OS=Brugia malayi OX=6279 GN=Bm1_49530 PE=3 SV=1
Cluster-6894.0	1975	808874409	KKF23499.1	169	3.2e-09	putative G-protein coupled receptor 22 [Larimichthys crocea]	--	--	--	--
Cluster-9229.2	2001	678205210	KFV72191.1	151	4e-07	putative G-protein coupled receptor 144, partial [Struthio camelus australis]	--	--	--	--
Cluster-6607.20636	2625	444729560	ELW69972.1	318	2.3e-26	putative G-protein coupled receptor 128 [Tupaia chinensis]	Q96K78	323	2.5e-28	Adhesion G-protein coupled receptor G7 OS=Homo sapiens OX=9606 GN=ADGRG7 PE=1 SV=2
Cluster-6803.0	564	190014502	CAQ60115.1	350	9.5e-31	putative glyceraldehyde-3-phosphate dehydrogenase [Gammarus locusta]	P00357	340	5.8e-31	Glyceraldehyde-3-phosphate dehydrogenase OS=Homarus americanus OX=6706 PE=1 SV=2
Cluster-6607.47199	3675	808880977	KKF28682.1	986	1.1e-103	putative glutamate--tRNA ligase, mitochondrial [Larimichthys crocea]	Q66JG3	950	7e-101	Probable glutamate--tRNA ligase, mitochondrial OS=Xenopus tropicalis OX=8364 GN=ears2 PE=2 SV=1
Cluster-6607.40260	5691	679188285	KFW79105.1	3779	0	putative global transcription activator SNF2L2, partial [Manacus vitellinus]	Q3TKT4	3744	0	Transcription activator BRG1 OS=Mus musculus OX=10090 GN=Smarca4 PE=1 SV=1
Cluster-6607.30947	8116	646710618	KDR16085.1	699	4.7e-70	Putative fatty acyl-CoA reductase [Zootermopsis nevadensis]	Q7ZXF5	707	2.3e-72	Fatty acyl-CoA reductase 1 OS=Xenopus laevis OX=8355 GN=far1 PE=2 SV=1
Cluster-6607.13930	7547	646710618	KDR16085.1	699	4.3e-70	Putative fatty acyl-CoA reductase [Zootermopsis nevadensis]	Q7ZXF5	707	2.1e-72	Fatty acyl-CoA reductase 1 OS=Xenopus laevis OX=8355 GN=far1 PE=2 SV=1
Cluster-6607.51999	7868	646710618	KDR16085.1	699	4.5e-70	Putative fatty acyl-CoA reductase [Zootermopsis nevadensis]	Q7ZXF5	707	2.2e-72	Fatty acyl-CoA reductase 1 OS=Xenopus laevis OX=8355 GN=far1 PE=2 SV=1
Cluster-6607.44513	7344	646710618	KDR16085.1	699	4.2e-70	Putative fatty acyl-CoA reductase [Zootermopsis nevadensis]	Q7ZXF5	707	2.1e-72	Fatty acyl-CoA reductase 1 OS=Xenopus laevis OX=8355 GN=far1 PE=2 SV=1
Cluster-6607.11589	7612	646710618	KDR16085.1	699	4.4e-70	Putative fatty acyl-CoA reductase [Zootermopsis nevadensis]	Q7ZXF5	707	2.2e-72	Fatty acyl-CoA reductase 1 OS=Xenopus laevis OX=8355 GN=far1 PE=2 SV=1
Cluster-6607.13927	7929	646710618	KDR16085.1	699	4.6e-70	Putative fatty acyl-CoA reductase [Zootermopsis nevadensis]	Q7ZXF5	707	2.3e-72	Fatty acyl-CoA reductase 1 OS=Xenopus laevis OX=8355 GN=far1 PE=2 SV=1
Cluster-6607.13929	7429	646710618	KDR16085.1	699	4.3e-70	Putative fatty acyl-CoA reductase [Zootermopsis nevadensis]	Q7ZXF5	707	2.1e-72	Fatty acyl-CoA reductase 1 OS=Xenopus laevis OX=8355 GN=far1 PE=2 SV=1
Cluster-6607.11590	7788	646710618	KDR16085.1	699	4.5e-70	Putative fatty acyl-CoA reductase [Zootermopsis nevadensis]	Q7ZXF5	707	2.2e-72	Fatty acyl-CoA reductase 1 OS=Xenopus laevis OX=8355 GN=far1 PE=2 SV=1
Cluster-6607.49360	780	357601693	EHJ63122.1	141	2.3e-06	putative echinoderm microtubule associated protein like 1 [Danaus plexippus]	--	--	--	--
Cluster-6607.40860	3950	677412195	KFQ19472.1	1214	4.3e-130	putative dolichyl pyrophosphate Glc1Man9GlcNAc2 alpha-1,3-glucosyltransferase, partial [Mesitornis unicolor]	Q0P5D9	1166	6.7e-126	Probable dolichyl pyrophosphate Glc1Man9GlcNAc2 alpha-1,3-glucosyltransferase OS=Bos taurus OX=9913 GN=ALG8 PE=2 SV=1
Cluster-6607.43140	3387	678117419	KFU92821.1	1199	2e-128	putative dolichyl pyrophosphate Glc1Man9GlcNAc2 alpha-1,3-glucosyltransferase, partial [Chaetura pelagica]	Q0P5D9	1148	7e-124	Probable dolichyl pyrophosphate Glc1Man9GlcNAc2 alpha-1,3-glucosyltransferase OS=Bos taurus OX=9913 GN=ALG8 PE=2 SV=1
Cluster-6607.20062	924	675378652	KFM71554.1	380	5.2e-34	putative carboxypeptidase PM20D1, partial [Stegodyphus mimosarum]	Q5ZL18	306	8.3e-27	N-fatty-acyl-amino acid synthase/hydrolase PM20D1 OS=Gallus gallus OX=9031 GN=PM20D1 PE=2 SV=1
Cluster-3729.1	4008	568293147	ETN80368.1	337	2.2e-28	putative capsid protein, partial [Necator americanus]	Q9G059	533	1.7e-52	Capsid protein VP1 OS=Bdellovibrio phage phiMH2K OX=145579 GN=ORF1 PE=3 SV=1
Cluster-4742.2	2312	339237875	XP_003380492.1	172	1.7e-09	putative calcium binding EGF domain protein [Trichinella spiralis]>gi|316976645|gb|EFV59892.1| putative calcium binding EGF domain protein [Trichinella spiralis]	P07207	150	2.5e-08	Neurogenic locus Notch protein OS=Drosophila melanogaster OX=7227 GN=N PE=1 SV=3
Cluster-4742.3	2417	339237875	XP_003380492.1	172	1.8e-09	putative calcium binding EGF domain protein [Trichinella spiralis]>gi|316976645|gb|EFV59892.1| putative calcium binding EGF domain protein [Trichinella spiralis]	P07207	150	2.7e-08	Neurogenic locus Notch protein OS=Drosophila melanogaster OX=7227 GN=N PE=1 SV=3
Cluster-4742.0	1870	339237875	XP_003380492.1	172	1.4e-09	putative calcium binding EGF domain protein [Trichinella spiralis]>gi|316976645|gb|EFV59892.1| putative calcium binding EGF domain protein [Trichinella spiralis]	P07207	150	2.1e-08	Neurogenic locus Notch protein OS=Drosophila melanogaster OX=7227 GN=N PE=1 SV=3
Cluster-6607.44254	2320	118344400	NP_001072020.1	359	3.5e-31	putative C3a receptor [Ciona intestinalis]>gi|109944608|emb|CAI84650.1| putative C3a receptor [Ciona intestinalis]	--	--	--	--
Cluster-6607.30383	5384	118344400	NP_001072020.1	449	3e-41	putative C3a receptor [Ciona intestinalis]>gi|109944608|emb|CAI84650.1| putative C3a receptor [Ciona intestinalis]	--	--	--	--
Cluster-3431.0	355	401405084	XP_003881992.1	155	2.4e-08	putative 40S ribosomal protein S29 [Neospora caninum Liverpool]>gi|325116406|emb|CBZ51959.1| putative 40S ribosomal protein S29 [Neospora caninum Liverpool]>gi|820690174|tpe|CEL65920.1| TPA: 40S ribosomal protein S29, putative [Neospora caninum Liverpool]	O74329	157	6e-10	40S ribosomal protein S29 OS=Schizosaccharomyces pombe (strain 972 / ATCC 24843) OX=284812 GN=rps29 PE=3 SV=3
Cluster-6607.42994	2516	21703274	AAM76134.1	373	9.2e-33	Ptx protein [Boltenia villosa]	Q6RUU0	141	3.1e-07	Pentraxin-4 OS=Mus musculus OX=10090 GN=Ptx4 PE=1 SV=2
Cluster-6607.31967	2702	21703274	AAM76134.1	674	1.2e-67	Ptx protein [Boltenia villosa]	Q6RUU0	141	3.3e-07	Pentraxin-4 OS=Mus musculus OX=10090 GN=Ptx4 PE=1 SV=2
Cluster-6607.31966	2227	21703274	AAM76134.1	674	1e-67	Ptx protein [Boltenia villosa]	Q6RUU0	141	2.7e-07	Pentraxin-4 OS=Mus musculus OX=10090 GN=Ptx4 PE=1 SV=2
Cluster-630.0	1512	669221001	CDW57694.1	368	2.1e-32	PTS EIIC and PTS EIIB domain containing protein [Trichuris trichiura]	O34521	543	4.5e-54	PTS system N-acetylglucosamine-specific EIICB component OS=Bacillus subtilis (strain 168) OX=224308 GN=nagP PE=3 SV=1
Cluster-8674.0	848	669221001	CDW57694.1	444	1.8e-41	PTS EIIC and PTS EIIB domain containing protein [Trichuris trichiura]	P20166	456	3.1e-44	PTS system glucose-specific EIICBA component OS=Bacillus subtilis (strain 168) OX=224308 GN=ptsG PE=1 SV=2
Cluster-6607.41076	929	169641839	AAI60446.1	483	5.9e-46	psmd9 protein [Xenopus (Silurana) tropicalis]	O00233	454	5.7e-44	26S proteasome non-ATPase regulatory subunit 9 OS=Homo sapiens OX=9606 GN=PSMD9 PE=1 SV=3
Cluster-1421.0	709	677073812	KFP27313.1	193	1.9e-12	P-selectin, partial [Colius striatus]	P98109	161	4.1e-10	P-selectin OS=Ovis aries OX=9940 GN=SELP PE=2 SV=1
Cluster-6607.19953	267	74096331	NP_001027762.1	191	1.2e-12	protofilament ribbon protein [Ciona intestinalis]>gi|19263009|dbj|BAB85853.1| protofilament ribbon protein [Ciona intestinalis]	Q9D0B8	154	1e-09	RIB43A-like with coiled-coils protein 1 OS=Mus musculus OX=10090 GN=Ribc1 PE=2 SV=1
Cluster-6607.28162	1115	74096331	NP_001027762.1	1220	2.5e-131	protofilament ribbon protein [Ciona intestinalis]>gi|19263009|dbj|BAB85853.1| protofilament ribbon protein [Ciona intestinalis]	Q9H4K1	708	2.4e-73	RIB43A-like with coiled-coils protein 2 OS=Homo sapiens OX=9606 GN=RIBC2 PE=1 SV=1
Cluster-6607.45433	3765	676417534	KFO60700.1	185	8.6e-11	Protocadherin Fat 4, partial [Corvus brachyrhynchos]	Q8TDW7	174	6.8e-11	Protocadherin Fat 3 OS=Homo sapiens OX=9606 GN=FAT3 PE=2 SV=2
Cluster-6607.45440	4249	676417534	KFO60700.1	185	9.7e-11	Protocadherin Fat 4, partial [Corvus brachyrhynchos]	Q8TDW7	174	7.7e-11	Protocadherin Fat 3 OS=Homo sapiens OX=9606 GN=FAT3 PE=2 SV=2
Cluster-6607.31489	4598	808881358	KKF28999.1	284	3.5e-22	Protocadherin Fat 4 [Larimichthys crocea]	--	--	--	--
Cluster-6607.46755	3814	15706330	BAB68353.1	1043	2.8e-110	protocadherin [Ciona savignyi]	A7MB46	664	1.1e-67	Protocadherin-18 OS=Bos taurus OX=9913 GN=PCDH18 PE=2 SV=1
Cluster-6607.46754	3803	15706330	BAB68353.1	1043	2.8e-110	protocadherin [Ciona savignyi]	A7MB46	664	1e-67	Protocadherin-18 OS=Bos taurus OX=9913 GN=PCDH18 PE=2 SV=1
Cluster-6607.21752	4162	15706330	BAB68353.1	1491	3.5e-162	protocadherin [Ciona savignyi]	A7MB46	673	1e-68	Protocadherin-18 OS=Bos taurus OX=9913 GN=PCDH18 PE=2 SV=1
Cluster-6607.2404	3635	15706330	BAB68353.1	1397	2.4e-151	protocadherin [Ciona savignyi]	Q8VHR0	732	1.3e-75	Protocadherin 18 OS=Mus musculus OX=10090 GN=Pcdh18 PE=1 SV=2
Cluster-6607.31665	3163	46561848	AAT01141.1	732	2.7e-74	proteoliaisin [Strongylocentrotus purpuratus]	Q9JI18	628	1.3e-63	Low-density lipoprotein receptor-related protein 1B OS=Mus musculus OX=10090 GN=Lrp1b PE=1 SV=1
Cluster-6607.43601	4983	808883656	KKF30760.1	486	1.4e-45	Protein-glutamine gamma-glutamyltransferase K [Larimichthys crocea]	P23606	443	5.8e-42	Protein-glutamine gamma-glutamyltransferase K OS=Rattus norvegicus OX=10116 GN=Tgm1 PE=1 SV=1
Cluster-6607.24462	800	161669274	ABX75489.1	230	1.1e-16	protein transport protein SEC61 subunit gamma [Lycosa singoriensis]	Q8I7D9	226	1.4e-17	Protein transport protein Sec61 subunit gamma OS=Ciona intestinalis OX=7719 GN=SEC61G PE=3 SV=1
Cluster-6607.44920	4695	678977547	KFV90703.1	1896	4.3e-209	Protein transport protein Sec31A [Eurypyga helias]	Q5F3X8	1340	5.3e-146	Protein transport protein Sec31A OS=Gallus gallus OX=9031 GN=SEC31A PE=2 SV=1
Cluster-6607.44919	5030	678977547	KFV90703.1	1902	9.2e-210	Protein transport protein Sec31A [Eurypyga helias]	Q5F3X8	1340	5.7e-146	Protein transport protein Sec31A OS=Gallus gallus OX=9031 GN=SEC31A PE=2 SV=1
Cluster-6607.40838	5667	678977547	KFV90703.1	1902	1e-209	Protein transport protein Sec31A [Eurypyga helias]	Q5F3X8	1340	6.4e-146	Protein transport protein Sec31A OS=Gallus gallus OX=9031 GN=SEC31A PE=2 SV=1
Cluster-6607.17784	1860	683473753	KFZ67962.1	147	1.1e-06	Protein SON, partial [Podiceps cristatus]	Q9QX47	132	2.5e-06	Protein SON OS=Mus musculus OX=10090 GN=Son PE=1 SV=2
Cluster-6607.32930	2690	678120105	KFU94934.1	229	4.9e-16	Protein SON, partial [Chaetura pelagica]	Q9QX47	197	1.1e-13	Protein SON OS=Mus musculus OX=10090 GN=Son PE=1 SV=2
Cluster-6607.32929	2342	678120105	KFU94934.1	301	1.9e-24	Protein SON, partial [Chaetura pelagica]	Q9QX47	275	8.3e-23	Protein SON OS=Mus musculus OX=10090 GN=Son PE=1 SV=2
Cluster-6607.39461	893	820126692	KKX04277.1	162	9.5e-09	protein S100-A1-like [Scleropages formosus]	P28318	148	1.7e-08	Protein MRP-126 OS=Gallus gallus OX=9031 PE=2 SV=1
Cluster-6607.37101	964	820126692	KKX04277.1	162	1e-08	protein S100-A1-like [Scleropages formosus]	P28318	148	1.8e-08	Protein MRP-126 OS=Gallus gallus OX=9031 PE=2 SV=1
Cluster-6607.32206	829	820126692	KKX04277.1	162	8.8e-09	protein S100-A1-like [Scleropages formosus]	P28318	148	1.6e-08	Protein MRP-126 OS=Gallus gallus OX=9031 PE=2 SV=1
Cluster-6607.42147	5220	677105725	KFP34471.1	425	1.8e-38	Protein RRP5, partial [Colius striatus]	A7MB10	398	1e-36	Protein RRP5 homolog OS=Bos taurus OX=9913 GN=PDCD11 PE=2 SV=1
Cluster-6607.27257	1912	2245512	AAB62537.1	1675	7.3e-184	protein phosphatase-1 [Herdmania curvata]	P62138	1608	1.8e-177	Serine/threonine-protein phosphatase PP1-alpha catalytic subunit OS=Rattus norvegicus OX=10116 GN=Ppp1ca PE=1 SV=1
Cluster-9750.0	1710	237835273	XP_002366934.1	140	6.5e-06	protein phosphatase 2C, putative [Toxoplasma gondii ME49]>gi|527313942|gb|EPT30568.1| protein phosphatase 2C domain-containing protein [Toxoplasma gondii ME49]	E9Q9K5	128	6.7e-06	Triadin OS=Mus musculus OX=10090 GN=Trdn PE=1 SV=1
Cluster-6607.42090	1282	50540474	NP_001002704.1	412	1.4e-37	protein PBDC1 [Danio rerio]>gi|49902872|gb|AAH76102.1| Zgc:92611 [Danio rerio]>gi|157423202|gb|AAI53585.1| Zgc:92611 [Danio rerio]	Q9D0B6	366	1.3e-33	Protein PBDC1 OS=Mus musculus OX=10090 GN=Pbdc1 PE=1 SV=1
Cluster-6607.42091	791	50540474	NP_001002704.1	484	3.9e-46	protein PBDC1 [Danio rerio]>gi|49902872|gb|AAH76102.1| Zgc:92611 [Danio rerio]>gi|157423202|gb|AAI53585.1| Zgc:92611 [Danio rerio]	Q9D0B6	442	1.2e-42	Protein PBDC1 OS=Mus musculus OX=10090 GN=Pbdc1 PE=1 SV=1
Cluster-6607.10230	3655	56118867	NP_001007858.1	735	1.4e-74	protein OSCP1 [Xenopus (Silurana) tropicalis]>gi|847099462|ref|XP_012812247.1| PREDICTED: protein OSCP1 isoform X2 [Xenopus (Silurana) tropicalis]>gi|51258206|gb|AAH79959.1| MGC79779 protein [Xenopus (Silurana) tropicalis]	Q29S00	710	4.7e-73	Protein OSCP1 OS=Bos taurus OX=9913 GN=OSCP1 PE=2 SV=1
Cluster-6607.29997	3664	56118867	NP_001007858.1	735	1.4e-74	protein OSCP1 [Xenopus (Silurana) tropicalis]>gi|847099462|ref|XP_012812247.1| PREDICTED: protein OSCP1 isoform X2 [Xenopus (Silurana) tropicalis]>gi|51258206|gb|AAH79959.1| MGC79779 protein [Xenopus (Silurana) tropicalis]	Q29S00	710	4.7e-73	Protein OSCP1 OS=Bos taurus OX=9913 GN=OSCP1 PE=2 SV=1
Cluster-6607.52443	1359	242010731	XP_002426112.1	375	2.9e-33	protein O-mannosyltransferase, putative [Pediculus humanus corporis]>gi|212510159|gb|EEB13374.1| protein O-mannosyltransferase, putative [Pediculus humanus corporis]	Q8R2R1	329	2.6e-29	Protein O-mannosyl-transferase 1 OS=Mus musculus OX=10090 GN=Pomt1 PE=1 SV=1
Cluster-6607.51401	1506	75911320	ABA29472.1	858	3.2e-89	protein O-fucosyltransferase 2 [Ciona savignyi]	Q9Y2G5	665	3.2e-68	GDP-fucose protein O-fucosyltransferase 2 OS=Homo sapiens OX=9606 GN=POFUT2 PE=1 SV=3
Cluster-6607.51404	2051	75911320	ABA29472.1	974	1.5e-102	protein O-fucosyltransferase 2 [Ciona savignyi]	Q9Y2G5	779	2.6e-81	GDP-fucose protein O-fucosyltransferase 2 OS=Homo sapiens OX=9606 GN=POFUT2 PE=1 SV=3
Cluster-6607.51403	2347	75911320	ABA29472.1	1170	3.3e-125	protein O-fucosyltransferase 2 [Ciona savignyi]	Q9Y2G5	953	2e-101	GDP-fucose protein O-fucosyltransferase 2 OS=Homo sapiens OX=9606 GN=POFUT2 PE=1 SV=3
Cluster-6607.54001	2317	75911320	ABA29472.1	1170	3.2e-125	protein O-fucosyltransferase 2 [Ciona savignyi]	Q9Y2G5	953	2e-101	GDP-fucose protein O-fucosyltransferase 2 OS=Homo sapiens OX=9606 GN=POFUT2 PE=1 SV=3
Cluster-6607.48479	3227	75911320	ABA29472.1	1361	3.2e-147	protein O-fucosyltransferase 2 [Ciona savignyi]	Q8VHI3	1208	7.4e-131	GDP-fucose protein O-fucosyltransferase 2 OS=Mus musculus OX=10090 GN=Pofut2 PE=1 SV=1
Cluster-6607.48478	3513	75911320	ABA29472.1	1361	3.5e-147	protein O-fucosyltransferase 2 [Ciona savignyi]	Q8VHI3	1208	8.1e-131	GDP-fucose protein O-fucosyltransferase 2 OS=Mus musculus OX=10090 GN=Pofut2 PE=1 SV=1
Cluster-4509.0	2323	808861578	KKF13387.1	160	4.2e-08	Protein NLRC3 [Larimichthys crocea]	--	--	--	--
Cluster-6607.787	2592	808861578	KKF13387.1	160	4.7e-08	Protein NLRC3 [Larimichthys crocea]	--	--	--	--
Cluster-7219.0	1595	808861578	KKF13387.1	160	2.9e-08	Protein NLRC3 [Larimichthys crocea]	--	--	--	--
Cluster-6607.213	2523	808861578	KKF13387.1	160	4.6e-08	Protein NLRC3 [Larimichthys crocea]	--	--	--	--
Cluster-3975.0	2463	808861578	KKF13387.1	160	4.5e-08	Protein NLRC3 [Larimichthys crocea]	--	--	--	--
Cluster-8974.0	1472	808861578	KKF13387.1	160	2.7e-08	Protein NLRC3 [Larimichthys crocea]	--	--	--	--
Cluster-6607.47047	2919	808885886	KKF32563.1	199	1.6e-12	Protein naked cuticle [Larimichthys crocea]	Q8VE28	163	1e-09	Protein naked cuticle homolog 2 OS=Mus musculus OX=10090 GN=Nkd2 PE=1 SV=2
Cluster-6607.43823	7308	808885886	KKF32563.1	199	4e-12	Protein naked cuticle [Larimichthys crocea]	Q8VE28	163	2.5e-09	Protein naked cuticle homolog 2 OS=Mus musculus OX=10090 GN=Nkd2 PE=1 SV=2
Cluster-6607.41939	2401	187608234	NP_001119890.1	782	3.3e-80	protein KTI12 homolog [Danio rerio]>gi|158957572|sp|Q0P457.2|KTI12_DANRE RecName: Full=Protein KTI12 homolog	Q0P457	782	1.4e-81	Protein KTI12 homolog OS=Danio rerio OX=7955 GN=kti12 PE=2 SV=2
Cluster-6607.3109	1824	471231632	XP_004036969.1	286	8.1e-23	protein kinase domain protein [Ichthyophthirius multifiliis]>gi|340506946|gb|EGR32983.1| protein kinase domain protein [Ichthyophthirius multifiliis]	O15865	276	4.9e-23	Calcium-dependent protein kinase 2 OS=Plasmodium falciparum (isolate K1 / Thailand) OX=5839 GN=CPK2 PE=1 SV=3
Cluster-6607.2568	1167	471231632	XP_004036969.1	286	5.2e-23	protein kinase domain protein [Ichthyophthirius multifiliis]>gi|340506946|gb|EGR32983.1| protein kinase domain protein [Ichthyophthirius multifiliis]	Q8ICR0	276	3.1e-23	Calcium-dependent protein kinase 2 OS=Plasmodium falciparum (isolate 3D7) OX=36329 GN=CPK2 PE=2 SV=3
Cluster-6607.52004	1683	471231632	XP_004036969.1	286	7.5e-23	protein kinase domain protein [Ichthyophthirius multifiliis]>gi|340506946|gb|EGR32983.1| protein kinase domain protein [Ichthyophthirius multifiliis]	O15865	276	4.5e-23	Calcium-dependent protein kinase 2 OS=Plasmodium falciparum (isolate K1 / Thailand) OX=5839 GN=CPK2 PE=1 SV=3
Cluster-6607.52005	1984	471231632	XP_004036969.1	286	8.8e-23	protein kinase domain protein [Ichthyophthirius multifiliis]>gi|340506946|gb|EGR32983.1| protein kinase domain protein [Ichthyophthirius multifiliis]	Q8ICR0	276	5.4e-23	Calcium-dependent protein kinase 2 OS=Plasmodium falciparum (isolate 3D7) OX=36329 GN=CPK2 PE=2 SV=3
Cluster-6607.31929	15816	74096135	NP_001027591.1	1031	2.9e-108	protein kinase Ck2-beta [Ciona intestinalis]>gi|699236767|ref|XP_009862100.1| PREDICTED: protein kinase Ck2-beta isoform X1 [Ciona intestinalis]>gi|13936998|gb|AAK50003.1|AF360544_1 protein kinase Ck2-beta [Ciona intestinalis]>gi|70569061|dbj|BAE06342.1| casein kinase II b [Ciona intestinalis]	Q91398	1018	3.9e-108	Casein kinase II subunit beta OS=Danio rerio OX=7955 GN=csnk2b PE=2 SV=1
Cluster-6607.29961	17073	74096135	NP_001027591.1	1031	3.1e-108	protein kinase Ck2-beta [Ciona intestinalis]>gi|699236767|ref|XP_009862100.1| PREDICTED: protein kinase Ck2-beta isoform X1 [Ciona intestinalis]>gi|13936998|gb|AAK50003.1|AF360544_1 protein kinase Ck2-beta [Ciona intestinalis]>gi|70569061|dbj|BAE06342.1| casein kinase II b [Ciona intestinalis]	Q91398	1018	4.2e-108	Casein kinase II subunit beta OS=Danio rerio OX=7955 GN=csnk2b PE=2 SV=1
Cluster-6607.30873	2929	74096135	NP_001027591.1	1031	5.3e-109	protein kinase Ck2-beta [Ciona intestinalis]>gi|699236767|ref|XP_009862100.1| PREDICTED: protein kinase Ck2-beta isoform X1 [Ciona intestinalis]>gi|13936998|gb|AAK50003.1|AF360544_1 protein kinase Ck2-beta [Ciona intestinalis]>gi|70569061|dbj|BAE06342.1| casein kinase II b [Ciona intestinalis]	Q91398	1018	7.2e-109	Casein kinase II subunit beta OS=Danio rerio OX=7955 GN=csnk2b PE=2 SV=1
Cluster-6607.35051	5004	241293326	XP_002407250.1	2072	1.8e-229	protein kinase C terminal domain-containing protein, putative [Ixodes scapularis]>gi|215497004|gb|EEC06644.1| protein kinase C terminal domain-containing protein, putative [Ixodes scapularis]	P34885	1939	2e-215	Protein kinase C-like 1B OS=Caenorhabditis elegans OX=6239 GN=pkc-1 PE=2 SV=2
Cluster-6607.35050	5116	241293326	XP_002407250.1	1764	9.4e-194	protein kinase C terminal domain-containing protein, putative [Ixodes scapularis]>gi|215497004|gb|EEC06644.1| protein kinase C terminal domain-containing protein, putative [Ixodes scapularis]	P13678	1651	5e-182	Protein kinase C OS=Drosophila melanogaster OX=7227 GN=Pkc98E PE=2 SV=2
Cluster-6607.39419	4775	383513816	AFH35131.1	1508	4.3e-164	protein kinase c delta [Branchiostoma belcheri]	P09215	1386	2.5e-151	Protein kinase C delta type OS=Rattus norvegicus OX=10116 GN=Prkcd PE=1 SV=1
Cluster-6607.23898	4794	383513816	AFH35131.1	1508	4.3e-164	protein kinase c delta [Branchiostoma belcheri]	P09215	1386	2.5e-151	Protein kinase C delta type OS=Rattus norvegicus OX=10116 GN=Prkcd PE=1 SV=1
Cluster-6607.28075	5584	189027084	NP_001121050.1	1836	4.6e-202	protein FAM91A1 [Rattus norvegicus]>gi|187469481|gb|AAI66852.1| Fam91a1 protein [Rattus norvegicus]	Q3UVG3	1826	2.8e-202	Protein FAM91A1 OS=Mus musculus OX=10090 GN=Fam91a1 PE=1 SV=1
Cluster-6607.32378	4090	189027084	NP_001121050.1	1798	8.6e-198	protein FAM91A1 [Rattus norvegicus]>gi|187469481|gb|AAI66852.1| Fam91a1 protein [Rattus norvegicus]	Q3UVG3	1788	5.2e-198	Protein FAM91A1 OS=Mus musculus OX=10090 GN=Fam91a1 PE=1 SV=1
Cluster-6607.37257	5599	189027084	NP_001121050.1	1836	4.6e-202	protein FAM91A1 [Rattus norvegicus]>gi|187469481|gb|AAI66852.1| Fam91a1 protein [Rattus norvegicus]	Q3UVG3	1826	2.8e-202	Protein FAM91A1 OS=Mus musculus OX=10090 GN=Fam91a1 PE=1 SV=1
Cluster-6607.30984	5686	189027084	NP_001121050.1	1796	2e-197	protein FAM91A1 [Rattus norvegicus]>gi|187469481|gb|AAI66852.1| Fam91a1 protein [Rattus norvegicus]	Q3UVG3	1786	1.2e-197	Protein FAM91A1 OS=Mus musculus OX=10090 GN=Fam91a1 PE=1 SV=1
Cluster-6607.36914	5569	189027084	NP_001121050.1	1836	4.6e-202	protein FAM91A1 [Rattus norvegicus]>gi|187469481|gb|AAI66852.1| Fam91a1 protein [Rattus norvegicus]	Q3UVG3	1826	2.8e-202	Protein FAM91A1 OS=Mus musculus OX=10090 GN=Fam91a1 PE=1 SV=1
Cluster-6607.32052	4200	189027084	NP_001121050.1	1834	5.9e-202	protein FAM91A1 [Rattus norvegicus]>gi|187469481|gb|AAI66852.1| Fam91a1 protein [Rattus norvegicus]	Q3UVG3	1824	3.6e-202	Protein FAM91A1 OS=Mus musculus OX=10090 GN=Fam91a1 PE=1 SV=1
Cluster-6607.50109	1541	748337477	KIH47290.1	161	2.1e-08	protein disulfide-isomerase domain protein, partial [Ancylostoma duodenale]	P08003	152	1e-08	Protein disulfide-isomerase A4 OS=Mus musculus OX=10090 GN=Pdia4 PE=1 SV=3
Cluster-6607.49374	1277	748337477	KIH47290.1	161	1.8e-08	protein disulfide-isomerase domain protein, partial [Ancylostoma duodenale]	P08003	152	8.2e-09	Protein disulfide-isomerase A4 OS=Mus musculus OX=10090 GN=Pdia4 PE=1 SV=3
Cluster-6607.48188	610	309366323	CAP21605.2	139	3e-06	Protein CBR-ADT-1 [Caenorhabditis briggsae]	G5ECS8	129	1.8e-06	A disintegrin and metalloproteinase with thrombospondin motifs adt-1 OS=Caenorhabditis elegans OX=6239 GN=adt-1 PE=2 SV=1
Cluster-5356.0	2471	671417492	CDQ05535.1	419	4.2e-38	Protein Bm3618 [Brugia malayi]	P90850	376	1.7e-34	Uncharacterized peptidase C1-like protein F26E4.3 OS=Caenorhabditis elegans OX=6239 GN=F26E4.3 PE=1 SV=3
Cluster-6607.53121	1413	671417492	CDQ05535.1	535	8.4e-52	Protein Bm3618 [Brugia malayi]	P90850	492	3.4e-48	Uncharacterized peptidase C1-like protein F26E4.3 OS=Caenorhabditis elegans OX=6239 GN=F26E4.3 PE=1 SV=3
Cluster-5095.0	2376	671417492	CDQ05535.1	535	1.4e-51	Protein Bm3618 [Brugia malayi]	P90850	492	5.8e-48	Uncharacterized peptidase C1-like protein F26E4.3 OS=Caenorhabditis elegans OX=6239 GN=F26E4.3 PE=1 SV=3
Cluster-9505.0	2453	671417492	CDQ05535.1	381	1.1e-33	Protein Bm3618 [Brugia malayi]	P90850	333	1.6e-29	Uncharacterized peptidase C1-like protein F26E4.3 OS=Caenorhabditis elegans OX=6239 GN=F26E4.3 PE=1 SV=3
Cluster-6607.53120	2497	671417492	CDQ05535.1	419	4.2e-38	Protein Bm3618 [Brugia malayi]	P90850	376	1.7e-34	Uncharacterized peptidase C1-like protein F26E4.3 OS=Caenorhabditis elegans OX=6239 GN=F26E4.3 PE=1 SV=3
Cluster-6607.28461	521	671416376	CDP91931.1	512	1.4e-49	Protein Bm3564, isoform e [Brugia malayi]	P59669	508	1.8e-50	Polyubiquitin OS=Geodia cydonium OX=6047 PE=2 SV=2
Cluster-1339.0	1030	6680684	NP_031469.1	1596	5.7e-175	protein AMBP precursor [Mus musculus]>gi|172046756|sp|Q07456.2|AMBP_MOUSE RecName: Full=Protein AMBP; Contains: RecName: Full=Alpha-1-microglobulin; Contains: RecName: Full=Inter-alpha-trypsin inhibitor light chain; Short=ITI-LC; AltName: Full=Bikunin; AltName: Full=HI-30; Contains: RecName: Full=Trypstatin; Flags: Precursor>gi|556531|dbj|BAA05973.1| polyprotein precursor [Mus musculus]>gi|410433…	Q07456	1596	2.4e-176	Protein AMBP OS=Mus musculus OX=10090 GN=Ambp PE=1 SV=2
Cluster-125.1	1133	669223115	CDW55578.1	151	2.3e-07	protein ADT 2, c [Trichuris trichiura]	--	--	--	--
Cluster-6607.45186	3266	646720534	KDR22214.1	455	3.7e-42	Protein abnormal spindle [Zootermopsis nevadensis]	Q9VC45	348	4e-31	Protein abnormal spindle OS=Drosophila melanogaster OX=7227 GN=asp PE=1 SV=3
Cluster-6607.29816	600	674266279	CDI98136.1	195	9.5e-13	Proteasome, subunit alpha beta [Echinococcus multilocularis]	Q58DU5	175	8.4e-12	Proteasome subunit alpha type-3 OS=Bos taurus OX=9913 GN=PSMA3 PE=1 SV=3
Cluster-6607.42460	1206	58331992	NP_001011145.1	514	2e-49	proteasome assembly chaperone 2 [Xenopus (Silurana) tropicalis]>gi|82180250|sp|Q5XGC5.1|PSMG2_XENTR RecName: Full=Proteasome assembly chaperone 2 [Xenopus (Silurana) tropicalis]>gi|54261649|gb|AAH84517.1| tumor necrosis factor superfamily, member 5-induced protein 1 [Xenopus (Silurana) tropicalis]	Q5XGC5	514	8.2e-51	Proteasome assembly chaperone 2 OS=Xenopus tropicalis OX=8364 GN=psmg2 PE=2 SV=1
Cluster-6607.30682	1364	40254707	NP_571451.2	745	3.6e-76	proteasome activator complex subunit 3 [Danio rerio]>gi|28277753|gb|AAH45495.1| Proteasome activator subunit 3 [Danio rerio]>gi|45709837|gb|AAH67556.1| Psme3 protein [Danio rerio]	Q5RFD3	713	7.8e-74	Proteasome activator complex subunit 3 OS=Pongo abelii OX=9601 GN=PSME3 PE=2 SV=1
Cluster-6607.28398	461	422010905	NP_957307.3	405	3.3e-37	proteasomal ubiquitin receptor ADRM1 [Danio rerio]	Q6NZ09	405	1.4e-38	Proteasomal ubiquitin receptor ADRM1 OS=Danio rerio OX=7955 GN=adrm1b PE=1 SV=1
Cluster-6130.0	824	37182942	AAQ89271.1	442	3e-41	prostate stem cell A [Homo sapiens]	O43653	442	1.3e-42	Prostate stem cell antigen OS=Homo sapiens OX=9606 GN=PSCA PE=1 SV=1
Cluster-7554.1	786	268370254	NP_001161191.1	390	3e-35	prostaglandin G/H synthase 2 isoform 1 precursor [Gallus gallus]>gi|129898|sp|P27607.1|PGH2_CHICK RecName: Full=Prostaglandin G/H synthase 2; AltName: Full=Cyclooxygenase-2; Short=COX-2; AltName: Full=Mitogen-inducible PGHS; AltName: Full=PHS II; AltName: Full=Prostaglandin H2 synthase 2; Short=PGH synthase 2; Short=PGHS-2; AltName: Full=Prostaglandin-endoperoxide synthase 2; Flags: Precursor [Ga…	P27607	390	1.3e-36	Prostaglandin G/H synthase 2 OS=Gallus gallus OX=9031 GN=PTGS2 PE=2 SV=1
Cluster-6607.52628	1646	746816299	NP_001291184.1	275	1.4e-21	prostaglandin E synthase [Esox lucius]>gi|225716668|gb|ACO14180.1| Prostaglandin E synthase [Esox lucius]	Q6PWL6	250	4.6e-20	Prostaglandin E synthase OS=Macaca fascicularis OX=9541 GN=PTGES PE=2 SV=1
Cluster-6607.2970	1130	746816299	NP_001291184.1	275	9.5e-22	prostaglandin E synthase [Esox lucius]>gi|225716668|gb|ACO14180.1| Prostaglandin E synthase [Esox lucius]	Q6PWL6	250	3.2e-20	Prostaglandin E synthase OS=Macaca fascicularis OX=9541 GN=PTGES PE=2 SV=1
Cluster-6607.40585	709	358336640	GAA55101.1	201	2.3e-13	pro-Pol polyprotein, partial [Clonorchis sinensis]	--	--	--	--
Cluster-6607.28811	3077	734556305	KHN83197.1	167	8.6e-09	Prolow-density lipoprotein receptor-related protein 1 [Toxocara canis]	Q91ZX7	130	7.1e-06	Prolow-density lipoprotein receptor-related protein 1 OS=Mus musculus OX=10090 GN=Lrp1 PE=1 SV=1
Cluster-591.0	250	669218027	CDW60148.1	191	1.1e-12	Prok-JAB and NLPC P60 and Lambda tail I and Phage tail L and Phage min tail domain containing protein [Trichuris trichiura]	P03738	179	1.2e-12	Tail tip protein L OS=Escherichia phage lambda OX=10710 GN=L PE=1 SV=1
Cluster-8679.0	250	669218027	CDW60148.1	448	1.8e-42	Prok-JAB and NLPC P60 and Lambda tail I and Phage tail L and Phage min tail domain containing protein [Trichuris trichiura]	P03738	448	7.7e-44	Tail tip protein L OS=Escherichia phage lambda OX=10710 GN=L PE=1 SV=1
Cluster-851.0	250	669218027	CDW60148.1	178	3.7e-11	Prok-JAB and NLPC P60 and Lambda tail I and Phage tail L and Phage min tail domain containing protein [Trichuris trichiura]	P03737	418	2.3e-40	Tail tip protein M OS=Escherichia phage lambda OX=10710 GN=M PE=3 SV=1
Cluster-6607.36770	5139	393909722	EFO24567.2	244	1.7e-17	procollagen [Loa loa]	Q32S24	233	1.3e-17	Collagen alpha-2(XI) chain OS=Bos taurus OX=9913 GN=COL11A2 PE=3 SV=1
Cluster-6127.0	1026	669219104	CDW59596.1	296	3.2e-24	Probable transcriptional regulator ycf27 [Trichuris trichiura]	Q9TLQ4	269	1.8e-22	Probable transcriptional regulator ycf27 OS=Cyanidium caldarium OX=2771 GN=ycf27 PE=3 SV=1
Cluster-6607.36633	4539	308321156	ADO27731.1	1433	2e-155	probable o-sialoglycoprotein endopeptidase [Ictalurus furcatus]	A7SXZ6	1423	1.2e-155	Probable tRNA N6-adenosine threonylcarbamoyltransferase OS=Nematostella vectensis OX=45351 GN=osgep PE=3 SV=1
Cluster-6607.36071	3556	308321156	ADO27731.1	1192	1.4e-127	probable o-sialoglycoprotein endopeptidase [Ictalurus furcatus]	A7SXZ6	1191	7.6e-129	Probable tRNA N6-adenosine threonylcarbamoyltransferase OS=Nematostella vectensis OX=45351 GN=osgep PE=3 SV=1
Cluster-6607.34326	4667	308321156	ADO27731.1	1433	2.1e-155	probable o-sialoglycoprotein endopeptidase [Ictalurus furcatus]	A7SXZ6	1423	1.3e-155	Probable tRNA N6-adenosine threonylcarbamoyltransferase OS=Nematostella vectensis OX=45351 GN=osgep PE=3 SV=1
Cluster-6607.30502	3612	308321156	ADO27731.1	1433	1.6e-155	probable o-sialoglycoprotein endopeptidase [Ictalurus furcatus]	A7SXZ6	1423	9.7e-156	Probable tRNA N6-adenosine threonylcarbamoyltransferase OS=Nematostella vectensis OX=45351 GN=osgep PE=3 SV=1
Cluster-6607.26872	4661	308321156	ADO27731.1	1433	2.1e-155	probable o-sialoglycoprotein endopeptidase [Ictalurus furcatus]	A7SXZ6	1423	1.3e-155	Probable tRNA N6-adenosine threonylcarbamoyltransferase OS=Nematostella vectensis OX=45351 GN=osgep PE=3 SV=1
Cluster-6607.24913	4063	308321156	ADO27731.1	1433	1.8e-155	probable o-sialoglycoprotein endopeptidase [Ictalurus furcatus]	A7SXZ6	1423	1.1e-155	Probable tRNA N6-adenosine threonylcarbamoyltransferase OS=Nematostella vectensis OX=45351 GN=osgep PE=3 SV=1
Cluster-6607.15574	1094	646710316	KDR15860.1	181	7.3e-11	Prion protein-interacting protein [Zootermopsis nevadensis]	A6QLH5	130	2.5e-06	ERI1 exoribonuclease 3 OS=Bos taurus OX=9913 GN=ERI3 PE=2 SV=1
Cluster-6607.28804	5567	116812163	BAF35975.1	1834	7.8e-202	prickle [Molgula tectiformis]	Q7Z3G6	1254	5.9e-136	Prickle-like protein 2 OS=Homo sapiens OX=9606 GN=PRICKLE2 PE=1 SV=2
Cluster-6607.33592	5596	116812163	BAF35975.1	1681	4.3e-184	prickle [Molgula tectiformis]	Q7Z3G6	1254	5.9e-136	Prickle-like protein 2 OS=Homo sapiens OX=9606 GN=PRICKLE2 PE=1 SV=2
Cluster-6607.33593	4350	116812163	BAF35975.1	1955	5.7e-216	prickle [Molgula tectiformis]	Q7Z3G6	1254	4.6e-136	Prickle-like protein 2 OS=Homo sapiens OX=9606 GN=PRICKLE2 PE=1 SV=2
Cluster-6607.30547	3761	74136079	NP_001027969.1	1262	1.1e-135	presenilin-like protein 3 [Ciona intestinalis]>gi|699255962|ref|XP_009861854.1| PREDICTED: presenilin-like protein 3 isoform X1 [Ciona intestinalis]>gi|51534906|dbj|BAD38618.1| presenilin-like protein 3 [Ciona intestinalis]	Q8TCT9	1110	2e-119	Minor histocompatibility antigen H13 OS=Homo sapiens OX=9606 GN=HM13 PE=1 SV=1
Cluster-6607.33289	3805	74136079	NP_001027969.1	1262	1.1e-135	presenilin-like protein 3 [Ciona intestinalis]>gi|699255962|ref|XP_009861854.1| PREDICTED: presenilin-like protein 3 isoform X1 [Ciona intestinalis]>gi|51534906|dbj|BAD38618.1| presenilin-like protein 3 [Ciona intestinalis]	Q8TCT9	1110	2e-119	Minor histocompatibility antigen H13 OS=Homo sapiens OX=9606 GN=HM13 PE=1 SV=1
Cluster-6607.35224	2708	74136079	NP_001027969.1	1262	8.1e-136	presenilin-like protein 3 [Ciona intestinalis]>gi|699255962|ref|XP_009861854.1| PREDICTED: presenilin-like protein 3 isoform X1 [Ciona intestinalis]>gi|51534906|dbj|BAD38618.1| presenilin-like protein 3 [Ciona intestinalis]	Q8TCT9	1110	1.4e-119	Minor histocompatibility antigen H13 OS=Homo sapiens OX=9606 GN=HM13 PE=1 SV=1
Cluster-6607.30546	3743	74136079	NP_001027969.1	1262	1.1e-135	presenilin-like protein 3 [Ciona intestinalis]>gi|699255962|ref|XP_009861854.1| PREDICTED: presenilin-like protein 3 isoform X1 [Ciona intestinalis]>gi|51534906|dbj|BAD38618.1| presenilin-like protein 3 [Ciona intestinalis]	Q8TCT9	1110	2e-119	Minor histocompatibility antigen H13 OS=Homo sapiens OX=9606 GN=HM13 PE=1 SV=1
Cluster-6607.33818	2899	74136079	NP_001027969.1	1262	8.7e-136	presenilin-like protein 3 [Ciona intestinalis]>gi|699255962|ref|XP_009861854.1| PREDICTED: presenilin-like protein 3 isoform X1 [Ciona intestinalis]>gi|51534906|dbj|BAD38618.1| presenilin-like protein 3 [Ciona intestinalis]	Q8TCT9	1110	1.5e-119	Minor histocompatibility antigen H13 OS=Homo sapiens OX=9606 GN=HM13 PE=1 SV=1
Cluster-6607.27825	583	402795380	BAM38050.1	620	4.8e-62	preprogonadotropin-releasing hormone [Halocynthia roretzi]>gi|474441453|dbj|BAN09213.1| preprogonadotropin-releasing hormone [Halocynthia roretzi]	--	--	--	--
Cluster-6607.31356	6160	565323234	ETE73828.1	3127	0	Pre-mRNA-splicing factor SYF1, partial [Ophiophagus hannah]	Q9HCS7	2973	0	Pre-mRNA-splicing factor SYF1 OS=Homo sapiens OX=9606 GN=XAB2 PE=1 SV=2
Cluster-6607.36746	5395	162138988	NP_001104665.1	370	4.4e-32	prefoldin subunit 5 [Danio rerio]>gi|160773753|gb|AAI55163.1| Pfdn5 protein [Danio rerio]	Q8HYI9	365	7e-33	Prefoldin subunit 5 OS=Bos taurus OX=9913 GN=PFDN5 PE=2 SV=1
Cluster-6607.15553	702	162138988	NP_001104665.1	370	5.7e-33	prefoldin subunit 5 [Danio rerio]>gi|160773753|gb|AAI55163.1| Pfdn5 protein [Danio rerio]	Q8HYI9	365	9.1e-34	Prefoldin subunit 5 OS=Bos taurus OX=9913 GN=PFDN5 PE=2 SV=1
Cluster-6607.11697	5461	162138988	NP_001104665.1	370	4.4e-32	prefoldin subunit 5 [Danio rerio]>gi|160773753|gb|AAI55163.1| Pfdn5 protein [Danio rerio]	Q8HYI9	365	7.1e-33	Prefoldin subunit 5 OS=Bos taurus OX=9913 GN=PFDN5 PE=2 SV=1
Cluster-6607.24741	5364	162138988	NP_001104665.1	370	4.4e-32	prefoldin subunit 5 [Danio rerio]>gi|160773753|gb|AAI55163.1| Pfdn5 protein [Danio rerio]	Q8HYI9	365	6.9e-33	Prefoldin subunit 5 OS=Bos taurus OX=9913 GN=PFDN5 PE=2 SV=1
Cluster-6607.24740	5270	162138988	NP_001104665.1	370	4.3e-32	prefoldin subunit 5 [Danio rerio]>gi|160773753|gb|AAI55163.1| Pfdn5 protein [Danio rerio]	Q8HYI9	365	6.8e-33	Prefoldin subunit 5 OS=Bos taurus OX=9913 GN=PFDN5 PE=2 SV=1
Cluster-6607.24739	5430	162138988	NP_001104665.1	370	4.4e-32	prefoldin subunit 5 [Danio rerio]>gi|160773753|gb|AAI55163.1| Pfdn5 protein [Danio rerio]	Q8HYI9	365	7e-33	Prefoldin subunit 5 OS=Bos taurus OX=9913 GN=PFDN5 PE=2 SV=1
Cluster-5048.0	1556	699242662	XP_009858659.1	358	3.1e-31	PREDICTED: zygote arrest protein 1-like isoform X2 [Ciona intestinalis]	Q86SH2	158	2e-09	Zygote arrest protein 1 OS=Homo sapiens OX=9606 GN=ZAR1 PE=2 SV=1
Cluster-5048.1	847	699242662	XP_009858659.1	249	7.3e-19	PREDICTED: zygote arrest protein 1-like isoform X2 [Ciona intestinalis]	--	--	--	--
Cluster-1086.0	1544	198432048	XP_002130560.1	366	3.6e-32	PREDICTED: zygote arrest protein 1-like isoform X1 [Ciona intestinalis]>gi|699242660|ref|XP_009858658.1| PREDICTED: zygote arrest protein 1-like isoform X1 [Ciona intestinalis]	Q7TSX9	164	4e-10	Zygote arrest protein 1 OS=Rattus norvegicus OX=10116 GN=Zar1 PE=2 SV=1
Cluster-6607.28172	15713	762082986	XP_011424179.1	6175	0	PREDICTED: zonadhesin-like [Crassostrea gigas]	Q9IBG7	4024	0	Kielin/chordin-like protein OS=Xenopus laevis OX=8355 GN=kcp PE=2 SV=1
Cluster-6607.30004	9632	762082986	XP_011424179.1	3524	0	PREDICTED: zonadhesin-like [Crassostrea gigas]	P10079	1098	1.3e-117	Fibropellin-1 OS=Strongylocentrotus purpuratus OX=7668 GN=EGF1 PE=1 SV=2
Cluster-6607.28175	15923	762082986	XP_011424179.1	4942	0	PREDICTED: zonadhesin-like [Crassostrea gigas]	Q9IBG7	2717	3.8e-305	Kielin/chordin-like protein OS=Xenopus laevis OX=8355 GN=kcp PE=2 SV=1
Cluster-6607.34926	15861	762082986	XP_011424179.1	5374	0	PREDICTED: zonadhesin-like [Crassostrea gigas]	Q9IBG7	2548	1.5e-285	Kielin/chordin-like protein OS=Xenopus laevis OX=8355 GN=kcp PE=2 SV=1
Cluster-8169.0	1554	198418484	XP_002121725.1	323	3.5e-27	PREDICTED: zonadhesin-like [Ciona intestinalis]	--	--	--	--
Cluster-8169.1	1880	198418484	XP_002121725.1	291	2.2e-23	PREDICTED: zonadhesin-like [Ciona intestinalis]	--	--	--	--
Cluster-6607.25680	2075	198412465	XP_002124939.1	148	9.3e-07	PREDICTED: zona pellucida sperm-binding protein 1-like [Ciona intestinalis]	--	--	--	--
Cluster-6607.44738	905	699244457	XP_009859178.1	198	6.4e-13	PREDICTED: Zn-finger (Ran-binding)-3 isoform X1 [Ciona intestinalis]	Q9VH90	127	4.6e-06	Ubiquitin thioesterase trabid OS=Drosophila melanogaster OX=7227 GN=trbd PE=1 SV=1
Cluster-6607.15855	1957	459175569	XP_004225962.1	646	1.6e-64	PREDICTED: zinc transporter ZIP9-like isoform X2 [Ciona intestinalis]	Q9NUM3	529	2.4e-52	Zinc transporter ZIP9 OS=Homo sapiens OX=9606 GN=SLC39A9 PE=1 SV=2
Cluster-6607.35171	5352	198436236	XP_002120593.1	518	3e-49	PREDICTED: zinc transporter ZIP13 [Ciona intestinalis]	Q8AW42	460	6.7e-44	Zinc transporter ZIP13 OS=Danio rerio OX=7955 GN=slc39a13 PE=2 SV=1
Cluster-6607.25292	3228	198436236	XP_002120593.1	862	2.3e-89	PREDICTED: zinc transporter ZIP13 [Ciona intestinalis]	Q8AW42	699	7.8e-72	Zinc transporter ZIP13 OS=Danio rerio OX=7955 GN=slc39a13 PE=2 SV=1
Cluster-6607.25293	3827	198436236	XP_002120593.1	518	2.1e-49	PREDICTED: zinc transporter ZIP13 [Ciona intestinalis]	Q8AW42	460	4.8e-44	Zinc transporter ZIP13 OS=Danio rerio OX=7955 GN=slc39a13 PE=2 SV=1
Cluster-6607.25380	2415	699255864	XP_002121346.3	607	6.5e-60	PREDICTED: zinc transporter ZIP12-like [Ciona intestinalis]	Q504Y0	453	2e-43	Zinc transporter ZIP12 OS=Homo sapiens OX=9606 GN=SLC39A12 PE=2 SV=3
Cluster-6607.26426	2633	699255864	XP_002121346.3	624	7.5e-62	PREDICTED: zinc transporter ZIP12-like [Ciona intestinalis]	Q504Y0	453	2.1e-43	Zinc transporter ZIP12 OS=Homo sapiens OX=9606 GN=SLC39A12 PE=2 SV=3
Cluster-4248.0	1250	198430716	XP_002123060.1	395	1.3e-35	PREDICTED: zinc transporter ZIP12 [Ciona intestinalis]	Q08E40	232	4.3e-18	Zinc transporter ZIP12 OS=Bos taurus OX=9913 GN=SLC39A12 PE=2 SV=1
Cluster-8803.0	1389	198430716	XP_002123060.1	695	2.3e-70	PREDICTED: zinc transporter ZIP12 [Ciona intestinalis]	Q08E40	453	1.1e-43	Zinc transporter ZIP12 OS=Bos taurus OX=9913 GN=SLC39A12 PE=2 SV=1
Cluster-6607.22762	3192	699240686	XP_002132021.2	1101	4.5e-117	PREDICTED: zinc transporter ZIP11-like [Ciona intestinalis]	Q2YDD4	1031	2.4e-110	Zinc transporter ZIP11 OS=Bos taurus OX=9913 GN=SLC39A11 PE=2 SV=1
Cluster-6607.22761	3214	699240686	XP_002132021.2	1101	4.5e-117	PREDICTED: zinc transporter ZIP11-like [Ciona intestinalis]	Q2YDD4	1031	2.5e-110	Zinc transporter ZIP11 OS=Bos taurus OX=9913 GN=SLC39A11 PE=2 SV=1
Cluster-6607.22760	3302	699240686	XP_002132021.2	1101	4.6e-117	PREDICTED: zinc transporter ZIP11-like [Ciona intestinalis]	Q2YDD4	1031	2.5e-110	Zinc transporter ZIP11 OS=Bos taurus OX=9913 GN=SLC39A11 PE=2 SV=1
Cluster-6607.43850	3986	597747882	XP_007235916.1	633	1e-62	PREDICTED: zinc transporter ZIP10-like isoform X1 [Astyanax mexicanus]>gi|597747884|ref|XP_007235917.1| PREDICTED: zinc transporter ZIP10-like isoform X2 [Astyanax mexicanus]	Q15043	455	1.9e-43	Zinc transporter ZIP14 OS=Homo sapiens OX=9606 GN=SLC39A14 PE=1 SV=3
Cluster-6607.41622	4045	597747882	XP_007235916.1	633	1e-62	PREDICTED: zinc transporter ZIP10-like isoform X1 [Astyanax mexicanus]>gi|597747884|ref|XP_007235917.1| PREDICTED: zinc transporter ZIP10-like isoform X2 [Astyanax mexicanus]	Q15043	455	1.9e-43	Zinc transporter ZIP14 OS=Homo sapiens OX=9606 GN=SLC39A14 PE=1 SV=3
Cluster-6607.32858	4030	597747882	XP_007235916.1	633	1e-62	PREDICTED: zinc transporter ZIP10-like isoform X1 [Astyanax mexicanus]>gi|597747884|ref|XP_007235917.1| PREDICTED: zinc transporter ZIP10-like isoform X2 [Astyanax mexicanus]	Q15043	455	1.9e-43	Zinc transporter ZIP14 OS=Homo sapiens OX=9606 GN=SLC39A14 PE=1 SV=3
Cluster-6607.24164	3046	699237340	XP_009862239.1	793	2.2e-81	PREDICTED: zinc transporter ZIP10 [Ciona intestinalis]	Q4V887	635	1.9e-64	Zinc transporter ZIP6 OS=Rattus norvegicus OX=10116 GN=Slc39a6 PE=1 SV=1
Cluster-6607.28631	3491	699237340	XP_009862239.1	795	1.5e-81	PREDICTED: zinc transporter ZIP10 [Ciona intestinalis]	Q4V887	635	2.2e-64	Zinc transporter ZIP6 OS=Rattus norvegicus OX=10116 GN=Slc39a6 PE=1 SV=1
Cluster-6607.29112	3525	699237340	XP_009862239.1	795	1.5e-81	PREDICTED: zinc transporter ZIP10 [Ciona intestinalis]	Q4V887	635	2.2e-64	Zinc transporter ZIP6 OS=Rattus norvegicus OX=10116 GN=Slc39a6 PE=1 SV=1
Cluster-6607.19356	2270	699237340	XP_009862239.1	795	9.6e-82	PREDICTED: zinc transporter ZIP10 [Ciona intestinalis]	Q4V887	635	1.4e-64	Zinc transporter ZIP6 OS=Rattus norvegicus OX=10116 GN=Slc39a6 PE=1 SV=1
Cluster-6607.19355	3095	699237340	XP_009862239.1	794	1.7e-81	PREDICTED: zinc transporter ZIP10 [Ciona intestinalis]	Q8C145	642	3e-65	Zinc transporter ZIP6 OS=Mus musculus OX=10090 GN=Slc39a6 PE=1 SV=1
Cluster-6607.14031	2246	699237340	XP_009862239.1	795	9.5e-82	PREDICTED: zinc transporter ZIP10 [Ciona intestinalis]	Q4V887	635	1.4e-64	Zinc transporter ZIP6 OS=Rattus norvegicus OX=10116 GN=Slc39a6 PE=1 SV=1
Cluster-6607.43114	3857	699237340	XP_009862239.1	794	2.1e-81	PREDICTED: zinc transporter ZIP10 [Ciona intestinalis]	Q8C145	642	3.8e-65	Zinc transporter ZIP6 OS=Mus musculus OX=10090 GN=Slc39a6 PE=1 SV=1
Cluster-6607.39089	3717	699237340	XP_009862239.1	793	2.7e-81	PREDICTED: zinc transporter ZIP10 [Ciona intestinalis]	Q4V887	635	2.4e-64	Zinc transporter ZIP6 OS=Rattus norvegicus OX=10116 GN=Slc39a6 PE=1 SV=1
Cluster-6607.28046	3515	699237340	XP_009862239.1	795	1.5e-81	PREDICTED: zinc transporter ZIP10 [Ciona intestinalis]	Q4V887	635	2.2e-64	Zinc transporter ZIP6 OS=Rattus norvegicus OX=10116 GN=Slc39a6 PE=1 SV=1
Cluster-6607.19401	3539	699237340	XP_009862239.1	795	1.5e-81	PREDICTED: zinc transporter ZIP10 [Ciona intestinalis]	Q4V887	635	2.3e-64	Zinc transporter ZIP6 OS=Rattus norvegicus OX=10116 GN=Slc39a6 PE=1 SV=1
Cluster-6607.34232	3070	699237340	XP_009862239.1	794	1.7e-81	PREDICTED: zinc transporter ZIP10 [Ciona intestinalis]	Q8C145	642	3e-65	Zinc transporter ZIP6 OS=Mus musculus OX=10090 GN=Slc39a6 PE=1 SV=1
Cluster-6607.19487	3087	198434361	XP_002126481.1	1361	3.1e-147	PREDICTED: zinc transporter 9-like [Ciona intestinalis]	Q6PML9	997	2.1e-106	Zinc transporter 9 OS=Homo sapiens OX=9606 GN=SLC30A9 PE=1 SV=1
Cluster-6607.17011	2780	198416668	XP_002130805.1	618	3.9e-61	PREDICTED: zinc transporter 7-like isoform X1 [Ciona intestinalis]	A5PMX1	530	2.6e-52	Zinc transporter 7 OS=Danio rerio OX=7955 GN=slc30a7 PE=2 SV=1
Cluster-6607.21490	1951	198416668	XP_002130805.1	618	2.8e-61	PREDICTED: zinc transporter 7-like isoform X1 [Ciona intestinalis]	A5PMX1	530	1.9e-52	Zinc transporter 7 OS=Danio rerio OX=7955 GN=slc30a7 PE=2 SV=1
Cluster-6607.43732	11946	198415820	XP_002127955.1	1744	4.6e-191	PREDICTED: zinc transporter 5-like [Ciona intestinalis]	Q8TAD4	1596	2.8e-175	Zinc transporter 5 OS=Homo sapiens OX=9606 GN=SLC30A5 PE=1 SV=1
Cluster-6607.45980	4303	198415820	XP_002127955.1	760	2.1e-77	PREDICTED: zinc transporter 5-like [Ciona intestinalis]	Q5ZLF4	719	5e-74	Zinc transporter 5 OS=Gallus gallus OX=9031 GN=SLC30A5 PE=2 SV=1
Cluster-6607.34527	11950	198415820	XP_002127955.1	1781	2.4e-195	PREDICTED: zinc transporter 5-like [Ciona intestinalis]	Q8TAD4	1602	5.6e-176	Zinc transporter 5 OS=Homo sapiens OX=9606 GN=SLC30A5 PE=1 SV=1
Cluster-6607.44323	12028	198415820	XP_002127955.1	1750	9.3e-192	PREDICTED: zinc transporter 5-like [Ciona intestinalis]	Q8TAD4	1565	1.1e-171	Zinc transporter 5 OS=Homo sapiens OX=9606 GN=SLC30A5 PE=1 SV=1
Cluster-6607.7030	4119	198415820	XP_002127955.1	1208	2.2e-129	PREDICTED: zinc transporter 5-like [Ciona intestinalis]	Q5ZLF4	1109	2.8e-119	Zinc transporter 5 OS=Gallus gallus OX=9031 GN=SLC30A5 PE=2 SV=1
Cluster-6607.43725	4116	198415820	XP_002127955.1	1367	8.2e-148	PREDICTED: zinc transporter 5-like [Ciona intestinalis]	Q5ZLF4	1242	1.1e-134	Zinc transporter 5 OS=Gallus gallus OX=9031 GN=SLC30A5 PE=2 SV=1
Cluster-6607.3667	2834	459177378	XP_002129798.2	1053	1.5e-111	PREDICTED: zinc transporter 2-like [Ciona intestinalis]	Q62941	865	3.9e-91	Zinc transporter 2 OS=Rattus norvegicus OX=10116 GN=Slc30a2 PE=2 SV=1
Cluster-6607.3665	2485	459177378	XP_002129798.2	1078	1.6e-114	PREDICTED: zinc transporter 2-like [Ciona intestinalis]	Q62941	896	8.6e-95	Zinc transporter 2 OS=Rattus norvegicus OX=10116 GN=Slc30a2 PE=2 SV=1
Cluster-6607.22717	2356	762150134	XP_011413019.1	670	3.1e-67	PREDICTED: zinc transporter 1-like isoform X2 [Crassostrea gigas]>gi|405973166|gb|EKC37896.1| Zinc transporter 1 [Crassostrea gigas]	Q8H329	335	9.2e-30	Metal tolerance protein 8 OS=Oryza sativa subsp. japonica OX=39947 GN=MTP8 PE=2 SV=2
Cluster-6607.27004	2232	762150134	XP_011413019.1	670	3e-67	PREDICTED: zinc transporter 1-like isoform X2 [Crassostrea gigas]>gi|405973166|gb|EKC37896.1| Zinc transporter 1 [Crassostrea gigas]	Q8H329	335	8.7e-30	Metal tolerance protein 8 OS=Oryza sativa subsp. japonica OX=39947 GN=MTP8 PE=2 SV=2
Cluster-6607.26700	2586	699250173	XP_002130871.3	1010	1.3e-106	PREDICTED: zinc transporter 1 isoform X1 [Ciona intestinalis]	Q62720	444	2.3e-42	Zinc transporter 1 OS=Rattus norvegicus OX=10116 GN=Slc30a1 PE=2 SV=1
Cluster-6607.45987	5011	459183669	XP_002119433.2	896	4.1e-93	PREDICTED: zinc phosphodiesterase ELAC protein 1-like [Ciona intestinalis]	Q9H777	724	1.5e-74	Zinc phosphodiesterase ELAC protein 1 OS=Homo sapiens OX=9606 GN=ELAC1 PE=1 SV=2
Cluster-6607.14337	5074	459183669	XP_002119433.2	896	4.2e-93	PREDICTED: zinc phosphodiesterase ELAC protein 1-like [Ciona intestinalis]	Q9H777	724	1.5e-74	Zinc phosphodiesterase ELAC protein 1 OS=Homo sapiens OX=9606 GN=ELAC1 PE=1 SV=2
Cluster-6607.4586	5693	459183669	XP_002119433.2	896	4.7e-93	PREDICTED: zinc phosphodiesterase ELAC protein 1-like [Ciona intestinalis]	Q9H777	724	1.7e-74	Zinc phosphodiesterase ELAC protein 1 OS=Homo sapiens OX=9606 GN=ELAC1 PE=1 SV=2
Cluster-6607.41959	3889	459183669	XP_002119433.2	896	3.2e-93	PREDICTED: zinc phosphodiesterase ELAC protein 1-like [Ciona intestinalis]	Q9H777	724	1.2e-74	Zinc phosphodiesterase ELAC protein 1 OS=Homo sapiens OX=9606 GN=ELAC1 PE=1 SV=2
Cluster-6607.41957	4980	459183669	XP_002119433.2	896	4.1e-93	PREDICTED: zinc phosphodiesterase ELAC protein 1-like [Ciona intestinalis]	Q9H777	724	1.5e-74	Zinc phosphodiesterase ELAC protein 1 OS=Homo sapiens OX=9606 GN=ELAC1 PE=1 SV=2
Cluster-6607.8975	5823	459183669	XP_002119433.2	896	4.8e-93	PREDICTED: zinc phosphodiesterase ELAC protein 1-like [Ciona intestinalis]	Q9H777	724	1.8e-74	Zinc phosphodiesterase ELAC protein 1 OS=Homo sapiens OX=9606 GN=ELAC1 PE=1 SV=2
Cluster-6607.41961	5275	459183669	XP_002119433.2	896	4.3e-93	PREDICTED: zinc phosphodiesterase ELAC protein 1-like [Ciona intestinalis]	Q9H777	724	1.6e-74	Zinc phosphodiesterase ELAC protein 1 OS=Homo sapiens OX=9606 GN=ELAC1 PE=1 SV=2
Cluster-6607.41962	3177	459183669	XP_002119433.2	734	1.6e-74	PREDICTED: zinc phosphodiesterase ELAC protein 1-like [Ciona intestinalis]	Q9H777	417	3.8e-39	Zinc phosphodiesterase ELAC protein 1 OS=Homo sapiens OX=9606 GN=ELAC1 PE=1 SV=2
Cluster-6607.33866	2639	198428664	XP_002131195.1	566	4e-55	PREDICTED: zinc metalloproteinase nas-15 [Ciona intestinalis]	P98068	420	1.4e-39	Protein SpAN OS=Strongylocentrotus purpuratus OX=7668 GN=SPAN PE=2 SV=1
Cluster-6607.37708	2080	198428664	XP_002131195.1	566	3.2e-55	PREDICTED: zinc metalloproteinase nas-15 [Ciona intestinalis]	P98068	420	1.1e-39	Protein SpAN OS=Strongylocentrotus purpuratus OX=7668 GN=SPAN PE=2 SV=1
Cluster-3830.0	661	761907662	XP_011403390.1	344	5.5e-30	PREDICTED: zinc metalloproteinase nas-14-like [Amphimedon queenslandica]	G5ECS8	277	1.4e-23	A disintegrin and metalloproteinase with thrombospondin motifs adt-1 OS=Caenorhabditis elegans OX=6239 GN=adt-1 PE=2 SV=1
Cluster-670.0	1080	761907662	XP_011403390.1	439	8.7e-41	PREDICTED: zinc metalloproteinase nas-14-like [Amphimedon queenslandica]	Q19204	258	3.6e-21	A disintegrin and metalloproteinase with thrombospondin motifs adt-2 OS=Caenorhabditis elegans OX=6239 GN=adt-2 PE=1 SV=5
Cluster-2288.0	1638	459178311	XP_004226339.1	266	1.5e-20	PREDICTED: zinc metalloproteinase nas-13-like [Ciona intestinalis]	--	--	--	--
Cluster-6607.7408	2375	459178311	XP_004226339.1	150	6.2e-07	PREDICTED: zinc metalloproteinase nas-13-like [Ciona intestinalis]	--	--	--	--
Cluster-6607.45790	5274	674085261	XP_008850403.1	397	3.2e-35	PREDICTED: zinc finger with UFM1-specific peptidase domain protein [Nannospalax galili]>gi|674085263|ref|XP_008850404.1| PREDICTED: zinc finger with UFM1-specific peptidase domain protein [Nannospalax galili]	Q5U2S3	393	3.9e-36	Zinc finger with UFM1-specific peptidase domain protein OS=Rattus norvegicus OX=10116 GN=Zufsp PE=2 SV=1
Cluster-6607.39200	5868	507534508	XP_004651306.1	684	1.8e-68	PREDICTED: zinc finger with UFM1-specific peptidase domain protein [Jaculus jaculus]	Q5U2S3	668	5.6e-68	Zinc finger with UFM1-specific peptidase domain protein OS=Rattus norvegicus OX=10116 GN=Zufsp PE=2 SV=1
Cluster-6607.39201	5351	507534508	XP_004651306.1	713	7.3e-72	PREDICTED: zinc finger with UFM1-specific peptidase domain protein [Jaculus jaculus]	Q3SWY8	689	1.9e-70	Zinc finger with UFM1-specific peptidase domain protein OS=Bos taurus OX=9913 GN=ZUFSP PE=2 SV=1
Cluster-6607.20352	4960	507534508	XP_004651306.1	713	6.8e-72	PREDICTED: zinc finger with UFM1-specific peptidase domain protein [Jaculus jaculus]	Q3SWY8	689	1.7e-70	Zinc finger with UFM1-specific peptidase domain protein OS=Bos taurus OX=9913 GN=ZUFSP PE=2 SV=1
Cluster-6607.43117	5060	507534508	XP_004651306.1	688	5.5e-69	PREDICTED: zinc finger with UFM1-specific peptidase domain protein [Jaculus jaculus]	Q5U2S3	677	4.3e-69	Zinc finger with UFM1-specific peptidase domain protein OS=Rattus norvegicus OX=10116 GN=Zufsp PE=2 SV=1
Cluster-6607.43116	5261	507534508	XP_004651306.1	710	1.6e-71	PREDICTED: zinc finger with UFM1-specific peptidase domain protein [Jaculus jaculus]	Q3SWY8	689	1.8e-70	Zinc finger with UFM1-specific peptidase domain protein OS=Bos taurus OX=9913 GN=ZUFSP PE=2 SV=1
Cluster-6607.34988	7424	699253349	XP_009861096.1	1756	1.2e-192	PREDICTED: zinc finger SWIM domain-containing protein 8 [Ciona intestinalis]	Q3UHH1	1503	1.1e-164	Zinc finger SWIM domain-containing protein 8 OS=Mus musculus OX=10090 GN=Zswim8 PE=1 SV=1
Cluster-6607.35862	7290	198438106	XP_002126311.1	2707	6e-303	PREDICTED: zinc finger SWIM domain-containing protein 4-like [Ciona intestinalis]	Q80TC6	2119	3.9e-236	Zinc finger SWIM domain-containing protein 5 OS=Mus musculus OX=10090 GN=Zswim5 PE=2 SV=2
Cluster-6607.21442	1920	780136071	XP_011679988.1	313	6.3e-26	PREDICTED: zinc finger RNA-binding protein isoform X2 [Strongylocentrotus purpuratus]	Q5U231	282	1e-23	Zinc finger RNA-binding protein OS=Xenopus tropicalis OX=8364 GN=zfr PE=2 SV=1
Cluster-6607.46112	1973	780136071	XP_011679988.1	313	6.5e-26	PREDICTED: zinc finger RNA-binding protein isoform X2 [Strongylocentrotus purpuratus]	Q5U231	282	1.1e-23	Zinc finger RNA-binding protein OS=Xenopus tropicalis OX=8364 GN=zfr PE=2 SV=1
Cluster-6607.43399	2039	780136068	XP_801974.4	313	6.7e-26	PREDICTED: zinc finger RNA-binding protein isoform X1 [Strongylocentrotus purpuratus]	Q5U231	282	1.1e-23	Zinc finger RNA-binding protein OS=Xenopus tropicalis OX=8364 GN=zfr PE=2 SV=1
Cluster-6607.21201	1854	780136068	XP_801974.4	313	6.1e-26	PREDICTED: zinc finger RNA-binding protein isoform X1 [Strongylocentrotus purpuratus]	Q5U231	282	1e-23	Zinc finger RNA-binding protein OS=Xenopus tropicalis OX=8364 GN=zfr PE=2 SV=1
Cluster-6607.21200	2102	749753556	XP_011139174.1	292	1.9e-23	PREDICTED: zinc finger RNA-binding protein isoform X1 [Harpegnathos saltator]	Q91550	254	2e-20	Interleukin enhancer-binding factor 3-A OS=Xenopus laevis OX=8355 GN=ilf3-a PE=1 SV=2
Cluster-6607.25169	6090	573886710	XP_006631152.1	543	4.3e-52	PREDICTED: zinc finger protein ZXDC-like [Lepisosteus oculatus]	A2CE44	507	2.7e-49	Zinc finger X-linked protein ZXDB OS=Mus musculus OX=10090 GN=Zxdb PE=1 SV=1
Cluster-6607.25168	6603	556980585	XP_005996953.1	442	2.4e-40	PREDICTED: zinc finger protein ZXDC, partial [Latimeria chalumnae]	A2CE44	426	7.2e-40	Zinc finger X-linked protein ZXDB OS=Mus musculus OX=10090 GN=Zxdb PE=1 SV=1
Cluster-6607.34765	5345	699242215	XP_009858526.1	1030	1.3e-108	PREDICTED: zinc finger protein ZF2 isoform X1 [Ciona intestinalis]	Q8BL66	898	1.1e-94	Early endosome antigen 1 OS=Mus musculus OX=10090 GN=Eea1 PE=1 SV=2
Cluster-1516.0	2488	699248540	XP_009860366.1	398	1.1e-35	PREDICTED: zinc finger protein ZF(CCHC)-17 isoform X1 [Ciona intestinalis]	Q45KJ5	367	1.9e-33	Protein lin-28 homolog A OS=Gallus gallus OX=9031 GN=LIN28A PE=2 SV=2
Cluster-1946.0	1551	699249685	XP_009860698.1	618	2.2e-61	PREDICTED: zinc finger protein ZF(C3H)-13 isoform X1 [Ciona intestinalis]	Q15695	451	2.1e-43	U2 small nuclear ribonucleoprotein auxiliary factor 35 kDa subunit-related protein 1 OS=Homo sapiens OX=9606 GN=ZRSR1 PE=2 SV=2
Cluster-6607.39522	4367	699254977	XP_009861567.1	1087	2.6e-115	PREDICTED: zinc finger protein ZF(Bbox/RING)-6 isoform X1 [Ciona intestinalis]	Q5PQN5	752	7.5e-78	Tripartite motif-containing protein 55 OS=Rattus norvegicus OX=10116 GN=Trim55 PE=1 SV=1
Cluster-6607.26145	4379	699254977	XP_009861567.1	1150	1.3e-122	PREDICTED: zinc finger protein ZF(Bbox/RING)-6 isoform X1 [Ciona intestinalis]	Q5REJ9	818	1.7e-85	Tripartite motif-containing protein 54 OS=Pongo abelii OX=9601 GN=TRIM54 PE=2 SV=1
Cluster-6607.26144	2068	699254977	XP_009861567.1	1087	1.2e-115	PREDICTED: zinc finger protein ZF(Bbox/RING)-6 isoform X1 [Ciona intestinalis]	Q5PQN5	752	3.6e-78	Tripartite motif-containing protein 55 OS=Rattus norvegicus OX=10116 GN=Trim55 PE=1 SV=1
Cluster-6607.23731	4030	699254977	XP_009861567.1	1087	2.4e-115	PREDICTED: zinc finger protein ZF(Bbox/RING)-6 isoform X1 [Ciona intestinalis]	Q5PQN5	752	6.9e-78	Tripartite motif-containing protein 55 OS=Rattus norvegicus OX=10116 GN=Trim55 PE=1 SV=1
Cluster-6607.33570	8127	699244455	XP_009859177.1	2834	0	PREDICTED: zinc finger protein ZF(Bbox/RING)-1 isoform X1 [Ciona intestinalis]	F6QEU4	482	2.8e-46	E3 ubiquitin-protein ligase TRIM71 OS=Xenopus tropicalis OX=8364 GN=trim71 PE=3 SV=1
Cluster-6607.39431	8217	699244455	XP_009859177.1	2833	0	PREDICTED: zinc finger protein ZF(Bbox/RING)-1 isoform X1 [Ciona intestinalis]	F6QEU4	482	2.9e-46	E3 ubiquitin-protein ligase TRIM71 OS=Xenopus tropicalis OX=8364 GN=trim71 PE=3 SV=1
Cluster-6607.39430	4809	699244455	XP_009859177.1	2781	0	PREDICTED: zinc finger protein ZF(Bbox/RING)-1 isoform X1 [Ciona intestinalis]	F6QEU4	482	1.7e-46	E3 ubiquitin-protein ligase TRIM71 OS=Xenopus tropicalis OX=8364 GN=trim71 PE=3 SV=1
Cluster-3910.0	2764	699244455	XP_009859177.1	531	4.8e-51	PREDICTED: zinc finger protein ZF(Bbox/RING)-1 isoform X1 [Ciona intestinalis]	Q80VI1	285	6.8e-24	E3 ubiquitin-protein ligase TRIM56 OS=Mus musculus OX=10090 GN=Trim56 PE=1 SV=1
Cluster-6607.52942	2367	699244455	XP_009859177.1	305	6.6e-25	PREDICTED: zinc finger protein ZF(Bbox/RING)-1 isoform X1 [Ciona intestinalis]	Q99PP7	170	1.3e-10	E3 ubiquitin-protein ligase TRIM33 OS=Mus musculus OX=10090 GN=Trim33 PE=1 SV=2
Cluster-6607.52943	2860	699244455	XP_009859177.1	531	5e-51	PREDICTED: zinc finger protein ZF(Bbox/RING)-1 isoform X1 [Ciona intestinalis]	Q80VI1	285	7e-24	E3 ubiquitin-protein ligase TRIM56 OS=Mus musculus OX=10090 GN=Trim56 PE=1 SV=1
Cluster-6607.39429	8115	699244455	XP_009859177.1	2834	0	PREDICTED: zinc finger protein ZF(Bbox/RING)-1 isoform X1 [Ciona intestinalis]	F6QEU4	482	2.8e-46	E3 ubiquitin-protein ligase TRIM71 OS=Xenopus tropicalis OX=8364 GN=trim71 PE=3 SV=1
Cluster-6607.36632	2546	765147777	XP_011484558.1	288	6.7e-23	PREDICTED: zinc finger protein Xfin-like [Oryzias latipes]	Q9ER74	460	3.2e-44	Sal-like protein 1 OS=Mus musculus OX=10090 GN=Sall1 PE=1 SV=1
Cluster-6607.34325	2517	765147777	XP_011484558.1	288	6.6e-23	PREDICTED: zinc finger protein Xfin-like [Oryzias latipes]	Q9ER74	460	3.1e-44	Sal-like protein 1 OS=Mus musculus OX=10090 GN=Sall1 PE=1 SV=1
Cluster-6607.16710	4382	780045385	XP_011668765.1	171	4.2e-09	PREDICTED: zinc finger protein OZF isoform X6 [Strongylocentrotus purpuratus]	Q13105	265	2.2e-21	Zinc finger and BTB domain-containing protein 17 OS=Homo sapiens OX=9606 GN=ZBTB17 PE=1 SV=3
Cluster-6607.27165	4073	699247597	XP_009860087.1	2819	0	PREDICTED: zinc finger protein LOC723799 isoform X1 [Ciona intestinalis]	O15084	2421	2.1e-271	Serine/threonine-protein phosphatase 6 regulatory ankyrin repeat subunit A OS=Homo sapiens OX=9606 GN=ANKRD28 PE=1 SV=5
Cluster-6607.23213	3102	699240247	XP_009857960.1	1389	1.7e-150	PREDICTED: zinc finger protein isoform X2 [Ciona intestinalis]	O75689	881	5.9e-93	Arf-GAP with dual PH domain-containing protein 1 OS=Homo sapiens OX=9606 GN=ADAP1 PE=1 SV=2
Cluster-6607.25371	4348	699252606	XP_009862036.1	511	1.6e-48	PREDICTED: zinc finger protein isoform X1 [Ciona intestinalis]>gi|699252608|ref|XP_009862037.1| PREDICTED: zinc finger protein isoform X1 [Ciona intestinalis]>gi|699252611|ref|XP_009862038.1| PREDICTED: zinc finger protein isoform X1 [Ciona intestinalis]	Q5R580	459	7.1e-44	Zinc finger Ran-binding domain-containing protein 2 OS=Pongo abelii OX=9601 GN=ZRANB2 PE=2 SV=1
Cluster-6607.38952	3428	699243475	XP_009858912.1	1480	5.4e-161	PREDICTED: zinc finger protein isoform X1 [Ciona intestinalis]	P49754	1131	6.7e-122	Vacuolar protein sorting-associated protein 41 homolog OS=Homo sapiens OX=9606 GN=VPS41 PE=1 SV=3
Cluster-6607.20426	8053	699237605	XP_009862350.1	1913	7.8e-211	PREDICTED: zinc finger protein isoform X1 [Ciona intestinalis]	Q9CWL2	1152	5.8e-124	Zinc finger protein castor homolog 1 OS=Mus musculus OX=10090 GN=Casz1 PE=1 SV=3
Cluster-6607.34689	11033	699243473	XP_009858911.1	1883	3.2e-207	PREDICTED: zinc finger protein isoform X1 [Ciona intestinalis]	Q5JSP0	1030	1.1e-109	FYVE, RhoGEF and PH domain-containing protein 3 OS=Homo sapiens OX=9606 GN=FGD3 PE=1 SV=1
Cluster-6607.32285	12844	699243473	XP_009858911.1	1883	3.8e-207	PREDICTED: zinc finger protein isoform X1 [Ciona intestinalis]	Q5JSP0	1030	1.3e-109	FYVE, RhoGEF and PH domain-containing protein 3 OS=Homo sapiens OX=9606 GN=FGD3 PE=1 SV=1
Cluster-6607.29425	4551	699236783	XP_009862110.1	963	6.4e-101	PREDICTED: zinc finger protein isoform X1 [Ciona intestinalis]	Q5ZKW9	681	1.3e-69	Muscleblind-like protein 1 OS=Gallus gallus OX=9031 GN=MBNL1 PE=2 SV=1
Cluster-6607.21488	3328	699243475	XP_009858912.1	2632	1.4e-294	PREDICTED: zinc finger protein isoform X1 [Ciona intestinalis]	Q5KU39	1969	4.4e-219	Vacuolar protein sorting-associated protein 41 homolog OS=Mus musculus OX=10090 GN=Vps41 PE=1 SV=1
Cluster-6607.44560	4264	699253810	XP_009861236.1	1696	6e-186	PREDICTED: zinc finger protein isoform X1 [Ciona intestinalis]	Q99LI8	1167	5.5e-126	Hepatocyte growth factor-regulated tyrosine kinase substrate OS=Mus musculus OX=10090 GN=Hgs PE=1 SV=2
Cluster-6607.20873	12526	699243473	XP_009858911.1	1376	2.3e-148	PREDICTED: zinc finger protein isoform X1 [Ciona intestinalis]	Q5JSP0	861	5e-90	FYVE, RhoGEF and PH domain-containing protein 3 OS=Homo sapiens OX=9606 GN=FGD3 PE=1 SV=1
Cluster-6607.30848	5500	699236783	XP_009862110.1	1053	2.8e-111	PREDICTED: zinc finger protein isoform X1 [Ciona intestinalis]	Q5ZKW9	681	1.6e-69	Muscleblind-like protein 1 OS=Gallus gallus OX=9031 GN=MBNL1 PE=2 SV=1
Cluster-6607.20875	4894	699243473	XP_009858911.1	1883	1.4e-207	PREDICTED: zinc finger protein isoform X1 [Ciona intestinalis]	Q5JSP0	1030	4.9e-110	FYVE, RhoGEF and PH domain-containing protein 3 OS=Homo sapiens OX=9606 GN=FGD3 PE=1 SV=1
Cluster-6607.26910	2064	699248544	XP_009860368.1	588	8.8e-58	PREDICTED: zinc finger protein isoform X1 [Ciona intestinalis]	Q8R0N9	541	1e-53	Probable palmitoyltransferase ZDHHC1 OS=Mus musculus OX=10090 GN=Zdhhc1 PE=2 SV=2
Cluster-6607.31946	3538	699238586	XP_009857509.1	2263	8.9e-252	PREDICTED: zinc finger protein isoform X1 [Ciona intestinalis]	Q6ZNB6	1965	1.3e-218	NF-X1-type zinc finger protein NFXL1 OS=Homo sapiens OX=9606 GN=NFXL1 PE=1 SV=2
Cluster-6607.20519	7965	699237605	XP_009862350.1	1910	1.7e-210	PREDICTED: zinc finger protein isoform X1 [Ciona intestinalis]	Q9CWL2	1152	5.7e-124	Zinc finger protein castor homolog 1 OS=Mus musculus OX=10090 GN=Casz1 PE=1 SV=3
Cluster-6607.33010	7965	699237605	XP_009862350.1	1910	1.7e-210	PREDICTED: zinc finger protein isoform X1 [Ciona intestinalis]	Q9CWL2	1152	5.7e-124	Zinc finger protein castor homolog 1 OS=Mus musculus OX=10090 GN=Casz1 PE=1 SV=3
Cluster-6607.30410	3834	699248544	XP_009860368.1	588	1.6e-57	PREDICTED: zinc finger protein isoform X1 [Ciona intestinalis]	Q8R0N9	541	1.9e-53	Probable palmitoyltransferase ZDHHC1 OS=Mus musculus OX=10090 GN=Zdhhc1 PE=2 SV=2
Cluster-6607.30411	1933	699248544	XP_009860368.1	588	8.3e-58	PREDICTED: zinc finger protein isoform X1 [Ciona intestinalis]	Q8R0N9	541	9.8e-54	Probable palmitoyltransferase ZDHHC1 OS=Mus musculus OX=10090 GN=Zdhhc1 PE=2 SV=2
Cluster-6607.37145	11571	699243473	XP_009858911.1	1883	3.4e-207	PREDICTED: zinc finger protein isoform X1 [Ciona intestinalis]	Q5JSP0	1030	1.2e-109	FYVE, RhoGEF and PH domain-containing protein 3 OS=Homo sapiens OX=9606 GN=FGD3 PE=1 SV=1
Cluster-6607.38209	2624	699255288	XP_009861662.1	1373	1.1e-148	PREDICTED: zinc finger protein isoform X1 [Ciona intestinalis]	Q13888	1088	4.9e-117	General transcription factor IIH subunit 2 OS=Homo sapiens OX=9606 GN=GTF2H2 PE=1 SV=1
Cluster-6607.29692	4151	699236783	XP_009862110.1	1182	2.3e-126	PREDICTED: zinc finger protein isoform X1 [Ciona intestinalis]	Q5ZKW9	681	1.2e-69	Muscleblind-like protein 1 OS=Gallus gallus OX=9031 GN=MBNL1 PE=2 SV=1
Cluster-6607.29553	13416	699243473	XP_009858911.1	1883	3.9e-207	PREDICTED: zinc finger protein isoform X1 [Ciona intestinalis]	Q5JSP0	1030	1.3e-109	FYVE, RhoGEF and PH domain-containing protein 3 OS=Homo sapiens OX=9606 GN=FGD3 PE=1 SV=1
Cluster-6607.27687	1686	699247985	XP_009860204.1	1112	1.2e-118	PREDICTED: zinc finger protein isoform X1 [Ciona intestinalis]	P56163	768	4.1e-80	Zinc finger protein neuro-d4 OS=Rattus norvegicus OX=10116 GN=Dpf1 PE=2 SV=1
Cluster-6607.26870	4439	699236783	XP_009862110.1	963	6.2e-101	PREDICTED: zinc finger protein isoform X1 [Ciona intestinalis]	Q5ZKW9	681	1.3e-69	Muscleblind-like protein 1 OS=Gallus gallus OX=9031 GN=MBNL1 PE=2 SV=1
Cluster-6607.23613	4277	699253810	XP_009861236.1	1696	6e-186	PREDICTED: zinc finger protein isoform X1 [Ciona intestinalis]	Q99LI8	1167	5.6e-126	Hepatocyte growth factor-regulated tyrosine kinase substrate OS=Mus musculus OX=10090 GN=Hgs PE=1 SV=2
Cluster-6607.30737	1699	699236783	XP_009862110.1	904	1.7e-94	PREDICTED: zinc finger protein isoform X1 [Ciona intestinalis]	Q5ZKW9	496	1.4e-48	Muscleblind-like protein 1 OS=Gallus gallus OX=9031 GN=MBNL1 PE=2 SV=1
Cluster-6607.30736	4060	699236783	XP_009862110.1	1182	2.3e-126	PREDICTED: zinc finger protein isoform X1 [Ciona intestinalis]	Q5ZKW9	681	1.2e-69	Muscleblind-like protein 1 OS=Gallus gallus OX=9031 GN=MBNL1 PE=2 SV=1
Cluster-6607.28655	3247	699243475	XP_009858912.1	2670	5.2e-299	PREDICTED: zinc finger protein isoform X1 [Ciona intestinalis]	Q5KU39	2007	1.7e-223	Vacuolar protein sorting-associated protein 41 homolog OS=Mus musculus OX=10090 GN=Vps41 PE=1 SV=1
Cluster-6607.41847	5925	390349908	XP_798511.3	990	6.1e-104	PREDICTED: zinc finger protein GLIS3 [Strongylocentrotus purpuratus]	Q6XP49	820	1.3e-85	Zinc finger protein GLIS3 OS=Mus musculus OX=10090 GN=Glis3 PE=1 SV=2
Cluster-6607.31990	6961	390349908	XP_798511.3	990	7.2e-104	PREDICTED: zinc finger protein GLIS3 [Strongylocentrotus purpuratus]	Q6XP49	820	1.6e-85	Zinc finger protein GLIS3 OS=Mus musculus OX=10090 GN=Glis3 PE=1 SV=2
Cluster-6607.37385	4302	390349908	XP_798511.3	990	4.5e-104	PREDICTED: zinc finger protein GLIS3 [Strongylocentrotus purpuratus]	Q6XP49	820	9.7e-86	Zinc finger protein GLIS3 OS=Mus musculus OX=10090 GN=Glis3 PE=1 SV=2
Cluster-6607.38181	12091	348515703	XP_003445379.1	1293	9.2e-139	PREDICTED: zinc finger protein GLI2-like [Oreochromis niloticus]	P10070	1116	1.3e-119	Zinc finger protein GLI2 OS=Homo sapiens OX=9606 GN=GLI2 PE=1 SV=4
Cluster-6607.32028	11760	348515703	XP_003445379.1	1293	8.9e-139	PREDICTED: zinc finger protein GLI2-like [Oreochromis niloticus]	P10070	1116	1.3e-119	Zinc finger protein GLI2 OS=Homo sapiens OX=9606 GN=GLI2 PE=1 SV=4
Cluster-6607.44428	10896	348515703	XP_003445379.1	1293	8.3e-139	PREDICTED: zinc finger protein GLI2-like [Oreochromis niloticus]	P10070	1116	1.2e-119	Zinc finger protein GLI2 OS=Homo sapiens OX=9606 GN=GLI2 PE=1 SV=4
Cluster-6607.21022	11207	348515703	XP_003445379.1	1293	8.5e-139	PREDICTED: zinc finger protein GLI2-like [Oreochromis niloticus]	P10070	1116	1.2e-119	Zinc finger protein GLI2 OS=Homo sapiens OX=9606 GN=GLI2 PE=1 SV=4
Cluster-6607.41155	11628	348515703	XP_003445379.1	1296	4e-139	PREDICTED: zinc finger protein GLI2-like [Oreochromis niloticus]	P10070	1116	1.2e-119	Zinc finger protein GLI2 OS=Homo sapiens OX=9606 GN=GLI2 PE=1 SV=4
Cluster-6607.45310	11509	348515703	XP_003445379.1	1293	8.7e-139	PREDICTED: zinc finger protein GLI2-like [Oreochromis niloticus]	P10070	1116	1.2e-119	Zinc finger protein GLI2 OS=Homo sapiens OX=9606 GN=GLI2 PE=1 SV=4
Cluster-6607.32275	11063	348515703	XP_003445379.1	1293	8.4e-139	PREDICTED: zinc finger protein GLI2-like [Oreochromis niloticus]	P10070	1116	1.2e-119	Zinc finger protein GLI2 OS=Homo sapiens OX=9606 GN=GLI2 PE=1 SV=4
Cluster-6607.35925	11697	348515703	XP_003445379.1	1293	8.9e-139	PREDICTED: zinc finger protein GLI2-like [Oreochromis niloticus]	P10070	1116	1.2e-119	Zinc finger protein GLI2 OS=Homo sapiens OX=9606 GN=GLI2 PE=1 SV=4
Cluster-6607.51182	2707	459177477	XP_002129615.2	1382	9.8e-150	PREDICTED: zinc finger protein DZIP1L [Ciona intestinalis]	Q5XIA0	550	1.2e-54	Zinc finger protein DZIP1L OS=Rattus norvegicus OX=10116 GN=Dzip1l PE=1 SV=1
Cluster-6607.28710	5039	699238582	XP_009857507.1	2714	6.4e-304	PREDICTED: zinc finger protein Ci-ArfGAP-11 isoform X1 [Ciona intestinalis]	O43150	2069	1.7e-230	Arf-GAP with SH3 domain, ANK repeat and PH domain-containing protein 2 OS=Homo sapiens OX=9606 GN=ASAP2 PE=1 SV=3
Cluster-6607.34253	5132	699238582	XP_009857507.1	2684	2e-300	PREDICTED: zinc finger protein Ci-ArfGAP-11 isoform X1 [Ciona intestinalis]	O43150	2045	1e-227	Arf-GAP with SH3 domain, ANK repeat and PH domain-containing protein 2 OS=Homo sapiens OX=9606 GN=ASAP2 PE=1 SV=3
Cluster-6607.34251	7263	699238582	XP_009857507.1	2427	1.8e-270	PREDICTED: zinc finger protein Ci-ArfGAP-11 isoform X1 [Ciona intestinalis]	Q9ULH1	1917	1e-212	Arf-GAP with SH3 domain, ANK repeat and PH domain-containing protein 1 OS=Homo sapiens OX=9606 GN=ASAP1 PE=1 SV=4
Cluster-6607.25787	7248	699238582	XP_009857507.1	2427	1.8e-270	PREDICTED: zinc finger protein Ci-ArfGAP-11 isoform X1 [Ciona intestinalis]	Q9ULH1	1917	1e-212	Arf-GAP with SH3 domain, ANK repeat and PH domain-containing protein 1 OS=Homo sapiens OX=9606 GN=ASAP1 PE=1 SV=4
Cluster-6607.25788	5108	699238582	XP_009857507.1	2692	2.3e-301	PREDICTED: zinc finger protein Ci-ArfGAP-11 isoform X1 [Ciona intestinalis]	O43150	2039	5.1e-227	Arf-GAP with SH3 domain, ANK repeat and PH domain-containing protein 2 OS=Homo sapiens OX=9606 GN=ASAP2 PE=1 SV=3
Cluster-6607.23393	7928	699238582	XP_009857507.1	2427	1.9e-270	PREDICTED: zinc finger protein Ci-ArfGAP-11 isoform X1 [Ciona intestinalis]	Q9ULH1	1917	1.1e-212	Arf-GAP with SH3 domain, ANK repeat and PH domain-containing protein 1 OS=Homo sapiens OX=9606 GN=ASAP1 PE=1 SV=4
Cluster-6607.24077	4670	699238582	XP_009857507.1	2714	6e-304	PREDICTED: zinc finger protein Ci-ArfGAP-11 isoform X1 [Ciona intestinalis]	O43150	2069	1.6e-230	Arf-GAP with SH3 domain, ANK repeat and PH domain-containing protein 2 OS=Homo sapiens OX=9606 GN=ASAP2 PE=1 SV=3
Cluster-6607.44342	2843	699254347	XP_009861392.1	413	2.4e-37	PREDICTED: zinc finger protein basonuclin-2 [Ciona intestinalis]	Q6ZN30	284	9.1e-24	Zinc finger protein basonuclin-2 OS=Homo sapiens OX=9606 GN=BNC2 PE=1 SV=1
Cluster-6607.44343	3063	699254347	XP_009861392.1	481	3.3e-45	PREDICTED: zinc finger protein basonuclin-2 [Ciona intestinalis]	Q6ZN30	251	6.6e-20	Zinc finger protein basonuclin-2 OS=Homo sapiens OX=9606 GN=BNC2 PE=1 SV=1
Cluster-6607.28544	3484	634864811	XP_007944982.1	363	1.8e-31	PREDICTED: zinc finger protein AEBP2 isoform X1 [Orycteropus afer afer]	Q6ZN18	359	2.2e-32	Zinc finger protein AEBP2 OS=Homo sapiens OX=9606 GN=AEBP2 PE=1 SV=2
Cluster-6607.15745	2546	641779279	XP_008172509.1	349	5.6e-30	PREDICTED: zinc finger protein AEBP2 isoform X1 [Chrysemys picta bellii]	Q6ZN18	343	1.2e-30	Zinc finger protein AEBP2 OS=Homo sapiens OX=9606 GN=AEBP2 PE=1 SV=2
Cluster-6607.31790	1996	640832181	XP_008071718.1	807	3.4e-83	PREDICTED: zinc finger protein 99-like [Tarsius syrichta]	P17019	788	2.3e-82	Zinc finger protein 708 OS=Homo sapiens OX=9606 GN=ZNF708 PE=1 SV=5
Cluster-6607.31794	1983	640832181	XP_008071718.1	807	3.4e-83	PREDICTED: zinc finger protein 99-like [Tarsius syrichta]	P17019	788	2.3e-82	Zinc finger protein 708 OS=Homo sapiens OX=9606 GN=ZNF708 PE=1 SV=5
Cluster-6607.38632	1466	640790833	XP_008051300.1	273	2.1e-21	PREDICTED: zinc finger protein 93-like isoform X5 [Tarsius syrichta]	Q96CX3	261	2.2e-21	Zinc finger protein 501 OS=Homo sapiens OX=9606 GN=ZNF501 PE=2 SV=2
Cluster-6607.45679	1193	674057958	XP_008835529.1	405	8.4e-37	PREDICTED: zinc finger protein 91-like, partial [Nannospalax galili]	Q03938	372	2.4e-34	Zinc finger protein 90 OS=Homo sapiens OX=9606 GN=ZNF90 PE=2 SV=3
Cluster-6607.30375	10352	602678095	XP_007444490.1	508	8.4e-48	PREDICTED: zinc finger protein 91-like [Python bivittatus]	Q6ZNH5	496	8.6e-48	Zinc finger protein 497 OS=Homo sapiens OX=9606 GN=ZNF497 PE=1 SV=2
Cluster-6607.36338	10361	602678095	XP_007444490.1	508	8.4e-48	PREDICTED: zinc finger protein 91-like [Python bivittatus]	Q6ZNH5	496	8.6e-48	Zinc finger protein 497 OS=Homo sapiens OX=9606 GN=ZNF497 PE=1 SV=2
Cluster-6607.32007	10390	602678095	XP_007444490.1	508	8.4e-48	PREDICTED: zinc finger protein 91-like [Python bivittatus]	Q6ZNH5	496	8.7e-48	Zinc finger protein 497 OS=Homo sapiens OX=9606 GN=ZNF497 PE=1 SV=2
Cluster-6607.28211	4303	637366344	XP_008121193.1	249	3.7e-18	PREDICTED: zinc finger protein 91-like [Anolis carolinensis]	Q9UJN7	230	2.5e-17	Zinc finger protein 391 OS=Homo sapiens OX=9606 GN=ZNF391 PE=2 SV=2
Cluster-6607.11581	325	768425818	XP_011553928.1	206	2.7e-14	PREDICTED: zinc finger protein 883-like [Plutella xylostella]>gi|768427613|ref|XP_011554905.1| PREDICTED: zinc finger protein 883-like [Plutella xylostella]	Q02525	164	8.4e-11	Zinc finger protein 39 OS=Mus musculus OX=10090 GN=Zfp39 PE=2 SV=2
Cluster-6607.46360	6594	752409896	XP_011225673.1	265	8e-20	PREDICTED: zinc finger protein 879 [Ailuropoda melanoleuca]	Q68DI1	259	1.7e-20	Zinc finger protein 776 OS=Homo sapiens OX=9606 GN=ZNF776 PE=1 SV=2
Cluster-6607.23954	6607	752409896	XP_011225673.1	265	8e-20	PREDICTED: zinc finger protein 879 [Ailuropoda melanoleuca]	Q68DI1	259	1.7e-20	Zinc finger protein 776 OS=Homo sapiens OX=9606 GN=ZNF776 PE=1 SV=2
Cluster-6607.41572	4290	558217357	XP_006108960.1	463	5.7e-43	PREDICTED: zinc finger protein 850-like, partial [Myotis lucifugus]	Q6ZNA1	438	1.9e-41	Zinc finger protein 836 OS=Homo sapiens OX=9606 GN=ZNF836 PE=2 SV=2
Cluster-6607.41574	4095	558217357	XP_006108960.1	463	5.5e-43	PREDICTED: zinc finger protein 850-like, partial [Myotis lucifugus]	Q6ZNA1	438	1.8e-41	Zinc finger protein 836 OS=Homo sapiens OX=9606 GN=ZNF836 PE=2 SV=2
Cluster-4807.0	1230	612050277	XP_007503074.1	494	4.2e-47	PREDICTED: zinc finger protein 850-like isoform X3 [Monodelphis domestica]	Q96MU6	474	3.7e-46	Zinc finger protein 778 OS=Homo sapiens OX=9606 GN=ZNF778 PE=1 SV=3
Cluster-6607.49333	3822	612027025	XP_007492432.1	442	1.4e-40	PREDICTED: zinc finger protein 850-like isoform X1 [Monodelphis domestica]	P0CJ79	409	3.9e-38	Zinc finger protein 888 OS=Homo sapiens OX=9606 GN=ZNF888 PE=3 SV=2
Cluster-6607.48806	6680	612027025	XP_007492432.1	442	2.4e-40	PREDICTED: zinc finger protein 850-like isoform X1 [Monodelphis domestica]	P0CJ79	409	6.8e-38	Zinc finger protein 888 OS=Homo sapiens OX=9606 GN=ZNF888 PE=3 SV=2
Cluster-6607.48807	6662	612027025	XP_007492432.1	442	2.4e-40	PREDICTED: zinc finger protein 850-like isoform X1 [Monodelphis domestica]	P0CJ79	409	6.8e-38	Zinc finger protein 888 OS=Homo sapiens OX=9606 GN=ZNF888 PE=3 SV=2
Cluster-6607.30674	6200	688552780	XP_009299361.1	296	1.9e-23	PREDICTED: zinc finger protein 850-like [Danio rerio]	A2T759	271	6.4e-22	Zinc finger protein 16 OS=Pan troglodytes OX=9598 GN=ZNF16 PE=3 SV=1
Cluster-6607.48246	2219	688599195	XP_009292362.1	347	8.4e-30	PREDICTED: zinc finger protein 850-like [Danio rerio]	Q8N184	327	7.3e-29	Zinc finger protein 567 OS=Homo sapiens OX=9606 GN=ZNF567 PE=1 SV=3
Cluster-6607.41573	2391	635041024	XP_007996045.1	347	9e-30	PREDICTED: zinc finger protein 836 isoform X2 [Chlorocebus sabaeus]	Q6ZNA1	341	1.9e-30	Zinc finger protein 836 OS=Homo sapiens OX=9606 GN=ZNF836 PE=2 SV=2
Cluster-6607.45681	1637	699237683	XP_009862370.1	279	4.7e-22	PREDICTED: zinc finger protein 830-like [Ciona intestinalis]	Q63ZM9	237	1.5e-18	Zinc finger protein 830 OS=Xenopus laevis OX=8355 GN=znf830 PE=2 SV=1
Cluster-6607.39078	1385	699237683	XP_009862370.1	285	8.1e-23	PREDICTED: zinc finger protein 830-like [Ciona intestinalis]	Q63ZM9	237	1.2e-18	Zinc finger protein 830 OS=Xenopus laevis OX=8355 GN=znf830 PE=2 SV=1
Cluster-6607.34722	3909	556972045	XP_005994297.1	266	3.6e-20	PREDICTED: zinc finger protein 800 isoform X1 [Latimeria chalumnae]>gi|556972048|ref|XP_005994298.1| PREDICTED: zinc finger protein 800 isoform X2 [Latimeria chalumnae]>gi|556972051|ref|XP_005994299.1| PREDICTED: zinc finger protein 800 isoform X3 [Latimeria chalumnae]>gi|556972054|ref|XP_005994300.1| PREDICTED: zinc finger protein 800 isoform X4 [Latimeria chalumnae]	Q2TB10	231	1.7e-17	Zinc finger protein 800 OS=Homo sapiens OX=9606 GN=ZNF800 PE=1 SV=1
Cluster-6607.34723	4278	556972045	XP_005994297.1	266	4e-20	PREDICTED: zinc finger protein 800 isoform X1 [Latimeria chalumnae]>gi|556972048|ref|XP_005994298.1| PREDICTED: zinc finger protein 800 isoform X2 [Latimeria chalumnae]>gi|556972051|ref|XP_005994299.1| PREDICTED: zinc finger protein 800 isoform X3 [Latimeria chalumnae]>gi|556972054|ref|XP_005994300.1| PREDICTED: zinc finger protein 800 isoform X4 [Latimeria chalumnae]	Q2TB10	231	1.9e-17	Zinc finger protein 800 OS=Homo sapiens OX=9606 GN=ZNF800 PE=1 SV=1
Cluster-6607.24469	2433	198430617	XP_002127297.1	1015	3.2e-107	PREDICTED: zinc finger protein 76 [Ciona intestinalis]	B4F7E9	892	2.4e-94	Zinc finger protein 76 OS=Rattus norvegicus OX=10116 GN=Znf76 PE=2 SV=1
Cluster-6607.39945	2521	198430617	XP_002127297.1	1015	3.3e-107	PREDICTED: zinc finger protein 76 [Ciona intestinalis]	B4F7E9	882	3.7e-93	Zinc finger protein 76 OS=Rattus norvegicus OX=10116 GN=Znf76 PE=2 SV=1
Cluster-6607.39947	2412	198430617	XP_002127297.1	1015	3.2e-107	PREDICTED: zinc finger protein 76 [Ciona intestinalis]	B4F7E9	889	5.4e-94	Zinc finger protein 76 OS=Rattus norvegicus OX=10116 GN=Znf76 PE=2 SV=1
Cluster-6607.39946	2396	198430617	XP_002127297.1	653	3e-65	PREDICTED: zinc finger protein 76 [Ciona intestinalis]	P36508	649	3.6e-66	Zinc finger protein 76 OS=Homo sapiens OX=9606 GN=ZNF76 PE=1 SV=2
Cluster-6607.39948	2429	198430617	XP_002127297.1	1015	3.2e-107	PREDICTED: zinc finger protein 76 [Ciona intestinalis]	B4F7E9	882	3.5e-93	Zinc finger protein 76 OS=Rattus norvegicus OX=10116 GN=Znf76 PE=2 SV=1
Cluster-6607.39950	2320	198430617	XP_002127297.1	1015	3e-107	PREDICTED: zinc finger protein 76 [Ciona intestinalis]	B4F7E9	894	1.4e-94	Zinc finger protein 76 OS=Rattus norvegicus OX=10116 GN=Znf76 PE=2 SV=1
Cluster-6607.39951	2208	198430617	XP_002127297.1	1015	2.9e-107	PREDICTED: zinc finger protein 76 [Ciona intestinalis]	B4F7E9	894	1.3e-94	Zinc finger protein 76 OS=Rattus norvegicus OX=10116 GN=Znf76 PE=2 SV=1
Cluster-6607.14399	2341	198430617	XP_002127297.1	1015	3.1e-107	PREDICTED: zinc finger protein 76 [Ciona intestinalis]	B4F7E9	897	6.2e-95	Zinc finger protein 76 OS=Rattus norvegicus OX=10116 GN=Znf76 PE=2 SV=1
Cluster-6607.24652	3479	532029976	XP_005357936.1	500	2.4e-47	PREDICTED: zinc finger protein 729-like [Microtus ochrogaster]	Q14590	492	8.4e-48	Zinc finger protein 235 OS=Homo sapiens OX=9606 GN=ZNF235 PE=2 SV=3
Cluster-6607.8539	4542	688541039	XP_009297397.1	296	1.4e-23	PREDICTED: zinc finger protein 721-like isoform X3 [Danio rerio]	P10076	270	6.1e-22	Zinc finger protein 26 OS=Mus musculus OX=10090 GN=Zfp26 PE=2 SV=2
Cluster-6607.47334	5110	198427792	XP_002125688.1	544	2.8e-52	PREDICTED: zinc finger protein 704-like [Ciona intestinalis]	Q1LY51	251	1.1e-19	Zinc finger protein 704 OS=Danio rerio OX=7955 GN=znf704 PE=4 SV=2
Cluster-6607.31815	5131	198427792	XP_002125688.1	544	2.8e-52	PREDICTED: zinc finger protein 704-like [Ciona intestinalis]	Q1LY51	251	1.1e-19	Zinc finger protein 704 OS=Danio rerio OX=7955 GN=znf704 PE=4 SV=2
Cluster-6607.38786	4968	198427792	XP_002125688.1	513	1.1e-48	PREDICTED: zinc finger protein 704-like [Ciona intestinalis]	Q1LY51	251	1.1e-19	Zinc finger protein 704 OS=Danio rerio OX=7955 GN=znf704 PE=4 SV=2
Cluster-6607.23854	4487	432875364	XP_004072805.1	217	2e-14	PREDICTED: zinc finger protein 703 [Oryzias latipes]	Q05AQ8	155	1.3e-08	Zinc finger protein 503 OS=Xenopus tropicalis OX=8364 GN=znf503 PE=2 SV=1
Cluster-6607.35529	5490	640832322	XP_008071795.1	376	9e-33	PREDICTED: zinc finger protein 658-like [Tarsius syrichta]	Q9XSR1	358	4.6e-32	Zinc finger protein 252 OS=Canis lupus familiaris OX=9615 GN=ZNF252 PE=2 SV=1
Cluster-6607.11397	3360	640812327	XP_008062816.1	416	1.3e-37	PREDICTED: zinc finger protein 658B-like, partial [Tarsius syrichta]	P17035	408	4.5e-38	Zinc finger protein 28 OS=Homo sapiens OX=9606 GN=ZNF28 PE=1 SV=5
Cluster-6607.10006	3200	640812327	XP_008062816.1	416	1.2e-37	PREDICTED: zinc finger protein 658B-like, partial [Tarsius syrichta]	P17035	408	4.3e-38	Zinc finger protein 28 OS=Homo sapiens OX=9606 GN=ZNF28 PE=1 SV=5
Cluster-6607.15548	2288	637375161	XP_008122775.1	250	1.5e-18	PREDICTED: zinc finger protein 658B-like [Anolis carolinensis]	Q6NX49	238	1.6e-18	Zinc finger protein 544 OS=Homo sapiens OX=9606 GN=ZNF544 PE=1 SV=1
Cluster-6607.11418	1493	699243548	XP_009858925.1	901	3.2e-94	PREDICTED: zinc finger protein 622 isoform X1 [Ciona intestinalis]	Q969S3	704	9.5e-73	Zinc finger protein 622 OS=Homo sapiens OX=9606 GN=ZNF622 PE=1 SV=1
Cluster-6607.11417	1581	699243548	XP_009858925.1	961	3.8e-101	PREDICTED: zinc finger protein 622 isoform X1 [Ciona intestinalis]	Q969S3	762	1.9e-79	Zinc finger protein 622 OS=Homo sapiens OX=9606 GN=ZNF622 PE=1 SV=1
Cluster-6607.38833	582	328726602	XP_003248963.1	155	4e-08	PREDICTED: zinc finger protein 62 homolog [Acyrthosiphon pisum]	Q96IR2	135	3.5e-07	Zinc finger protein 845 OS=Homo sapiens OX=9606 GN=ZNF845 PE=1 SV=3
Cluster-6607.16845	3091	641658119	XP_008180607.1	1231	3.6e-132	PREDICTED: zinc finger protein 62 homolog [Acyrthosiphon pisum]	Q96IR2	1164	9e-126	Zinc finger protein 845 OS=Homo sapiens OX=9606 GN=ZNF845 PE=1 SV=3
Cluster-6607.16844	3058	641658119	XP_008180607.1	1299	4.7e-140	PREDICTED: zinc finger protein 62 homolog [Acyrthosiphon pisum]	A8MQ14	1220	2.8e-132	Zinc finger protein 850 OS=Homo sapiens OX=9606 GN=ZNF850 PE=3 SV=2
Cluster-6607.18924	340	744575290	XP_010981957.1	259	2e-20	PREDICTED: zinc finger protein 615-like [Camelus dromedarius]	Q08705	370	1.2e-34	Transcriptional repressor CTCF OS=Gallus gallus OX=9031 GN=CTCF PE=1 SV=1
Cluster-6607.43373	8412	198423844	XP_002125259.1	772	1.7e-78	PREDICTED: zinc finger protein 608 [Ciona intestinalis]	Q9ULD9	449	2e-42	Zinc finger protein 608 OS=Homo sapiens OX=9606 GN=ZNF608 PE=1 SV=4
Cluster-6607.43378	8400	198423844	XP_002125259.1	772	1.7e-78	PREDICTED: zinc finger protein 608 [Ciona intestinalis]	Q9ULD9	449	2e-42	Zinc finger protein 608 OS=Homo sapiens OX=9606 GN=ZNF608 PE=1 SV=4
Cluster-6607.29791	3341	198432869	XP_002131152.1	773	5e-79	PREDICTED: zinc finger protein 598-like [Ciona intestinalis]	Q80YR4	656	7.8e-67	E3 ubiquitin-protein ligase ZNF598 OS=Mus musculus OX=10090 GN=Znf598 PE=1 SV=1
Cluster-6607.47027	942	634898196	XP_007956973.1	184	2.8e-11	PREDICTED: zinc finger protein 596 [Orycteropus afer afer]	Q8NB50	155	2.7e-09	Zinc finger protein 62 homolog OS=Homo sapiens OX=9606 GN=ZFP62 PE=1 SV=3
Cluster-6607.41042	654	573887123	XP_006631343.1	397	3.9e-36	PREDICTED: zinc finger protein 593-like [Lepisosteus oculatus]	B0BLT0	374	7.7e-35	Zinc finger protein 593 OS=Xenopus tropicalis OX=8364 GN=znf593 PE=2 SV=1
Cluster-6607.8430	4417	699241152	XP_009858229.1	585	4.2e-57	PREDICTED: zinc finger protein 55 isoform X1 [Ciona intestinalis]	Q96BR9	230	2.6e-17	Zinc finger and BTB domain-containing protein 8A OS=Homo sapiens OX=9606 GN=ZBTB8A PE=1 SV=2
Cluster-6607.36574	4389	699241152	XP_009858229.1	585	4.2e-57	PREDICTED: zinc finger protein 55 isoform X1 [Ciona intestinalis]	Q96BR9	230	2.6e-17	Zinc finger and BTB domain-containing protein 8A OS=Homo sapiens OX=9606 GN=ZBTB8A PE=1 SV=2
Cluster-6607.45127	4629	699241152	XP_009858229.1	585	4.4e-57	PREDICTED: zinc finger protein 55 isoform X1 [Ciona intestinalis]	Q96BR9	230	2.7e-17	Zinc finger and BTB domain-containing protein 8A OS=Homo sapiens OX=9606 GN=ZBTB8A PE=1 SV=2
Cluster-6607.48535	3946	699241152	XP_009858229.1	585	3.8e-57	PREDICTED: zinc finger protein 55 isoform X1 [Ciona intestinalis]	Q96BR9	230	2.3e-17	Zinc finger and BTB domain-containing protein 8A OS=Homo sapiens OX=9606 GN=ZBTB8A PE=1 SV=2
Cluster-6607.33729	4516	699241152	XP_009858229.1	571	1.8e-55	PREDICTED: zinc finger protein 55 isoform X1 [Ciona intestinalis]	O94913	349	4.2e-31	Pre-mRNA cleavage complex 2 protein Pcf11 OS=Homo sapiens OX=9606 GN=PCF11 PE=1 SV=3
Cluster-6607.33728	5431	699241152	XP_009858229.1	585	5.2e-57	PREDICTED: zinc finger protein 55 isoform X1 [Ciona intestinalis]	O94913	243	9.8e-19	Pre-mRNA cleavage complex 2 protein Pcf11 OS=Homo sapiens OX=9606 GN=PCF11 PE=1 SV=3
Cluster-8379.0	2477	699241152	XP_009858229.1	193	6.7e-12	PREDICTED: zinc finger protein 55 isoform X1 [Ciona intestinalis]	O94913	131	4.4e-06	Pre-mRNA cleavage complex 2 protein Pcf11 OS=Homo sapiens OX=9606 GN=PCF11 PE=1 SV=3
Cluster-6607.47022	2580	699241152	XP_009858229.1	284	2e-22	PREDICTED: zinc finger protein 55 isoform X1 [Ciona intestinalis]	O94913	243	4.7e-19	Pre-mRNA cleavage complex 2 protein Pcf11 OS=Homo sapiens OX=9606 GN=PCF11 PE=1 SV=3
Cluster-6607.47023	5092	699241152	XP_009858229.1	585	4.8e-57	PREDICTED: zinc finger protein 55 isoform X1 [Ciona intestinalis]	O94913	349	4.7e-31	Pre-mRNA cleavage complex 2 protein Pcf11 OS=Homo sapiens OX=9606 GN=PCF11 PE=1 SV=3
Cluster-6607.47021	4510	699241152	XP_009858229.1	585	4.3e-57	PREDICTED: zinc finger protein 55 isoform X1 [Ciona intestinalis]	O94913	349	4.2e-31	Pre-mRNA cleavage complex 2 protein Pcf11 OS=Homo sapiens OX=9606 GN=PCF11 PE=1 SV=3
Cluster-6607.1481	475	699241152	XP_009858229.1	271	1.2e-21	PREDICTED: zinc finger protein 55 isoform X1 [Ciona intestinalis]	--	--	--	--
Cluster-6607.9353	3926	699241152	XP_009858229.1	424	1.7e-38	PREDICTED: zinc finger protein 55 isoform X1 [Ciona intestinalis]	O94913	349	3.6e-31	Pre-mRNA cleavage complex 2 protein Pcf11 OS=Homo sapiens OX=9606 GN=PCF11 PE=1 SV=3
Cluster-6607.45060	4406	699241152	XP_009858229.1	585	4.2e-57	PREDICTED: zinc finger protein 55 isoform X1 [Ciona intestinalis]	Q96BR9	230	2.6e-17	Zinc finger and BTB domain-containing protein 8A OS=Homo sapiens OX=9606 GN=ZBTB8A PE=1 SV=2
Cluster-6607.42144	8066	662213479	XP_008480529.1	236	2.3e-16	PREDICTED: zinc finger protein 493-like, partial [Diaphorina citri]	A1L243	504	8e-49	LRP chaperone MESD OS=Danio rerio OX=7955 GN=mesd PE=2 SV=2
Cluster-6607.16708	4347	780045367	XP_011668760.1	172	3.2e-09	PREDICTED: zinc finger protein 436 isoform X2 [Strongylocentrotus purpuratus]	Q13105	284	1.4e-23	Zinc finger and BTB domain-containing protein 17 OS=Homo sapiens OX=9606 GN=ZBTB17 PE=1 SV=3
Cluster-6607.14026	2545	780045362	XP_011668759.1	171	2.5e-09	PREDICTED: zinc finger protein 436 isoform X1 [Strongylocentrotus purpuratus]	Q13105	265	1.3e-21	Zinc finger and BTB domain-containing protein 17 OS=Homo sapiens OX=9606 GN=ZBTB17 PE=1 SV=3
Cluster-6607.41312	1579	672017838	XP_008773853.1	226	6.4e-16	PREDICTED: zinc finger protein 431-like isoform X1 [Rattus norvegicus]	Q9JHX2	443	1.8e-42	Transcription factor Sp5 OS=Mus musculus OX=10090 GN=Sp5 PE=2 SV=1
Cluster-6607.43077	5570	634898731	XP_007957155.1	285	3.2e-22	PREDICTED: zinc finger protein 420-like, partial [Orycteropus afer afer]	Q147U1	264	3.7e-21	Zinc finger protein 846 OS=Homo sapiens OX=9606 GN=ZNF846 PE=1 SV=2
Cluster-6607.43079	6801	634898731	XP_007957155.1	285	4e-22	PREDICTED: zinc finger protein 420-like, partial [Orycteropus afer afer]	Q147U1	264	4.5e-21	Zinc finger protein 846 OS=Homo sapiens OX=9606 GN=ZNF846 PE=1 SV=2
Cluster-6607.43076	7420	634898731	XP_007957155.1	285	4.3e-22	PREDICTED: zinc finger protein 420-like, partial [Orycteropus afer afer]	Q147U1	264	4.9e-21	Zinc finger protein 846 OS=Homo sapiens OX=9606 GN=ZNF846 PE=1 SV=2
Cluster-6607.25181	2929	634899329	XP_007957395.1	457	1.9e-42	PREDICTED: zinc finger protein 420-like [Orycteropus afer afer]	Q6P3V2	430	1.1e-40	Zinc finger protein 585A OS=Homo sapiens OX=9606 GN=ZNF585A PE=2 SV=2
Cluster-6607.25183	2994	634899329	XP_007957395.1	457	2e-42	PREDICTED: zinc finger protein 420-like [Orycteropus afer afer]	P51523	430	1.1e-40	Zinc finger protein 84 OS=Homo sapiens OX=9606 GN=ZNF84 PE=1 SV=2
Cluster-6607.45221	2501	699244854	XP_009859292.1	1170	3.5e-125	PREDICTED: zinc finger protein 420 [Ciona intestinalis]	Q9HCG1	409	2.6e-38	Zinc finger protein 160 OS=Homo sapiens OX=9606 GN=ZNF160 PE=2 SV=3
Cluster-6607.42027	3615	699244854	XP_009859292.1	2223	4e-247	PREDICTED: zinc finger protein 420 [Ciona intestinalis]	A6NN14	731	1.7e-75	Zinc finger protein 729 OS=Homo sapiens OX=9606 GN=ZNF729 PE=2 SV=4
Cluster-6607.42028	3662	699244854	XP_009859292.1	2223	4e-247	PREDICTED: zinc finger protein 420 [Ciona intestinalis]	A6NN14	731	1.7e-75	Zinc finger protein 729 OS=Homo sapiens OX=9606 GN=ZNF729 PE=2 SV=4
Cluster-3849.1	823	543382676	XP_005534528.1	354	4.8e-31	PREDICTED: zinc finger protein 418-like [Pseudopodoces humilis]	Q5TYW1	257	3.5e-21	Zinc finger protein 658 OS=Homo sapiens OX=9606 GN=ZNF658 PE=1 SV=2
Cluster-6607.28539	4985	573889932	XP_006632729.1	400	1.3e-35	PREDICTED: zinc finger protein 36, C3H1 type-like 1-like [Lepisosteus oculatus]	Q07352	374	5.8e-34	mRNA decay activator protein ZFP36L1 OS=Homo sapiens OX=9606 GN=ZFP36L1 PE=1 SV=1
Cluster-6607.11907	5608	699244473	XP_009859186.1	607	1.5e-59	PREDICTED: zinc finger protein 36 isoform X2 [Ciona intestinalis]	Q6P3Y5	552	1.5e-54	Zinc finger protein 280C OS=Mus musculus OX=10090 GN=Znf280c PE=1 SV=1
Cluster-6607.43289	5310	699244473	XP_009859186.1	728	1.3e-73	PREDICTED: zinc finger protein 36 isoform X2 [Ciona intestinalis]	Q6P3Y5	561	1.3e-55	Zinc finger protein 280C OS=Mus musculus OX=10090 GN=Znf280c PE=1 SV=1
Cluster-6607.15842	5337	699244473	XP_009859186.1	728	1.3e-73	PREDICTED: zinc finger protein 36 isoform X2 [Ciona intestinalis]	Q6P3Y5	564	5.8e-56	Zinc finger protein 280C OS=Mus musculus OX=10090 GN=Znf280c PE=1 SV=1
Cluster-6607.29168	5413	699244473	XP_009859186.1	607	1.4e-59	PREDICTED: zinc finger protein 36 isoform X2 [Ciona intestinalis]	Q6P3Y5	549	3.2e-54	Zinc finger protein 280C OS=Mus musculus OX=10090 GN=Znf280c PE=1 SV=1
Cluster-6607.51740	666	699244471	XP_009859185.1	256	8.9e-20	PREDICTED: zinc finger protein 36 isoform X1 [Ciona intestinalis]	Q8BZH4	191	1.3e-13	Pogo transposable element with ZNF domain OS=Mus musculus OX=10090 GN=Pogz PE=1 SV=2
Cluster-6607.29550	5437	829982470	XP_012607344.1	242	3.1e-17	PREDICTED: zinc finger protein 345-like isoform X8 [Microcebus murinus]	Q5R5S6	219	6e-16	Zinc finger protein 540 OS=Pongo abelii OX=9601 GN=ZNF540 PE=2 SV=1
Cluster-6607.15863	950	562871717	XP_006163813.1	141	2.8e-06	PREDICTED: zinc finger protein 337-like [Tupaia chinensis]	--	--	--	--
Cluster-6607.28450	2330	198416262	XP_002128235.1	1015	3e-107	PREDICTED: zinc finger protein 330-like [Ciona intestinalis]	Q5R9D9	960	3.1e-102	Zinc finger protein 330 OS=Pongo abelii OX=9601 GN=ZNF330 PE=2 SV=1
Cluster-6607.37467	1892	589956535	XP_006990877.1	171	1.8e-09	PREDICTED: zinc finger protein 318 isoform X1 [Peromyscus maniculatus bairdii]	Q99PP2	169	1.3e-10	Zinc finger protein 318 OS=Mus musculus OX=10090 GN=Znf318 PE=1 SV=3
Cluster-6607.22748	1627	589956535	XP_006990877.1	176	4.1e-10	PREDICTED: zinc finger protein 318 isoform X1 [Peromyscus maniculatus bairdii]	Q99PP2	174	3e-11	Zinc finger protein 318 OS=Mus musculus OX=10090 GN=Znf318 PE=1 SV=3
Cluster-6607.17916	1976	768916076	XP_011601518.1	162	2.1e-08	PREDICTED: zinc finger protein 318 [Takifugu rubripes]	Q99PP2	149	2.8e-08	Zinc finger protein 318 OS=Mus musculus OX=10090 GN=Znf318 PE=1 SV=3
Cluster-6607.17917	1710	768916076	XP_011601518.1	170	2.2e-09	PREDICTED: zinc finger protein 318 [Takifugu rubripes]	Q99PP2	154	6.5e-09	Zinc finger protein 318 OS=Mus musculus OX=10090 GN=Znf318 PE=1 SV=3
Cluster-6607.16115	1946	768916076	XP_011601518.1	162	2.1e-08	PREDICTED: zinc finger protein 318 [Takifugu rubripes]	Q99PP2	151	1.6e-08	Zinc finger protein 318 OS=Mus musculus OX=10090 GN=Znf318 PE=1 SV=3
Cluster-6607.16114	2138	768916076	XP_011601518.1	154	1.9e-07	PREDICTED: zinc finger protein 318 [Takifugu rubripes]	Q99PP2	146	6.9e-08	Zinc finger protein 318 OS=Mus musculus OX=10090 GN=Znf318 PE=1 SV=3
Cluster-6607.46579	2212	768916076	XP_011601518.1	154	2e-07	PREDICTED: zinc finger protein 318 [Takifugu rubripes]	Q99PP2	146	7.1e-08	Zinc finger protein 318 OS=Mus musculus OX=10090 GN=Znf318 PE=1 SV=3
Cluster-6607.49632	701	699244475	XP_009859187.1	306	1.5e-25	PREDICTED: zinc finger protein 3 isoform X1 [Ciona intestinalis]	Q70CQ1	164	1.8e-10	Ubiquitin carboxyl-terminal hydrolase 49 OS=Homo sapiens OX=9606 GN=USP49 PE=1 SV=1
Cluster-6607.44407	8660	699244475	XP_009859187.1	1479	1.8e-160	PREDICTED: zinc finger protein 3 isoform X1 [Ciona intestinalis]	Q70CQ1	972	4.6e-103	Ubiquitin carboxyl-terminal hydrolase 49 OS=Homo sapiens OX=9606 GN=USP49 PE=1 SV=1
Cluster-6607.44408	8060	699244475	XP_009859187.1	1479	1.7e-160	PREDICTED: zinc finger protein 3 isoform X1 [Ciona intestinalis]	Q70CQ1	972	4.3e-103	Ubiquitin carboxyl-terminal hydrolase 49 OS=Homo sapiens OX=9606 GN=USP49 PE=1 SV=1
Cluster-6607.45206	524	524913441	XP_005111551.1	168	1.1e-09	PREDICTED: zinc finger protein 2-like [Aplysia californica]	Q5R5N5	145	2.2e-08	Myoneurin OS=Pongo abelii OX=9601 GN=MYNN PE=2 SV=1
Cluster-2475.0	906	741910890	XP_010798481.1	143	1.5e-06	PREDICTED: zinc finger protein 280B-like [Bos taurus]	--	--	--	--
Cluster-6607.23105	2705	198438481	XP_002130951.1	940	1.8e-98	PREDICTED: zinc finger protein 277 [Ciona intestinalis]	Q9NRM2	784	9.1e-82	Zinc finger protein 277 OS=Homo sapiens OX=9606 GN=ZNF277 PE=1 SV=2
Cluster-6607.23106	1475	198438481	XP_002130951.1	562	6.5e-55	PREDICTED: zinc finger protein 277 [Ciona intestinalis]	Q9NRM2	285	3.6e-24	Zinc finger protein 277 OS=Homo sapiens OX=9606 GN=ZNF277 PE=1 SV=2
Cluster-6607.7597	409	765147773	XP_011484556.1	325	5.4e-28	PREDICTED: zinc finger protein 271-like isoform X1 [Oryzias latipes]	Q6ZR52	286	7.6e-25	Zinc finger protein 493 OS=Homo sapiens OX=9606 GN=ZNF493 PE=2 SV=3
Cluster-865.0	2933	641784832	XP_008174687.1	142	6.5e-06	PREDICTED: zinc finger protein 271-like [Chrysemys picta bellii]>gi|641784834|ref|XP_008174688.1| PREDICTED: zinc finger protein 271-like [Chrysemys picta bellii]>gi|641784836|ref|XP_008174689.1| PREDICTED: zinc finger protein 271-like [Chrysemys picta bellii]	Q6ZNH5	130	6.7e-06	Zinc finger protein 497 OS=Homo sapiens OX=9606 GN=ZNF497 PE=1 SV=2
Cluster-6607.29421	3158	641784832	XP_008174687.1	142	7e-06	PREDICTED: zinc finger protein 271-like [Chrysemys picta bellii]>gi|641784834|ref|XP_008174688.1| PREDICTED: zinc finger protein 271-like [Chrysemys picta bellii]>gi|641784836|ref|XP_008174689.1| PREDICTED: zinc finger protein 271-like [Chrysemys picta bellii]	Q6ZNH5	130	7.3e-06	Zinc finger protein 497 OS=Homo sapiens OX=9606 GN=ZNF497 PE=1 SV=2
Cluster-5517.0	628	524881863	XP_005097580.1	151	1.3e-07	PREDICTED: zinc finger protein 271-like [Aplysia californica]	--	--	--	--
Cluster-6607.43818	283	641655101	XP_008179459.1	175	9.4e-11	PREDICTED: zinc finger protein 271-like [Acyrthosiphon pisum]	P0CG23	167	3.3e-11	Zinc finger protein 853 OS=Homo sapiens OX=9606 GN=ZNF853 PE=2 SV=1
Cluster-7530.0	1962	641658101	XP_008180597.1	402	3.1e-36	PREDICTED: zinc finger protein 271-like [Acyrthosiphon pisum]	Q8NHY6	382	2.7e-35	Zinc finger protein 28 homolog OS=Homo sapiens OX=9606 GN=ZFP28 PE=1 SV=1
Cluster-5517.1	1126	328719107	XP_003246665.1	440	7e-41	PREDICTED: zinc finger protein 271-like [Acyrthosiphon pisum]	P10076	361	4.2e-33	Zinc finger protein 26 OS=Mus musculus OX=10090 GN=Zfp26 PE=2 SV=2
Cluster-6607.21504	1917	641679350	XP_008188522.1	578	1.2e-56	PREDICTED: zinc finger protein 271-like [Acyrthosiphon pisum]	Q80W31	535	4.8e-53	Zinc finger protein 569 OS=Mus musculus OX=10090 GN=Znf569 PE=2 SV=2
Cluster-6607.52973	1645	641658099	XP_008180596.1	603	1.3e-59	PREDICTED: zinc finger protein 271-like [Acyrthosiphon pisum]	P0CJ79	552	4.4e-55	Zinc finger protein 888 OS=Homo sapiens OX=9606 GN=ZNF888 PE=3 SV=2
Cluster-6607.52972	1971	641658099	XP_008180596.1	604	1.2e-59	PREDICTED: zinc finger protein 271-like [Acyrthosiphon pisum]	P0CJ79	552	5.3e-55	Zinc finger protein 888 OS=Homo sapiens OX=9606 GN=ZNF888 PE=3 SV=2
Cluster-6607.45732	2461	641658101	XP_008180597.1	473	2.3e-44	PREDICTED: zinc finger protein 271-like [Acyrthosiphon pisum]	Q5R5U3	407	4.3e-38	Zinc finger protein 271 OS=Pongo abelii OX=9601 GN=ZNF271 PE=2 SV=1
Cluster-6607.15128	1902	641679350	XP_008188522.1	578	1.2e-56	PREDICTED: zinc finger protein 271-like [Acyrthosiphon pisum]	Q80W31	535	4.8e-53	Zinc finger protein 569 OS=Mus musculus OX=10090 GN=Znf569 PE=2 SV=2
Cluster-6607.29884	8142	641658101	XP_008180597.1	243	3.5e-17	PREDICTED: zinc finger protein 271-like [Acyrthosiphon pisum]	Q9UII5	234	1.6e-17	Zinc finger protein 107 OS=Homo sapiens OX=9606 GN=ZNF107 PE=1 SV=1
Cluster-6607.43479	4380	641658099	XP_008180596.1	1136	5.3e-121	PREDICTED: zinc finger protein 271-like [Acyrthosiphon pisum]	Q86WZ6	1068	1.7e-114	Zinc finger protein 227 OS=Homo sapiens OX=9606 GN=ZNF227 PE=1 SV=1
Cluster-6607.34548	2221	641658099	XP_008180596.1	1136	2.7e-121	PREDICTED: zinc finger protein 271-like [Acyrthosiphon pisum]	Q86WZ6	1068	8.7e-115	Zinc finger protein 227 OS=Homo sapiens OX=9606 GN=ZNF227 PE=1 SV=1
Cluster-6607.9146	1728	831272798	XP_012676422.1	233	1.1e-16	PREDICTED: zinc finger protein 260-like isoform X2 [Clupea harengus]	Q3ZCX4	218	2.5e-16	Zinc finger protein 568 OS=Homo sapiens OX=9606 GN=ZNF568 PE=2 SV=2
Cluster-6607.37132	11804	655893616	XP_002723049.2	2114	5.7e-234	PREDICTED: zinc finger protein 236 [Oryctolagus cuniculus]	Q9UL36	2139	3e-238	Zinc finger protein 236 OS=Homo sapiens OX=9606 GN=ZNF236 PE=2 SV=2
Cluster-6607.37130	12681	655893616	XP_002723049.2	2114	6.1e-234	PREDICTED: zinc finger protein 236 [Oryctolagus cuniculus]	Q9UL36	2139	3.2e-238	Zinc finger protein 236 OS=Homo sapiens OX=9606 GN=ZNF236 PE=2 SV=2
Cluster-6607.37131	10908	655893616	XP_002723049.2	2114	5.2e-234	PREDICTED: zinc finger protein 236 [Oryctolagus cuniculus]	Q9UL36	2139	2.8e-238	Zinc finger protein 236 OS=Homo sapiens OX=9606 GN=ZNF236 PE=2 SV=2
Cluster-6607.32477	12585	655893616	XP_002723049.2	2114	6e-234	PREDICTED: zinc finger protein 236 [Oryctolagus cuniculus]	Q9UL36	2139	3.2e-238	Zinc finger protein 236 OS=Homo sapiens OX=9606 GN=ZNF236 PE=2 SV=2
Cluster-6607.32478	6624	655893616	XP_002723049.2	2114	3.2e-234	PREDICTED: zinc finger protein 236 [Oryctolagus cuniculus]	Q9UL36	2139	1.7e-238	Zinc finger protein 236 OS=Homo sapiens OX=9606 GN=ZNF236 PE=2 SV=2
Cluster-3849.3	495	640803347	XP_008058033.1	264	7.9e-21	PREDICTED: zinc finger protein 234 [Tarsius syrichta]	Q14588	258	1.6e-21	Zinc finger protein 234 OS=Homo sapiens OX=9606 GN=ZNF234 PE=2 SV=3
Cluster-6607.44731	3095	593723162	XP_007107777.1	396	2.4e-35	PREDICTED: zinc finger protein 227-like isoform X4 [Physeter catodon]	Q6ZNA1	387	1.1e-35	Zinc finger protein 836 OS=Homo sapiens OX=9606 GN=ZNF836 PE=2 SV=2
Cluster-6607.8249	2712	593723158	XP_007107776.1	396	2.1e-35	PREDICTED: zinc finger protein 227-like isoform X3 [Physeter catodon]	Q6ZNA1	387	9.9e-36	Zinc finger protein 836 OS=Homo sapiens OX=9606 GN=ZNF836 PE=2 SV=2
Cluster-6607.13319	2733	593723158	XP_007107776.1	396	2.1e-35	PREDICTED: zinc finger protein 227-like isoform X3 [Physeter catodon]	Q6ZNA1	387	9.9e-36	Zinc finger protein 836 OS=Homo sapiens OX=9606 GN=ZNF836 PE=2 SV=2
Cluster-6607.14796	2701	594629151	XP_007168157.1	258	2.1e-19	PREDICTED: zinc finger protein 226 isoform X1 [Balaenoptera acutorostrata scammoni]	Q9H8G1	253	3.4e-20	Zinc finger protein 430 OS=Homo sapiens OX=9606 GN=ZNF430 PE=1 SV=3
Cluster-6607.9145	2650	821456580	XP_012409188.1	417	7.6e-38	PREDICTED: zinc finger protein 208-like [Sarcophilus harrisii]	A2VDQ7	404	1e-37	Zinc finger protein 420 OS=Bos taurus OX=9913 GN=ZNF420 PE=2 SV=1
Cluster-6607.9147	2585	821456580	XP_012409188.1	417	7.4e-38	PREDICTED: zinc finger protein 208-like [Sarcophilus harrisii]	A2VDQ7	404	1e-37	Zinc finger protein 420 OS=Bos taurus OX=9913 GN=ZNF420 PE=2 SV=1
Cluster-2094.2	1302	755502126	XP_011238206.1	395	1.3e-35	PREDICTED: zinc finger protein 14-like [Mus musculus]>gi|755502128|ref|XP_011238207.1| PREDICTED: zinc finger protein 14-like [Mus musculus]>gi|755502130|ref|XP_011238208.1| PREDICTED: zinc finger protein 14-like [Mus musculus]>gi|755502132|ref|XP_011238209.1| PREDICTED: zinc finger protein 14-like [Mus musculus]>gi|755502134|ref|XP_011238210.1| PREDICTED: zinc finger protein 14-like [Mus musculu…	Q3KQV3	376	8.9e-35	Zinc finger protein 792 OS=Homo sapiens OX=9606 GN=ZNF792 PE=1 SV=2
Cluster-6607.32181	8812	699243446	XP_009858896.1	1829	4.7e-201	PREDICTED: zinc finger protein (CCHC)-12 isoform X1 [Ciona intestinalis]	Q5ZIG2	1649	1.5e-181	Pre-mRNA-splicing factor SLU7 OS=Gallus gallus OX=9031 GN=SLU7 PE=2 SV=1
Cluster-6607.26783	8858	699243446	XP_009858896.1	1829	4.7e-201	PREDICTED: zinc finger protein (CCHC)-12 isoform X1 [Ciona intestinalis]	Q5ZIG2	1649	1.5e-181	Pre-mRNA-splicing factor SLU7 OS=Gallus gallus OX=9031 GN=SLU7 PE=2 SV=1
Cluster-6607.29164	3723	699243446	XP_009858896.1	1829	2e-201	PREDICTED: zinc finger protein (CCHC)-12 isoform X1 [Ciona intestinalis]	Q5ZIG2	1649	6.2e-182	Pre-mRNA-splicing factor SLU7 OS=Gallus gallus OX=9031 GN=SLU7 PE=2 SV=1
Cluster-6607.42222	3611	198423915	XP_002127183.1	1287	1.4e-138	PREDICTED: zinc finger MYND domain-containing protein 12 [Ciona intestinalis]	Q9H0C1	661	2.2e-67	Zinc finger MYND domain-containing protein 12 OS=Homo sapiens OX=9606 GN=ZMYND12 PE=1 SV=3
Cluster-6607.39994	3992	198423915	XP_002127183.1	1287	1.5e-138	PREDICTED: zinc finger MYND domain-containing protein 12 [Ciona intestinalis]	Q9H0C1	661	2.5e-67	Zinc finger MYND domain-containing protein 12 OS=Homo sapiens OX=9606 GN=ZMYND12 PE=1 SV=3
Cluster-6607.25881	3677	198423915	XP_002127183.1	1090	9.7e-116	PREDICTED: zinc finger MYND domain-containing protein 12 [Ciona intestinalis]	Q9H0C1	573	3.6e-57	Zinc finger MYND domain-containing protein 12 OS=Homo sapiens OX=9606 GN=ZMYND12 PE=1 SV=3
Cluster-6607.40153	7739	198418975	XP_002128601.1	925	2.8e-96	PREDICTED: zinc finger MYND domain-containing protein 11 [Ciona intestinalis]	Q15326	778	1.3e-80	Zinc finger MYND domain-containing protein 11 OS=Homo sapiens OX=9606 GN=ZMYND11 PE=1 SV=2
Cluster-6607.13821	1839	198436050	XP_002132177.1	1446	2.5e-157	PREDICTED: zinc finger MYND domain-containing protein 10-like [Ciona intestinalis]	F1QN74	1158	2.6e-125	Zinc finger MYND domain-containing protein 10 OS=Danio rerio OX=7955 GN=zmynd10 PE=2 SV=1
Cluster-6607.42836	2997	699251498	XP_009859313.1	342	4.3e-29	PREDICTED: zinc finger matrin-type protein 1 [Ciona intestinalis]	A2RV29	192	4.5e-13	Zinc finger protein 346 OS=Danio rerio OX=7955 GN=znf346 PE=2 SV=1
Cluster-6607.35806	16228	699240169	XP_009857927.1	629	1.2e-61	PREDICTED: zinc finger homeobox protein 4-like [Ciona intestinalis]	Q15911	577	5.5e-57	Zinc finger homeobox protein 3 OS=Homo sapiens OX=9606 GN=ZFHX3 PE=1 SV=2
Cluster-6607.19855	2542	459176077	XP_004226029.1	572	7.8e-56	PREDICTED: zinc finger HIT domain-containing protein 2-like [Ciona intestinalis]	Q2TBW5	310	7.8e-27	Zinc finger HIT domain-containing protein 2 OS=Bos taurus OX=9913 GN=ZNHIT2 PE=2 SV=1
Cluster-6607.16594	1940	699241405	XP_002130632.2	214	1.9e-14	PREDICTED: zinc finger HIT domain-containing protein 1-like [Ciona intestinalis]	Q24JY4	139	4e-07	Zinc finger HIT domain-containing protein 1 OS=Bos taurus OX=9913 GN=ZNHIT1 PE=2 SV=1
Cluster-6607.39953	7072	512837865	XP_004914061.1	1218	2.7e-130	PREDICTED: zinc finger FYVE domain-containing protein 9 [Xenopus (Silurana) tropicalis]	O95405	972	3.8e-103	Zinc finger FYVE domain-containing protein 9 OS=Homo sapiens OX=9606 GN=ZFYVE9 PE=1 SV=2
Cluster-6607.40407	836	699242898	XP_009858729.1	555	2.4e-54	PREDICTED: zinc finger FYVE domain-containing protein 16 [Ciona intestinalis]	O95405	488	5.9e-48	Zinc finger FYVE domain-containing protein 9 OS=Homo sapiens OX=9606 GN=ZFYVE9 PE=1 SV=2
Cluster-6607.2424	1015	762110484	XP_011437935.1	242	5.7e-18	PREDICTED: zinc finger CW-type PWWP domain protein 2-like [Crassostrea gigas]	Q9H0M4	131	1.8e-06	Zinc finger CW-type PWWP domain protein 1 OS=Homo sapiens OX=9606 GN=ZCWPW1 PE=1 SV=2
Cluster-1634.0	1683	699254127	XP_009861331.1	323	3.8e-27	PREDICTED: zinc finger CW-type PWWP domain protein 1-like [Ciona intestinalis]	Q6IR42	192	2.5e-13	Zinc finger CW-type PWWP domain protein 1 OS=Mus musculus OX=10090 GN=Zcwpw1 PE=1 SV=2
Cluster-8921.0	1575	699254127	XP_009861331.1	267	1.1e-20	PREDICTED: zinc finger CW-type PWWP domain protein 1-like [Ciona intestinalis]	Q6IR42	159	1.6e-09	Zinc finger CW-type PWWP domain protein 1 OS=Mus musculus OX=10090 GN=Zcwpw1 PE=1 SV=2
Cluster-6607.49506	2052	699254127	XP_009861331.1	266	1.9e-20	PREDICTED: zinc finger CW-type PWWP domain protein 1-like [Ciona intestinalis]	Q6IR42	155	5.9e-09	Zinc finger CW-type PWWP domain protein 1 OS=Mus musculus OX=10090 GN=Zcwpw1 PE=1 SV=2
Cluster-6607.6363	1932	699254127	XP_009861331.1	266	1.8e-20	PREDICTED: zinc finger CW-type PWWP domain protein 1-like [Ciona intestinalis]	Q6IR42	155	5.6e-09	Zinc finger CW-type PWWP domain protein 1 OS=Mus musculus OX=10090 GN=Zcwpw1 PE=1 SV=2
Cluster-6607.51989	2707	699250884	XP_009857510.1	779	8.2e-80	PREDICTED: zinc finger CCHC domain-containing protein 8 [Ciona intestinalis]	Q6DD45	550	1.2e-54	Zinc finger CCHC domain-containing protein 8 OS=Xenopus laevis OX=8355 GN=zcchc8 PE=2 SV=1
Cluster-6607.49391	467	667240080	XP_008586038.1	303	2.2e-25	PREDICTED: zinc finger CCHC domain-containing protein 7 isoform X1 [Galeopterus variegatus]	B1AX39	285	1.1e-24	Zinc finger CCHC domain-containing protein 7 OS=Mus musculus OX=10090 GN=Zcchc7 PE=2 SV=1
Cluster-6607.41147	4007	198437718	XP_002124158.1	1032	5.6e-109	PREDICTED: zinc finger CCHC domain-containing protein 4 [Ciona intestinalis]	Q9H5U6	895	1.8e-94	Zinc finger CCHC domain-containing protein 4 OS=Homo sapiens OX=9606 GN=ZCCHC4 PE=1 SV=3
Cluster-6607.15989	2925	198437718	XP_002124158.1	822	9.2e-85	PREDICTED: zinc finger CCHC domain-containing protein 4 [Ciona intestinalis]	Q9H5U6	730	1.8e-75	Zinc finger CCHC domain-containing protein 4 OS=Homo sapiens OX=9606 GN=ZCCHC4 PE=1 SV=3
Cluster-6607.15991	5795	198437718	XP_002124158.1	826	6.2e-85	PREDICTED: zinc finger CCHC domain-containing protein 4 [Ciona intestinalis]	Q9H5U6	739	3.2e-76	Zinc finger CCHC domain-containing protein 4 OS=Homo sapiens OX=9606 GN=ZCCHC4 PE=1 SV=3
Cluster-6607.15988	6498	198437718	XP_002124158.1	1032	9.1e-109	PREDICTED: zinc finger CCHC domain-containing protein 4 [Ciona intestinalis]	Q9H5U6	895	2.9e-94	Zinc finger CCHC domain-containing protein 4 OS=Homo sapiens OX=9606 GN=ZCCHC4 PE=1 SV=3
Cluster-6607.26430	7228	632944527	XP_007887556.1	296	2.2e-23	PREDICTED: zinc finger CCHC domain-containing protein 14 isoform X2 [Callorhinchus milii]	Q9C0B9	216	1.8e-15	Zinc finger CCHC domain-containing protein 2 OS=Homo sapiens OX=9606 GN=ZCCHC2 PE=1 SV=6
Cluster-6607.45484	7163	632944527	XP_007887556.1	296	2.2e-23	PREDICTED: zinc finger CCHC domain-containing protein 14 isoform X2 [Callorhinchus milii]	Q9C0B9	216	1.8e-15	Zinc finger CCHC domain-containing protein 2 OS=Homo sapiens OX=9606 GN=ZCCHC2 PE=1 SV=6
Cluster-6607.25572	7229	632944527	XP_007887556.1	296	2.2e-23	PREDICTED: zinc finger CCHC domain-containing protein 14 isoform X2 [Callorhinchus milii]	Q9C0B9	216	1.8e-15	Zinc finger CCHC domain-containing protein 2 OS=Homo sapiens OX=9606 GN=ZCCHC2 PE=1 SV=6
Cluster-6607.44404	7286	632944524	XP_007887555.1	296	2.3e-23	PREDICTED: zinc finger CCHC domain-containing protein 14 isoform X1 [Callorhinchus milii]	Q9C0B9	216	1.8e-15	Zinc finger CCHC domain-containing protein 2 OS=Homo sapiens OX=9606 GN=ZCCHC2 PE=1 SV=6
Cluster-6607.43866	7400	632944524	XP_007887555.1	296	2.3e-23	PREDICTED: zinc finger CCHC domain-containing protein 14 isoform X1 [Callorhinchus milii]	Q9C0B9	216	1.8e-15	Zinc finger CCHC domain-containing protein 2 OS=Homo sapiens OX=9606 GN=ZCCHC2 PE=1 SV=6
Cluster-6607.10635	7223	632944524	XP_007887555.1	296	2.2e-23	PREDICTED: zinc finger CCHC domain-containing protein 14 isoform X1 [Callorhinchus milii]	Q9C0B9	216	1.8e-15	Zinc finger CCHC domain-containing protein 2 OS=Homo sapiens OX=9606 GN=ZCCHC2 PE=1 SV=6
Cluster-6607.39216	7337	632944524	XP_007887555.1	296	2.3e-23	PREDICTED: zinc finger CCHC domain-containing protein 14 isoform X1 [Callorhinchus milii]	Q9C0B9	216	1.8e-15	Zinc finger CCHC domain-containing protein 2 OS=Homo sapiens OX=9606 GN=ZCCHC2 PE=1 SV=6
Cluster-6607.30501	1009	699254390	XP_009861402.1	221	1.5e-15	PREDICTED: zinc finger CCHC domain-containing protein 10-like isoform X2 [Ciona intestinalis]	Q5EB97	159	1e-09	Zinc finger CCHC domain-containing protein 10 OS=Rattus norvegicus OX=10116 GN=Zcchc10 PE=2 SV=2
Cluster-6607.2534	1815	699247644	XP_002128291.3	702	4.7e-71	PREDICTED: zinc finger CCCH-type with G patch domain-containing protein-like [Ciona intestinalis]	Q5PPF5	513	1.6e-50	Zinc finger CCCH-type with G patch domain-containing protein OS=Rattus norvegicus OX=10116 GN=Zgpat PE=2 SV=1
Cluster-9131.0	2215	699247644	XP_002128291.3	198	1.6e-12	PREDICTED: zinc finger CCCH-type with G patch domain-containing protein-like [Ciona intestinalis]	A7SBN6	155	6.4e-09	Zinc finger CCCH-type with G patch domain-containing protein OS=Nematostella vectensis OX=45351 GN=v1g244155 PE=3 SV=1
Cluster-6607.1926	2126	699247644	XP_002128291.3	666	8.2e-67	PREDICTED: zinc finger CCCH-type with G patch domain-containing protein-like [Ciona intestinalis]	C0HAV3	537	3.1e-53	Zinc finger CCCH-type with G patch domain-containing protein OS=Salmo salar OX=8030 GN=zgpat PE=2 SV=1
Cluster-6607.1925	2050	699247644	XP_002128291.3	758	1.7e-77	PREDICTED: zinc finger CCCH-type with G patch domain-containing protein-like [Ciona intestinalis]	Q7SXW2	580	3.1e-58	Zinc finger CCCH-type with G patch domain-containing protein OS=Danio rerio OX=7955 GN=zgpat PE=2 SV=1
Cluster-6607.1924	2238	699247644	XP_002128291.3	556	4.9e-54	PREDICTED: zinc finger CCCH-type with G patch domain-containing protein-like [Ciona intestinalis]	A7SBN6	433	3.8e-41	Zinc finger CCCH-type with G patch domain-containing protein OS=Nematostella vectensis OX=45351 GN=v1g244155 PE=3 SV=1
Cluster-9131.1	2110	831520959	XP_012717462.1	226	8.5e-16	PREDICTED: zinc finger CCCH-type with G patch domain-containing protein [Fundulus heteroclitus]	C0HAV3	197	8.3e-14	Zinc finger CCCH-type with G patch domain-containing protein OS=Salmo salar OX=8030 GN=zgpat PE=2 SV=1
Cluster-6607.1927	2272	831520959	XP_012717462.1	226	9.2e-16	PREDICTED: zinc finger CCCH-type with G patch domain-containing protein [Fundulus heteroclitus]	C0HAV3	197	8.9e-14	Zinc finger CCCH-type with G patch domain-containing protein OS=Salmo salar OX=8030 GN=zgpat PE=2 SV=1
Cluster-8255.0	2296	831520959	XP_012717462.1	226	9.3e-16	PREDICTED: zinc finger CCCH-type with G patch domain-containing protein [Fundulus heteroclitus]	C0HAV3	197	9e-14	Zinc finger CCCH-type with G patch domain-containing protein OS=Salmo salar OX=8030 GN=zgpat PE=2 SV=1
Cluster-6607.40467	7626	198425294	XP_002120777.1	1059	7.9e-112	PREDICTED: zinc finger CCCH domain-containing protein 15 [Ciona intestinalis]	Q3TIV5	952	8.5e-101	Zinc finger CCCH domain-containing protein 15 OS=Mus musculus OX=10090 GN=Zc3h15 PE=1 SV=2
Cluster-6607.28022	7685	198425294	XP_002120777.1	1059	8e-112	PREDICTED: zinc finger CCCH domain-containing protein 15 [Ciona intestinalis]	Q3TIV5	952	8.5e-101	Zinc finger CCCH domain-containing protein 15 OS=Mus musculus OX=10090 GN=Zc3h15 PE=1 SV=2
Cluster-6607.12157	3513	198425294	XP_002120777.1	1059	3.6e-112	PREDICTED: zinc finger CCCH domain-containing protein 15 [Ciona intestinalis]	Q8WU90	952	3.9e-101	Zinc finger CCCH domain-containing protein 15 OS=Homo sapiens OX=9606 GN=ZC3H15 PE=1 SV=1
Cluster-6607.9920	2359	198425294	XP_002120777.1	496	4.7e-47	PREDICTED: zinc finger CCCH domain-containing protein 15 [Ciona intestinalis]	Q6DD06	435	2.3e-41	Zinc finger CCCH domain-containing protein 15 OS=Xenopus laevis OX=8355 GN=zc3h15 PE=2 SV=1
Cluster-6607.18954	7813	198425294	XP_002120777.1	1059	8.1e-112	PREDICTED: zinc finger CCCH domain-containing protein 15 [Ciona intestinalis]	Q3TIV5	952	8.7e-101	Zinc finger CCCH domain-containing protein 15 OS=Mus musculus OX=10090 GN=Zc3h15 PE=1 SV=2
Cluster-6607.29879	7691	198425294	XP_002120777.1	1059	8e-112	PREDICTED: zinc finger CCCH domain-containing protein 15 [Ciona intestinalis]	Q3TIV5	952	8.5e-101	Zinc finger CCCH domain-containing protein 15 OS=Mus musculus OX=10090 GN=Zc3h15 PE=1 SV=2
Cluster-6607.47587	2755	198425294	XP_002120777.1	581	7.6e-57	PREDICTED: zinc finger CCCH domain-containing protein 15 [Ciona intestinalis]	Q3TIV5	538	3.1e-53	Zinc finger CCCH domain-containing protein 15 OS=Mus musculus OX=10090 GN=Zc3h15 PE=1 SV=2
Cluster-6607.20643	7749	198425294	XP_002120777.1	1059	8e-112	PREDICTED: zinc finger CCCH domain-containing protein 15 [Ciona intestinalis]	Q3TIV5	952	8.6e-101	Zinc finger CCCH domain-containing protein 15 OS=Mus musculus OX=10090 GN=Zc3h15 PE=1 SV=2
Cluster-6607.20644	5116	198425294	XP_002120777.1	1059	5.3e-112	PREDICTED: zinc finger CCCH domain-containing protein 15 [Ciona intestinalis]	Q8WU90	952	5.7e-101	Zinc finger CCCH domain-containing protein 15 OS=Homo sapiens OX=9606 GN=ZC3H15 PE=1 SV=1
Cluster-6607.7384	3914	198425294	XP_002120777.1	1059	4e-112	PREDICTED: zinc finger CCCH domain-containing protein 15 [Ciona intestinalis]	Q8WU90	952	4.3e-101	Zinc finger CCCH domain-containing protein 15 OS=Homo sapiens OX=9606 GN=ZC3H15 PE=1 SV=1
Cluster-6607.33467	7868	198425294	XP_002120777.1	1059	8.1e-112	PREDICTED: zinc finger CCCH domain-containing protein 15 [Ciona intestinalis]	Q3TIV5	952	8.7e-101	Zinc finger CCCH domain-containing protein 15 OS=Mus musculus OX=10090 GN=Zc3h15 PE=1 SV=2
Cluster-6607.24917	7841	198425294	XP_002120777.1	1059	8.1e-112	PREDICTED: zinc finger CCCH domain-containing protein 15 [Ciona intestinalis]	Q8WU90	952	8.7e-101	Zinc finger CCCH domain-containing protein 15 OS=Homo sapiens OX=9606 GN=ZC3H15 PE=1 SV=1
Cluster-6607.48764	5265	198426504	XP_002123932.1	547	1.3e-52	PREDICTED: zinc finger CCCH domain-containing protein 14-like [Ciona intestinalis]	O32210	344	1.9e-30	Glyoxal reductase OS=Bacillus subtilis (strain 168) OX=224308 GN=yvgN PE=1 SV=1
Cluster-6607.8507	2375	459175625	XP_002124156.2	506	3.3e-48	PREDICTED: zinc finger CCCH domain-containing protein 10 isoform X1 [Ciona intestinalis]	Q8R205	391	3e-36	Zinc finger CCCH domain-containing protein 10 OS=Mus musculus OX=10090 GN=Zc3h10 PE=1 SV=1
Cluster-6607.30144	1517	597785992	XP_007256466.1	520	5e-50	PREDICTED: zinc finger C4H2 domain-containing protein [Astyanax mexicanus]	Q7T3I0	513	1.4e-50	Zinc finger C4H2 domain-containing protein OS=Danio rerio OX=7955 GN=zc4h2 PE=2 SV=1
Cluster-6607.53702	1512	198432697	XP_002130661.1	328	9.1e-28	PREDICTED: zinc finger C2HC domain-containing protein 1A-like [Ciona intestinalis]	Q8BJH1	183	2.5e-12	Zinc finger C2HC domain-containing protein 1A OS=Mus musculus OX=10090 GN=Zc2hc1a PE=1 SV=1
Cluster-6607.23769	1136	847136487	XP_012820513.1	203	2.1e-13	PREDICTED: zinc finger BED domain-containing protein 5-like [Xenopus (Silurana) tropicalis]	Q8TCP9	125	9.9e-06	Protein FAM200A OS=Homo sapiens OX=9606 GN=FAM200A PE=1 SV=1
Cluster-6607.21405	1299	847136487	XP_012820513.1	589	4.2e-58	PREDICTED: zinc finger BED domain-containing protein 5-like [Xenopus (Silurana) tropicalis]	Q8TCP9	275	4.6e-23	Protein FAM200A OS=Homo sapiens OX=9606 GN=FAM200A PE=1 SV=1
Cluster-6607.20490	529	847136487	XP_012820513.1	205	5.8e-14	PREDICTED: zinc finger BED domain-containing protein 5-like [Xenopus (Silurana) tropicalis]	A4Z945	160	4e-10	Protein ZBED8 OS=Bos taurus OX=9913 GN=ZBED8 PE=2 SV=1
Cluster-6607.51508	326	699246080	XP_009859629.1	191	1.5e-12	PREDICTED: zinc finger BED domain-containing protein 5-like [Ciona intestinalis]	Q6R2W3	134	2.6e-07	SCAN domain-containing protein 3 OS=Homo sapiens OX=9606 GN=ZBED9 PE=2 SV=1
Cluster-6607.23879	216	752898429	XP_011267569.1	160	3.9e-09	PREDICTED: zinc finger BED domain-containing protein 5-like [Camponotus floridanus]	--	--	--	--
Cluster-6607.23880	393	752898429	XP_011267569.1	158	1.2e-08	PREDICTED: zinc finger BED domain-containing protein 5-like [Camponotus floridanus]	--	--	--	--
Cluster-6607.37900	2090	752898429	XP_011267569.1	161	2.9e-08	PREDICTED: zinc finger BED domain-containing protein 5-like [Camponotus floridanus]	--	--	--	--
Cluster-6607.33157	4855	641653294	XP_008178740.1	157	2e-07	PREDICTED: zinc finger BED domain-containing protein 5-like [Acyrthosiphon pisum]	--	--	--	--
Cluster-6607.13852	4293	641653294	XP_008178740.1	157	1.7e-07	PREDICTED: zinc finger BED domain-containing protein 5-like [Acyrthosiphon pisum]	--	--	--	--
Cluster-6607.23611	4341	641653294	XP_008178740.1	157	1.8e-07	PREDICTED: zinc finger BED domain-containing protein 5-like [Acyrthosiphon pisum]	--	--	--	--
Cluster-6607.45356	1287	340385071	XP_003391034.1	385	1.9e-34	PREDICTED: zinc finger BED domain-containing protein 1-like [Amphimedon queenslandica]	O96006	235	2e-18	Zinc finger BED domain-containing protein 1 OS=Homo sapiens OX=9606 GN=ZBED1 PE=1 SV=1
Cluster-6607.16980	1720	340385071	XP_003391034.1	366	4.1e-32	PREDICTED: zinc finger BED domain-containing protein 1-like [Amphimedon queenslandica]	O96006	206	6.1e-15	Zinc finger BED domain-containing protein 1 OS=Homo sapiens OX=9606 GN=ZBED1 PE=1 SV=1
Cluster-2123.0	2137	731217592	XP_010623133.1	171	2.1e-09	PREDICTED: zinc finger and SCAN domain-containing protein 29 isoform X3 [Fukomys damarensis]	--	--	--	--
Cluster-6607.13568	646	731217592	XP_010623133.1	199	3.5e-13	PREDICTED: zinc finger and SCAN domain-containing protein 29 isoform X3 [Fukomys damarensis]	--	--	--	--
Cluster-6607.6592	642	731217592	XP_010623133.1	170	8.1e-10	PREDICTED: zinc finger and SCAN domain-containing protein 29 isoform X3 [Fukomys damarensis]	--	--	--	--
Cluster-6607.548	2074	731217592	XP_010623133.1	171	2e-09	PREDICTED: zinc finger and SCAN domain-containing protein 29 isoform X3 [Fukomys damarensis]	--	--	--	--
Cluster-6607.34753	2894	699255920	XP_009861843.1	237	6.2e-17	PREDICTED: zinc finger and BTB domain-containing protein 44-like, partial [Ciona intestinalis]	Q0P4X6	202	3e-14	Zinc finger and BTB domain-containing protein 44 OS=Xenopus tropicalis OX=8364 GN=zbtb44 PE=2 SV=1
Cluster-6607.36916	5793	699255920	XP_009861843.1	237	1.2e-16	PREDICTED: zinc finger and BTB domain-containing protein 44-like, partial [Ciona intestinalis]	Q0P4X6	202	6e-14	Zinc finger and BTB domain-containing protein 44 OS=Xenopus tropicalis OX=8364 GN=zbtb44 PE=2 SV=1
Cluster-6607.34981	3031	699255920	XP_009861843.1	237	6.5e-17	PREDICTED: zinc finger and BTB domain-containing protein 44-like, partial [Ciona intestinalis]	Q0P4X6	202	3.1e-14	Zinc finger and BTB domain-containing protein 44 OS=Xenopus tropicalis OX=8364 GN=zbtb44 PE=2 SV=1
Cluster-6607.25240	5467	699255920	XP_009861843.1	237	1.2e-16	PREDICTED: zinc finger and BTB domain-containing protein 44-like, partial [Ciona intestinalis]	Q0P4X6	202	5.6e-14	Zinc finger and BTB domain-containing protein 44 OS=Xenopus tropicalis OX=8364 GN=zbtb44 PE=2 SV=1
Cluster-6607.35883	1706	699253082	XP_009861008.1	947	1.7e-99	PREDICTED: zinc finger (FYVE)-7 isoform X1 [Ciona intestinalis]	Q5R5R4	723	6.8e-75	RUN and FYVE domain-containing protein 2 OS=Pongo abelii OX=9601 GN=RUFY2 PE=2 SV=1
Cluster-6607.35884	1435	699253082	XP_009861008.1	327	1.1e-27	PREDICTED: zinc finger (FYVE)-7 isoform X1 [Ciona intestinalis]	Q5R5R4	281	1e-23	RUN and FYVE domain-containing protein 2 OS=Pongo abelii OX=9601 GN=RUFY2 PE=2 SV=1
Cluster-6607.35882	3098	699253082	XP_009861008.1	626	5.2e-62	PREDICTED: zinc finger (FYVE)-7 isoform X1 [Ciona intestinalis]	Q8BIJ7	463	1.7e-44	RUN and FYVE domain-containing protein 1 OS=Mus musculus OX=10090 GN=Rufy1 PE=1 SV=1
Cluster-6607.35886	10205	699253082	XP_009861008.1	980	1.5e-102	PREDICTED: zinc finger (FYVE)-7 isoform X1 [Ciona intestinalis]	Q1MTD3	767	3.2e-79	mRNA cap guanine-N7 methyltransferase OS=Danio rerio OX=7955 GN=rnmt PE=3 SV=1
Cluster-6607.35887	2407	699253082	XP_009861008.1	626	4e-62	PREDICTED: zinc finger (FYVE)-7 isoform X1 [Ciona intestinalis]	Q8BIJ7	463	1.3e-44	RUN and FYVE domain-containing protein 1 OS=Mus musculus OX=10090 GN=Rufy1 PE=1 SV=1
Cluster-6607.40223	1557	699253082	XP_009861008.1	340	3.8e-29	PREDICTED: zinc finger (FYVE)-7 isoform X1 [Ciona intestinalis]	Q8BIJ7	267	4.7e-22	RUN and FYVE domain-containing protein 1 OS=Mus musculus OX=10090 GN=Rufy1 PE=1 SV=1
Cluster-6607.30566	9778	699253082	XP_009861008.1	981	1.1e-102	PREDICTED: zinc finger (FYVE)-7 isoform X1 [Ciona intestinalis]	Q1MTD3	767	3.1e-79	mRNA cap guanine-N7 methyltransferase OS=Danio rerio OX=7955 GN=rnmt PE=3 SV=1
Cluster-6607.29146	3391	459173499	XP_002130883.2	1310	2.8e-141	PREDICTED: YTH domain-containing family protein 3 [Ciona intestinalis]	P59326	869	1.6e-91	YTH domain-containing family protein 1 OS=Mus musculus OX=10090 GN=Ythdf1 PE=1 SV=1
Cluster-6607.30801	2483	459172736	XP_002131919.2	610	3e-60	PREDICTED: yrdC domain-containing protein, mitochondrial [Ciona intestinalis]	Q86U90	377	1.3e-34	YrdC domain-containing protein, mitochondrial OS=Homo sapiens OX=9606 GN=YRDC PE=1 SV=1
Cluster-6607.30802	2570	459172736	XP_002131919.2	610	3.1e-60	PREDICTED: yrdC domain-containing protein, mitochondrial [Ciona intestinalis]	Q86U90	377	1.3e-34	YrdC domain-containing protein, mitochondrial OS=Homo sapiens OX=9606 GN=YRDC PE=1 SV=1
Cluster-6607.28061	4022	198422654	XP_002130260.1	939	3.4e-98	PREDICTED: yorkie homolog isoform X2 [Ciona intestinalis]	Q2EJA0	416	6.3e-39	Transcriptional coactivator YAP1 OS=Rattus norvegicus OX=10116 GN=Yap1 PE=1 SV=1
Cluster-6607.18545	1182	198433682	XP_002129300.1	909	3e-95	PREDICTED: YEATS domain-containing protein 4-like [Ciona intestinalis]	Q9CR11	861	4.7e-91	YEATS domain-containing protein 4 OS=Mus musculus OX=10090 GN=Yeats4 PE=2 SV=1
Cluster-6607.14157	3983	198426008	XP_002129695.1	660	7.6e-66	PREDICTED: YEATS domain-containing protein 2 [Ciona intestinalis]	Q9ULM3	567	1.9e-56	YEATS domain-containing protein 2 OS=Homo sapiens OX=9606 GN=YEATS2 PE=1 SV=2
Cluster-6607.14155	2911	198426008	XP_002129695.1	660	5.6e-66	PREDICTED: YEATS domain-containing protein 2 [Ciona intestinalis]	Q9ULM3	567	1.4e-56	YEATS domain-containing protein 2 OS=Homo sapiens OX=9606 GN=YEATS2 PE=1 SV=2
Cluster-6607.14153	2397	198426008	XP_002129695.1	257	2.5e-19	PREDICTED: YEATS domain-containing protein 2 [Ciona intestinalis]	Q9ULM3	224	6.9e-17	YEATS domain-containing protein 2 OS=Homo sapiens OX=9606 GN=YEATS2 PE=1 SV=2
Cluster-6607.14159	2315	198426008	XP_002129695.1	257	2.4e-19	PREDICTED: YEATS domain-containing protein 2 [Ciona intestinalis]	Q9ULM3	224	6.7e-17	YEATS domain-containing protein 2 OS=Homo sapiens OX=9606 GN=YEATS2 PE=1 SV=2
Cluster-6607.14158	4199	198426008	XP_002129695.1	647	2.6e-64	PREDICTED: YEATS domain-containing protein 2 [Ciona intestinalis]	Q9ULM3	553	8.6e-55	YEATS domain-containing protein 2 OS=Homo sapiens OX=9606 GN=YEATS2 PE=1 SV=2
Cluster-6607.14160	1570	198426008	XP_002129695.1	234	7.5e-17	PREDICTED: YEATS domain-containing protein 2 [Ciona intestinalis]	Q9ULM3	187	8.9e-13	YEATS domain-containing protein 2 OS=Homo sapiens OX=9606 GN=YEATS2 PE=1 SV=2
Cluster-6607.27809	2265	699236785	XP_009862111.1	455	2.6e-42	PREDICTED: Y-box protein 1/2/3 isoform X1 [Ciona intestinalis]	P41824	405	6.7e-38	Y-box factor homolog OS=Aplysia californica OX=6500 PE=2 SV=1
Cluster-6607.30191	2403	699236785	XP_009862111.1	455	2.7e-42	PREDICTED: Y-box protein 1/2/3 isoform X1 [Ciona intestinalis]	P21573	410	1.9e-38	Nuclease-sensitive element-binding protein 1 OS=Xenopus laevis OX=8355 GN=ybx1 PE=2 SV=1
Cluster-6607.40474	4707	640782097	XP_008046674.1	1709	2.1e-187	PREDICTED: xylosyltransferase 2 [Tarsius syrichta]	Q5QQ55	2427	4.8e-272	Xylosyltransferase OS=Ciona intestinalis OX=7719 GN=xt PE=2 SV=1
Cluster-6607.43415	4902	640782097	XP_008046674.1	1568	4.8e-171	PREDICTED: xylosyltransferase 2 [Tarsius syrichta]	Q5QQ54	2220	5e-248	Xylosyltransferase OS=Ciona savignyi OX=51511 GN=xt PE=2 SV=1
Cluster-6607.37769	2206	198425664	XP_002127967.1	955	2.6e-100	PREDICTED: xyloside xylosyltransferase 1 [Ciona intestinalis]	Q3U4G3	828	5.9e-87	Xyloside xylosyltransferase 1 OS=Mus musculus OX=10090 GN=Xxylt1 PE=1 SV=2
Cluster-6607.36932	4864	198431818	XP_002125575.1	1822	1.7e-200	PREDICTED: xylose isomerase [Ciona intestinalis]	Q40082	1244	7.5e-135	Xylose isomerase OS=Hordeum vulgare OX=4513 GN=XYLA PE=1 SV=1
Cluster-6607.36407	6475	198431818	XP_002125575.1	1822	2.2e-200	PREDICTED: xylose isomerase [Ciona intestinalis]	Q40082	1244	9.9e-135	Xylose isomerase OS=Hordeum vulgare OX=4513 GN=XYLA PE=1 SV=1
Cluster-6607.38847	6495	198431818	XP_002125575.1	1822	2.3e-200	PREDICTED: xylose isomerase [Ciona intestinalis]	Q40082	1244	1e-134	Xylose isomerase OS=Hordeum vulgare OX=4513 GN=XYLA PE=1 SV=1
Cluster-6607.38846	6379	198431818	XP_002125575.1	1822	2.2e-200	PREDICTED: xylose isomerase [Ciona intestinalis]	Q40082	1244	9.8e-135	Xylose isomerase OS=Hordeum vulgare OX=4513 GN=XYLA PE=1 SV=1
Cluster-6607.49476	949	459181790	XP_002122561.2	380	5.3e-34	PREDICTED: X-ray repair cross-complementing protein 5 isoform X2 [Ciona intestinalis]>gi|459181792|ref|XP_004226820.1| PREDICTED: X-ray repair cross-complementing protein 5 isoform X1 [Ciona intestinalis]	O93257	276	2.6e-23	X-ray repair cross-complementing protein 5 OS=Gallus gallus OX=9031 GN=XRCC6 PE=2 SV=1
Cluster-6607.49477	1945	459181790	XP_002122561.2	742	1.2e-75	PREDICTED: X-ray repair cross-complementing protein 5 isoform X2 [Ciona intestinalis]>gi|459181792|ref|XP_004226820.1| PREDICTED: X-ray repair cross-complementing protein 5 isoform X1 [Ciona intestinalis]	O93257	521	2e-51	X-ray repair cross-complementing protein 5 OS=Gallus gallus OX=9031 GN=XRCC6 PE=2 SV=1
Cluster-6607.4229	3902	198437254	XP_002129725.1	1326	4.4e-143	PREDICTED: X-ray radiation resistance-associated protein 1 [Ciona intestinalis]	Q6P2D8	427	3.3e-40	X-ray radiation resistance-associated protein 1 OS=Homo sapiens OX=9606 GN=XRRA1 PE=2 SV=2
[truncated: 8,646 more rows]
